# Supplementary material for: An acidophilic fungus promotes prey digestion in a carnivorous plant
Source: Nat Microbiol. 2024 Aug 1;9(10):2522–37. doi: 10.1038/s41564-024-01766-y (PMC11445062; doi:10.1038/s41564-024-01766-y)
Supplement: Supplementary file 4 — Source data for Supplementary Information. [file 41564_2024_1766_MOESM4_ESM.xlsx]

## Sheet: primer
primer name	sequence
Tag-lnk-ITS3ngsmix	CTA GAC TCG TAT CAN CGA TGA AGA ACG YRG
ITS4ngsUni-tag013	ACTGTACAGTCGCCTSCSCTTANTDATATGC
ITS4ngsUni-tag014	AGACTATACTCGCCTSCSCTTANTDATATGC
ITS4ngsUni-tag015	AGTACGCTATCGCCTSCSCTTANTDATATGC
ITS4ngsUni-tag016	ATAGAGTACTCGCCTSCSCTTANTDATATGC
ITS4ngsUni-tag017	ACACGCTACGCGCCTSCSCTTANTDATATGC
ITS4ngsUni-tag018	ACAGTAGACGCGCCTSCSCTTANTDATATGC
ITS4ngsUni-tag019	ACGACGTGACCGCCTSCSCTTANTDATATGC
ITS4ngsUni-tag020	ATACACACACCGCCTSCSCTTANTDATATGC
ITS4ngsUni-tag021	ATACACGTGACGCCTSCSCTTANTDATATGC
ITS4ngsUni-tag022	ATACAGATCGCGCCTSCSCTTANTDATATGC
ITS4ngsUni-tag023	ATACGCTGTCCGCCTSCSCTTANTDATATGC
ITS4ngsUni-tag024	ATAGTGTAGACGCCTSCSCTTANTDATATGC
ITS4ngsUni-tag025	ATCGATCACGCGCCTSCSCTTANTDATATGC
ITS4ngsUni-tag026	ATCGCACTAGCGCCTSCSCTTANTDATATGC
ITS4ngsUni-tag027	ATCTAGCGACCGCCTSCSCTTANTDATATGC
ITS4ngsUni-tag028	ATCTATACTACGCCTSCSCTTANTDATATGC
ITS4ngsUni-tag029	ATGACGTATGCGCCTSCSCTTANTDATATGC
ITS4ngsUni-tag030	ATGTGAGTAGCGCCTSCSCTTANTDATATGC
ITS4ngsUni-tag031	AACAGTATATCGCCTSCSCTTANTDATATGC
ITS4ngsUni-tag032	ACGCGATCGACGCCTSCSCTTANTDATATGC
ITS4ngsUni-tag033	ACTAGCAGTACGCCTSCSCTTANTDATATGC
ITS4ngsUni-tag034	AGTATACATACGCCTSCSCTTANTDATATGC
ITS4ngsUni-tag035	AGTCGAGAGACGCCTSCSCTTANTDATATGC
ITS4ngsUni-tag036	AGTGCTACGACGCCTSCSCTTANTDATATGC
ITS4ngsUni-tag037	ACGATCGTATCGCCTSCSCTTANTDATATGC
ITS4ngsUni-tag038	ACGCAGTACGCGCCTSCSCTTANTDATATGC
ITS4ngsUni-tag039	ACGCGTATACCGCCTSCSCTTANTDATATGC
ITS4ngsUni-tag040	ACGTACAGTCCGCCTSCSCTTANTDATATGC
ITS4ngsUni-tag041	ACGTACTCAGCGCCTSCSCTTANTDATATGC
ITS4ngsUni-tag042	ACTATAGCGTCGCCTSCSCTTANTDATATGC
ITS4ngsUni-tag043	ATACGTCATCCGCCTSCSCTTANTDATATGC
ITS4ngsUni-tag044	ATAGTCGCATCGCCTSCSCTTANTDATATGC
ITS4ngsUni-tag045	ATATATATACCGCCTSCSCTTANTDATATGC
ITS4ngsUni-tag046	ATATGCTAGTCGCCTSCSCTTANTDATATGC
ITS4ngsUni-tag047	ATCACGCGAGCGCCTSCSCTTANTDATATGC
ITS4ngsUni-tag048	ATCGATAGTGCGCCTSCSCTTANTDATATGC
ITS4ngsUni-tag049	ATCGCTGCGTCGCCTSCSCTTANTDATATGC
ITS4ngsUni-tag050	ATCTGACGTCCGCCTSCSCTTANTDATATGC
ITS4ngsUni-tag051	ATGAGTCAGTCGCCTSCSCTTANTDATATGC
ITS4ngsUni-tag052	ATGTAGTGTGCGCCTSCSCTTANTDATATGC
ITS4ngsUni-tag053	ATGTCACACGCGCCTSCSCTTANTDATATGC
ITS4ngsUni-tag054	ATGTCGTCGCCGCCTSCSCTTANTDATATGC
ITS4ngsUni-tag055	ACACATACGCCGCCTSCSCTTANTDATATGC
ITS4ngsUni-tag056	ACAGTCGTGCCGCCTSCSCTTANTDATATGC
ITS4ngsUni-tag057	ACGACAGCTCCGCCTSCSCTTANTDATATGC
ITS4ngsUni-tag058	ACGTCTCATCCGCCTSCSCTTANTDATATGC
ITS4ngsUni-tag059	ACTCATCTACCGCCTSCSCTTANTDATATGC
ITS4ngsUni-tag060	ACTCGCGCACCGCCTSCSCTTANTDATATGC
ITS4ngsUni-tag061	AGAGCGTCACCGCCTSCSCTTANTDATATGC
ITS4ngsUni-tag062	AGCGACTAGCCGCCTSCSCTTANTDATATGC
ITS4ngsUni-tag063	AGTAGTGATCCGCCTSCSCTTANTDATATGC
ITS4ngsUni-tag064	AGTGACACACCGCCTSCSCTTANTDATATGC
ITS4ngsUni-tag065	AGTGTATGTCCGCCTSCSCTTANTDATATGC
ITS4ngsUni-tag066	ATAGATAGACCGCCTSCSCTTANTDATATGC
ITS4ngsUni-tag067	ATATAGTCGCCGCCTSCSCTTANTDATATGC
ITS4ngsUni-tag068	ATCTACTGACCGCCTSCSCTTANTDATATGC
ITS4ngsUni-tag069	ACACGTAGATCGCCTSCSCTTANTDATATGC
ITS4ngsUni-tag070	ACACGTGTCGCGCCTSCSCTTANTDATATGC
ITS4ngsUni-tag071	ACATACTCTACGCCTSCSCTTANTDATATGC
ITS4ngsUni-tag072	ACGACACTATCGCCTSCSCTTANTDATATGC
ITS4ngsUni-tag073	ACGAGACGCGCGCCTSCSCTTANTDATATGC
ITS4ngsUni-tag074	ACGTATGCGACGCCTSCSCTTANTDATATGC
ITS4ngsUni-tag075	ACGTCGATCTCGCCTSCSCTTANTDATATGC
ITS4ngsUni-tag076	ACTAGTCACTCGCCTSCSCTTANTDATATGC
ITS4ngsUni-tag077	ACTCTACGCTCGCCTSCSCTTANTDATATGC
ITS4ngsUni-tag078	ACTGTACATACGCCTSCSCTTANTDATATGC
ITS4ngsUni-tag079	ATAGACTGCACGCCTSCSCTTANTDATATGC
ITS4ngsUni-tag080	ATAGCTCTATCGCCTSCSCTTANTDATATGC
ITS4ngsUni-tag081	ATATAGACATCGCCTSCSCTTANTDATATGC
ITS4ngsUni-tag082	ATATGATACGCGCCTSCSCTTANTDATATGC
ITS4ngsUni-tag083	ATCACTCATACGCCTSCSCTTANTDATATGC
ITS4ngsUni-tag084	ATCATCGAGTCGCCTSCSCTTANTDATATGC
ITS4ngsUni-tag085	ATCGAGCTCTCGCCTSCSCTTANTDATATGC
ITS4ngsUni-tag086	ATCGCAGACACGCCTSCSCTTANTDATATGC
ITS4ngsUni-tag087	ATCTGTCTCGCGCCTSCSCTTANTDATATGC
ITS4ngsUni-tag088	ATGAGTGACGCGCCTSCSCTTANTDATATGC
ITS4ngsUni-tag089	ATGATGTGTACGCCTSCSCTTANTDATATGC
ITS4ngsUni-tag090	ATGCTATAGACGCCTSCSCTTANTDATATGC
ITS4ngsUni-tag091	ATGCTCGCTACGCCTSCSCTTANTDATATGC
ITS4ngsUni-tag092	ACGTGCAGCGCGCCTSCSCTTANTDATATGC
ITS4ngsUni-tag093	ACTCACAGAGCGCCTSCSCTTANTDATATGC
ITS4ngsUni-tag094	AGACTCAGCGCGCCTSCSCTTANTDATATGC
ITS4ngsUni-tag095	AGAGAGTGTGCGCCTSCSCTTANTDATATGC
ITS4ngsUni-tag096	AGCTATCGCGCGCCTSCSCTTANTDATATGC
ITS4ngsUni-tag097	AGTCTGACTGCGCCTSCSCTTANTDATATGC
ITS4ngsUni-tag098	AGTGAGCTCGCGCCTSCSCTTANTDATATGC
ITS4ngsUni-tag099	ATAGCTCTCGCGCCTSCSCTTANTDATATGC
ITS4ngsUni-tag100	ATCACGTGCGCGCCTSCSCTTANTDATATGC
ITS4ngsUni-tag101	ATCGTAGCAGCGCCTSCSCTTANTDATATGC
ITS4ngsUni-tag102	ATCGTCTGTGCGCCTSCSCTTANTDATATGC
ITS4ngsUni-tag103	ATGTGTCTAGCGCCTSCSCTTANTDATATGC
V3
V4

## Sheet: Sup Fig. 3a, b
ID	group	pH	temperature ( C )	area at day 0 (cm2)	area after 30 days (cm2)
1	A.crateriforme	na(agar)	20	0.142	3.808
2	A.crateriforme	na(agar)	20	0.201	3.62
3	A.crateriforme	na(agar)	20	0.214	4.88
4	A.crateriforme	na(agar)	20	0.408	4.974
3	A.crateriforme	5.6	20	0.466	7.447
4	A.crateriforme	5.6	20	0.421	6.565
5	A.crateriforme	5.6	20	0.345	8.116
6	A.crateriforme	5.6	20	0.161	7.656
7	A.crateriforme	3	20	0.435	8.729
8	A.crateriforme	3	20	0.32	8.928
9	A.crateriforme	3	20	0.612	9.092
10	A.crateriforme	3	20	0.294	7.931
11	A.crateriforme	4	20	0.406	9.944
12	A.crateriforme	4	20	0.658	13.148
13	A.crateriforme	4	20	0.371	10.394
14	A.crateriforme	4	20	0.285	11.345
15	A.crateriforme	5	20	0.466	10.308
16	A.crateriforme	5	20	0.255	9.453
17	A.crateriforme	5	20	0.5	7.727
18	A.crateriforme	5	20	0.564	10.557
19	A.crateriforme	6	20	0.314	8.483
20	A.crateriforme	6	20	0.384	9.033
21	A.crateriforme	6	20	0.332	8.687
22	A.crateriforme	6	20	0.357	7.833
23	A.crateriforme	7	20	0.298	7.37
24	A.crateriforme	7	20	0.315	7.103
25	A.crateriforme	7	20	0.237	6.638
26	A.crateriforme	7	20	0.314	6.773
27	A.crateriforme	8	20	0.256	6.316
28	A.crateriforme	8	20	0.244	6.035
29	A.crateriforme	8	20	0.148	5.157
30	A.crateriforme	8	20	0.255	5.642
31	A.crateriforme	9	20	0.382	5.683
32	A.crateriforme	9	20	0.332	5.913
33	A.crateriforme	9	20	0.289	5.068
34	A.crateriforme	9	20	0.592	6.244
35	A.crateriforme	na(agar)	25	0.155	6.239
36	A.crateriforme	na(agar)	25	0.179	6.799
37	A.crateriforme	na(agar)	25	0.203	6.735
38	A.crateriforme	na(agar)	25	0.227	6.51
37	A.crateriforme	5.6	25	0.43	13.78
38	A.crateriforme	5.6	25	0.301	12.381
38	A.crateriforme	5.6	25	0.315	11.738
39	A.crateriforme	5.6	25	0.561	11.791
40	A.crateriforme	3	25	0.409	10.019
41	A.crateriforme	3	25	0.499	12.438
42	A.crateriforme	3	25	0.24	12.593
43	A.crateriforme	3	25	0.499	13.868
44	A.crateriforme	4	25	0.356	14.195
45	A.crateriforme	4	25	0.263	15.144
46	A.crateriforme	4	25	0.563	12.157
47	A.crateriforme	5	25	0.377	13.707
48	A.crateriforme	5	25	0.354	15.666
49	A.crateriforme	5	25	0.673	15.946
50	A.crateriforme	5	25	0.51	12.617
51	A.crateriforme	6	25	0.381	13.418
52	A.crateriforme	6	25	0.368	13.865
53	A.crateriforme	6	25	0.501	13.393
54	A.crateriforme	6	25	0.561	14.016
55	A.crateriforme	7	25	0.257	11.291
56	A.crateriforme	7	25	0.441	10.962
57	A.crateriforme	7	25	0.413	12.576
58	A.crateriforme	7	25	0.348	12.5
59	A.crateriforme	8	25	0.485	11.701
60	A.crateriforme	8	25	0.361	10.296
61	A.crateriforme	8	25	0.469	9.613
62	A.crateriforme	9	25	0.438	9.736
63	A.crateriforme	9	25	0.362	6.812
64	A.crateriforme	9	25	0.381	7.146
65	A.crateriforme	na(agar)	30	0.326	2.744
66	A.crateriforme	na(agar)	30	0.17	2.438
	A.crateriforme	na(agar)	30	0.214	2.132
	A.crateriforme	na(agar)	30	0.189	2.526
67	A.crateriforme	5.6	30	0.372	8.963
68	A.crateriforme	5.6	30	0.434	9.587
69	A.crateriforme	5.6	30	0.252	8.977
70	A.crateriforme	5.6	30	0.549	11.049
71	A.crateriforme	3	30	0.334	2.34
72	A.crateriforme	3	30	0.28	4.163
73	A.crateriforme	3	30	0.464	2.399
74	A.crateriforme	3	30	0.324	3.546
75	A.crateriforme	4	30	0.422	8.388
76	A.crateriforme	4	30	0.424	7.78
77	A.crateriforme	4	30	0.461	7.204
78	A.crateriforme	5	30	0.27	7.402
79	A.crateriforme	5	30	0.54	9.566
80	A.crateriforme	5	30	0.668	8.766
81	A.crateriforme	5	30	0.471	8.415
82	A.crateriforme	6	30	0.483	7.48
83	A.crateriforme	6	30	0.516	6.867
84	A.crateriforme	6	30	0.413	7.108
85	A.crateriforme	6	30	0.397	7.434
86	A.crateriforme	7	30	0.375	6.074
87	A.crateriforme	7	30	0.348	5.96
88	A.crateriforme	7	30	0.443	5.758
89	A.crateriforme	7	30	0.36	5.369
90	A.crateriforme	8	30	0.331	5.043
91	A.crateriforme	8	30	0.398	6.147
92	A.crateriforme	8	30	0.204	4.881
93	A.crateriforme	8	30	0.369	5.24
94	A.crateriforme	9	30	0.6	6.186
95	A.crateriforme	9	30	0.534	6.017
96	A.crateriforme	9	30	0.476	5.285
97	A.crateriforme	9	30	0.357	4.76
98	A.crateriforme	4.2	30	0.469	8.391
99	A.crateriforme	4.2	30	0.422	8.423
100	A.crateriforme	4.2	30	0.523	8.545
101	A.crateriforme	4.2	30	0.432	8.311
102	A.crateriforme	4.2	30	0.434	8.456
103	A.crateriforme	4.2	30	0.463	8.432
104	A.crateriforme	4.2	25	0.472	13.52
105	A.crateriforme	4.2	25	0.483	13.89
106	A.crateriforme	4.2	25	0.542	13.12
107	A.crateriforme	4.2	25	0.421	13.487
108	A.crateriforme	4.2	25	0.432	13.213
109	A.crateriforme	4.2	25	0.482	13.53
110	A.crateriforme	4.2	20	0.421	8.321
111	A.crateriforme	4.2	20	0.439	8.163
112	A.crateriforme	4.2	20	0.412	8.245
113	A.crateriforme	4.2	20	0.448	8.072
114	A.crateriforme	4.2	20	0.433	8.343
115	A.crateriforme	4.2	20	0.427	8.257
116	Ph.herbarum	na(agar)	20	0.5	2.9
117	Ph.herbarum	na(agar)	20	na	2.8
116	Ph.herbarum	na(agar)	20	na	2.73
117	Ph.herbarum	na(agar)	20	na	2.95
118	Ph.herbarum	5.6	20	na	5.77
119	Ph.herbarum	5.6	20	na	5.4
120	Ph.herbarum	5.6	20	na	6.3
121	Ph.herbarum	5.6	20	na	5.7
122	Ph.herbarum	3	20	na	3.47
123	Ph.herbarum	3	20	na	3.6
124	Ph.herbarum	3	20	na	2.9
125	Ph.herbarum	3	20	na	3.1
126	Ph.herbarum	4	20	na	4.42
127	Ph.herbarum	4	20	na	4.44
128	Ph.herbarum	4	20	na	4.7
129	Ph.herbarum	4	20	na	4.1
130	Ph.herbarum	5	20	na	4.2
131	Ph.herbarum	5	20	na	4.3
132	Ph.herbarum	5	20	na	3.4
133	Ph.herbarum	5	20	na	4.7
134	Ph.herbarum	6	20	na	4.5
135	Ph.herbarum	6	20	na	4.9
136	Ph.herbarum	6	20	na	5.4
137	Ph.herbarum	6	20	na	4.89
138	Ph.herbarum	7	20	na	3.2
139	Ph.herbarum	7	20	na	3.5
140	Ph.herbarum	7	20	na	2.9
141	Ph.herbarum	7	20	na	3.3
142	Ph.herbarum	8	20	na	3.4
143	Ph.herbarum	8	20	na	3.21
144	Ph.herbarum	8	20	na	3
145	Ph.herbarum	8	20	na	3.12
146	Ph.herbarum	9	20	na	2.585
147	Ph.herbarum	9	20	na	2.746
148	Ph.herbarum	9	20	na	2.66
149	Ph.herbarum	9	20	na	2.34
150	Ph.herbarum	na(agar)	25	na	2.308
151	Ph.herbarum	na(agar)	25	na	2.42
150	Ph.herbarum	na(agar)	25	na	2.408
151	Ph.herbarum	na(agar)	25	na	2.242
152	Ph.herbarum	5.6	25	na	6.5
152	Ph.herbarum	5.6	25	na	6.832
153	Ph.herbarum	5.6	25	na	7
154	Ph.herbarum	5.6	25	na	7.4
155	Ph.herbarum	3	25	na	3.6
156	Ph.herbarum	3	25	na	3.5
157	Ph.herbarum	3	25	na	4
158	Ph.herbarum	3	25	na	2.9
159	Ph.herbarum	4	25	na	5.72
160	Ph.herbarum	4	25	na	6
161	Ph.herbarum	4	25	na	6.13
162	Ph.herbarum	5	25	na	6.5
163	Ph.herbarum	5	25	na	6.432
164	Ph.herbarum	5	25	na	6.821
165	Ph.herbarum	5	25	na	5.9
166	Ph.herbarum	6	25	na	6.2
167	Ph.herbarum	6	25	na	6.14
168	Ph.herbarum	6	25	na	6.343
169	Ph.herbarum	6	25	na	5.9
170	Ph.herbarum	7	25	na	3.421
171	Ph.herbarum	7	25	na	3.433
172	Ph.herbarum	7	25	na	3.76
173	Ph.herbarum	7	25	na	3.5
174	Ph.herbarum	8	25	na	3.2
175	Ph.herbarum	8	25	na	2.9
176	Ph.herbarum	8	25	na	3.5
177	Ph.herbarum	9	25	na	3.185
178	Ph.herbarum	9	25	na	2.97
179	Ph.herbarum	9	25	na	2.7
180	Ph.herbarum	na(agar)	30	na	2.2
181	Ph.herbarum	na(agar)	30	na	1.9
180	Ph.herbarum	na(agar)	30	na	2.3
181	Ph.herbarum	na(agar)	30	na	1.8
182	Ph.herbarum	5.6	30	na	9.89
183	Ph.herbarum	5.6	30	na	10.2
184	Ph.herbarum	5.6	30	na	9.31
185	Ph.herbarum	5.6	30	na	10.25
186	Ph.herbarum	3	30	na	4.9
187	Ph.herbarum	3	30	na	5.7
188	Ph.herbarum	3	30	na	5.2
189	Ph.herbarum	3	30	na	6.5
190	Ph.herbarum	4	30	na	5.5
191	Ph.herbarum	4	30	na	6.2
192	Ph.herbarum	4	30	na	5.7
193	Ph.herbarum	5	30	na	9.54
194	Ph.herbarum	5	30	na	9.32
195	Ph.herbarum	5	30	na	9.8
196	Ph.herbarum	5	30	na	9.4
197	Ph.herbarum	6	30	na	9.4
198	Ph.herbarum	6	30	na	9.6
199	Ph.herbarum	6	30	na	9.31
200	Ph.herbarum	6	30	na	9.12
201	Ph.herbarum	7	30	na	7.32
202	Ph.herbarum	7	30	na	6.7
203	Ph.herbarum	7	30	na	7.15
204	Ph.herbarum	7	30	na	7.98
205	Ph.herbarum	8	30	na	6.2
206	Ph.herbarum	8	30	na	5.89
207	Ph.herbarum	8	30	na	5.99
208	Ph.herbarum	8	30	na	6
209	Ph.herbarum	9	30	na	5.9
210	Ph.herbarum	9	30	na	5.4
211	Ph.herbarum	9	30	na	6.1
212	Ph.herbarum	9	30	na	5.8
213	Ph.herbarum	4.2	30	na	5.9
214	Ph.herbarum	4.2	30	na	5.6
215	Ph.herbarum	4.2	30	na	6.34
216	Ph.herbarum	4.2	30	na	6.5
217	Ph.herbarum	4.2	30	na	6.21
218	Ph.herbarum	4.2	30	na	5.8
219	Ph.herbarum	4.2	25	na	4
220	Ph.herbarum	4.2	25	na	4.2
221	Ph.herbarum	4.2	25	na	4.5
222	Ph.herbarum	4.2	25	na	3.9
223	Ph.herbarum	4.2	25	na	4.1
224	Ph.herbarum	4.2	25	na	4.2
225	Ph.herbarum	4.2	25	na	4.52
226	Ph.herbarum	4.2	25	na	4.63
227	Ph.herbarum	4.2	25	na	4.44
228	Ph.herbarum	4.2	25	na	4.12
229	Ph.herbarum	4.2	25	na	4
230	Ph.herbarum	4.2	25	na	4.82

## Sheet: Sup Fig. 3c
Date	Site	TIME	Temperature
June	Shumei	Day	27.08
July	Shumei	Day	28.94
August	Shumei	Day	27.77
November	Shumei	Day	20.05
December	Shumei	Day	18.07
January	Shumei	Day	17.74
February	Shumei	Day	18.11
March	Shumei	Day	23.43
April	Shumei	Day	22.61
June	Shumei	Week	26.64
July	Shumei	Week	27.91
August	Shumei	Week	27.89
November	Shumei	Week	21.27
December	Shumei	Week	18.06
January	Shumei	Week	18.41
February	Shumei	Week	16.41
March	Shumei	Week	19.53
April	Shumei	Week	20.74
June	Shumei	Month	26.23
July	Shumei	Month	28.19
August	Shumei	Month	27.82
November	Shumei	Month	21.01
December	Shumei	Month	17.86
January	Shumei	Month	16.9
February	Shumei	Month	16.67
March	Shumei	Month	18.29
April	Shumei	Month	21.59
June	Shuangxi	Day	26.61
July	Shuangxi	Day	28.14
August	Shuangxi	Day	27.06
November	Shuangxi	Day	19.58
December	Shuangxi	Day	17.32
January	Shuangxi	Day	17.83
February	Shuangxi	Day	18.88
March	Shuangxi	Day	23.45
April	Shuangxi	Day	22.56
June	Shuangxi	Week	26.33
July	Shuangxi	Week	27.7
August	Shuangxi	Week	27.57
November	Shuangxi	Week	20.9
December	Shuangxi	Week	17
January	Shuangxi	Week	18.54
February	Shuangxi	Week	17.21
March	Shuangxi	Week	19.44
April	Shuangxi	Week	21.29
June	Shuangxi	Month	26.2
July	Shuangxi	Month	27.78
August	Shuangxi	Month	27.55
November	Shuangxi	Month	20.5
December	Shuangxi	Month	17.39
January	Shuangxi	Month	16.62
February	Shuangxi	Month	17.27
March	Shuangxi	Month	18
April	Shuangxi	Month	22.32

## Sheet: Sup Fig. 3d
group	weight (g) at day 0	weight (g) at day 30
sundew inoculated with A.crateriforme	0.7214	0.7325
sundew inoculated with A.crateriforme	0.3249	0.3201
sundew inoculated with A.crateriforme	0.1534	0.1536
sundew inoculated with A.crateriforme	0.1842	0.1893
sundew inoculated with A.crateriforme	0.4983	0.4965
sundew inoculated with A.crateriforme	0.3165	0.3201
sundew inoculated with A.crateriforme	0.3097	0.3097
sundew inoculated with A.crateriforme	0.5972	0.5872
sundew inoculated with A.crateriforme	0.2489	0.2567
sundew inoculated with A.crateriforme	0.6201	0.6357
sundew inoculated with Ph.herbarum	0.1423	0.1478
sundew inoculated with Ph.herbarum	0.2137	0.1815
sundew inoculated with Ph.herbarum	0.8864	0.8534
sundew inoculated with Ph.herbarum	0.2471	0.2513
sundew inoculated with Ph.herbarum	0.1295	0.1421
sundew inoculated with Ph.herbarum	0.7149	0.7209
sundew inoculated with Ph.herbarum	0.3324	0.3297
sundew inoculated with Ph.herbarum	0.3465	0.3124
sundew inoculated with Ph.herbarum	0.5798	0.4278
sundew inoculated with Ph.herbarum	0.621	0.5923
control sundew	0.6724	0.6879
control sundew	0.7893	0.7731
control sundew	0.8971	0.9201
control sundew	0.5736	0.5895
control sundew	0.4322	0.4421
control sundew	0.3945	0.3921
control sundew	0.3451	0.3521
control sundew	0.2431	0.2551
control sundew	0.1432	0.1567
control sundew	0.1789	0.1879

## Sheet: Sup Fig. 4
		Area at day (cm2)
Replicate	catergory	0	2	4	6	8	10	12	14
1	1/2MS	0.66	0.599	1.681	1.71	4.153	9.79	13.584	14.505
2	1/2MS	0.415	0.732	2.021	3.166	4.195	10.889	11.771	12.825
3	1/2MS	0.267	0.738	1.439	2.023	3.874	8.602	10.766	16.277
4	1/2MS	0.474	0.708	1.432	2.26	3.642	7.765	10.288	11.111
5	1/2MS	0.4	1.257	1.441	2.563	6.148	11.756	14.352	17.416
6	1/2MS	0.33	1.097	1.685	2.731	5.673	12.196	10.635	10.973
1	1/2MS+ant	0.373	1.503	2.326	3.222	7.808	15.451	17.14	18.117
2	1/2MS+ant	0.367	1.384	2.766	3.734	9.949	10.318	12.663	16.671
3	1/2MS+ant	0.495	0.997	2.577	3.096	8.682	13.585	18.072	19.74
4	1/2MS+ant	0.403	0.819	2.547	3.417	7.944	13.831	20.282	22.761
5	1/2MS+ant	0.394	1.097	2.835	3.619	8.686	11.944	15.969	17.979
6	1/2MS+ant	0.394	0.897	2.48	3.711	8.394	9.153	12.811	14.558

## Sheet: Sup Fig. 6
species	OG	gene	scaffold	start	end	direction
Aciric	OG0000217	Aciric.gene_003732	Aciric.scaffold_21	60314	62958	+
Aciric	OG0000217	Aciric.gene_006418	Aciric.scaffold_360	18108	18371	-
Aciric	OG0003566	Aciric.gene_011076	Aciric.scaffold_97	27449	29029	-
Aciric	OG0001020	Aciric.gene_011077	Aciric.scaffold_97	30695	31392	-
Aciric	OG0003567	Aciric.gene_011078	Aciric.scaffold_97	34154	35447	-
Aciric	OG0001382	Aciric.gene_011079	Aciric.scaffold_97	35783	37809	+
Aurnam	OG0001020	Aurnam.gene_001098	Aurnam.scaffold_10	223825	224557	-
Aurnam	OG0000217	Aurnam.gene_001100	Aurnam.scaffold_10	226535	227739	+
Aurnam	OG0001382	Aurnam.gene_001101	Aurnam.scaffold_10	228002	230022	-
Aurnam	OG0003567	Aurnam.gene_001103	Aurnam.scaffold_10	231238	233823	-
Aurnam	OG0000217	Aurnam.gene_002353	Aurnam.scaffold_13	390678	393053	-
Baupan	OG0000217	Baupan.gene_003013	Baupan.scaffold_13	607009	609224	+
Baupan	OG0003567	Baupan.gene_006675	Baupan.scaffold_4	884850	886601	-
Baupan	OG0001382	Baupan.gene_006676	Baupan.scaffold_4	886828	889062	+
Baupan	OG0000217	Baupan.gene_006677	Baupan.scaffold_4	890839	891203	-
Baupan	OG0001020	Baupan.gene_006850	Baupan.scaffold_4	1250547	1250720	-
Baupan	OG0000217	Baupan.gene_009794	Baupan.scaffold_8	995508	997727	-
Cerbet	OG0000217	Cerbet.gene-CB0940_00114	Cerbet.NC_036770.1	253439	255833	-
Cerbet	OG0008780	Cerbet.gene-CB0940_05413	Cerbet.NC_036771.1	429095	430729	-
Cerbet	OG0001020	Cerbet.gene-CB0940_05414	Cerbet.NC_036771.1	431758	433325	+
Cerbet	OG0009691	Cerbet.gene-CB0940_05415	Cerbet.NC_036771.1	433537	434238	+
Cerbet	OG0003566	Cerbet.gene-CB0940_05416	Cerbet.NC_036771.1	434837	438272	+
Cerbet	OG0003567	Cerbet.gene-CB0940_05817	Cerbet.NC_036771.1	1787655	1790675	-
Cerbet	OG0001382	Cerbet.gene-CB0940_05818	Cerbet.NC_036771.1	1790749	1792728	+
Cerbet	OG0001020	Cerbet.gene-CB0940_06769	Cerbet.NC_036774.1	192185	193889	+
Cerbet	OG0001020	Cerbet.gene-CB0940_08447	Cerbet.NC_036775.1	1461062	1463458	-
Cerzea	OG0000217	Cerzea.gene_003097	Cerzea.scaffold_17	463761	464086	+
Cerzea	OG0001020	Cerzea.gene_004311	Cerzea.scaffold_2	2095985	2096918	-
Cerzea	OG0001020	Cerzea.gene_009466	Cerzea.scaffold_5	958121	958934	-
Cerzea	OG0000217	Cerzea.gene_010145	Cerzea.scaffold_6	286312	288719	-
Cerzea	OG0001020	Cerzea.gene_010568	Cerzea.scaffold_61	23788	24413	+
Cerzea	OG0008780	Cerzea.gene_011085	Cerzea.scaffold_7	1229116	1230270	-
Cerzea	OG0001020	Cerzea.gene_011086	Cerzea.scaffold_7	1232153	1233319	+
Cerzea	OG0003566	Cerzea.gene_011087	Cerzea.scaffold_7	1234898	1236124	+
Cerzea	OG0001382	Cerzea.gene_011126	Cerzea.scaffold_7	1317408	1319399	-
Cerzea	OG0003567	Cerzea.gene_011127	Cerzea.scaffold_7	1319737	1321302	+
Disaci	OG0008780	Disaci.gene_002701	Disaci.scaffold_14	161346	163556	+
Disaci	OG0000217	Disaci.gene_002703	Disaci.scaffold_14	167192	168171	+
Disaci	OG0001382	Disaci.gene_002704	Disaci.scaffold_14	169105	171252	-
Disaci	OG0003567	Disaci.gene_002705	Disaci.scaffold_14	171551	174523	+
Disaci	OG0000217	Disaci.gene_004196	Disaci.scaffold_2	1255590	1257329	+
Dotsep	OG0000217	Dotsep.gene_000470	Dotsep.scaffold_1	1059107	1062534	-
Dotsep	OG0005408	Dotsep.gene_003790	Dotsep.scaffold_12	740349	742869	+
Dotsep	OG0008780	Dotsep.gene_003791	Dotsep.scaffold_12	745658	746387	-
Dotsep	OG0000217	Dotsep.gene_003792	Dotsep.scaffold_12	746903	749748	-
Dotsep	OG0009691	Dotsep.gene_003793	Dotsep.scaffold_12	748581	749503	+
Dotsep	OG0024444	Dotsep.gene_003794	Dotsep.scaffold_12	751109	752122	+
Dotsep	OG0001382	Dotsep.gene_003795	Dotsep.scaffold_12	752575	754707	-
Dotsep	OG0003567	Dotsep.gene_003796	Dotsep.scaffold_12	755022	757269	+
Dotsep	OG0001020	Dotsep.gene_010058	Dotsep.scaffold_6	1971063	1971440	+
Dotsep	OG0001020	Dotsep.gene_011875	Dotsep.scaffold_9	48699	50865	+
Dotsep	OG0001020	Dotsep.gene_011876	Dotsep.scaffold_9	48699	50865	+
Elsamp	OG0000217	Elsamp.gene_001102	Elsamp.scaffold_1	3166447	3166704	+
Elsamp	OG0000217	Elsamp.gene_001103	Elsamp.scaffold_1	3167911	3168402	+
Elsamp	OG0000217	Elsamp.gene_002695	Elsamp.scaffold_13	701251	701554	+
Elsamp	OG0001382	Elsamp.gene_002696	Elsamp.scaffold_13	702324	704563	-
Elsamp	OG0003567	Elsamp.gene_002698	Elsamp.scaffold_13	705491	708884	-
Elsfaw	OG0000217	Elsfaw.gene-D9617_18g033640	Elsfaw.SDJM01000018.1	219815	221632	-
Elsfaw	OG0003567	Elsfaw.gene-D9617_27g044940	Elsfaw.SDJM01000027.1	129809	132966	+
Elsfaw	OG0001382	Elsfaw.gene-D9617_27g044960	Elsfaw.SDJM01000027.1	134099	136112	+
Elsfaw	OG0000217	Elsfaw.gene-D9617_27g044970	Elsfaw.SDJM01000027.1	136537	137631	-
Friend	OG0000217	Friend.gene-LTR01_000506	Friend.JASUXV010000001.1	1171744	1173967	+
Friend	OG0000217	Friend.gene-LTR01_002564	Friend.JASUXV010000005.1	816728	818505	+
Friend	OG0003567	Friend.gene-LTR01_008087	Friend.JASUXV010000033.1	5665	8377	-
Friend	OG0001382	Friend.gene-LTR01_008088	Friend.JASUXV010000033.1	8690	10676	+
Friend	OG0000217	Friend.gene-LTR01_008089	Friend.JASUXV010000033.1	11209	12998	-
Friend	OG0010273	Friend.gene-LTR01_008090	Friend.JASUXV010000033.1	13336	14211	+
Friend	OG0001020	Friend.gene-LTR01_008091	Friend.JASUXV010000033.1	15625	16029	+
Friend	OG0003566	Friend.gene-LTR01_008092	Friend.JASUXV010000033.1	16800	20114	+
Frisim	OG0000217	Frisim.gene-B0A55_06351	Frisim.NAJQ01000188.1	22981	26379	+
Frisim	OG0000217	Frisim.gene-B0A55_08224	Frisim.NAJQ01000410.1	6808	9071	-
Frisim	OG0003566	Frisim.gene-B0A55_10877	Frisim.NAJQ01000689.1	7510	10800	-
Frisim	OG0001020	Frisim.gene-B0A55_10878	Frisim.NAJQ01000689.1	11572	14260	-
Frisim	OG0000217	Frisim.gene-B0A55_10879	Frisim.NAJQ01000689.1	14710	15808	+
Frisim	OG0003567	Frisim.gene-B0A55_11503	Frisim.NAJQ01001832.1	1204	3640	-
Frisim	OG0001382	Frisim.gene-B0A55_12860	Frisim.NAJQ01001361.1	1285	3282	+
Frisim	OG0000217	Frisim.gene-B0A55_12861	Frisim.NAJQ01001361.1	5253	6610	-
Frisim	OG0001382	Frisim.gene-B0A55_13566	Frisim.NAJQ01002442.1	13	1133	+
Frisim	OG0000217	Frisim.gene-B0A55_13607	Frisim.NAJQ01002046.1	1486	2843	-
Horaci	OG0000217	Horaci.gene_002435	Horaci.scaffold_12	263387	265693	+
Horaci	OG0003566	Horaci.gene_003319	Horaci.scaffold_2	335272	338632	-
Horaci	OG0010273	Horaci.gene_003320	Horaci.scaffold_2	341876	342706	-
Horaci	OG0001020	Horaci.gene_003321	Horaci.scaffold_2	343097	345766	-
Horaci	OG0001382	Horaci.gene_003322	Horaci.scaffold_2	345979	348239	-
Horaci	OG0003567	Horaci.gene_003323	Horaci.scaffold_2	348329	351330	+
Horaci	OG0001020	Horaci.gene_006993	Horaci.scaffold_5	1255104	1255590	+
Horwer	OG0003566	Horwer.gene_000527	Horwer.scaffold_102	123502	126819	-
Horwer	OG0001020	Horwer.gene_000528	Horwer.scaffold_102	127920	129110	-
Horwer	OG0001382	Horwer.gene_000529	Horwer.scaffold_102	133207	135204	-
Horwer	OG0003567	Horwer.gene_000530	Horwer.scaffold_102	135581	138246	+
Horwer	OG0003567	Horwer.gene_004212	Horwer.scaffold_178	104558	107222	-
Horwer	OG0001382	Horwer.gene_004213	Horwer.scaffold_178	107589	109582	+
Horwer	OG0001020	Horwer.gene_005819	Horwer.scaffold_214	233	1605	+
Horwer	OG0003566	Horwer.gene_005820	Horwer.scaffold_214	2705	5704	+
Horwer	OG0000217	Horwer.gene_012826	Horwer.scaffold_57	196497	199227	+
Horwer	OG0000217	Horwer.gene_013741	Horwer.scaffold_7	163171	166132	+
Myrdur	OG0000217	Myrdur.gene_007155	Myrdur.scaffold_4	1655402	1656061	-
Myrdur	OG0001382	Myrdur.gene_008370	Myrdur.scaffold_6	515759	516446	-
Myrdur	OG0000217	Myrdur.gene_010246	Myrdur.scaffold_9	419809	420995	+
Myrdur	OG0001382	Myrdur.gene_010247	Myrdur.scaffold_9	421377	423354	-
Myrdur	OG0003567	Myrdur.gene_010249	Myrdur.scaffold_9	424333	427726	-
Parnod	OG0001020	Parnod.gene-SNOG_00375	Parnod.NW_001884549.1	865888	866977	+
Parnod	OG0001382	Parnod.gene-SNOG_00377	Parnod.NW_001884549.1	870264	872218	-
Parnod	OG0003567	Parnod.gene-SNOG_00380	Parnod.NW_001884549.1	874363	875796	-
Parnod	OG0000217	Parnod.gene-SNOG_07773	Parnod.NW_001884559.1	1064823	1065695	-
Pasful	OG0000217	Pasful.gene_008796	Pasful.scf7180000130614	73041	75258	+
Pasful	OG0035095	Pasful.gene_010638	Pasful.scf7180000130764	260335	260694	+
Pasful	OG0008780	Pasful.gene_010639	Pasful.scf7180000130764	261270	261891	+
Pasful	OG0000217	Pasful.gene_010640	Pasful.scf7180000130764	262193	263502	-
Pasful	OG0009691	Pasful.gene_010641	Pasful.scf7180000130764	263827	264758	+
Pasful	OG0001382	Pasful.gene_010642	Pasful.scf7180000130764	267822	269883	-
Pasful	OG0003567	Pasful.gene_010643	Pasful.scf7180000130764	270176	272535	+
Piehor	OG0001382	Piehor.gene_001509	Piehor.scaffold_16	81022	83198	-
Piehor	OG0003567	Piehor.gene_001510	Piehor.scaffold_16	83290	84530	+
Piehor	OG0000217	Piehor.gene_002425	Piehor.scaffold_21	54690	56445	-
Piehor	OG0000217	Piehor.gene_004395	Piehor.scaffold_4	66031	66713	-
Piehor	OG0000217	Piehor.gene_005137	Piehor.scaffold_49	52376	53962	+
Polcit	OG0000217	Polcit.gene_000325	Polcit.scaffold_1	816450	816665	+
Polcit	OG0000217	Polcit.gene_007940	Polcit.scaffold_6	55297	55683	+
Polcit	OG0001382	Polcit.gene_007941	Polcit.scaffold_6	57561	60033	-
Polcit	OG0003567	Polcit.gene_007942	Polcit.scaffold_6	60262	61698	+
Polcit	OG0000217	Polcit.gene_009073	Polcit.scaffold_72	24873	27756	-
Psefij	OG0000217	Psefij.gene_001099	Psefij.scaffold_1	4475909	4478639	-
Psefij	OG0000217	Psefij.gene_004524	Psefij.scaffold_2	2091399	2091626	-
Psefij	OG0003567	Psefij.gene_005742	Psefij.scaffold_2	7549079	7550275	-
Psefij	OG0001382	Psefij.gene_005743	Psefij.scaffold_2	7550637	7552505	+
Psefij	OG0040062	Psefij.gene_005744	Psefij.scaffold_2	7553433	7554606	+
Psefij	OG0008780	Psefij.gene_005745	Psefij.scaffold_2	7554645	7555780	-
Psefij	OG0001020	Psefij.gene_005746	Psefij.scaffold_2	7556121	7557442	+
Psefij	OG0000076	Psefij.gene_005747	Psefij.scaffold_2	7562006	7562521	-
Psefij	OG0001020	Psefij.gene_006916	Psefij.scaffold_3	3951738	3953053	+
Psefij	OG0001020	Psefij.gene_009537	Psefij.scaffold_5	4294769	4296351	-
Psefij	OG0001020	Psefij.gene_012428	Psefij.scaffold_9	502482	503617	+
Acrcra	OG0003567	Acrcra.PFRF_00460800	Acrcra.PFRF.chr06	1421565	1423901	-
Acrcra	OG0001382	Acrcra.PFRF_00460900	Acrcra.PFRF.chr06	1424140	1428182	+
Acrcra	OG0001020	Acrcra.PFRF_00461000	Acrcra.PFRF.chr06	1428476	1429767	+
Acrcra	OG0000217	Acrcra.PFRF_00690200	Acrcra.PFRF.chr12	158127	160410	-
Saltha	OG0000217	Saltha.gene-B0A50_01014	Saltha.NAJL01000004.1	220559	222890	-
Saltha	OG0000217	Saltha.gene-B0A50_04750	Saltha.NAJL01000027.1	145180	147054	+
Saltha	OG0003566	Saltha.gene-B0A50_06498	Saltha.NAJL01000052.1	28464	31862	-
Saltha	OG0010273	Saltha.gene-B0A50_06499	Saltha.NAJL01000052.1	32870	34181	-
Saltha	OG0000217	Saltha.gene-B0A50_06500	Saltha.NAJL01000052.1	34555	35807	+
Saltha	OG0001382	Saltha.gene-B0A50_06501	Saltha.NAJL01000052.1	36794	39187	-
Saltha	OG0003567	Saltha.gene-B0A50_06502	Saltha.NAJL01000052.1	39372	42072	+
Sphmus	OG0000217	Sphmus.gene_000908	Sphmus.scaffold_1	2645903	2648960	+
Sphmus	OG0000081	Sphmus.gene_003527	Sphmus.scaffold_13	542331	544146	-
Sphmus	OG0041965	Sphmus.gene_003528	Sphmus.scaffold_13	545724	546334	-
Sphmus	OG0041966	Sphmus.gene_003529	Sphmus.scaffold_13	547740	548491	+
Sphmus	OG0008780	Sphmus.gene_003530	Sphmus.scaffold_13	549298	550712	-
Sphmus	OG0000217	Sphmus.gene_003531	Sphmus.scaffold_13	551529	552314	-
Sphmus	OG0009691	Sphmus.gene_003532	Sphmus.scaffold_13	552416	553155	+
Sphmus	OG0003566	Sphmus.gene_003533	Sphmus.scaffold_13	554326	557923	+
Sphmus	OG0003567	Sphmus.gene_003652	Sphmus.scaffold_13	879810	882555	-
Sphmus	OG0001382	Sphmus.gene_003653	Sphmus.scaffold_13	882906	885133	+
Ternub	OG0000217	Ternub.gene_001294	Ternub.scaffold_113	54310	54576	+
Ternub	OG0003567	Ternub.gene_001380	Ternub.scaffold_117	52339	55183	-
Ternub	OG0001382	Ternub.gene_001381	Ternub.scaffold_117	55250	57438	+
Ternub	OG0001020	Ternub.gene_001382	Ternub.scaffold_117	59663	61126	+
Ternub	OG0003566	Ternub.gene_001383	Ternub.scaffold_117	61174	65033	+
Ternub	OG0003569	Ternub.gene_001384	Ternub.scaffold_117	65160	65750	-
Ternub	OG0005890	Ternub.gene_001385	Ternub.scaffold_117	65900	67402	+
Ternub	OG0003851	Ternub.gene_001558	Ternub.scaffold_12	371089	373841	-
Ternub	OG0003850	Ternub.gene_001559	Ternub.scaffold_12	374174	374552	+
Ternub	OG0010273	Ternub.gene_001560	Ternub.scaffold_12	376624	377206	-
Ternub	OG0000217	Ternub.gene_001561	Ternub.scaffold_12	377989	378307	+
Ternub	OG0015307	Ternub.gene_001562	Ternub.scaffold_12	378140	379121	+
Ternub	OG0042417	Ternub.gene_001563	Ternub.scaffold_12	379122	379655	-
Ternub	OG0001020	Ternub.gene_003133	Ternub.scaffold_17	348043	348743	+
Ternub	OG0015307	Ternub.gene_004168	Ternub.scaffold_22	205758	206167	+
Ternub	OG0000217	Ternub.gene_006536	Ternub.scaffold_40	109776	112462	+
Ternub	OG0001020	Ternub.gene_008271	Ternub.scaffold_6	74217	74445	-
Zascel	OG0000217	Zascel.gene_002454	Zascel.scaffold_13	708707	710347	-
Zascel	OG0001020	Zascel.gene_008235	Zascel.scaffold_30	53007	53562	+
Zascel	OG0000217	Zascel.gene_008983	Zascel.scaffold_33	294933	297191	-
Zascel	OG0003567	Zascel.gene_012542	Zascel.scaffold_50	230848	233431	-
Zascel	OG0001382	Zascel.gene_012543	Zascel.scaffold_50	233721	235645	+
Zascel	OG0009691	Zascel.gene_012544	Zascel.scaffold_50	240525	241336	-
Zascel	OG0000217	Zascel.gene_012545	Zascel.scaffold_50	241623	242704	+
Zascel	OG0008780	Zascel.gene_012546	Zascel.scaffold_50	243369	244475	+
Zascel	OG0003566	Zascel.gene_012547	Zascel.scaffold_50	244913	249269	+
Zascel	OG0000217	Zascel.gene_015859	Zascel.scaffold_9	718788	721017	+
Zymtri	OG0000217	Zymtri.gene_001609	Zymtri.chr_1	4845340	4845555	-
Zymtri	OG0003567	Zymtri.gene_003572	Zymtri.chr_13	614870	616304	-
Zymtri	OG0001382	Zymtri.gene_003573	Zymtri.chr_13	616612	618487	+
Zymtri	OG0008780	Zymtri.gene_003574	Zymtri.chr_13	620513	621739	-
Zymtri	OG0001020	Zymtri.gene_003575	Zymtri.chr_13	621930	622924	+
Zymtri	OG0009691	Zymtri.gene_003576	Zymtri.chr_13	623654	624554	+
Zymtri	OG0002444	Zymtri.gene_003577	Zymtri.chr_13	625879	626711	+
Zymtri	OG0006953	Zymtri.gene_003578	Zymtri.chr_13	627492	628316	-
Zymtri	OG0000217	Zymtri.gene_004951	Zymtri.chr_2	2351739	2351978	+
Zymtri	OG0000217	Zymtri.gene_007340	Zymtri.chr_4	2617515	2618024	+
Aurnam	OG0003566	Aurnam.gene_001096	Aurnam.scaffold_10	221510	222931	-
Aurnam	OG0017168	Aurnam.gene_001097	Aurnam.scaffold_10	223300	223833	-
Aurnam	OG0017169	Aurnam.gene_001099	Aurnam.scaffold_10	225020	226213	-
Baupan	OG0000757	Baupan.gene_006846	Baupan.scaffold_4	1246971	1247897	+
Baupan	OG0003810	Baupan.gene_006847	Baupan.scaffold_4	1248340	1248900	+
Baupan	OG0018106	Baupan.gene_006848	Baupan.scaffold_4	1249266	1249814	-
Baupan	OG0018107	Baupan.gene_006849	Baupan.scaffold_4	1250035	1250369	+
Baupan	OG0008648	Baupan.gene_006851	Baupan.scaffold_4	1252022	1252516	-
Baupan	OG0005725	Baupan.gene_006852	Baupan.scaffold_4	1252807	1254355	+
Cerbet	OG0001189	Cerbet.gene-CB0940_06767	Cerbet.NC_036774.1	189105	190437	-
Cerbet	OG0001158	Cerbet.gene-CB0940_06768	Cerbet.NC_036774.1	190661	192064	-
Cerbet	OG0001644	Cerbet.gene-CB0940_06770	Cerbet.NC_036774.1	194286	196616	+
Cerbet	OG0019421	Cerbet.gene-CB0940_06771	Cerbet.NC_036774.1	196593	197461	+
Cerbet	OG0003810	Cerbet.gene-CB0940_08446	Cerbet.NC_036775.1	1459885	1461071	+
Cerbet	OG0003816	Cerbet.gene-CB0940_08448	Cerbet.NC_036775.1	1463592	1465983	-
Cerbet	OG0007432	Cerbet.gene-CB0940_08449	Cerbet.NC_036775.1	1466056	1467718	-
Cerzea	OG0001644	Cerzea.gene_004310	Cerzea.scaffold_2	2093816	2095321	-
Cerzea	OG0001158	Cerzea.gene_004312	Cerzea.scaffold_2	2098088	2099074	+
Cerzea	OG0020172	Cerzea.gene_009464	Cerzea.scaffold_5	955049	956088	-
Cerzea	OG0003810	Cerzea.gene_009465	Cerzea.scaffold_5	956550	957188	+
Cerzea	OG0003816	Cerzea.gene_009467	Cerzea.scaffold_5	959924	962049	-
Cerzea	OG0007432	Cerzea.gene_009468	Cerzea.scaffold_5	962228	963845	-
Cerzea	OG0021106	Cerzea.gene_010565	Cerzea.scaffold_61	20182	20448	-
Cerzea	OG0005026	Cerzea.gene_010566	Cerzea.scaffold_61	21693	22049	+
Cerzea	OG0003155	Cerzea.gene_010567	Cerzea.scaffold_61	22660	23416	+
Cerzea	OG0007804	Cerzea.gene_010569	Cerzea.scaffold_61	24813	25964	-
Cerzea	OG0008017	Cerzea.gene_010570	Cerzea.scaffold_61	26114	27371	-
Cerzea	OG0003840	Cerzea.gene_010571	Cerzea.scaffold_61	28015	29352	+
Dotsep	OG0003317	Dotsep.gene_010056	Dotsep.scaffold_6	1968610	1969856	+
Dotsep	OG0006658	Dotsep.gene_010057	Dotsep.scaffold_6	1970083	1974791	-
Dotsep	OG0007115	Dotsep.gene_011872	Dotsep.scaffold_9	44912	46268	-
Dotsep	OG0001489	Dotsep.gene_011873	Dotsep.scaffold_9	46509	46667	-
Dotsep	OG0001158	Dotsep.gene_011874	Dotsep.scaffold_9	47150	48517	-
Dotsep	OG0005107	Dotsep.gene_011877	Dotsep.scaffold_9	50862	52378	-
Dotsep	OG0002423	Dotsep.gene_011878	Dotsep.scaffold_9	52646	54765	+
Horaci	OG0007389	Horaci.gene_006990	Horaci.scaffold_5	1250534	1252766	+
Horaci	OG0002532	Horaci.gene_006991	Horaci.scaffold_5	1253007	1254019	+
Horaci	OG0006562	Horaci.gene_006992	Horaci.scaffold_5	1254507	1255294	+
Horaci	OG0003564	Horaci.gene_006994	Horaci.scaffold_5	1255572	1256639	+
Horaci	OG0005888	Horaci.gene_006995	Horaci.scaffold_5	1256583	1257564	-
Parnod	OG0002320	Parnod.gene-SNOG_00373	Parnod.NW_001884549.1	861646	863888	-
Parnod	OG0005889	Parnod.gene-SNOG_00374	Parnod.NW_001884549.1	864203	865315	+
Parnod	OG0029509	Parnod.gene-SNOG_00376	Parnod.NW_001884549.1	869029	869271	+
Psefij	OG0001506	Psefij.gene_006912	Psefij.scaffold_3	3947510	3948793	+
Psefij	OG0001201	Psefij.gene_006913	Psefij.scaffold_3	3948962	3949586	+
Psefij	OG0039467	Psefij.gene_006914	Psefij.scaffold_3	3950087	3950446	+
Psefij	OG0000489	Psefij.gene_006915	Psefij.scaffold_3	3950639	3951016	-
Psefij	OG0039468	Psefij.gene_006917	Psefij.scaffold_3	3953299	3955013	+
Psefij	OG0000016	Psefij.gene_006918	Psefij.scaffold_3	3953441	3956194	-
Psefij	OG0003810	Psefij.gene_006919	Psefij.scaffold_3	3957047	3957514	-
Psefij	OG0000044	Psefij.gene_009536	Psefij.scaffold_5	4293505	4294208	-
Psefij	OG0003317	Psefij.gene_009538	Psefij.scaffold_5	4296797	4297924	-
Psefij	OG0003316	Psefij.gene_009539	Psefij.scaffold_5	4298196	4300348	+
Psefij	OG0006853	Psefij.gene_012426	Psefij.scaffold_9	498564	499318	+
Psefij	OG0001158	Psefij.gene_012427	Psefij.scaffold_9	500362	501357	-
Psefij	OG0001644	Psefij.gene_012429	Psefij.scaffold_9	504610	506034	+
Acrcra	OG0003566	Acrcra.PFRF_00461100	Acrcra.PFRF.chr06	1430329	1433820	+
Ternub	OG0005320	Ternub.gene_003132	Ternub.scaffold_17	345509	346581	+
Ternub	OG0008712	Ternub.gene_003134	Ternub.scaffold_17	349101	350016	+
Ternub	OG0042226	Ternub.gene_008269	Ternub.scaffold_6	69356	70414	+
Ternub	OG0000100	Ternub.gene_008270	Ternub.scaffold_6	72688	73926	-
Ternub	OG0001158	Ternub.gene_008272	Ternub.scaffold_6	75961	77473	+
Zascel	OG0003316	Zascel.gene_008233	Zascel.scaffold_30	48689	50746	-
Zascel	OG0003317	Zascel.gene_008234	Zascel.scaffold_30	51067	52179	+
Zascel	OG0000044	Zascel.gene_008236	Zascel.scaffold_30	54648	55388	+
Zascel	OG0005516	Zascel.gene_008237	Zascel.scaffold_30	55838	57020	-
Aciric	OG0003015	Aciric.gene_003730	Aciric.scaffold_21	56777	57809	+
Aciric	OG0015586	Aciric.gene_003731	Aciric.scaffold_21	59192	60012	+
Aciric	OG0000738	Aciric.gene_003733	Aciric.scaffold_21	63913	64613	-
Aciric	OG0005546	Aciric.gene_006416	Aciric.scaffold_360	14507	15385	-
Aciric	OG0004417	Aciric.gene_006417	Aciric.scaffold_360	15626	16718	+
Aurnam	OG0003569	Aurnam.gene_001102	Aurnam.scaffold_10	230362	231021	+
Aurnam	OG0000306	Aurnam.gene_002351	Aurnam.scaffold_13	387550	388806	+
Aurnam	OG0004215	Aurnam.gene_002352	Aurnam.scaffold_13	389250	390239	-
Aurnam	OG0012724	Aurnam.gene_002354	Aurnam.scaffold_13	393571	394797	-
Baupan	OG0001065	Baupan.gene_003011	Baupan.scaffold_13	603460	605073	-
Baupan	OG0004548	Baupan.gene_003012	Baupan.scaffold_13	605351	606595	+
Baupan	OG0003514	Baupan.gene_003014	Baupan.scaffold_13	610130	612497	+
Baupan	OG0004263	Baupan.gene_003015	Baupan.scaffold_13	612710	614008	-
Baupan	OG0018081	Baupan.gene_006678	Baupan.scaffold_4	892606	892935	+
Baupan	OG0018082	Baupan.gene_006679	Baupan.scaffold_4	893156	894067	+
Baupan	OG0018083	Baupan.gene_006680	Baupan.scaffold_4	894213	894422	-
Baupan	OG0018084	Baupan.gene_006681	Baupan.scaffold_4	894713	894933	+
Baupan	OG0018586	Baupan.gene_009790	Baupan.scaffold_8	990508	991131	+
Baupan	OG0003149	Baupan.gene_009791	Baupan.scaffold_8	991132	992199	-
Baupan	OG0007323	Baupan.gene_009792	Baupan.scaffold_8	992572	994203	+
Baupan	OG0001848	Baupan.gene_009793	Baupan.scaffold_8	994446	995456	+
Baupan	OG0018587	Baupan.gene_009795	Baupan.scaffold_8	999142	999960	-
Baupan	OG0004812	Baupan.gene_009796	Baupan.scaffold_8	1000869	1002457	+
Cerbet	OG0005003	Cerbet.gene-CB0940_00112	Cerbet.NC_036770.1	249450	250410	+
Cerbet	OG0004216	Cerbet.gene-CB0940_00113	Cerbet.NC_036770.1	250506	252691	-
Cerbet	OG0001848	Cerbet.gene-CB0940_00115	Cerbet.NC_036770.1	257017	258789	-
Cerbet	OG0003149	Cerbet.gene-CB0940_00116	Cerbet.NC_036770.1	259295	260289	+
Cerzea	OG0000044	Cerzea.gene_003098	Cerzea.scaffold_17	464589	465549	+
Cerzea	OG0005003	Cerzea.gene_010143	Cerzea.scaffold_6	282170	283035	+
Cerzea	OG0004216	Cerzea.gene_010144	Cerzea.scaffold_6	283191	285739	-
Cerzea	OG0001848	Cerzea.gene_010146	Cerzea.scaffold_6	290446	291229	-
Cerzea	OG0003149	Cerzea.gene_010147	Cerzea.scaffold_6	292057	292800	+
Disaci	OG0022564	Disaci.gene_002702	Disaci.scaffold_14	164677	166665	-
Disaci	OG0004216	Disaci.gene_004197	Disaci.scaffold_2	1257742	1260394	+
Disaci	OG0003012	Disaci.gene_004198	Disaci.scaffold_2	1261040	1262322	+
Dotsep	OG0003012	Dotsep.gene_000468	Dotsep.scaffold_1	1054556	1056248	-
Dotsep	OG0004216	Dotsep.gene_000469	Dotsep.scaffold_1	1056468	1058882	-
Dotsep	OG0005785	Dotsep.gene_000471	Dotsep.scaffold_1	1062613	1063690	-
Dotsep	OG0006423	Dotsep.gene_000472	Dotsep.scaffold_1	1064058	1064825	+
Dotsep	OG0004180	Dotsep.gene_000473	Dotsep.scaffold_1	1064823	1065732	-
Elsamp	OG0013858	Elsamp.gene_001101	Elsamp.scaffold_1	3166208	3166704	+
Elsamp	OG0004215	Elsamp.gene_001104	Elsamp.scaffold_1	3169487	3170269	+
Elsamp	OG0024847	Elsamp.gene_001105	Elsamp.scaffold_1	3170691	3171243	-
Elsamp	OG0009798	Elsamp.gene_001106	Elsamp.scaffold_1	3171456	3172575	+
Elsamp	OG0003442	Elsamp.gene_002694	Elsamp.scaffold_13	697592	698741	-
Elsamp	OG0003569	Elsamp.gene_002697	Elsamp.scaffold_13	704727	705440	+
Elsfaw	OG0009798	Elsfaw.gene-D9617_18g033610	Elsfaw.SDJM01000018.1	215287	215865	-
Elsfaw	OG0025849	Elsfaw.gene-D9617_18g033620	Elsfaw.SDJM01000018.1	215917	216600	-
Elsfaw	OG0004215	Elsfaw.gene-D9617_18g033630	Elsfaw.SDJM01000018.1	217955	219179	-
Elsfaw	OG0003569	Elsfaw.gene-D9617_27g044950	Elsfaw.SDJM01000027.1	133135	133826	-
Elsfaw	OG0003442	Elsfaw.gene-D9617_27g044980	Elsfaw.SDJM01000027.1	139925	140663	+
Friend	OG0001848	Friend.gene-LTR01_000507	Friend.JASUXV010000001.1	1174100	1174868	-
Friend	OG0003149	Friend.gene-LTR01_000508	Friend.JASUXV010000001.1	1175850	1176620	+
Friend	OG0001847	Friend.gene-LTR01_000509	Friend.JASUXV010000001.1	1177826	1178449	+
Friend	OG0000938	Friend.gene-LTR01_002561	Friend.JASUXV010000005.1	812443	812877	-
Friend	OG0000938	Friend.gene-LTR01_002562	Friend.JASUXV010000005.1	812951	813666	-
Friend	OG0012070	Friend.gene-LTR01_002563	Friend.JASUXV010000005.1	814890	815885	-
Friend	OG0004549	Friend.gene-LTR01_002565	Friend.JASUXV010000005.1	818936	820651	+
Frisim	OG0000938	Frisim.gene-B0A55_06349	Frisim.NAJQ01000188.1	18136	19330	-
Frisim	OG0012070	Frisim.gene-B0A55_06350	Frisim.NAJQ01000188.1	21077	22076	-
Frisim	OG0004549	Frisim.gene-B0A55_06352	Frisim.NAJQ01000188.1	27356	29079	+
Frisim	OG0003149	Frisim.gene-B0A55_08222	Frisim.NAJQ01000410.1	4136	4912	-
Frisim	OG0001848	Frisim.gene-B0A55_08223	Frisim.NAJQ01000410.1	5955	6680	+
Horaci	OG0004216	Horaci.gene_002436	Horaci.scaffold_12	266320	268122	-
Horaci	OG0000280	Horaci.gene_002437	Horaci.scaffold_12	268765	269323	+
Horaci	OG0014612	Horaci.gene_002438	Horaci.scaffold_12	269366	270317	-
Horwer	OG0001242	Horwer.gene_012825	Horwer.scaffold_57	193630	194358	+
Horwer	OG0001848	Horwer.gene_012827	Horwer.scaffold_57	199837	200565	-
Horwer	OG0001242	Horwer.gene_013740	Horwer.scaffold_7	160320	161048	+
Horwer	OG0001848	Horwer.gene_013742	Horwer.scaffold_7	166475	167214	-
Myrdur	OG0004215	Myrdur.gene_007154	Myrdur.scaffold_4	1653466	1655361	-
Myrdur	OG0013858	Myrdur.gene_007156	Myrdur.scaffold_4	1657079	1657751	-
Myrdur	OG0028996	Myrdur.gene_010243	Myrdur.scaffold_9	415829	416570	-
Myrdur	OG0003442	Myrdur.gene_010244	Myrdur.scaffold_9	416694	417441	-
Myrdur	OG0028997	Myrdur.gene_010245	Myrdur.scaffold_9	418651	419465	-
Myrdur	OG0003569	Myrdur.gene_010248	Myrdur.scaffold_9	423891	424566	+
Parnod	OG0031621	Parnod.gene-SNOG_07771	Parnod.NW_001884559.1	1061223	1061506	-
Parnod	OG0000158	Parnod.gene-SNOG_07772	Parnod.NW_001884559.1	1063799	1064390	+
Parnod	OG0012724	Parnod.gene-SNOG_07774	Parnod.NW_001884559.1	1067671	1068357	-
Parnod	OG0011008	Parnod.gene-SNOG_07775	Parnod.NW_001884559.1	1070303	1070608	+
Pasful	OG0003014	Pasful.gene_008793	Pasful.scf7180000130614	68943	69934	+
Pasful	OG0007198	Pasful.gene_008794	Pasful.scf7180000130614	70153	70554	-
Pasful	OG0005785	Pasful.gene_008795	Pasful.scf7180000130614	70680	71348	+
Pasful	OG0004216	Pasful.gene_008797	Pasful.scf7180000130614	75999	77903	+
Pasful	OG0003012	Pasful.gene_008798	Pasful.scf7180000130614	78251	79611	+
Piehor	OG0003009	Piehor.gene_002424	Piehor.scaffold_21	53009	54667	+
Piehor	OG0003015	Piehor.gene_002426	Piehor.scaffold_21	57354	58379	-
Piehor	OG0002724	Piehor.gene_004393	Piehor.scaffold_4	61405	62634	+
Piehor	OG0006740	Piehor.gene_004394	Piehor.scaffold_4	62722	65258	-
Piehor	OG0007707	Piehor.gene_004396	Piehor.scaffold_4	67174	67410	-
Piehor	OG0006164	Piehor.gene_004397	Piehor.scaffold_4	67783	67980	+
Piehor	OG0035469	Piehor.gene_004398	Piehor.scaffold_4	69592	70681	+
Piehor	OG0002839	Piehor.gene_005135	Piehor.scaffold_49	47398	48423	+
Piehor	OG0002838	Piehor.gene_005136	Piehor.scaffold_49	49231	51369	+
Polcit	OG0000095	Polcit.gene_000324	Polcit.scaffold_1	813609	815322	+
Polcit	OG0003882	Polcit.gene_000326	Polcit.scaffold_1	818262	819603	-
Polcit	OG0036479	Polcit.gene_007938	Polcit.scaffold_6	52250	52749	+
Polcit	OG0010273	Polcit.gene_007939	Polcit.scaffold_6	53535	54660	-
Polcit	OG0006084	Polcit.gene_009072	Polcit.scaffold_72	20927	24539	+
Psefij	OG0004216	Psefij.gene_001098	Psefij.scaffold_1	4472265	4474797	-
Psefij	OG0039636	Psefij.gene_001100	Psefij.scaffold_1	4479549	4480253	-
Psefij	OG0005785	Psefij.gene_001101	Psefij.scaffold_1	4479549	4480594	-
Psefij	OG0003014	Psefij.gene_001102	Psefij.scaffold_1	4480674	4482561	-
Psefij	OG0005546	Psefij.gene_004522	Psefij.scaffold_2	2087551	2088602	+
Psefij	OG0004416	Psefij.gene_004523	Psefij.scaffold_2	2089056	2090130	-
Acrcra	OG0001847	Acrcra.PFRF_00689900	Acrcra.PFRF.chr12	153721	154561	-
Acrcra	OG0003149	Acrcra.PFRF_00690000	Acrcra.PFRF.chr12	155751	156488	-
Acrcra	OG0001848	Acrcra.PFRF_00690100	Acrcra.PFRF.chr12	157328	158039	+
Saltha	OG0001848	Saltha.gene-B0A50_01013	Saltha.NAJL01000004.1	219684	220419	+
Saltha	OG0001242	Saltha.gene-B0A50_01015	Saltha.NAJL01000004.1	224961	225710	-
Saltha	OG0005546	Saltha.gene-B0A50_04748	Saltha.NAJL01000027.1	141792	142647	-
Saltha	OG0004417	Saltha.gene-B0A50_04749	Saltha.NAJL01000027.1	142903	144028	+
Saltha	OG0005545	Saltha.gene-B0A50_04751	Saltha.NAJL01000027.1	147448	148161	-
Saltha	OG0004415	Saltha.gene-B0A50_04752	Saltha.NAJL01000027.1	148797	149465	+
Sphmus	OG0001847	Sphmus.gene_000905	Sphmus.scaffold_1	2642317	2644702	+
Sphmus	OG0006089	Sphmus.gene_000906	Sphmus.scaffold_1	2642317	2645112	-
Sphmus	OG0040939	Sphmus.gene_000907	Sphmus.scaffold_1	2645903	2646533	+
Sphmus	OG0004216	Sphmus.gene_000909	Sphmus.scaffold_1	2649697	2652914	+
Sphmus	OG0005003	Sphmus.gene_000910	Sphmus.scaffold_1	2652455	2652986	-
Ternub	OG0043427	Ternub.gene_001291	Ternub.scaffold_113	49849	50674	-
Ternub	OG0005546	Ternub.gene_001292	Ternub.scaffold_113	50738	51809	-
Ternub	OG0004417	Ternub.gene_001293	Ternub.scaffold_113	51838	52923	+
Ternub	OG0000612	Ternub.gene_001295	Ternub.scaffold_113	56219	58350	+
Ternub	OG0042836	Ternub.gene_006535	Ternub.scaffold_40	108497	109082	-
Ternub	OG0042837	Ternub.gene_006537	Ternub.scaffold_40	112394	113464	+
Ternub	OG0001759	Ternub.gene_006538	Ternub.scaffold_40	114426	115598	-
Ternub	OG0006882	Ternub.gene_006539	Ternub.scaffold_40	115897	116625	+
Zascel	OG0004416	Zascel.gene_002451	Zascel.scaffold_13	704326	705446	+
Zascel	OG0005546	Zascel.gene_002452	Zascel.scaffold_13	706003	706791	-
Zascel	OG0004417	Zascel.gene_002453	Zascel.scaffold_13	707029	708122	+
Zascel	OG0044102	Zascel.gene_002455	Zascel.scaffold_13	710799	712984	+
Zascel	OG0000154	Zascel.gene_002456	Zascel.scaffold_13	713287	714554	+
Zascel	OG0001626	Zascel.gene_008981	Zascel.scaffold_33	291202	292688	-
Zascel	OG0003810	Zascel.gene_008982	Zascel.scaffold_33	294181	294739	+
Zascel	OG0000133	Zascel.gene_008984	Zascel.scaffold_33	298260	300782	-
Zascel	OG0000021	Zascel.gene_008985	Zascel.scaffold_33	301301	301813	+
Zascel	OG0004216	Zascel.gene_015860	Zascel.scaffold_9	721671	723803	+
Zymtri	OG0004216	Zymtri.gene_001608	Zymtri.chr_1	4841290	4842972	-
Zymtri	OG0000593	Zymtri.gene_001610	Zymtri.chr_1	4847790	4849204	-
Zymtri	OG0000281	Zymtri.gene_004950	Zymtri.chr_2	2348970	2350118	-
Zymtri	OG0004417	Zymtri.gene_004952	Zymtri.chr_2	2353281	2354397	-
Zymtri	OG0005546	Zymtri.gene_004953	Zymtri.chr_2	2354570	2355490	+
Zymtri	OG0004416	Zymtri.gene_004954	Zymtri.chr_2	2355985	2356970	-
Zymtri	OG0000952	Zymtri.gene_007339	Zymtri.chr_4	2615129	2615743	+
Zymtri	OG0045402	Zymtri.gene_007341	Zymtri.chr_4	2619498	2620700	-
Zymtri	OG0045403	Zymtri.gene_007342	Zymtri.chr_4	2620691	2621127	-
Cerzea	OG0020261	Cerzea.gene_011084	Cerzea.scaffold_7	1225857	1226142	-
Disaci	OG0003440	Disaci.gene_002699	Disaci.scaffold_14	158667	159172	-
Disaci	OG0002188	Disaci.gene_002700	Disaci.scaffold_14	159557	161101	+
Ternub	OG0002182	Ternub.gene_004166	Ternub.scaffold_22	201381	203060	+
Ternub	OG0042636	Ternub.gene_004167	Ternub.scaffold_22	204673	205588	+
Ternub	OG0000062	Ternub.gene_004169	Ternub.scaffold_22	207308	209123	-
Aciric	OG0005889	Aciric.gene_011080	Aciric.scaffold_97	38135	39021	-
Aciric	OG0001383	Aciric.gene_011081	Aciric.scaffold_97	39241	41682	+
Baupan	OG0003568	Baupan.gene_006674	Baupan.scaffold_4	882395	883988	+
Cerbet	OG0013134	Cerbet.gene-CB0940_05819	Cerbet.NC_036771.1	1792937	1794288	-
Cerbet	OG0003968	Cerbet.gene-CB0940_05820	Cerbet.NC_036771.1	1794288	1795520	-
Cerbet	OG0004720	Cerbet.gene-CB0940_05821	Cerbet.NC_036771.1	1795665	1797595	-
Cerzea	OG0001464	Cerzea.gene_011123	Cerzea.scaffold_7	1313629	1314759	-
Cerzea	OG0003968	Cerzea.gene_011124	Cerzea.scaffold_7	1315155	1316054	+
Cerzea	OG0013134	Cerzea.gene_011125	Cerzea.scaffold_7	1316507	1317106	+
Disaci	OG0003568	Disaci.gene_002706	Disaci.scaffold_14	174438	176113	+
Dotsep	OG0003798	Dotsep.gene_003797	Dotsep.scaffold_12	757590	758859	+
Horaci	OG0003568	Horaci.gene_003324	Horaci.scaffold_2	351529	352619	+
Horwer	OG0008613	Horwer.gene_000531	Horwer.scaffold_102	138566	139396	-
Horwer	OG0008613	Horwer.gene_004211	Horwer.scaffold_178	103149	104240	+
Myrdur	OG0002746	Myrdur.gene_008367	Myrdur.scaffold_6	511423	512156	+
Myrdur	OG0006166	Myrdur.gene_008368	Myrdur.scaffold_6	512509	512985	-
Myrdur	OG0002747	Myrdur.gene_008369	Myrdur.scaffold_6	513330	515652	+
Parnod	OG0003569	Parnod.gene-SNOG_00378	Parnod.NW_001884549.1	872508	873346	+
Parnod	OG0029510	Parnod.gene-SNOG_00379	Parnod.NW_001884549.1	873340	874297	-
Parnod	OG0003968	Parnod.gene-SNOG_00381	Parnod.NW_001884549.1	876091	876999	-
Pasful	OG0003798	Pasful.gene_010644	Pasful.scf7180000130764	272834	274072	+
Piehor	OG0002621	Piehor.gene_001507	Piehor.scaffold_16	78002	78742	-
Piehor	OG0001576	Piehor.gene_001508	Piehor.scaffold_16	79021	80638	-
Piehor	OG0035710	Piehor.gene_001511	Piehor.scaffold_16	84966	85791	+
Piehor	OG0001384	Piehor.gene_001512	Piehor.scaffold_16	85309	86781	-
Psefij	OG0003568	Psefij.gene_005740	Psefij.scaffold_2	7546728	7547754	-
Psefij	OG0040061	Psefij.gene_005741	Psefij.scaffold_2	7547949	7548569	-
Saltha	OG0004720	Saltha.gene-B0A50_06503	Saltha.NAJL01000052.1	42363	43926	-
Sphmus	OG0001464	Sphmus.gene_003654	Sphmus.scaffold_13	885472	886777	-
Sphmus	OG0003968	Sphmus.gene_003655	Sphmus.scaffold_13	887249	887995	+
Ternub	OG0008183	Ternub.gene_001379	Ternub.scaffold_117	50768	52095	+
Zascel	OG0003568	Zascel.gene_012541	Zascel.scaffold_50	228721	229990	-
Aurnam	OG0000053	Aurnam.gene_001104	Aurnam.scaffold_10	234529	235688	-
Aurnam	OG0006278	Aurnam.gene_001105	Aurnam.scaffold_10	235944	236965	+
Cerbet	OG0003800	Cerbet.gene-CB0940_05816	Cerbet.NC_036771.1	1784710	1787029	-
Dotsep	OG0007093	Dotsep.gene_003798	Dotsep.scaffold_12	759175	760636	-
Elsamp	OG0001464	Elsamp.gene_002699	Elsamp.scaffold_13	708979	710504	-
Elsamp	OG0003968	Elsamp.gene_002700	Elsamp.scaffold_13	710566	711919	+
Elsamp	OG0005889	Elsamp.gene_002701	Elsamp.scaffold_13	712182	712983	+
Elsfaw	OG0025759	Elsfaw.gene-D9617_27g044910	Elsfaw.SDJM01000027.1	126622	126804	-
Elsfaw	OG0003968	Elsfaw.gene-D9617_27g044920	Elsfaw.SDJM01000027.1	127086	127781	-
Elsfaw	OG0001464	Elsfaw.gene-D9617_27g044930	Elsfaw.SDJM01000027.1	128243	129466	+
Friend	OG0003569	Friend.gene-LTR01_008083	Friend.JASUXV010000033.1	778	1066	-
Friend	OG0026234	Friend.gene-LTR01_008084	Friend.JASUXV010000033.1	1269	1576	-
Friend	OG0005890	Friend.gene-LTR01_008085	Friend.JASUXV010000033.1	1882	3258	+
Friend	OG0003568	Friend.gene-LTR01_008086	Friend.JASUXV010000033.1	3531	4643	-
Frisim	OG0006995	Frisim.gene-B0A55_11502	Frisim.NAJQ01001832.1	47	982	+
Horaci	OG0002088	Horaci.gene_003325	Horaci.scaffold_2	353096	355648	-
Horwer	OG0009376	Horwer.gene_000532	Horwer.scaffold_102	140273	141403	+
Horwer	OG0009376	Horwer.gene_004210	Horwer.scaffold_178	101390	102758	-
Myrdur	OG0001464	Myrdur.gene_010250	Myrdur.scaffold_9	427893	429418	-
Myrdur	OG0003968	Myrdur.gene_010251	Myrdur.scaffold_9	429600	430327	+
Myrdur	OG0003969	Myrdur.gene_010252	Myrdur.scaffold_9	430812	431795	-
Parnod	OG0001464	Parnod.gene-SNOG_00382	Parnod.NW_001884549.1	877301	878552	+
Parnod	OG0029511	Parnod.gene-SNOG_00383	Parnod.NW_001884549.1	878704	878961	-
Parnod	OG0001393	Parnod.gene-SNOG_00384	Parnod.NW_001884549.1	879089	880407	+
Pasful	OG0000187	Pasful.gene_010645	Pasful.scf7180000130764	274881	276347	+
Piehor	OG0004753	Piehor.gene_001513	Piehor.scaffold_16	86904	88598	+
Polcit	OG0006768	Polcit.gene_007943	Polcit.scaffold_6	63342	65949	-
Acrcra	OG0000416	Acrcra.PFRF_00460700	Acrcra.PFRF.chr06	1417887	1419921	-
Saltha	OG0000148	Saltha.gene-B0A50_06504	Saltha.NAJL01000052.1	44414	45365	+
Saltha	OG0002568	Saltha.gene-B0A50_06505	Saltha.NAJL01000052.1	45636	46302	-
Sphmus	OG0000304	Sphmus.gene_003651	Sphmus.scaffold_13	877643	879673	+
Ternub	OG0003568	Ternub.gene_001378	Ternub.scaffold_117	49294	50234	-
Zascel	OG0000186	Zascel.gene_012540	Zascel.scaffold_50	226964	228541	+
Zymtri	OG0004752	Zymtri.gene_003571	Zymtri.chr_13	611440	612746	-

## Sheet: Sup Fig 8.
regions	Acrcra_region	Aciric.scaffold_0004.region001	Aciric.scaffold_0008.region001	Aciric.scaffold_0014.region001	Aciric.scaffold_0021.region001	Aciric.scaffold_0035.region001	Aciric.scaffold_0040.region001	Aciric.scaffold_0061.region001	Aciric.scaffold_0073.region001	Aciric.scaffold_0153.region001	Aciric.scaffold_0174.region001	Aciric.scaffold_0569.region001	Aciric.scaffold_0601.region001	Aciric.scaffold_0728.region001	Aciric.scaffold_0789.region001	Aciric.scaffold_0860.region001	Aciric.scaffold_0905.region001	Aciric.scaffold_0971.region001	Acrcra.chr01.region001	Acrcra.chr01.region002	Acrcra.chr01.region003	Acrcra.chr02.region001	Acrcra.chr02.region002	Acrcra.chr02.region003	Acrcra.chr03.region001	Acrcra.chr03.region002	Acrcra.chr04.region001	Acrcra.chr04.region002	Acrcra.chr04.region003	Acrcra.chr05.region001	Acrcra.chr05.region002	Acrcra.chr05.region003	Acrcra.chr05.region004	Acrcra.chr06.region001	Acrcra.chr06.region002	Acrcra.chr07.region001	Acrcra.chr07.region002	Acrcra.chr08.region001	Acrcra.chr08.region002	Acrcra.chr08.region003	Acrcra.chr10.region001	Acrcra.chr11.region001	Acrcra.chr12.region001	Acrcra.chr13.region001	Acrcra.chr14.region001	Aurnam.scaffold_0001.region001	Aurnam.scaffold_0001.region002	Aurnam.scaffold_0001.region003	Aurnam.scaffold_0002.region001
Acrcra.chr01.region001	0	0	0	0	0	0	4	0	0	0	0	0	0	0	0	0	0	20	0	0	0	0	0	0	0	0	0	0	0	0	0	0	1	0	0	0	0	0	0	0	1	0	0	0	3	0	0	0	0
Acrcra.chr01.region002	0	0	0	0	0	0	0	0	0	0	2	1	2	0	1	3	1	0	43	0	1	1	2	0	1	0	0	2	0	0	0	0	0	0	1	0	0	0	1	0	0	0	1	0	0	0	1	0	0
Acrcra.chr01.region003	0	0	0	0	1	0	0	0	0	0	0	0	0	0	0	0	0	0	0	24	0	0	0	0	0	0	0	0	0	0	0	0	0	0	0	0	0	0	0	0	0	0	0	0	0	0	1	0	0
Acrcra.chr02.region001	0	0	0	0	0	0	0	0	0	0	0	0	0	0	0	0	0	0	1	0	34	0	0	0	0	1	0	0	0	0	0	0	0	0	0	0	0	0	0	0	0	0	0	1	0	0	0	2	0
Acrcra.chr02.region002	0	0	0	0	0	0	0	0	0	1	0	0	0	0	0	0	0	0	1	0	0	35	1	0	0	0	0	0	0	0	1	1	0	0	0	0	0	0	0	0	0	0	0	0	0	0	0	0	0
Acrcra.chr02.region003	0	0	0	0	0	0	0	0	0	1	0	0	0	0	0	0	0	0	2	0	0	1	18	0	1	0	0	1	0	0	0	0	0	0	0	0	0	1	0	0	0	1	0	1	0	0	0	1	0
Acrcra.chr03.region001	0	0	4	0	0	0	0	0	0	0	0	0	1	0	0	0	0	0	0	0	0	0	0	25	0	0	0	0	0	0	0	0	0	0	0	0	0	0	0	0	0	0	0	0	0	1	0	0	0
Acrcra.chr03.region002	0	0	0	0	0	0	0	0	0	0	0	1	2	0	1	3	1	0	1	0	0	0	1	0	36	0	0	2	0	0	0	0	0	0	1	0	0	0	1	0	0	0	1	0	0	0	1	0	0
Acrcra.chr04.region001	0	0	0	0	0	0	0	0	0	1	0	0	0	0	0	0	0	0	0	0	1	0	0	0	0	12	0	1	0	0	0	0	0	0	0	0	0	0	0	0	1	0	0	1	0	0	0	0	0
Acrcra.chr04.region002	0	0	0	0	0	0	0	0	0	0	0	0	0	0	0	0	0	0	0	0	0	0	0	0	0	0	35	0	0	0	0	0	0	0	0	0	0	0	0	0	0	0	0	0	0	0	0	0	0
Acrcra.chr04.region003	0	0	1	0	0	0	0	0	0	5	0	2	4	0	2	6	2	0	2	0	0	0	1	0	2	1	0	38	0	0	0	1	0	0	3	0	0	2	2	0	1	1	2	1	0	0	0	1	0
Acrcra.chr05.region001	0	0	0	0	0	0	0	0	4	0	0	0	0	0	0	0	0	0	0	0	0	0	0	0	0	0	0	0	11	0	0	0	0	0	0	0	0	0	0	0	0	0	0	0	0	0	0	0	0
Acrcra.chr05.region002	4	0	0	0	0	0	0	0	0	0	0	0	0	0	0	0	0	0	0	0	0	0	0	0	0	0	0	0	0	16	0	0	0	0	0	0	0	0	0	0	0	0	0	0	0	0	0	0	0
Acrcra.chr05.region003	0	0	0	0	0	0	0	0	0	0	0	0	0	0	0	0	0	0	0	0	0	1	0	0	0	0	0	0	0	0	22	0	0	0	0	0	0	0	0	0	0	0	1	0	0	0	0	0	0
Acrcra.chr05.region004	0	0	0	0	0	0	0	0	0	0	0	0	0	0	0	0	0	0	0	0	0	1	0	0	0	0	0	1	0	0	0	15	0	0	0	0	0	0	0	1	0	0	0	0	0	0	0	0	0
Acrcra.chr06.region001	0	0	0	0	0	0	1	2	0	1	0	0	0	0	0	0	0	1	0	0	0	0	0	0	0	0	0	0	0	0	0	0	29	0	0	0	0	0	0	0	1	0	0	0	1	0	2	0	0
Acrcra.chr06.region002	1	0	0	0	0	0	0	0	0	0	0	0	0	0	0	0	0	0	0	0	0	0	0	0	0	0	0	0	0	0	0	0	0	13	0	0	0	0	0	0	0	0	0	0	0	0	0	0	0
Acrcra.chr07.region001	0	0	0	0	0	0	0	0	0	1	0	1	2	0	1	3	1	0	1	0	0	0	0	0	1	0	0	3	0	0	0	0	0	0	34	0	0	0	1	0	0	0	1	0	0	0	0	0	0
Acrcra.chr07.region002	0	2	0	0	0	0	0	0	0	0	0	0	0	0	0	0	0	0	0	0	0	0	0	0	0	0	0	0	0	0	0	0	0	0	0	20	0	0	0	0	0	0	0	0	0	0	0	0	0
Acrcra.chr08.region001	0	0	0	0	0	0	0	0	0	0	0	0	0	0	0	0	0	0	0	0	0	0	0	0	0	0	0	0	0	0	0	0	0	0	0	0	13	0	0	0	0	0	0	0	0	0	0	1	0
Acrcra.chr08.region002	0	0	0	0	2	0	0	0	0	2	0	0	0	0	0	0	0	0	0	0	0	0	1	0	0	0	0	2	0	0	0	0	0	0	0	0	0	24	0	0	0	1	0	1	0	0	0	1	0
Acrcra.chr08.region003	0	0	0	0	0	0	0	0	0	0	0	1	2	0	1	3	1	0	1	0	0	0	0	0	1	0	0	2	0	0	0	0	0	0	1	0	0	0	18	0	0	0	1	0	0	0	0	0	0
Acrcra.chr10.region001	0	0	0	0	0	0	0	0	0	0	0	0	0	0	0	0	0	0	0	0	0	0	0	0	0	0	0	0	0	0	0	1	0	0	0	0	0	0	0	25	0	0	0	0	0	1	0	0	0
Acrcra.chr11.region001	0	0	0	0	0	0	1	0	0	0	0	0	0	0	0	0	0	1	0	0	0	0	0	0	0	1	0	1	0	0	0	0	1	0	0	0	0	0	0	0	19	0	0	0	1	0	0	0	1
Acrcra.chr12.region001	0	0	0	0	0	1	0	0	0	1	0	0	0	0	0	0	0	0	0	0	0	0	1	0	0	0	0	1	0	0	0	0	0	0	0	0	0	1	0	0	0	29	0	1	0	0	0	2	0
Acrcra.chr13.region001	0	0	0	0	0	0	0	0	0	0	0	1	2	0	1	3	1	0	1	0	0	0	0	0	1	0	0	2	0	0	1	0	0	0	1	0	0	0	1	0	0	0	26	0	0	0	0	0	0
Acrcra.chr14.region001	0	0	0	0	0	0	0	0	0	1	0	0	0	0	0	0	0	0	0	0	1	0	1	0	0	1	0	1	0	0	0	0	0	0	0	0	0	1	0	0	0	1	0	12	0	0	0	1	0
Cerbet.Cercosporin.A	0	0	0	0	0	0	0	1	0	1	0	0	0	0	0	0	0	0	0	0	0	0	0	0	0	0	0	0	0	0	0	0	1	0	0	0	0	0	0	0	0	0	0	0	0	0	0	0	0
Cerbet.Cercosporin.B	0	0	1	0	0	0	0	1	0	0	0	0	0	0	0	0	0	0	0	0	0	0	0	1	0	0	0	0	0	0	0	0	1	0	0	0	0	0	0	0	0	0	0	0	0	0	0	0	0
Cerbet.DHN_melanin.A	0	0	0	0	0	0	3	0	0	0	0	0	0	0	0	0	0	4	0	0	0	0	0	0	0	0	0	0	0	0	0	0	1	0	0	0	0	0	0	0	1	0	0	0	3	0	0	0	0
Elsfaw.Cercosporin.A	0	0	0	0	0	0	0	1	0	0	0	0	0	0	0	0	0	0	0	0	0	0	0	0	0	0	0	0	0	0	0	0	0	0	0	0	0	0	0	0	0	0	0	0	0	0	0	0	0
Elsfaw.Elsinochrome.A	0	0	0	0	0	0	0	0	0	0	0	0	0	0	0	0	0	0	0	0	0	0	0	0	0	0	0	0	0	0	0	0	0	0	0	0	0	0	0	0	0	0	0	0	0	0	0	0	0
Parnod.phm.A	0	0	0	0	0	0	0	0	0	1	0	0	0	0	0	0	0	0	0	0	0	0	1	0	0	0	0	1	0	0	0	0	0	0	0	0	0	1	0	1	0	1	0	1	0	0	0	2	0
[truncated: 828 more columns]

## Sheet: Sup Fig. 10
SpeciesA			SpeciesB
Scaffold	Start	End	Scaffold	Start	End
Baupan.scaffold_13	782112	793084	Acrcra.chr06	523368	538945
Baupan.scaffold_13	245907	253165	Acrcra.chr06	1612629	1620706
Baupan.scaffold_13	913309	928790	Acrcra.chr06	1501401	1521973
Baupan.scaffold_13	153370	160745	Acrcra.chr06	513567	518869
Baupan.scaffold_13	1043206	1055372	Acrcra.chr06	452481	465946
Baupan.scaffold_13	917362	924379	Acrcra.chr06	1518910	1512335
Baupan.scaffold_13	1078961	1087510	Acrcra.chr06	491745	482724
Baupan.scaffold_13	168988	177029	Acrcra.chr06	1414797	1405213
Baupan.scaffold_13	180032	192103	Acrcra.chr06	606788	595521
Baupan.scaffold_13	1095799	1105639	Acrcra.chr06	995425	978864
Baupan.scaffold_13	254825	266747	Acrcra.chr06	508646	498640
Baupan.scaffold_15	869920	877865	Acrcra.chr06	893215	900675
Baupan.scaffold_15	291268	308731	Acrcra.chr06	892308	879091
Baupan.scaffold_15	275717	290641	Acrcra.chr06	869455	852721
Baupan.scaffold_15	274978	282655	Acrcra.chr06	843247	838288
Baupan.scaffold_2	819737	837858	Acrcra.chr06	1109006	1121761
Baupan.scaffold_2	250309	258493	Acrcra.chr06	1461989	1470631
Baupan.scaffold_2	886784	898227	Acrcra.chr06	1197534	1210062
Baupan.scaffold_2	108933	118421	Acrcra.chr06	1135829	1148735
Baupan.scaffold_2	1015689	1030251	Acrcra.chr06	576759	555537
Baupan.scaffold_4	591552	603685	Acrcra.chr06	1305393	1318672
Baupan.scaffold_4	10397	19050	Acrcra.chr06	1077324	1091234
Baupan.scaffold_4	1404144	1409509	Acrcra.chr06	358063	364133
Baupan.scaffold_4	310812	315137	Acrcra.chr06	426563	438548
Baupan.scaffold_4	1647883	1663707	Acrcra.chr06	1435797	1450346
Baupan.scaffold_4	823845	832826	Acrcra.chr06	441211	432134
Baupan.scaffold_4	1396539	1399476	Acrcra.chr06	1332688	1329692
Baupan.scaffold_4	312185	321306	Acrcra.chr06	428830	417881
Baupan.scaffold_8	716648	728521	Acrcra.chr06	913947	921567
Baupan.scaffold_8	1187309	1194921	Acrcra.chr06	913160	905873
Baupan.scaffold_8	724231	749055	Acrcra.chr06	959397	951441
Baupan.scaffold_8	208472	221387	Acrcra.chr06	1283896	1272639
Baupan.scaffold_14	992133	1005632	Acrcra.chr13	82357	97364
Baupan.scaffold_14	404319	416888	Acrcra.chr13	506970	525474
Baupan.scaffold_14	477266	484792	Acrcra.chr13	544867	553049
Baupan.scaffold_14	57812	66599	Acrcra.chr13	932340	939505
Baupan.scaffold_14	186767	193132	Acrcra.chr13	558655	566015
Baupan.scaffold_14	428632	441739	Acrcra.chr13	162270	175149
Baupan.scaffold_14	375014	378666	Acrcra.chr13	184820	188062
Baupan.scaffold_14	752703	760751	Acrcra.chr13	338898	347902
Baupan.scaffold_14	237136	243106	Acrcra.chr13	318583	326321
Baupan.scaffold_14	979207	987617	Acrcra.chr13	690983	701515
Baupan.scaffold_14	541022	563260	Acrcra.chr13	245614	253963
Baupan.scaffold_14	127391	149758	Acrcra.chr13	525634	540224
Baupan.scaffold_14	205787	214740	Acrcra.chr13	118425	129064
Baupan.scaffold_14	306657	316075	Acrcra.chr13	217421	240291
Baupan.scaffold_14	216741	237136	Acrcra.chr13	313121	290313
Baupan.scaffold_14	392997	406340	Acrcra.chr13	533360	506288
Baupan.scaffold_14	939393	978982	Acrcra.chr13	900108	881335
Baupan.scaffold_14	361227	369953	Acrcra.chr13	1048253	1039801
Baupan.scaffold_14	518745	528745	Acrcra.chr13	723714	713172
Baupan.scaffold_14	299484	325196	Acrcra.chr13	224827	191731
Baupan.scaffold_14	168251	175149	Acrcra.chr13	919794	902136
Baupan.scaffold_14	840645	847912	Acrcra.chr13	267662	260000
Baupan.scaffold_14	735322	738375	Acrcra.chr13	257419	254251
Baupan.scaffold_14	802968	810000	Acrcra.chr13	767650	761153
Baupan.scaffold_14	901179	907088	Acrcra.chr13	966267	960599
Baupan.scaffold_14	512235	518732	Acrcra.chr13	953498	947527
Baupan.scaffold_14	376192	392751	Acrcra.chr13	187229	178721
Baupan.scaffold_14	271687	286326	Acrcra.chr13	805433	790398
Baupan.scaffold_14	787108	798060	Acrcra.chr13	984371	970974
Baupan.scaffold_14	120494	143656	Acrcra.chr13	405385	398103
Baupan.scaffold_14	157946	167778	Acrcra.chr13	760163	750829
Baupan.scaffold_14	1071206	1080367	Acrcra.chr13	476475	471650
Baupan.scaffold_14	432584	438371	Acrcra.chr13	177161	166079
Baupan.scaffold_14	331618	348465	Acrcra.chr13	1059807	1037303
Baupan.scaffold_14	442139	460175	Acrcra.chr13	494917	480244
Baupan.scaffold_13	1065916	1069515	Horaci.scaffold_3	836880	840712
Baupan.scaffold_13	369179	378183	Horaci.scaffold_3	1896059	1902485
Baupan.scaffold_13	258318	274172	Horaci.scaffold_3	396187	420306
Baupan.scaffold_13	35904	40075	Horaci.scaffold_3	478269	494111
Baupan.scaffold_13	799050	804802	Horaci.scaffold_3	916659	928581
Baupan.scaffold_13	338080	354781	Horaci.scaffold_3	1945813	1962921
Baupan.scaffold_13	624771	644265	Horaci.scaffold_3	1444538	1435517
Baupan.scaffold_13	827541	850128	Horaci.scaffold_3	1684333	1666268
Baupan.scaffold_13	539220	544640	Horaci.scaffold_3	1714624	1706969
Baupan.scaffold_13	254825	260180	Horaci.scaffold_3	400920	396187
Baupan.scaffold_13	142511	147020	Horaci.scaffold_3	1633768	1628524
Baupan.scaffold_13	917362	924379	Horaci.scaffold_6	1166659	1173584
Baupan.scaffold_13	153370	160745	Horaci.scaffold_6	1154638	1161267
Baupan.scaffold_13	168988	177029	Horaci.scaffold_6	1285546	1292480
Baupan.scaffold_13	895220	903569	Horaci.scaffold_6	927158	932549
Baupan.scaffold_13	969720	975156	Horaci.scaffold_6	1206675	1201194
Baupan.scaffold_13	1043206	1055372	Horaci.scaffold_6	1195757	1184105
Baupan.scaffold_13	662879	678063	Horaci.scaffold_9	1121945	1136242
Baupan.scaffold_13	511253	518350	Horaci.scaffold_9	1229477	1236084
Baupan.scaffold_13	29389	34863	Horaci.scaffold_9	1171394	1177118
Baupan.scaffold_13	554293	569875	Horaci.scaffold_9	1010232	1020278
Baupan.scaffold_13	504847	511187	Horaci.scaffold_9	1228442	1238912
Baupan.scaffold_14	761658	781427	Horaci.scaffold_1	2632624	2661092
Baupan.scaffold_14	159120	167778	Horaci.scaffold_1	2671492	2680505
Baupan.scaffold_14	992133	1002183	Horaci.scaffold_1	2490562	2504032
Baupan.scaffold_14	226780	237136	Horaci.scaffold_1	2348442	2360547
Baupan.scaffold_14	752703	757456	Horaci.scaffold_1	2411035	2415730
Baupan.scaffold_14	343063	348465	Horaci.scaffold_1	2427959	2431430
Baupan.scaffold_14	306657	318265	Horaci.scaffold_1	2686286	2697903
Baupan.scaffold_14	214826	244965	Horaci.scaffold_1	2374156	2340667
Baupan.scaffold_14	1008400	1014179	Horaci.scaffold_1	2442623	2437032
Baupan.scaffold_14	990381	994826	Horaci.scaffold_1	2493329	2488451
Baupan.scaffold_14	186767	193132	Horaci.scaffold_1	2586079	2579999
Baupan.scaffold_14	1063866	1073376	Horaci.scaffold_1	2473961	2465429
Baupan.scaffold_14	647691	657978	Horaci.scaffold_1	2629398	2622840
Baupan.scaffold_14	299484	310209	Horaci.scaffold_1	2704164	2684517
Baupan.scaffold_14	767973	779072	Horaci.scaffold_1	2646584	2629551
Baupan.scaffold_14	271687	286326	Horaci.scaffold_1	2666518	2646775
Baupan.scaffold_14	82382	90212	Horaci.scaffold_3	1529850	1536552
Baupan.scaffold_14	398601	416888	Horaci.scaffold_5	331493	343060
Baupan.scaffold_14	969586	976767	Horaci.scaffold_5	690635	698516
Baupan.scaffold_14	511676	518732	Horaci.scaffold_5	250973	258662
Baupan.scaffold_14	840645	847912	Horaci.scaffold_5	296930	303584
Baupan.scaffold_14	521632	528745	Horaci.scaffold_5	364722	370745
Baupan.scaffold_14	860375	869493	Horaci.scaffold_5	185448	198459
Baupan.scaffold_14	205787	214740	Horaci.scaffold_5	127856	134114
Baupan.scaffold_14	899592	912354	Horaci.scaffold_5	424777	433868
Baupan.scaffold_14	435402	441739	Horaci.scaffold_5	110569	121270
Baupan.scaffold_14	729813	740481	Horaci.scaffold_5	419773	437798
Baupan.scaffold_14	694004	713753	Horaci.scaffold_5	289944	276547
Baupan.scaffold_14	145142	152450	Horaci.scaffold_5	175352	168119
Baupan.scaffold_14	244989	262182	Horaci.scaffold_5	585375	564095
Baupan.scaffold_14	733238	738375	Horaci.scaffold_5	439569	426030
Baupan.scaffold_14	392997	395993	Horaci.scaffold_5	362058	358995
Baupan.scaffold_14	575520	594199	Horaci.scaffold_5	664998	655468
Baupan.scaffold_14	1015110	1020504	Horaci.scaffold_5	149245	142492
Baupan.scaffold_14	57812	66599	Horaci.scaffold_5	323701	313248
Baupan.scaffold_14	428632	436969	Horaci.scaffold_5	118079	110569
Baupan.scaffold_14	33345	38232	Horaci.scaffold_5	266259	261039
Baupan.scaffold_14	796513	810000	Horaci.scaffold_5	457260	445074
Baupan.scaffold_15	282682	285432	Horaci.scaffold_3	1998296	2005154
Baupan.scaffold_15	912690	917089	Horaci.scaffold_8	189062	193607
Baupan.scaffold_15	612471	645076	Horaci.scaffold_8	193784	216584
Baupan.scaffold_15	869920	877865	Horaci.scaffold_8	153155	160551
Baupan.scaffold_15	695128	704520	Horaci.scaffold_8	101568	108345
Baupan.scaffold_15	538157	549517	Horaci.scaffold_8	51379	42137
Baupan.scaffold_15	629240	651174	Horaci.scaffold_8	226827	208667
Baupan.scaffold_15	750513	788839	Horaci.scaffold_8	255060	236703
Baupan.scaffold_15	593747	604976	Horaci.scaffold_8	271421	260493
Baupan.scaffold_15	184121	199089	Horaci.scaffold_8	32045	19205
Baupan.scaffold_15	263322	272653	Horaci.scaffold_8	114797	109532
Baupan.scaffold_15	505501	519867	Horaci.scaffold_8	178956	170974
Baupan.scaffold_15	477188	487568	Horaci.scaffold_9	864611	873790
Baupan.scaffold_15	412494	422623	Horaci.scaffold_9	692346	704729
Baupan.scaffold_15	897384	902083	Horaci.scaffold_9	641978	646038
Baupan.scaffold_15	347734	355194	Horaci.scaffold_9	755781	763841
Baupan.scaffold_15	498167	505509	Horaci.scaffold_9	354724	360073
Baupan.scaffold_15	854665	866108	Horaci.scaffold_9	594003	601631
Baupan.scaffold_15	712864	737578	Horaci.scaffold_9	557072	592475
Baupan.scaffold_15	434677	451253	Horaci.scaffold_9	908662	929007
Baupan.scaffold_15	738977	750056	Horaci.scaffold_9	419058	406807
Baupan.scaffold_15	99429	115317	Horaci.scaffold_9	402044	383175
Baupan.scaffold_15	368961	379026	Horaci.scaffold_9	460805	451467
Baupan.scaffold_15	398251	444653	Horaci.scaffold_9	783484	737975
Baupan.scaffold_15	577418	584710	Horaci.scaffold_9	584959	576485
Baupan.scaffold_15	295624	302281	Horaci.scaffold_9	679995	674258
Baupan.scaffold_15	452260	457060	Horaci.scaffold_9	908662	904651
Baupan.scaffold_15	963416	967322	Horaci.scaffold_9	366521	362224
Baupan.scaffold_15	671132	677541	Horaci.scaffold_9	469981	464233
Baupan.scaffold_15	244049	257087	Horaci.scaffold_9	665799	651492
Baupan.scaffold_15	325853	351172	Horaci.scaffold_9	769649	755781
Baupan.scaffold_15	141623	152006	Horaci.scaffold_9	850541	841604
Baupan.scaffold_2	173372	179883	Horaci.scaffold_3	1303090	1309697
Baupan.scaffold_2	528206	544133	Horaci.scaffold_3	1320365	1341419
Baupan.scaffold_2	718363	730233	Horaci.scaffold_3	1412691	1430344
Baupan.scaffold_2	394475	412403	Horaci.scaffold_3	1593433	1603999
Baupan.scaffold_2	621895	626360	Horaci.scaffold_3	1245774	1250036
Baupan.scaffold_2	360005	366102	Horaci.scaffold_3	1236369	1242443
Baupan.scaffold_2	197090	204453	Horaci.scaffold_3	1755233	1762708
Baupan.scaffold_2	557078	573109	Horaci.scaffold_3	1223787	1204696
Baupan.scaffold_2	1111560	1116337	Horaci.scaffold_3	1297437	1293186
Baupan.scaffold_2	158602	167855	Horaci.scaffold_3	1614565	1605611
Baupan.scaffold_2	519560	527908	Horaci.scaffold_3	1204373	1197248
Baupan.scaffold_2	858893	874710	Horaci.scaffold_3	2054890	2044995
Baupan.scaffold_2	1556079	1563492	Horaci.scaffold_3	1196557	1187857
Baupan.scaffold_2	736845	753291	Horaci.scaffold_3	1366603	1355401
Baupan.scaffold_2	502027	512100	Horaci.scaffold_6	392983	411529
Baupan.scaffold_2	1533372	1538046	Horaci.scaffold_6	209857	217636
Baupan.scaffold_2	601067	608863	Horaci.scaffold_6	435244	443037
Baupan.scaffold_2	317835	327139	Horaci.scaffold_6	453571	444054
Baupan.scaffold_2	327566	338478	Horaci.scaffold_6	463197	454690
Baupan.scaffold_2	46724	61232	Horaci.scaffold_6	371916	355497
Baupan.scaffold_2	452808	467812	Horaci.scaffold_7	843559	857391
Baupan.scaffold_2	1471342	1478934	Horaci.scaffold_7	784073	791658
Baupan.scaffold_2	1679489	1692215	Horaci.scaffold_7	797725	808973
Baupan.scaffold_2	1377480	1401184	Horaci.scaffold_7	746999	765485
Baupan.scaffold_2	1703256	1708198	Horaci.scaffold_7	621727	627232
Baupan.scaffold_2	1157690	1180166	Horaci.scaffold_7	671799	694398
Baupan.scaffold_2	1936472	1944307	Horaci.scaffold_7	987172	995471
Baupan.scaffold_2	1839117	1852048	Horaci.scaffold_7	710415	721653
Baupan.scaffold_2	1916283	1931407	Horaci.scaffold_7	903535	913287
Baupan.scaffold_2	1185657	1204334	Horaci.scaffold_7	465985	477344
Baupan.scaffold_2	1605902	1635386	Horaci.scaffold_7	607479	574801
Baupan.scaffold_2	1244710	1260098	Horaci.scaffold_7	884899	869305
Baupan.scaffold_2	1670104	1678170	Horaci.scaffold_7	869228	857849
Baupan.scaffold_2	1523894	1531946	Horaci.scaffold_7	547723	539858
Baupan.scaffold_2	1414136	1428742	Horaci.scaffold_7	830469	817162
Baupan.scaffold_2	1352594	1359088	Horaci.scaffold_7	464493	458460
Baupan.scaffold_2	444338	450652	Horaci.scaffold_7	566679	559950
Baupan.scaffold_2	1871399	1881489	Horaci.scaffold_7	493584	484800
Baupan.scaffold_2	1919380	1931407	Horaci.scaffold_7	919695	912104
Baupan.scaffold_2	1469042	1488747	Horaci.scaffold_7	811167	777933
Baupan.scaffold_2	1146875	1157663	Horaci.scaffold_7	730786	721971
Baupan.scaffold_2	1231030	1243019	Horaci.scaffold_8	1098651	1111031
Baupan.scaffold_2	831934	842148	Horaci.scaffold_8	555281	565805
Baupan.scaffold_2	1639544	1650260	Horaci.scaffold_8	1225702	1232330
Baupan.scaffold_2	1301994	1307131	Horaci.scaffold_8	1200334	1204914
Baupan.scaffold_2	221829	229291	Horaci.scaffold_8	677910	685197
Baupan.scaffold_2	1827306	1836454	Horaci.scaffold_8	1171822	1188625
Baupan.scaffold_2	25454	35820	Horaci.scaffold_8	468695	483695
Baupan.scaffold_2	1882787	1890709	Horaci.scaffold_8	1029372	1042802
Baupan.scaffold_2	808532	815746	Horaci.scaffold_8	640320	657955
Baupan.scaffold_2	1708198	1721566	Horaci.scaffold_8	1153705	1140609
Baupan.scaffold_2	1986933	1996806	Horaci.scaffold_8	1132479	1126117
Baupan.scaffold_2	255567	262263	Horaci.scaffold_8	459301	452234
Baupan.scaffold_2	967117	983246	Horaci.scaffold_8	412235	403019
Baupan.scaffold_2	987611	1005673	Horaci.scaffold_8	447272	430085
Baupan.scaffold_2	1271682	1277166	Horaci.scaffold_8	1093843	1080209
Baupan.scaffold_2	1023123	1036621	Horaci.scaffold_8	783689	770488
Baupan.scaffold_2	886784	898227	Horaci.scaffold_8	669733	658355
Baupan.scaffold_4	1236164	1243119	Horaci.scaffold_1	1999699	2005937
Baupan.scaffold_4	1463809	1506165	Horaci.scaffold_2	727915	765784
Baupan.scaffold_4	122337	139448	Horaci.scaffold_2	913343	929285
Baupan.scaffold_4	1638539	1658288	Horaci.scaffold_2	127752	165715
Baupan.scaffold_4	1386828	1403206	Horaci.scaffold_2	465312	474631
Baupan.scaffold_4	743149	749249	Horaci.scaffold_2	851745	857620
Baupan.scaffold_4	1074831	1079762	Horaci.scaffold_2	250970	256109
Baupan.scaffold_4	42783	49608	Horaci.scaffold_2	74454	82301
Baupan.scaffold_4	1155017	1162454	Horaci.scaffold_2	812150	819886
Baupan.scaffold_4	954030	959571	Horaci.scaffold_2	966473	976179
Baupan.scaffold_4	1102661	1109755	Horaci.scaffold_2	635304	642903
Baupan.scaffold_4	440700	448850	Horaci.scaffold_2	490589	497474
Baupan.scaffold_4	500074	526427	Horaci.scaffold_2	31098	48182
Baupan.scaffold_4	586302	605258	Horaci.scaffold_2	353095	373422
Baupan.scaffold_4	395708	405728	Horaci.scaffold_2	432823	444680
Baupan.scaffold_4	591552	603685	Horaci.scaffold_2	371415	358845
Baupan.scaffold_4	965288	982648	Horaci.scaffold_2	842638	831863
Baupan.scaffold_4	403818	410057	Horaci.scaffold_2	444680	438407
Baupan.scaffold_4	461582	468994	Horaci.scaffold_2	683864	677030
Baupan.scaffold_4	486092	498067	Horaci.scaffold_2	792693	781208
Baupan.scaffold_4	394325	427002	Horaci.scaffold_2	435512	405742
Baupan.scaffold_4	1119887	1126006	Horaci.scaffold_2	552680	547014
Baupan.scaffold_4	882394	889062	Horaci.scaffold_2	352619	345978
Baupan.scaffold_4	919646	923188	Horaci.scaffold_2	1026070	1022841
Baupan.scaffold_4	1534383	1540493	Horaci.scaffold_2	623376	616495
Baupan.scaffold_4	841936	849769	Horaci.scaffold_2	198611	189895
Baupan.scaffold_4	163493	181284	Horaci.scaffold_2	605257	590921
Baupan.scaffold_4	867440	879329	Horaci.scaffold_2	300118	285150
Baupan.scaffold_4	1149062	1160063	Horaci.scaffold_2	823971	817323
Baupan.scaffold_4	647251	658302	Horaci.scaffold_2	568546	556085
Baupan.scaffold_4	341990	346854	Horaci.scaffold_2	392231	385191
Baupan.scaffold_4	475209	481767	Horaci.scaffold_2	717815	709053
Baupan.scaffold_4	1128833	1139979	Horaci.scaffold_2	66277	56301
Baupan.scaffold_4	729449	739639	Horaci.scaffold_2	891218	879752
Baupan.scaffold_4	1692663	1706135	Horaci.scaffold_7	1196828	1209914
Baupan.scaffold_4	279237	289262	Horaci.scaffold_7	1226646	1237831
Baupan.scaffold_4	616821	624702	Horaci.scaffold_7	1053166	1061501
Baupan.scaffold_4	816880	827894	Horaci.scaffold_7	1087760	1098062
Baupan.scaffold_4	638740	643648	Horaci.scaffold_7	1244396	1251925
Baupan.scaffold_4	10397	16974	Horaci.scaffold_7	1260727	1268940
Baupan.scaffold_4	1396539	1399476	Horaci.scaffold_7	1224009	1221139
Baupan.scaffold_4	614704	620422	Horaci.scaffold_7	1055911	1051112
Baupan.scaffold_4	312185	321306	Horaci.scaffold_7	1031563	1024903
Baupan.scaffold_8	769322	779792	Horaci.scaffold_3	1091680	1107793
Baupan.scaffold_8	729589	741975	Horaci.scaffold_3	1131721	1141131
Baupan.scaffold_8	1173756	1189449	Horaci.scaffold_3	1124920	1157918
Baupan.scaffold_8	716648	728521	Horaci.scaffold_3	1153668	1164179
Baupan.scaffold_8	718613	788123	Horaci.scaffold_3	1163248	1086372
Baupan.scaffold_8	857603	864909	Horaci.scaffold_3	1115849	1109568
Baupan.scaffold_8	1190629	1194921	Horaci.scaffold_3	1121574	1117464
Baupan.scaffold_8	1216503	1222818	Horaci.scaffold_5	1414575	1420142
Baupan.scaffold_8	706916	711604	Horaci.scaffold_6	697869	702064
Baupan.scaffold_8	367093	376379	Horaci.scaffold_6	637773	647593
Baupan.scaffold_8	554955	558531	Horaci.scaffold_6	413248	416911
Baupan.scaffold_8	541289	545181	Horaci.scaffold_6	300972	304951
Baupan.scaffold_8	871104	876970	Horaci.scaffold_6	702101	707912
Baupan.scaffold_8	566086	574292	Horaci.scaffold_6	724234	730777
Baupan.scaffold_8	824142	833178	Horaci.scaffold_6	270747	280090
Baupan.scaffold_8	532537	536902	Horaci.scaffold_6	311840	315247
Baupan.scaffold_8	208472	221387	Horaci.scaffold_6	607810	613454
Baupan.scaffold_8	927134	937274	Horaci.scaffold_6	795465	810929
Baupan.scaffold_8	849287	857117	Horaci.scaffold_6	496887	509974
Baupan.scaffold_8	1086701	1099461	Horaci.scaffold_6	121359	131398
Baupan.scaffold_8	456239	472674	Horaci.scaffold_6	475942	486950
Baupan.scaffold_8	191592	204331	Horaci.scaffold_6	111832	99660
Baupan.scaffold_8	1006445	1023609	Horaci.scaffold_6	752693	733203
Baupan.scaffold_8	944575	949551	Horaci.scaffold_6	559959	555145
Baupan.scaffold_8	456239	463823	Horaci.scaffold_6	477104	469588
Baupan.scaffold_8	1092037	1101419	Horaci.scaffold_6	134925	128356
Baupan.scaffold_8	595366	603390	Horaci.scaffold_6	230618	223291
Baupan.scaffold_8	481720	495251	Horaci.scaffold_6	603540	592413
Baupan.scaffold_8	643484	649162	Horaci.scaffold_6	855335	848625
Baupan.scaffold_8	78834	100012	Horaci.scaffold_6	790953	768257
Baupan.scaffold_8	969443	975564	Horaci.scaffold_6	585704	579510
Baupan.scaffold_8	534332	545181	Horaci.scaffold_6	314237	303622
Baupan.scaffold_8	172140	179854	Horaci.scaffold_6	91880	81931
Baupan.scaffold_8	659913	671220	Horaci.scaffold_6	579343	567203
Baupan.scaffold_8	85474	90944	Horaci.scaffold_6	154779	140597
Horaci.scaffold_2	132900	140668	Acrcra.chr06	1441783	1450346
Horaci.scaffold_2	127752	145241	Acrcra.chr06	646271	656011
Horaci.scaffold_2	179497	190476	Acrcra.chr06	1535915	1556004
Horaci.scaffold_2	358845	373422	Acrcra.chr06	1318672	1302769
Horaci.scaffold_2	335271	351330	Acrcra.chr06	1433820	1421564
Horaci.scaffold_2	162284	167524	Acrcra.chr06	1441093	1435797
Horaci.scaffold_2	463670	473281	Acrcra.chr06	1041896	1023024
Horaci.scaffold_2	193366	218996	Acrcra.chr06	1098582	1084840
Horaci.scaffold_3	1117464	1121574	Acrcra.chr06	905873	910999
Horaci.scaffold_3	1156375	1164179	Acrcra.chr06	911450	921567
Horaci.scaffold_3	930618	941860	Acrcra.chr06	1634544	1617022
Horaci.scaffold_3	1063853	1072203	Acrcra.chr06	463253	455402
Horaci.scaffold_3	1998296	2005154	Acrcra.chr06	860689	856710
Horaci.scaffold_6	1154638	1162521	Acrcra.chr06	513567	519976
Horaci.scaffold_6	1093152	1099503	Acrcra.chr06	400876	410150
Horaci.scaffold_6	916819	932549	Acrcra.chr06	682227	687132
Horaci.scaffold_6	888050	904183	Acrcra.chr06	1395839	1376299
Horaci.scaffold_6	1285546	1293767	Acrcra.chr06	1414797	1403714
Horaci.scaffold_6	1166659	1173584	Acrcra.chr06	1518910	1512335
Horaci.scaffold_6	1192717	1199784	Acrcra.chr06	455268	448480
Horaci.scaffold_6	1153200	1163885	Acrcra.chr06	524431	511952
Horaci.scaffold_6	878705	883470	Acrcra.chr06	379055	374718
Horaci.scaffold_6	605040	613454	Acrcra.chr06	1279472	1272639
Horaci.scaffold_7	1056342	1059877	Acrcra.chr06	1575019	1578598
Horaci.scaffold_7	1221139	1224009	Acrcra.chr06	1329692	1332688
Horaci.scaffold_7	1260727	1268940	Acrcra.chr06	1077324	1083508
Horaci.scaffold_7	1091097	1108739	Acrcra.chr06	441211	424147
Horaci.scaffold_7	1070921	1078721	Acrcra.chr06	1551978	1546334
Horaci.scaffold_8	652241	669733	Acrcra.chr06	1186245	1201075
Horaci.scaffold_8	924898	935164	Acrcra.chr06	570117	584142
Horaci.scaffold_8	550663	561522	Acrcra.chr06	1112881	1121761
Horaci.scaffold_8	153155	160551	Acrcra.chr06	893215	900675
Horaci.scaffold_8	460514	468102	Acrcra.chr06	593426	586762
Horaci.scaffold_8	658355	669733	Acrcra.chr06	1210062	1197534
Horaci.scaffold_8	648671	657955	Acrcra.chr06	1196767	1189629
Horaci.scaffold_9	674258	679995	Acrcra.chr06	882331	886851
Horaci.scaffold_1	2351946	2372954	Acrcra.chr13	292703	313121
Horaci.scaffold_1	2490562	2504032	Acrcra.chr13	82357	93227
Horaci.scaffold_1	2341841	2348396	Acrcra.chr13	318583	325170
Horaci.scaffold_1	2642328	2659163	Acrcra.chr13	666095	675203
Horaci.scaffold_1	2394155	2406475	Acrcra.chr13	566406	572851
Horaci.scaffold_1	2646775	2666518	Acrcra.chr13	790398	805433
Horaci.scaffold_1	2698199	2704164	Acrcra.chr13	212061	224827
Horaci.scaffold_1	2525633	2542159	Acrcra.chr13	111311	117504
Horaci.scaffold_1	2684517	2697903	Acrcra.chr13	213742	237479
Horaci.scaffold_1	2579999	2587896	Acrcra.chr13	566015	556575
Horaci.scaffold_1	2348442	2360547	Acrcra.chr13	299913	290313
Horaci.scaffold_1	2480067	2490939	Acrcra.chr13	101822	82357
Horaci.scaffold_1	2429346	2432054	Acrcra.chr13	1039381	1036585
Horaci.scaffold_1	2434575	2437564	Acrcra.chr13	1111586	1108800
Horaci.scaffold_1	2693284	2716405	Acrcra.chr13	240291	198533
Horaci.scaffold_1	2442698	2448472	Acrcra.chr13	1138620	1130159
Horaci.scaffold_1	2465429	2477271	Acrcra.chr13	475164	459588
Horaci.scaffold_5	340290	362058	Acrcra.chr13	522843	533360
Horaci.scaffold_5	547152	553915	Acrcra.chr13	493154	498821
Horaci.scaffold_5	100038	104520	Acrcra.chr13	185843	189777
Horaci.scaffold_5	213081	217506	Acrcra.chr13	245614	249829
Horaci.scaffold_5	21564	26049	Acrcra.chr13	409646	413992
Horaci.scaffold_5	127856	134114	Acrcra.chr13	118425	129064
Horaci.scaffold_5	659230	675512	Acrcra.chr13	1010125	1045758
Horaci.scaffold_5	112553	123027	Acrcra.chr13	166079	177161
Horaci.scaffold_5	279749	303584	Acrcra.chr13	286628	260000
Horaci.scaffold_5	331493	338921	Acrcra.chr13	513998	506288
Horaci.scaffold_5	690635	696801	Acrcra.chr13	890711	883178
Horaci.scaffold_5	110569	118079	Acrcra.chr13	170150	162270
Horaci.scaffold_5	249029	258662	Acrcra.chr13	962030	947527
Horaci.scaffold_5	261039	264780	Acrcra.chr13	586171	582356
Horaci.scaffold_5	54507	63664	Acrcra.chr13	986481	977833
Horaci.scaffold_5	364722	370745	Acrcra.chr13	722638	713172
Horaci.scaffold_5	313248	323701	Acrcra.chr13	939505	932340
Horaci.scaffold_5	565795	574363	Acrcra.chr13	690388	678416
Horaci.scaffold_5	96475	99396	Acrcra.chr13	155481	144932
Horaci.scaffold_5	511617	525130	Acrcra.chr13	775782	766615
Horaci.scaffold_5	579881	610183	Acrcra.chr13	182577	170415
Horaci.scaffold_5	535201	550400	Acrcra.chr13	520450	495141

## Sheet: Sup Fig. 19
sample	Compound	avg.conc	Treatment
20231004_M4_1_C1	JAIle	0.0384197	Control
20231004_M4_2_C2	JAIle	0.0880102	Control
20231004_M4_3_C3	JAIle	0.0320821	Control
20231004_M4_4_C4	JAIle	0.0154887	Control
20231004_M4_5_C5	JAIle	0.053315	Control
20231004_M4_6_Ch1	JAIle	0.306158	Chitin
20231004_M4_7_Ch2	JAIle	0.0667012	Chitin
20231004_M4_8_Ch3	JAIle	0.380438	Chitin
20231004_M4_9_Ch4	JAIle	0.22608	Chitin
20231004_M4_10_Ch5	JAIle	0.317396	Chitin
20231004_M4_11_B1	JAIle	0.540302	BSA
20231004_M4_13_B3	JAIle	0.654448	BSA
20231004_M4_14_B4	JAIle	0.0330602	BSA
20231004_M4_15_B5	JAIle	0.342053	BSA
20231004_M4_21_A1	JAIle	0.451961	Ant
20231004_M4_22_A2	JAIle	1.20232	Ant
20231004_M4_23_A3	JAIle	1.34404	Ant
20231004_M4_24_A4	JAIle	0.618248	Ant
20231004_M4_25_A5	JAIle	0.720989	Ant
20231004_M4_26_OTU1-1	JAIle	0.508568	A.crateriforme
20231004_M4_27_OTU1-2	JAIle	0.211985	A.crateriforme
20231004_M4_28_OTU1-3	JAIle	0.472182	A.crateriforme
20231004_M4_29_OTU1-4	JAIle	0.152424	A.crateriforme
20231004_M4_30_OTU1-5	JAIle	2.9848	A.crateriforme
20231004_M4_31_OTU2-1	JAIle	0.0670313	Ph.herbarum
20231004_M4_32_OTU2-2	JAIle	0.319679	Ph.herbarum
20231004_M4_33_OTU2-3	JAIle	0.297454	Ph.herbarum
20231004_M4_34_OTU2-4	JAIle	0.154382	Ph.herbarum
20231004_M4_35_OTU2-5	JAIle	0.0670057	Ph.herbarum

## Sheet: Sup Fig. 20
#	Name	compound	value
1	20240305_Con1_1_01	JA	117665
2	20240305_Con1_1_02	JA	129438
3	20240305_Con1_2_01	JA	188671
4	20240305_Con1_2_02	JA	188336
5	20240305_Con1_3_01	JA	162897
6	20240305_Con1_3_02	JA	156037
7	20240305_Con1_4_01	JA	119607
8	20240305_Con1_4_02	JA	114345
9	20240305_Con1_5_01	JA	154729
10	20240305_Con1_5_02	JA	153079
11	20240305_Con2_1_01	JA	26641
12	20240305_Con2_1_02	JA	27619
13	20240305_Con2_2_01	JA	44870
14	20240305_Con2_2_02	JA	41824
15	20240305_Con2_3_01	JA	38684
16	20240305_Con2_3_02	JA	35758
17	20240305_Con2_4_01	JA	52743
18	20240305_Con2_4_02	JA	46330
19	20240305_Con2_5_01	JA	35159
20	20240305_Con2_5_02	JA	40327
21	20240305_Ac1_1_01	JA	413755
22	20240305_Ac1_1_02	JA	465260
23	20240305_Ac1_2_01	JA	338615
24	20240305_Ac1_2_02	JA	293900
25	20240305_Ac1_3_01	JA	302629
26	20240305_Ac1_3_02	JA	330661
27	20240305_Ac1_4_01	JA	372112
28	20240305_Ac1_4_02	JA	373081
29	20240305_Ac1_5_01	JA	281493
30	20240305_Ac1_5_02	JA	304461
31	20240305_Ac2_1_01	JA	509797
32	20240305_Ac2_1_02	JA	502508
33	20240305_Ac2_2_01	JA	771569
34	20240305_Ac2_2_02	JA	765018
35	20240305_Ac2_3_01	JA	622678
36	20240305_Ac2_3_02	JA	590394
37	20240305_Ac2_4_01	JA	630233
38	20240305_Ac2_4_02	JA	553031
39	20240305_Ac2_5_01	JA	455903
40	20240305_Ac2_5_02	JA	455608
41	20240305_AcA1_1_01	JA	228424
42	20240305_AcA1_1_02	JA	210313
43	20240305_AcA1_2_01	JA	229686
44	20240305_AcA1_2_02	JA	271715
45	20240305_AcA1_3_01	JA	731795
46	20240305_AcA1_3_02	JA	682917
47	20240305_AcA1_4_01	JA	234027
48	20240305_AcA1_4_02	JA	232661
49	20240305_AcA1_5_01	JA	261377
50	20240305_AcA1_5_02	JA	288822
51	20240305_AcA2_1_01	JA	714375
52	20240305_AcA2_1_02	JA	713763
53	20240305_AcA2_2_01	JA	764583
54	20240305_AcA2_2_02	JA	763591
55	20240305_AcA2_3_01	JA	982895
56	20240305_AcA2_3_02	JA	1001353
57	20240305_AcA2_4_01	JA	727865
58	20240305_AcA2_4_02	JA	749361
59	20240305_AcA2_5_01	JA	885579
60	20240305_AcA2_5_02	JA	882314
61	20240305_Ant1_1_01	JA	233938
62	20240305_Ant1_1_02	JA	235222
63	20240305_Ant1_2_01	JA	188724
64	20240305_Ant1_2_02	JA	185178
65	20240305_Ant1_3_01	JA	246508
66	20240305_Ant1_3_02	JA	240309
67	20240305_Ant1_4_01	JA	205946
68	20240305_Ant1_4_02	JA	209162
69	20240305_Ant1_5_01	JA	261431
70	20240305_Ant1_5_02	JA	275437
71	20240305_Ant2_1_01	JA	638230
72	20240305_Ant2_1_02	JA	636885
73	20240305_Ant2_2_01	JA	614824
74	20240305_Ant2_2_02	JA	627132
75	20240305_Ant2_3_01	JA	813613
76	20240305_Ant2_3_02	JA	742161
77	20240305_Ant2_4_01	JA	993287
78	20240305_Ant2_4_02	JA	974346
79	20240305_Ant2_5_01	JA	1198032
80	20240305_Ant2_5_02	JA	1207831
81	20240305_BSA1_1_01	JA	111852
82	20240305_BSA1_1_02	JA	112755
83	20240305_BSA1_2_01	JA	109590
84	20240305_BSA1_2_02	JA	118685
85	20240305_BSA1_3_01	JA	144591
86	20240305_BSA1_3_02	JA	150322
87	20240305_BSA1_4_01	JA	181226
88	20240305_BSA1_4_02	JA	143645
89	20240305_BSA1_5_01	JA	191295
90	20240305_BSA1_5_02	JA	194622
91	20240305_BSA2_1_01	JA	641595
92	20240305_BSA2_1_02	JA	631705
93	20240305_BSA2_2_01	JA	664595
94	20240305_BSA2_2_02	JA	632327
95	20240305_BSA2_3_01	JA	608868
96	20240305_BSA2_3_02	JA	604208
97	20240305_BSA2_4_01	JA	602657
98	20240305_BSA2_4_02	JA	592621
99	20240305_BSA2_5_01	JA	565876
100	20240305_BSA2_5_02	JA	596929
101	20240305_Chi1_1_01	JA	279289
102	20240305_Chi1_1_02	JA	254852
103	20240305_Chi1_2_01	JA	167615
104	20240305_Chi1_2_02	JA	137231
105	20240305_Chi1_3_01	JA	176588
106	20240305_Chi1_3_02	JA	153471
107	20240305_Chi1_4_01	JA	138928
108	20240305_Chi1_4_02	JA	141969
109	20240305_Chi1_5_01	JA	149986
110	20240305_Chi1_5_02	JA	142462
111	20240305_Chi2_1_01	JA	457143
112	20240305_Chi2_1_02	JA	484058
113	20240305_Chi2_2_01	JA	514957
114	20240305_Chi2_2_02	JA	529743
115	20240305_Chi2_3_01	JA	344430
116	20240305_Chi2_3_02	JA	357800
117	20240305_Chi2_4_01	JA	410101
118	20240305_Chi2_4_02	JA	399611
119	20240305_Chi2_5_01	JA	481335
120	20240305_Chi2_5_02	JA	474443
121	20240305_Ph1_1_01	JA	525836
122	20240305_Ph1_1_02	JA	517949
123	20240305_Ph1_2_01	JA	158149
124	20240305_Ph1_2_02	JA	154616
125	20240305_Ph1_3_01	JA	271091
126	20240305_Ph1_3_02	JA	282347
127	20240305_Ph1_4_01	JA	387446
128	20240305_Ph1_4_02	JA	384876
129	20240305_Ph1_5_01	JA	348168
130	20240305_Ph1_5_02	JA	390592
131	20240305_Ph2_1_01	JA	708606
132	20240305_Ph2_1_02	JA	703879
133	20240305_Ph2_2_01	JA	890423
134	20240305_Ph2_2_02	JA	931258
135	20240305_Ph2_3_01	JA	1388970
136	20240305_Ph2_3_02	JA	1266188
137	20240305_Ph2_4_01	JA	837670
138	20240305_Ph2_4_02	JA	813036
139	20240305_Ph2_5_01	JA	782033
140	20240305_Ph2_5_02	JA	753827
141	20240305_Con1_1_01	H2JA	15224738
142	20240305_Con1_1_02	H2JA	15492063
143	20240305_Con1_2_01	H2JA	16048166
144	20240305_Con1_2_02	H2JA	15781305
145	20240305_Con1_3_01	H2JA	13819040
146	20240305_Con1_3_02	H2JA	13751347
147	20240305_Con1_4_01	H2JA	15453166
148	20240305_Con1_4_02	H2JA	15277997
149	20240305_Con1_5_01	H2JA	17308676
150	20240305_Con1_5_02	H2JA	17270562
151	20240305_Con2_1_01	H2JA	19691624
152	20240305_Con2_1_02	H2JA	19894318
153	20240305_Con2_2_01	H2JA	16652340
154	20240305_Con2_2_02	H2JA	16652162
155	20240305_Con2_3_01	H2JA	17542902
156	20240305_Con2_3_02	H2JA	17248218
157	20240305_Con2_4_01	H2JA	17522420
158	20240305_Con2_4_02	H2JA	17529980
159	20240305_Con2_5_01	H2JA	17788246
160	20240305_Con2_5_02	H2JA	17593438
161	20240305_Ac1_1_01	H2JA	17813272
162	20240305_Ac1_1_02	H2JA	18102090
163	20240305_Ac1_2_01	H2JA	18993580
164	20240305_Ac1_2_02	H2JA	19092982
165	20240305_Ac1_3_01	H2JA	18857158
166	20240305_Ac1_3_02	H2JA	19059476
167	20240305_Ac1_4_01	H2JA	19642370
168	20240305_Ac1_4_02	H2JA	19557468
169	20240305_Ac1_5_01	H2JA	20907828
170	20240305_Ac1_5_02	H2JA	23318054
171	20240305_Ac2_1_01	H2JA	18210600
172	20240305_Ac2_1_02	H2JA	18785196
173	20240305_Ac2_2_01	H2JA	22435746
174	20240305_Ac2_2_02	H2JA	22960048
175	20240305_Ac2_3_01	H2JA	16853454
176	20240305_Ac2_3_02	H2JA	17313358
177	20240305_Ac2_4_01	H2JA	19654882
178	20240305_Ac2_4_02	H2JA	19764098
179	20240305_Ac2_5_01	H2JA	20962584
180	20240305_Ac2_5_02	H2JA	20672754
181	20240305_AcA1_1_01	H2JA	16129132
182	20240305_AcA1_1_02	H2JA	16038797
183	20240305_AcA1_2_01	H2JA	18944180
184	20240305_AcA1_2_02	H2JA	19004168
185	20240305_AcA1_3_01	H2JA	18090968
186	20240305_AcA1_3_02	H2JA	17941562
187	20240305_AcA1_4_01	H2JA	18142436
188	20240305_AcA1_4_02	H2JA	18161660
189	20240305_AcA1_5_01	H2JA	18010194
190	20240305_AcA1_5_02	H2JA	18423182
191	20240305_AcA2_1_01	H2JA	20769856
192	20240305_AcA2_1_02	H2JA	21148228
193	20240305_AcA2_2_01	H2JA	19758336
194	20240305_AcA2_2_02	H2JA	20082400
195	20240305_AcA2_3_01	H2JA	19421242
196	20240305_AcA2_3_02	H2JA	19227362
197	20240305_AcA2_4_01	H2JA	15694288
198	20240305_AcA2_4_02	H2JA	15836438
199	20240305_AcA2_5_01	H2JA	19729978
200	20240305_AcA2_5_02	H2JA	19958452
201	20240305_Ant1_1_01	H2JA	15226936
202	20240305_Ant1_1_02	H2JA	15523835
203	20240305_Ant1_2_01	H2JA	16500516
204	20240305_Ant1_2_02	H2JA	16508882
205	20240305_Ant1_3_01	H2JA	18198450
206	20240305_Ant1_3_02	H2JA	17959272
207	20240305_Ant1_4_01	H2JA	17498476
208	20240305_Ant1_4_02	H2JA	17969694
209	20240305_Ant1_5_01	H2JA	19679098
210	20240305_Ant1_5_02	H2JA	19838358
211	20240305_Ant2_1_01	H2JA	15389937
212	20240305_Ant2_1_02	H2JA	15295288
213	20240305_Ant2_2_01	H2JA	16151481
214	20240305_Ant2_2_02	H2JA	15863910
215	20240305_Ant2_3_01	H2JA	17154916
216	20240305_Ant2_3_02	H2JA	16692579
217	20240305_Ant2_4_01	H2JA	19813146
218	20240305_Ant2_4_02	H2JA	19862480
219	20240305_Ant2_5_01	H2JA	20578016
220	20240305_Ant2_5_02	H2JA	20760392
221	20240305_BSA1_1_01	H2JA	16596174
222	20240305_BSA1_1_02	H2JA	16508242
223	20240305_BSA1_2_01	H2JA	16585674
224	20240305_BSA1_2_02	H2JA	17492986
225	20240305_BSA1_3_01	H2JA	17734058
226	20240305_BSA1_3_02	H2JA	17962844
227	20240305_BSA1_4_01	H2JA	17240092
228	20240305_BSA1_4_02	H2JA	17886820
229	20240305_BSA1_5_01	H2JA	17947750
230	20240305_BSA1_5_02	H2JA	18401182
231	20240305_BSA2_1_01	H2JA	17602308
232	20240305_BSA2_1_02	H2JA	17633674
233	20240305_BSA2_2_01	H2JA	19344400
234	20240305_BSA2_2_02	H2JA	19425094
235	20240305_BSA2_3_01	H2JA	19798056
236	20240305_BSA2_3_02	H2JA	19638070
237	20240305_BSA2_4_01	H2JA	14033378
238	20240305_BSA2_4_02	H2JA	13895412
239	20240305_BSA2_5_01	H2JA	21735358
240	20240305_BSA2_5_02	H2JA	21807524
241	20240305_Chi1_1_01	H2JA	18872886
242	20240305_Chi1_1_02	H2JA	19232268
243	20240305_Chi1_2_01	H2JA	17547910
244	20240305_Chi1_2_02	H2JA	17642516
245	20240305_Chi1_3_01	H2JA	17361344
246	20240305_Chi1_3_02	H2JA	17312548
247	20240305_Chi1_4_01	H2JA	13906151
248	20240305_Chi1_4_02	H2JA	14056865
249	20240305_Chi1_5_01	H2JA	18253328
250	20240305_Chi1_5_02	H2JA	18127640
251	20240305_Chi2_1_01	H2JA	16767467
252	20240305_Chi2_1_02	H2JA	16479444
253	20240305_Chi2_2_01	H2JA	16917442
254	20240305_Chi2_2_02	H2JA	17211852
255	20240305_Chi2_3_01	H2JA	17616856
256	20240305_Chi2_3_02	H2JA	17066882
257	20240305_Chi2_4_01	H2JA	20769850
258	20240305_Chi2_4_02	H2JA	20904406
259	20240305_Chi2_5_01	H2JA	20069296
260	20240305_Chi2_5_02	H2JA	19936082
261	20240305_Ph1_1_01	H2JA	16979886
262	20240305_Ph1_1_02	H2JA	16780344
263	20240305_Ph1_2_01	H2JA	16180118
264	20240305_Ph1_2_02	H2JA	16414003
265	20240305_Ph1_3_01	H2JA	17385092
266	20240305_Ph1_3_02	H2JA	17411194
267	20240305_Ph1_4_01	H2JA	15142208
268	20240305_Ph1_4_02	H2JA	15078517
269	20240305_Ph1_5_01	H2JA	18384062
270	20240305_Ph1_5_02	H2JA	18323324
271	20240305_Ph2_1_01	H2JA	20296556
272	20240305_Ph2_1_02	H2JA	20549910
273	20240305_Ph2_2_01	H2JA	19364428
274	20240305_Ph2_2_02	H2JA	19162000
275	20240305_Ph2_3_01	H2JA	19529870
276	20240305_Ph2_3_02	H2JA	19602618
277	20240305_Ph2_4_01	H2JA	22083960
278	20240305_Ph2_4_02	H2JA	22634226
279	20240305_Ph2_5_01	H2JA	17641946
280	20240305_Ph2_5_02	H2JA	17763614
281	20240305_Con1_1_01	SA	214073552
282	20240305_Con1_1_02	SA	217200816
283	20240305_Con1_2_01	SA	125737872
284	20240305_Con1_2_02	SA	126760352
285	20240305_Con1_3_01	SA	41009908
286	20240305_Con1_3_02	SA	40674700
287	20240305_Con1_4_01	SA	81457600
288	20240305_Con1_4_02	SA	81247680
289	20240305_Con1_5_01	SA	38438612
290	20240305_Con1_5_02	SA	38635024
291	20240305_Con2_1_01	SA	206960080
292	20240305_Con2_1_02	SA	206132592
293	20240305_Con2_2_01	SA	149772544
294	20240305_Con2_2_02	SA	150962304
295	20240305_Con2_3_01	SA	166233376
296	20240305_Con2_3_02	SA	172004208
297	20240305_Con2_4_01	SA	69477528
298	20240305_Con2_4_02	SA	69691392
299	20240305_Con2_5_01	SA	64023576
300	20240305_Con2_5_02	SA	64100932
301	20240305_Ac1_1_01	SA	96021656
302	20240305_Ac1_1_02	SA	98899992
303	20240305_Ac1_2_01	SA	144837968
304	20240305_Ac1_2_02	SA	149963088
305	20240305_Ac1_3_01	SA	70899120
306	20240305_Ac1_3_02	SA	72428344
307	20240305_Ac1_4_01	SA	80039680
308	20240305_Ac1_4_02	SA	81150832
309	20240305_Ac1_5_01	SA	206675440
310	20240305_Ac1_5_02	SA	207677376
311	20240305_Ac2_1_01	SA	71315272
312	20240305_Ac2_1_02	SA	70937344
313	20240305_Ac2_2_01	SA	71627248
314	20240305_Ac2_2_02	SA	74889536
315	20240305_Ac2_3_01	SA	101535424
316	20240305_Ac2_3_02	SA	100944888
317	20240305_Ac2_4_01	SA	69795008
318	20240305_Ac2_4_02	SA	69284944
319	20240305_Ac2_5_01	SA	91904528
320	20240305_Ac2_5_02	SA	90854952
321	20240305_AcA1_1_01	SA	115987616
322	20240305_AcA1_1_02	SA	122415488
323	20240305_AcA1_2_01	SA	70342624
324	20240305_AcA1_2_02	SA	75305824
325	20240305_AcA1_3_01	SA	106348256
326	20240305_AcA1_3_02	SA	103862048
327	20240305_AcA1_4_01	SA	76139872
328	20240305_AcA1_4_02	SA	80244544
329	20240305_AcA1_5_01	SA	55668596
330	20240305_AcA1_5_02	SA	58577268
331	20240305_AcA2_1_01	SA	126069792
332	20240305_AcA2_1_02	SA	125802104
333	20240305_AcA2_2_01	SA	44007564
334	20240305_AcA2_2_02	SA	43674156
335	20240305_AcA2_3_01	SA	60861524
336	20240305_AcA2_3_02	SA	61367876
337	20240305_AcA2_4_01	SA	131511904
338	20240305_AcA2_4_02	SA	130454552
339	20240305_AcA2_5_01	SA	45549368
340	20240305_AcA2_5_02	SA	47652256
341	20240305_Ant1_1_01	SA	61066904
342	20240305_Ant1_1_02	SA	64244496
343	20240305_Ant1_2_01	SA	204932304
344	20240305_Ant1_2_02	SA	220872032
345	20240305_Ant1_3_01	SA	88597568
346	20240305_Ant1_3_02	SA	82907312
347	20240305_Ant1_4_01	SA	67332272
348	20240305_Ant1_4_02	SA	70301880
349	20240305_Ant1_5_01	SA	127023240
350	20240305_Ant1_5_02	SA	129480224
351	20240305_Ant2_1_01	SA	45648416
352	20240305_Ant2_1_02	SA	44800672
353	20240305_Ant2_2_01	SA	100072032
354	20240305_Ant2_2_02	SA	100970456
355	20240305_Ant2_3_01	SA	116153776
356	20240305_Ant2_3_02	SA	111905104
357	20240305_Ant2_4_01	SA	216435600
358	20240305_Ant2_4_02	SA	220561200
359	20240305_Ant2_5_01	SA	187159296
360	20240305_Ant2_5_02	SA	182706064
361	20240305_BSA1_1_01	SA	26460202
362	20240305_BSA1_1_02	SA	25039080
363	20240305_BSA1_2_01	SA	117790640
364	20240305_BSA1_2_02	SA	119946960
365	20240305_BSA1_3_01	SA	103535504
366	20240305_BSA1_3_02	SA	106473984
367	20240305_BSA1_4_01	SA	71154136
368	20240305_BSA1_4_02	SA	73393680
369	20240305_BSA1_5_01	SA	85354008
370	20240305_BSA1_5_02	SA	91761464
371	20240305_BSA2_1_01	SA	100023520
372	20240305_BSA2_1_02	SA	102196296
373	20240305_BSA2_2_01	SA	79969144
374	20240305_BSA2_2_02	SA	80093584
375	20240305_BSA2_3_01	SA	101198800
376	20240305_BSA2_3_02	SA	103622232
377	20240305_BSA2_4_01	SA	568868800
378	20240305_BSA2_4_02	SA	577346304
379	20240305_BSA2_5_01	SA	101383928
380	20240305_BSA2_5_02	SA	101276264
381	20240305_Chi1_1_01	SA	310875808
382	20240305_Chi1_1_02	SA	335591424
383	20240305_Chi1_2_01	SA	36914248
384	20240305_Chi1_2_02	SA	33792044
385	20240305_Chi1_3_01	SA	64613384
386	20240305_Chi1_3_02	SA	64344960
387	20240305_Chi1_4_01	SA	46215788
388	20240305_Chi1_4_02	SA	48568548
389	20240305_Chi1_5_01	SA	338546560
390	20240305_Chi1_5_02	SA	333376544
391	20240305_Chi2_1_01	SA	37065124
392	20240305_Chi2_1_02	SA	37117668
393	20240305_Chi2_2_01	SA	140946768
394	20240305_Chi2_2_02	SA	141439152
395	20240305_Chi2_3_01	SA	90862616
396	20240305_Chi2_3_02	SA	93164608
397	20240305_Chi2_4_01	SA	147525008
398	20240305_Chi2_4_02	SA	150114816
399	20240305_Chi2_5_01	SA	267333568
400	20240305_Chi2_5_02	SA	271384416
401	20240305_Ph1_1_01	SA	75979280
402	20240305_Ph1_1_02	SA	73171720
403	20240305_Ph1_2_01	SA	23444324
404	20240305_Ph1_2_02	SA	22918900
405	20240305_Ph1_3_01	SA	325520512
406	20240305_Ph1_3_02	SA	334976448
407	20240305_Ph1_4_01	SA	115869312
408	20240305_Ph1_4_02	SA	114743792
409	20240305_Ph1_5_01	SA	39430176
410	20240305_Ph1_5_02	SA	39661908
411	20240305_Ph2_1_01	SA	161469952
412	20240305_Ph2_1_02	SA	169127216
413	20240305_Ph2_2_01	SA	104391976
414	20240305_Ph2_2_02	SA	106485168
415	20240305_Ph2_3_01	SA	138829616
416	20240305_Ph2_3_02	SA	142329456
417	20240305_Ph2_4_01	SA	129557088
418	20240305_Ph2_4_02	SA	131192280
419	20240305_Ph2_5_01	SA	72326960
420	20240305_Ph2_5_02	SA	71249584
421	20240305_Con1_1_01	d6-SA	5612244
422	20240305_Con1_1_02	d6-SA	5627479
423	20240305_Con1_2_01	d6-SA	6452857
424	20240305_Con1_2_02	d6-SA	6004396
425	20240305_Con1_3_01	d6-SA	5123268
426	20240305_Con1_3_02	d6-SA	5285394
427	20240305_Con1_4_01	d6-SA	5857965
428	20240305_Con1_4_02	d6-SA	5722848
429	20240305_Con1_5_01	d6-SA	6816487
430	20240305_Con1_5_02	d6-SA	6891366
431	20240305_Con2_1_01	d6-SA	9670606
432	20240305_Con2_1_02	d6-SA	9693133
433	20240305_Con2_2_01	d6-SA	8578475
434	20240305_Con2_2_02	d6-SA	8452261
435	20240305_Con2_3_01	d6-SA	8945949
436	20240305_Con2_3_02	d6-SA	8927278
437	20240305_Con2_4_01	d6-SA	8492034
438	20240305_Con2_4_02	d6-SA	8471653
439	20240305_Con2_5_01	d6-SA	9288432
440	20240305_Con2_5_02	d6-SA	9194353
441	20240305_Ac1_1_01	d6-SA	5921495
442	20240305_Ac1_1_02	d6-SA	5904085
443	20240305_Ac1_2_01	d6-SA	6819384
444	20240305_Ac1_2_02	d6-SA	7762904
445	20240305_Ac1_3_01	d6-SA	6803899
446	20240305_Ac1_3_02	d6-SA	6762859
447	20240305_Ac1_4_01	d6-SA	7288180
448	20240305_Ac1_4_02	d6-SA	7320550
449	20240305_Ac1_5_01	d6-SA	8600985
450	20240305_Ac1_5_02	d6-SA	9138661
451	20240305_Ac2_1_01	d6-SA	9718249
452	20240305_Ac2_1_02	d6-SA	9880313
453	20240305_Ac2_2_01	d6-SA	12010169
454	20240305_Ac2_2_02	d6-SA	12342819
455	20240305_Ac2_3_01	d6-SA	9388921
456	20240305_Ac2_3_02	d6-SA	8904095
457	20240305_Ac2_4_01	d6-SA	10697622
458	20240305_Ac2_4_02	d6-SA	10624741
459	20240305_Ac2_5_01	d6-SA	10109533
460	20240305_Ac2_5_02	d6-SA	10369335
461	20240305_AcA1_1_01	d6-SA	7110432
462	20240305_AcA1_1_02	d6-SA	7271529
463	20240305_AcA1_2_01	d6-SA	7595479
464	20240305_AcA1_2_02	d6-SA	7783825
465	20240305_AcA1_3_01	d6-SA	6716308
466	20240305_AcA1_3_02	d6-SA	6783351
467	20240305_AcA1_4_01	d6-SA	7997217
468	20240305_AcA1_4_02	d6-SA	8357319
469	20240305_AcA1_5_01	d6-SA	6878104
470	20240305_AcA1_5_02	d6-SA	7455958
471	20240305_AcA2_1_01	d6-SA	10926120
472	20240305_AcA2_1_02	d6-SA	10902644
473	20240305_AcA2_2_01	d6-SA	11138359
474	20240305_AcA2_2_02	d6-SA	10438841
475	20240305_AcA2_3_01	d6-SA	9938401
476	20240305_AcA2_3_02	d6-SA	10173340
477	20240305_AcA2_4_01	d6-SA	8208859
478	20240305_AcA2_4_02	d6-SA	8337871
479	20240305_AcA2_5_01	d6-SA	10746343
480	20240305_AcA2_5_02	d6-SA	10638614
481	20240305_Ant1_1_01	d6-SA	6243379
482	20240305_Ant1_1_02	d6-SA	5724959
483	20240305_Ant1_2_01	d6-SA	5365487
484	20240305_Ant1_2_02	d6-SA	5324813
485	20240305_Ant1_3_01	d6-SA	5644530
486	20240305_Ant1_3_02	d6-SA	5809157
487	20240305_Ant1_4_01	d6-SA	6739325
488	20240305_Ant1_4_02	d6-SA	6233138
489	20240305_Ant1_5_01	d6-SA	6485600
490	20240305_Ant1_5_02	d6-SA	6170212
491	20240305_Ant2_1_01	d6-SA	7664295
492	20240305_Ant2_1_02	d6-SA	8021736
493	20240305_Ant2_2_01	d6-SA	7925913
494	20240305_Ant2_2_02	d6-SA	7787823
495	20240305_Ant2_3_01	d6-SA	7919748
496	20240305_Ant2_3_02	d6-SA	7837383
497	20240305_Ant2_4_01	d6-SA	9379757
498	20240305_Ant2_4_02	d6-SA	9352005
499	20240305_Ant2_5_01	d6-SA	8687986
500	20240305_Ant2_5_02	d6-SA	8787069
501	20240305_BSA1_1_01	d6-SA	7833171
502	20240305_BSA1_1_02	d6-SA	6765731
503	20240305_BSA1_2_01	d6-SA	4909760
504	20240305_BSA1_2_02	d6-SA	5588198
505	20240305_BSA1_3_01	d6-SA	5421710
506	20240305_BSA1_3_02	d6-SA	5369024
507	20240305_BSA1_4_01	d6-SA	6251818
508	20240305_BSA1_4_02	d6-SA	7088461
509	20240305_BSA1_5_01	d6-SA	6609086
510	20240305_BSA1_5_02	d6-SA	6872670
511	20240305_BSA2_1_01	d6-SA	8407856
512	20240305_BSA2_1_02	d6-SA	8559129
513	20240305_BSA2_2_01	d6-SA	8473239
514	20240305_BSA2_2_02	d6-SA	8311861
515	20240305_BSA2_3_01	d6-SA	7396894
516	20240305_BSA2_3_02	d6-SA	8873069
517	20240305_BSA2_4_01	d6-SA	7429867
518	20240305_BSA2_4_02	d6-SA	7075042
519	20240305_BSA2_5_01	d6-SA	9456612
520	20240305_BSA2_5_02	d6-SA	9220868
521	20240305_Chi1_1_01	d6-SA	6778871
522	20240305_Chi1_1_02	d6-SA	6783719
523	20240305_Chi1_2_01	d6-SA	7103639
524	20240305_Chi1_2_02	d6-SA	7449042
525	20240305_Chi1_3_01	d6-SA	5670188
526	20240305_Chi1_3_02	d6-SA	5900565
527	20240305_Chi1_4_01	d6-SA	4955078
528	20240305_Chi1_4_02	d6-SA	5137334
529	20240305_Chi1_5_01	d6-SA	6237894
530	20240305_Chi1_5_02	d6-SA	6358015
531	20240305_Chi2_1_01	d6-SA	9069268
532	20240305_Chi2_1_02	d6-SA	9265944
533	20240305_Chi2_2_01	d6-SA	8847862
534	20240305_Chi2_2_02	d6-SA	8903712
535	20240305_Chi2_3_01	d6-SA	9201232
536	20240305_Chi2_3_02	d6-SA	8996194
537	20240305_Chi2_4_01	d6-SA	10912199
538	20240305_Chi2_4_02	d6-SA	10735372
539	20240305_Chi2_5_01	d6-SA	10742272
540	20240305_Chi2_5_02	d6-SA	10611760
541	20240305_Ph1_1_01	d6-SA	6245250
542	20240305_Ph1_1_02	d6-SA	6839009
543	20240305_Ph1_2_01	d6-SA	8396313
544	20240305_Ph1_2_02	d6-SA	8199005
545	20240305_Ph1_3_01	d6-SA	6697838
546	20240305_Ph1_3_02	d6-SA	7657730
547	20240305_Ph1_4_01	d6-SA	6134670
548	20240305_Ph1_4_02	d6-SA	7135330
549	20240305_Ph1_5_01	d6-SA	8418114
550	20240305_Ph1_5_02	d6-SA	8242841
551	20240305_Ph2_1_01	d6-SA	10982759
552	20240305_Ph2_1_02	d6-SA	10595532
553	20240305_Ph2_2_01	d6-SA	9229247
554	20240305_Ph2_2_02	d6-SA	8845054
555	20240305_Ph2_3_01	d6-SA	9748431
556	20240305_Ph2_3_02	d6-SA	9962567
557	20240305_Ph2_4_01	d6-SA	11693890
558	20240305_Ph2_4_02	d6-SA	11600393
559	20240305_Ph2_5_01	d6-SA	8993485
560	20240305_Ph2_5_02	d6-SA	8546779
