# Supplementary material for: An acidophilic fungus promotes prey digestion in a carnivorous plant
Source: Nat Microbiol. 2024 Aug 1;9(10):2522–37. doi: 10.1038/s41564-024-01766-y (PMC11445062; doi:10.1038/s41564-024-01766-y)
Supplement: Supplementary file 5 — Supplementary Tables 1–11. [file 41564_2024_1766_MOESM5_ESM.xlsx]

## Sheet: Extended Data Table 1
Extended Data Table S1. References of metabarcoding studies in carnivorous plants .
The dominant/diverse column indicate whether the authors have reported presence of dominant OTUs.
Common OTUs were inferred by reanalysing the OTU tables and inferred as having greater than 5% relative abundance
NA denote data not available
Carnivorous plant species	Authors	year	16S[yes|no]	18S or ITS [yes|no]	dominant bacterial OTUs [yes|no]	dominant eukatyotic OTUs [yes|no]	Common bacterial OTUs	Common eukaryotic OTUs	Reanalysis and relative abundance of Acrodontium
Cephalotus follicularis, Nepenthes mirabilis, Nepenthes mindanaoensis	LS Bittleston et al	2022	yes	yes	no	no	no	no	0
Darlingtonia californica	DW Armitage	2017	yes	no	yes	NA	Pseudomonas sp. 22.77%, Pedobacter sp. 10.94%	NA	NA
Dionaea muscipula	W Sickel et al	2019	yes	no	yes	NA	Mycoplasma (OTU1, 7.96%), Acidisoma (OTU3, 13.4%), Sphingomonas (OTU13, 8.6%)	NA	NA
N. albomarginata, N. ampullaria, N. hirsuta, and N. mirabilis	Y Takeuchi et al	2016	yes	no	yes	NA	N. albomarginata: Acinetobacter 17.3%, Pseudomonas 7.7% ; N. ampullaria: Acinetobacter 14.44%; N. hirsuta: Acinetobacter 12.66%, Pseudomonas 7.8% ; N. mirabilis: Acinetobacter 10.39%,	NA	NA
N. gracilis, N. rafflesiana, N. ampullaria	LS Bittleston et al	2023	yes	no	yes in N. gracilis	NA	N. gracilis: Acidocella (9.5%), Acidocella (5.86%)	NA	NA
N. hemsleyana, N. rafflesiana	LD Alcaraz et al	2016	yes	no	NA	NA	NA	NA	NA
N. rafflesiana, N. hemsleyana	W Sickel et al	2016	yes	no	yes	NA	N. hemsleyana: Klebsiella (22%), N. rafflesiana: Acidocella (25%)	NA	NA
Nepenthes stenophylla, Nepenthes veitchii, Nepenthes reinwardtiana, Nepenthes tentaculata, Nepenthes hirsuta, Sarracenia alata, Sarracenia flava, Sarracenia leucophylla, Sarracenia purpurea, Sarracenia rosea	LS Bittleston et al	2018	yes	yes	yes	Y	S. rosea: Aquitalea (16.73%), Rhodopseudomonas palustris (7.1%) ; S. flava: Rhodanobacter sp. (8.4%) ; S. leucophylla: Serratia sp. (9.8%)	no	0
Sarracenia alata	MM Koopman and BC Carstens	2011	yes	no	yes	NA	Enterobacteriaceae, Comamondaceae, Pseudomonadaceae	NA	NA
Sarracenia minor, Sarracenia flava	SM Yourstone et al	2021	yes	no	NA	NA	no	NA	NA
Sarracenia purpurea	JJ Grothjan and E Young	2022	yes	no	no	NA	no	NA	NA
Sarracenia purpurea	JJ Grothjan and E Young	2019	yes	yes	yes	yes	Azospirillum (9.33%), Pedobacter (5.85%)	no	0
Sarracenia purpurea	PJ Boynston et al	2019	yes	yes	no	yes	no	Candida pseudoglaebosa (41%); Present in 9/53 samples	﻿0.16-1.4% (Present in 4/53 samples)
U.vulgaris, U.australis	D Sirova et al	2018	yes	yes	no	no	no	NA	0

## Sheet: Table S1
Supplementary Table 1. Sampling description of Drosera spp. and co-occurring plants
SampleID	Sample Name	Host	Date	Site Description	Sample source	Analysis dataset	GPS_X	GPS_Y	Bacterial sample accession	Fungal sample accession
SH0275	Shuangxi2-Mucilage1	Drosera spatulata	2021.07	Shuangxi	Drosera Mucilage	Spatial distribution - Taiwan (Fig 2c)	121.825	24.9701	NA	SAMN38109885
SH0276	Shuangxi2-Mucilage2	Drosera spatulata	2021.07	Shuangxi	Drosera Mucilage	Spatial distribution - Taiwan (Fig 2c)	121.825	24.9701	NA	SAMN38109886
SH0277	Shuangxi2-Mucilage3	Drosera spatulata	2021.07	Shuangxi	Drosera Mucilage	Spatial distribution - Taiwan (Fig 2c)	121.825	24.9701	NA	SAMN38109887
SH0278	Shuangxi3-Mucilage1	Drosera spatulata	2021.07	Shuangxi	Drosera Mucilage	Spatial distribution - Taiwan (Fig 2c)	121.837	24.9375	NA	SAMN38109888
SH0279	Shuangxi3-Mucilage2	Drosera spatulata	2021.07	Shuangxi	Drosera Mucilage	Spatial distribution - Taiwan (Fig 2c)	121.837	24.9375	NA	SAMN38109889
SH0280	Shuangxi3-Mucilage3	Drosera spatulata	2021.07	Shuangxi	Drosera Mucilage	Spatial distribution - Taiwan (Fig 2c)	121.837	24.9375	NA	SAMN38109890
SH0263	Keelung2-Mucilage1	Drosera spatulata	2021.07	Keelung	Drosera Mucilage	Spatial distribution - Taiwan (Fig 2c)	121.711	25.1551	NA	SAMN38109875
SH0264	Keelung2-Mucilage2	Drosera spatulata	2021.07	Keelung	Drosera Mucilage	Spatial distribution - Taiwan (Fig 2c)	121.711	25.1551	NA	SAMN38109876
SH0265	Keelung2-Mucilage3	Drosera spatulata	2021.07	Keelung	Drosera Mucilage	Spatial distribution - Taiwan (Fig 2c)	121.711	25.1551	NA	SAMN38109877
SH0281	Yilan1-Mucilage1	Drosera spatulata	2021.07	Yilan	Drosera Mucilage	Spatial distribution - Taiwan (Fig 2c)	121.778	24.8593	NA	SAMN38109891
SH0282	Yilan1-Mucilage2	Drosera spatulata	2021.07	Yilan	Drosera Mucilage	Spatial distribution - Taiwan (Fig 2c)	121.778	24.8593	NA	SAMN38109892
SH0283	Yilan1-Mucilage3	Drosera spatulata	2021.07	Yilan	Drosera Mucilage	Spatial distribution - Taiwan (Fig 2c)	121.778	24.8593	NA	SAMN38109893
SH0284	Yilan2-Mucilage1	Drosera spatulata	2021.07	Yilan	Drosera Mucilage	Spatial distribution - Taiwan (Fig 2c)	121.776	24.8459	NA	SAMN38109894
SH0285	Yilan2-Mucilage2	Drosera spatulata	2021.07	Yilan	Drosera Mucilage	Spatial distribution - Taiwan (Fig 2c)	121.776	24.8459	NA	SAMN38109895
SH0286	Yilan2-Mucilage3	Drosera spatulata	2021.07	Yilan	Drosera Mucilage	Spatial distribution - Taiwan (Fig 2c)	121.776	24.8459	NA	SAMN38109896
SH0258	Keelung3-Mucilage1	Drosera spatulata	2021.07	Keelung	Drosera Mucilage	Spatial distribution - Taiwan (Fig 2c)	121.709	25.1584	NA	SAMN38109870
SH0259	Keelung3-Mucilage2	Drosera spatulata	2021.07	Keelung	Drosera Mucilage	Spatial distribution - Taiwan (Fig 2c)	121.709	25.1584	NA	SAMN38109871
SH0260	Keelung3-Mucilage3	Drosera spatulata	2021.07	Keelung	Drosera Mucilage	Spatial distribution - Taiwan (Fig 2c)	121.709	25.1584	NA	SAMN38109872
SH0255	Keelung1-Mucilage1	Drosera spatulata	2021.07	Keelung	Drosera Mucilage	Spatial distribution - Taiwan (Fig 2c)	121.705	25.1591	NA	SAMN38109867
SH0256	Keelung1-Mucilage2	Drosera spatulata	2021.07	Keelung	Drosera Mucilage	Spatial distribution - Taiwan (Fig 2c)	121.705	25.1591	NA	SAMN38109868
SH0257	Keelung1-Mucilage3	Drosera spatulata	2021.07	Keelung	Drosera Mucilage	Spatial distribution - Taiwan (Fig 2c)	121.705	25.1591	NA	SAMN38109869
SH0271	Houtong-Mucilage1	Drosera spatulata	2021.07	Houtong	Drosera Mucilage	Spatial distribution - Taiwan (Fig 2c)	121.828	25.0869	NA	SAMN38109881
SH0272	Houtong-Mucilage2	Drosera spatulata	2021.07	Houtong	Drosera Mucilage	Spatial distribution - Taiwan (Fig 2c)	121.828	25.0869	NA	SAMN38109882
SH0273	Houtong-Mucilage3	Drosera spatulata	2021.07	Houtong	Drosera Mucilage	Spatial distribution - Taiwan (Fig 2c)	121.828	25.0869	NA	SAMN38109883
SH0274	Houtong-Mucilage4	Drosera spatulata	2021.07	Houtong	Drosera Mucilage	Spatial distribution - Taiwan (Fig 2c)	121.828	25.0869	NA	SAMN38109884
SH0233	Nangang-Mucilage1	Drosera spatulata	2021.07	Nangang	Drosera Mucilage	Spatial distribution - Taiwan (Fig 2c)	121.64	25.0473	NA	SAMN38109845
SH0234	Nangang-Mucilage2	Drosera spatulata	2021.07	Nangang	Drosera Mucilage	Spatial distribution - Taiwan (Fig 2c)	121.64	25.0473	NA	SAMN38109846
SH0235	Nangang-Mucilage3	Drosera spatulata	2021.07	Nangang	Drosera Mucilage	Spatial distribution - Taiwan (Fig 2c)	121.64	25.0473	NA	SAMN38109847
SH0236	Nangang-Mucilage4	Drosera spatulata	2021.07	Nangang	Drosera Mucilage	Spatial distribution - Taiwan (Fig 2c)	121.64	25.0473	NA	SAMN38109848
SH0266	Buyanting-Mucilage1	Drosera spatulata	2021.07	Buyanting	Drosera Mucilage	Spatial distribution - Taiwan (Fig 2c)	121.847	25.0901	NA	SAMN38109878
SH0267	Buyanting-Mucilage2	Drosera spatulata	2021.07	Buyanting	Drosera Mucilage	Spatial distribution - Taiwan (Fig 2c)	121.847	25.0901	NA	SAMN38109879
SH0268	Buyanting-Mucilage3	Drosera spatulata	2021.07	Buyanting	Drosera Mucilage	Spatial distribution - Taiwan (Fig 2c)	121.847	25.0901	NA	SAMN38109880
SH0237	Pingxi1-Mucilage1	Drosera spatulata	2021.07	Pingxi	Drosera Mucilage	Spatial distribution - Taiwan (Fig 2c)	121.71	25.0661	NA	SAMN38109849
SH0238	Pingxi1-Mucilage2	Drosera spatulata	2021.07	Pingxi	Drosera Mucilage	Spatial distribution - Taiwan (Fig 2c)	121.71	25.0661	NA	SAMN38109850
SH0239	Pingxi1-Mucilage3	Drosera spatulata	2021.07	Pingxi	Drosera Mucilage	Spatial distribution - Taiwan (Fig 2c)	121.71	25.0661	NA	SAMN38109851
SH0240	Pingxi2-Mucilage1	Drosera spatulata	2021.07	Pingxi	Drosera Mucilage	Spatial distribution - Taiwan (Fig 2c)	121.786	25.0611	NA	SAMN38109852
SH0241	Pingxi2-Mucilage2	Drosera spatulata	2021.07	Pingxi	Drosera Mucilage	Spatial distribution - Taiwan (Fig 2c)	121.786	25.0611	NA	SAMN38109853
SH0242	Pingxi2-Mucilage3	Drosera spatulata	2021.07	Pingxi	Drosera Mucilage	Spatial distribution - Taiwan (Fig 2c)	121.786	25.0611	NA	SAMN38109854
SH0243	Pingxi3-Mucilage1	Drosera spatulata	2021.07	Pingxi	Drosera Mucilage	Spatial distribution - Taiwan (Fig 2c)	121.793	25.0742	NA	SAMN38109855
SH0244	Pingxi3-Mucilage2	Drosera spatulata	2021.07	Pingxi	Drosera Mucilage	Spatial distribution - Taiwan (Fig 2c)	121.793	25.0742	NA	SAMN38109856
SH0245	Pingxi3-Mucilage3	Drosera spatulata	2021.07	Pingxi	Drosera Mucilage	Spatial distribution - Taiwan (Fig 2c)	121.793	25.0742	NA	SAMN38109857
SH0246	Pingxi4-Mucilage1	Drosera spatulata	2021.07	Pingxi	Drosera Mucilage	Spatial distribution - Taiwan (Fig 2c)	121.663	24.9923	NA	SAMN38109858
SH0247	Pingxi4-Mucilage2	Drosera spatulata	2021.07	Pingxi	Drosera Mucilage	Spatial distribution - Taiwan (Fig 2c)	121.663	24.9923	NA	SAMN38109859
SH0248	Shiding1-Mucilage1	Drosera spatulata	2021.07	Shiding	Drosera Mucilage	Spatial distribution - Taiwan (Fig 2c)	121.614	24.9816	NA	SAMN38109860
SH0249	Shiding1-Mucilage2	Drosera spatulata	2021.07	Shiding	Drosera Mucilage	Spatial distribution - Taiwan (Fig 2c)	121.614	24.9816	NA	SAMN38109861
SH0250	Shiding1-Mucilage3	Drosera spatulata	2021.07	Shiding	Drosera Mucilage	Spatial distribution - Taiwan (Fig 2c)	121.614	24.9816	NA	SAMN38109862
SH0251	Shiding2-Mucilage1	Drosera spatulata	2021.07	Shiding	Drosera Mucilage	Spatial distribution - Taiwan (Fig 2c)	121.615	24.9731	NA	SAMN38109863
SH0252	Shiding2-Mucilage2	Drosera spatulata	2021.07	Shiding	Drosera Mucilage	Spatial distribution - Taiwan (Fig 2c)	121.615	24.9731	NA	SAMN38109864
SH0253	Shiding2-Mucilage3	Drosera spatulata	2021.07	Shiding	Drosera Mucilage	Spatial distribution - Taiwan (Fig 2c)	121.615	24.9731	NA	SAMN38109865
SH0254	Shiding3-Mucilage1	Drosera spatulata	2021.07	Shiding	Drosera Mucilage	Spatial distribution - Taiwan (Fig 2c)	121.625	24.9547	NA	SAMN38109866
SH0261	Shiding3-Mucilage2	Drosera spatulata	2021.07	Shiding	Drosera Mucilage	Spatial distribution - Taiwan (Fig 2c)	121.625	24.9547	NA	SAMN38109873
SH0262	Shiding3-Mucilage3	Drosera spatulata	2021.07	Shiding	Drosera Mucilage	Spatial distribution - Taiwan (Fig 2c)	121.625	24.9547	NA	SAMN38109874
SH0135	Shuangxi--Mucilage1	Drosera spatulata	2019.07	Shuangxi	Drosera Mucilage	Initial survey (Fig 1cde and Fig 2a)	121.843	25.0662	SAMN38109958	SAMN38109773
SH0136	Shuangxi-Mucilage2	Drosera spatulata	2019.07	Shuangxi	Drosera Mucilage	Initial survey (Fig 1cde and Fig 2a)	121.843	25.0662	SAMN38109959	SAMN38109774
SH0137	Shuangxi-Mucilage3	Drosera spatulata	2019.07	Shuangxi	Drosera Mucilage	Initial survey (Fig 1cde and Fig 2a)	121.843	25.0662	SAMN38109960	SAMN38109775
SH0138	Shuangxi-Mucilage4	Drosera spatulata	2019.07	Shuangxi	Drosera Mucilage	Initial survey (Fig 1cde and Fig 2a)	121.843	25.0662	SAMN38109961	SAMN38109776
SH0139	Shuangxi-Mucilage5	Drosera spatulata	2019.07	Shuangxi	Drosera Mucilage	Initial survey (Fig 1cde and Fig 2a)	121.843	25.0662	SAMN38109962	SAMN38109777
SH0140	Shuangxi-Mucilage6	Drosera spatulata	2019.07	Shuangxi	Drosera Mucilage	Initial survey (Fig 1cde and Fig 2a)	121.843	25.0662	SAMN38109963	SAMN38109778
SH0141	Shuangxi-Mucilage7	Drosera spatulata	2019.07	Shuangxi	Drosera Mucilage	Initial survey (Fig 1cde and Fig 2a)	121.843	25.0662	SAMN38109964	SAMN38109779
SH0142	Shuangxi-Mucilage8	Drosera spatulata	2019.07	Shuangxi	Drosera Mucilage	Initial survey (Fig 1cde and Fig 2a)	121.843	25.0662	SAMN38109965	SAMN38109780
SH0143	Shuangxi-Mucilage9	Drosera spatulata	2019.07	Shuangxi	Drosera Mucilage	Initial survey (Fig 1cde and Fig 2a)	121.843	25.0662	SAMN38109966	SAMN38109781
SH0144	Shuangxi-Mucilage10	Drosera spatulata	2019.07	Shuangxi	Drosera Mucilage	Initial survey (Fig 1cde and Fig 2a)	121.843	25.0662	SAMN38109967	SAMN38109782
SH0145	Shuangxi-Moss1	Drosera spatulata	2019.07	Shuangxi	Co-occurring Moss	Initial survey (Fig 1cde and Fig 2a)	121.843	25.0662	SAMN38109968	SAMN38109783
SH0146	Shuangxi-Moss2	Drosera spatulata	2019.07	Shuangxi	Co-occurring Moss	Initial survey (Fig 1cde and Fig 2a)	121.843	25.0662	SAMN38109969	SAMN38109784
SH0147	Shuangxi-Moss3	Drosera spatulata	2019.07	Shuangxi	Co-occurring Moss	Initial survey (Fig 1cde and Fig 2a)	121.843	25.0662	SAMN38109970	SAMN38109785
SH0148	Shuangxi-Moss4	Drosera spatulata	2019.07	Shuangxi	Co-occurring Moss	Initial survey (Fig 1cde and Fig 2a)	121.843	25.0662	SAMN38109971	SAMN38109786
SH0149	Shuangxi-Moss5	Drosera spatulata	2019.07	Shuangxi	Co-occurring Moss	Initial survey (Fig 1cde and Fig 2a)	121.843	25.0662	SAMN38109972	SAMN38109787
SH0150	Shuangxi-Moss6	Drosera spatulata	2019.07	Shuangxi	Co-occurring Moss	Initial survey (Fig 1cde and Fig 2a)	121.843	25.0662	SAMN38109973	SAMN38109788
SH0151	Shuangxi-Plant1	Drosera spatulata	2019.07	Shuangxi	Co-occurring Vascular Plants	Initial survey (Fig 1cde and Fig 2a)	121.843	25.0662	SAMN38109974	SAMN38109789
SH0152	Shuangxi-Plant2	Drosera spatulata	2019.07	Shuangxi	Co-occurring Vascular Plants	Initial survey (Fig 1cde and Fig 2a)	121.843	25.0662	SAMN38109975	SAMN38109790
SH0153	Shuangxi-Plant3	Drosera spatulata	2019.07	Shuangxi	Co-occurring Vascular Plants	Initial survey (Fig 1cde and Fig 2a)	121.843	25.0662	SAMN38109976	SAMN38109791
SH0154	Shuangxi-Plant4	Drosera spatulata	2019.07	Shuangxi	Co-occurring Vascular Plants	Initial survey (Fig 1cde and Fig 2a)	121.843	25.0662	SAMN38109977	SAMN38109792
SH0155	Shuangxi-Plant5	Drosera spatulata	2019.07	Shuangxi	Co-occurring Vascular Plants	Initial survey (Fig 1cde and Fig 2a)	121.843	25.0662	SAMN38109978	SAMN38109793
SH0156	Shuangxi-Plant6	Drosera spatulata	2019.07	Shuangxi	Co-occurring Vascular Plants	Initial survey (Fig 1cde and Fig 2a)	121.843	25.0662	SAMN38109979	SAMN38109794
SH0101	Shumei-Mucilage1	Drosera spatulata	2019.07	Shumei	Drosera Mucilage	Initial survey (Fig 1cde and Fig 2a)	121.861	25.1015	SAMN38109936	SAMN38109751
SH0102	Shumei-Mucilage2	Drosera spatulata	2019.07	Shumei	Drosera Mucilage	Initial survey (Fig 1cde and Fig 2a)	121.861	25.1015	SAMN38109937	SAMN38109752
SH0103	Shumei-Mucilage3	Drosera spatulata	2019.07	Shumei	Drosera Mucilage	Initial survey (Fig 1cde and Fig 2a)	121.861	25.1015	SAMN38109938	SAMN38109753
SH0104	Shumei-Mucilage4	Drosera spatulata	2019.07	Shumei	Drosera Mucilage	Initial survey (Fig 1cde and Fig 2a)	121.861	25.1015	SAMN38109939	SAMN38109754
SH0105	Shumei-Mucilage5	Drosera spatulata	2019.07	Shumei	Drosera Mucilage	Initial survey (Fig 1cde and Fig 2a)	121.861	25.1015	SAMN38109940	SAMN38109755
SH0106	Shumei-Mucilage6	Drosera spatulata	2019.07	Shumei	Drosera Mucilage	Initial survey (Fig 1cde and Fig 2a)	121.861	25.1015	SAMN38109941	SAMN38109756
SH0107	Shumei-Mucilage7	Drosera spatulata	2019.07	Shumei	Drosera Mucilage	Initial survey (Fig 1cde and Fig 2a)	121.861	25.1015	SAMN38109942	SAMN38109757
SH0108	Shumei-Mucilage8	Drosera spatulata	2019.07	Shumei	Drosera Mucilage	Initial survey (Fig 1cde and Fig 2a)	121.861	25.1015	SAMN38109943	SAMN38109758
SH0109	Shumei-Mucilage9	Drosera spatulata	2019.07	Shumei	Drosera Mucilage	Initial survey (Fig 1cde and Fig 2a)	121.861	25.1015	SAMN38109944	SAMN38109759
SH0110	Shumei-Mucilage10	Drosera spatulata	2019.07	Shumei	Drosera Mucilage	Initial survey (Fig 1cde and Fig 2a)	121.861	25.1015	SAMN38109945	SAMN38109760
SH0111	Shumei-Moss1	Drosera spatulata	2019.07	Shumei	Co-occurring Moss	Initial survey (Fig 1cde and Fig 2a)	121.861	25.1015	SAMN38109946	SAMN38109761
SH0112	Shumei-Moss2	Drosera spatulata	2019.07	Shumei	Co-occurring Moss	Initial survey (Fig 1cde and Fig 2a)	121.861	25.1015	SAMN38109947	SAMN38109762
SH0113	Shumei-Moss3	Drosera spatulata	2019.07	Shumei	Co-occurring Moss	Initial survey (Fig 1cde and Fig 2a)	121.861	25.1015	SAMN38109948	SAMN38109763
SH0114	Shumei-Moss4	Drosera spatulata	2019.07	Shumei	Co-occurring Moss	Initial survey (Fig 1cde and Fig 2a)	121.861	25.1015	SAMN38109949	SAMN38109764
SH0115	Shumei-Moss5	Drosera spatulata	2019.07	Shumei	Co-occurring Moss	Initial survey (Fig 1cde and Fig 2a)	121.861	25.1015	SAMN38109950	SAMN38109765
SH0116	Shumei-Moss6	Drosera spatulata	2019.07	Shumei	Co-occurring Moss	Initial survey (Fig 1cde and Fig 2a)	121.861	25.1015	SAMN38109951	SAMN38109766
SH0117	Shumei-Plant1	Drosera spatulata	2019.07	Shumei	Co-occurring Vascular Plants	Initial survey (Fig 1cde and Fig 2a)	121.861	25.1015	SAMN38109952	SAMN38109767
SH0118	Shumei-Plant2	Drosera spatulata	2019.07	Shumei	Co-occurring Vascular Plants	Initial survey (Fig 1cde and Fig 2a)	121.861	25.1015	SAMN38109953	SAMN38109768
SH0119	Shumei-Plant3	Drosera spatulata	2019.07	Shumei	Co-occurring Vascular Plants	Initial survey (Fig 1cde and Fig 2a)	121.861	25.1015	SAMN38109954	SAMN38109769
SH0120	Shumei-Plant4	Drosera spatulata	2019.07	Shumei	Co-occurring Vascular Plants	Initial survey (Fig 1cde and Fig 2a)	121.861	25.1015	SAMN38109955	SAMN38109770
SH0121	Shumei-Plant5	Drosera spatulata	2019.07	Shumei	Co-occurring Vascular Plants	Initial survey (Fig 1cde and Fig 2a)	121.861	25.1015	SAMN38109956	SAMN38109771
SH0122	Shumei-Plant6	Drosera spatulata	2019.07	Shumei	Co-occurring Vascular Plants	Initial survey (Fig 1cde and Fig 2a)	121.861	25.1015	SAMN38109957	SAMN38109772
SH0188	Yangmingshan-Plant4	Drosera spatulata	2019.07	Yangmingshan	Co-occurring Vascular Plants	Initial survey (Fig 1cde and Fig 2a)	121.555	25.181	SAMN38110027	SAMN38109818
SH0165	Yangmingshan-Moss5	Drosera spatulata	2019.07	Yangmingshan	Co-occurring Moss	Initial survey (Fig 1cde and Fig 2a)	121.558	25.1769	SAMN38110004	SAMN38109795
SH0166	Yangmingshan-Moss6	Drosera spatulata	2019.07	Yangmingshan	Co-occurring Moss	Initial survey (Fig 1cde and Fig 2a)	121.558	25.1769	SAMN38110005	SAMN38109796
SH0167	Yangmingshan-Moss7	Drosera spatulata	2019.07	Yangmingshan	Co-occurring Moss	Initial survey (Fig 1cde and Fig 2a)	121.558	25.1769	SAMN38110006	SAMN38109797
SH0168	Yangmingshan-Moss8	Drosera spatulata	2019.07	Yangmingshan	Co-occurring Moss	Initial survey (Fig 1cde and Fig 2a)	121.558	25.1769	SAMN38110007	SAMN38109798
SH0169	Yangmingshan-Plant5	Drosera spatulata	2019.07	Yangmingshan	Co-occurring Vascular Plants	Initial survey (Fig 1cde and Fig 2a)	121.558	25.1769	SAMN38110008	SAMN38109799
SH0170	Yangmingshan-Plant6	Drosera spatulata	2019.07	Yangmingshan	Co-occurring Vascular Plants	Initial survey (Fig 1cde and Fig 2a)	121.558	25.1769	SAMN38110009	SAMN38109800
SH0171	Yangmingshan-Plant7	Drosera spatulata	2019.07	Yangmingshan	Co-occurring Vascular Plants	Initial survey (Fig 1cde and Fig 2a)	121.558	25.1769	SAMN38110010	SAMN38109801
SH0172	Yangmingshan-Plant8	Drosera spatulata	2019.07	Yangmingshan	Co-occurring Vascular Plants	Initial survey (Fig 1cde and Fig 2a)	121.558	25.1769	SAMN38110011	SAMN38109802
SH0223	Yangmingshan-Mucilage9	Drosera spatulata	2019.07	Yangmingshan	Drosera Mucilage	Initial survey (Fig 1cde and Fig 2a)	121.558	25.1769	SAMN38109996	SAMN38109837
SH0224	Yangmingshan-Mucilage10	Drosera spatulata	2019.07	Yangmingshan	Drosera Mucilage	Initial survey (Fig 1cde and Fig 2a)	121.558	25.1769	SAMN38109997	SAMN38109838
SH0225	Yangmingshan-Mucilage11	Drosera spatulata	2019.07	Yangmingshan	Drosera Mucilage	Initial survey (Fig 1cde and Fig 2a)	121.558	25.1769	SAMN38109998	SAMN38109839
SH0226	Yangmingshan-Mucilage12	Drosera spatulata	2019.07	Yangmingshan	Drosera Mucilage	Initial survey (Fig 1cde and Fig 2a)	121.558	25.1769	SAMN38109999	SAMN38109840
SH0227	Yangmingshan-Mucilage13	Drosera spatulata	2019.07	Yangmingshan	Drosera Mucilage	Initial survey (Fig 1cde and Fig 2a)	121.558	25.1769	SAMN38110000	SAMN38109841
SH0228	Yangmingshan-Mucilage14	Drosera spatulata	2019.07	Yangmingshan	Drosera Mucilage	Initial survey (Fig 1cde and Fig 2a)	121.558	25.1769	SAMN38110001	SAMN38109842
SH0229	Yangmingshan-Mucilage15	Drosera spatulata	2019.07	Yangmingshan	Drosera Mucilage	Initial survey (Fig 1cde and Fig 2a)	121.558	25.1769	SAMN38110002	SAMN38109843
SH0230	Yangmingshan-Mucilage16	Drosera spatulata	2019.07	Yangmingshan	Drosera Mucilage	Initial survey (Fig 1cde and Fig 2a)	121.558	25.1769	SAMN38110003	SAMN38109844
SH0173	Yangmingshan-Mucilage1	Drosera spatulata	2019.07	Yangmingshan	Drosera Mucilage	Initial survey (Fig 1cde and Fig 2a)	121.555	25.181	SAMN38110012	SAMN38109803
SH0174	Yangmingshan-Mucilage2	Drosera spatulata	2019.07	Yangmingshan	Drosera Mucilage	Initial survey (Fig 1cde and Fig 2a)	121.555	25.181	SAMN38110013	SAMN38109804
SH0175	Yangmingshan-Mucilage3	Drosera spatulata	2019.07	Yangmingshan	Drosera Mucilage	Initial survey (Fig 1cde and Fig 2a)	121.555	25.181	SAMN38110014	SAMN38109805
SH0176	Yangmingshan-Mucilage4	Drosera spatulata	2019.07	Yangmingshan	Drosera Mucilage	Initial survey (Fig 1cde and Fig 2a)	121.555	25.181	SAMN38110015	SAMN38109806
SH0177	Yangmingshan-Mucilage5	Drosera spatulata	2019.07	Yangmingshan	Drosera Mucilage	Initial survey (Fig 1cde and Fig 2a)	121.555	25.181	SAMN38110016	SAMN38109807
SH0178	Yangmingshan-Mucilage6	Drosera spatulata	2019.07	Yangmingshan	Drosera Mucilage	Initial survey (Fig 1cde and Fig 2a)	121.555	25.181	SAMN38110017	SAMN38109808
SH0179	Yangmingshan-Mucilage7	Drosera spatulata	2019.07	Yangmingshan	Drosera Mucilage	Initial survey (Fig 1cde and Fig 2a)	121.555	25.181	SAMN38110018	SAMN38109809
SH0180	Yangmingshan-Mucilage8	Drosera spatulata	2019.07	Yangmingshan	Drosera Mucilage	Initial survey (Fig 1cde and Fig 2a)	121.555	25.181	SAMN38110019	SAMN38109810
SH0181	Yangmingshan-Moss1	Drosera spatulata	2019.07	Yangmingshan	Co-occurring Moss	Initial survey (Fig 1cde and Fig 2a)	121.555	25.181	SAMN38110020	SAMN38109811
SH0182	Yangmingshan-Moss2	Drosera spatulata	2019.07	Yangmingshan	Co-occurring Moss	Initial survey (Fig 1cde and Fig 2a)	121.555	25.181	SAMN38110021	SAMN38109812
SH0183	Yangmingshan-Moss3	Drosera spatulata	2019.07	Yangmingshan	Co-occurring Moss	Initial survey (Fig 1cde and Fig 2a)	121.555	25.181	SAMN38110022	SAMN38109813
SH0184	Yangmingshan-Moss4	Drosera spatulata	2019.07	Yangmingshan	Co-occurring Moss	Initial survey (Fig 1cde and Fig 2a)	121.555	25.181	SAMN38110023	SAMN38109814
SH0185	Yangmingshan-Plant1	Drosera spatulata	2019.07	Yangmingshan	Co-occurring Vascular Plants	Initial survey (Fig 1cde and Fig 2a)	121.555	25.181	SAMN38110024	SAMN38109815
SH0186	Yangmingshan-Plant2	Drosera spatulata	2019.07	Yangmingshan	Co-occurring Vascular Plants	Initial survey (Fig 1cde and Fig 2a)	121.555	25.181	SAMN38110025	SAMN38109816
SH0187	Yangmingshan-Plant3	Drosera spatulata	2019.07	Yangmingshan	Co-occurring Vascular Plants	Initial survey (Fig 1cde and Fig 2a)	121.555	25.181	SAMN38110026	SAMN38109817
SH0207	Yangmingshan-Mucilage17	Drosera spatulata	2019.07	Yangmingshan	Drosera Mucilage	Initial survey (Fig 1cde and Fig 2a)	121.549	25.18	SAMN38109980	SAMN38109821
SH0208	Yangmingshan-Mucilage18	Drosera spatulata	2019.07	Yangmingshan	Drosera Mucilage	Initial survey (Fig 1cde and Fig 2a)	121.549	25.18	SAMN38109981	SAMN38109822
SH0209	Yangmingshan-Mucilage19	Drosera spatulata	2019.07	Yangmingshan	Drosera Mucilage	Initial survey (Fig 1cde and Fig 2a)	121.549	25.18	SAMN38109982	SAMN38109823
SH0210	Yangmingshan-Mucilage20	Drosera spatulata	2019.07	Yangmingshan	Drosera Mucilage	Initial survey (Fig 1cde and Fig 2a)	121.549	25.18	SAMN38109983	SAMN38109824
SH0211	Yangmingshan-Mucilage21	Drosera spatulata	2019.07	Yangmingshan	Drosera Mucilage	Initial survey (Fig 1cde and Fig 2a)	121.549	25.18	SAMN38109984	SAMN38109825
SH0212	Yangmingshan-Mucilage22	Drosera spatulata	2019.07	Yangmingshan	Drosera Mucilage	Initial survey (Fig 1cde and Fig 2a)	121.549	25.18	SAMN38109985	SAMN38109826
SH0213	Yangmingshan-Mucilage23	Drosera spatulata	2019.07	Yangmingshan	Drosera Mucilage	Initial survey (Fig 1cde and Fig 2a)	121.549	25.18	SAMN38109986	SAMN38109827
SH0214	Yangmingshan-Mucilage24	Drosera spatulata	2019.07	Yangmingshan	Drosera Mucilage	Initial survey (Fig 1cde and Fig 2a)	121.549	25.18	SAMN38109987	SAMN38109828
SH0215	Yangmingshan-Moss9	Drosera spatulata	2019.07	Yangmingshan	Co-occurring Moss	Initial survey (Fig 1cde and Fig 2a)	121.549	25.18	SAMN38109988	SAMN38109829
SH0216	Yangmingshan-Moss10	Drosera spatulata	2019.07	Yangmingshan	Co-occurring Moss	Initial survey (Fig 1cde and Fig 2a)	121.549	25.18	SAMN38109989	SAMN38109830
SH0217	Yangmingshan-Moss11	Drosera spatulata	2019.07	Yangmingshan	Co-occurring Moss	Initial survey (Fig 1cde and Fig 2a)	121.549	25.18	SAMN38109990	SAMN38109831
SH0218	Yangmingshan-Moss12	Drosera spatulata	2019.07	Yangmingshan	Co-occurring Moss	Initial survey (Fig 1cde and Fig 2a)	121.549	25.18	SAMN38109991	SAMN38109832
SH0219	Yangmingshan-Plant9	Drosera spatulata	2019.07	Yangmingshan	Co-occurring Vascular Plants	Initial survey (Fig 1cde and Fig 2a)	121.549	25.18	SAMN38109992	SAMN38109833
SH0220	Yangmingshan-Plant10	Drosera spatulata	2019.07	Yangmingshan	Co-occurring Vascular Plants	Initial survey (Fig 1cde and Fig 2a)	121.549	25.18	SAMN38109993	SAMN38109834
SH0221	Yangmingshan-Plant11	Drosera spatulata	2019.07	Yangmingshan	Co-occurring Vascular Plants	Initial survey (Fig 1cde and Fig 2a)	121.549	25.18	SAMN38109994	SAMN38109835
SH0222	Yangmingshan-Plant12	Drosera spatulata	2019.07	Yangmingshan	Co-occurring Vascular Plants	Initial survey (Fig 1cde and Fig 2a)	121.549	25.18	SAMN38109995	SAMN38109836
SH0316	Shuangxi- June1	Drosera spatulata	2018.06.07	Shuangxi	Drosera Mucilage	Temporal variation (Fig 2b)	121.843	25.0662	NA	SAMN38109900
SH0317	Shuangxi- June2	Drosera spatulata	2018.06.07	Shuangxi	Drosera Mucilage	Temporal variation (Fig 2b)	121.843	25.0662	NA	SAMN38109901
SH0320	Shuangxi-July1	Drosera spatulata	2018.07.18	Shuangxi	Drosera Mucilage	Temporal variation (Fig 2b)	121.843	25.0662	NA	SAMN38109904
SH0321	Shuangxi-July2	Drosera spatulata	2018.07.18	Shuangxi	Drosera Mucilage	Temporal variation (Fig 2b)	121.843	25.0662	NA	SAMN38109905
SH0324	Shuangxi-August1	Drosera spatulata	2018.08.21	Shuangxi	Drosera Mucilage	Temporal variation (Fig 2b)	121.843	25.0662	NA	SAMN38109908
SH0325	Shuangxi-August2	Drosera spatulata	2018.08.21	Shuangxi	Drosera Mucilage	Temporal variation (Fig 2b)	121.843	25.0662	NA	SAMN38109909
SH0328	Shuangxi-November1	Drosera spatulata	2018.11.16	Shuangxi	Drosera Mucilage	Temporal variation (Fig 2b)	121.843	25.0662	NA	SAMN38109912
SH0329	Shuangxi-November2	Drosera spatulata	2018.11.16	Shuangxi	Drosera Mucilage	Temporal variation (Fig 2b)	121.843	25.0662	NA	SAMN38109913
SH0332	Shuangxi-December1	Drosera spatulata	2018.12.18	Shuangxi	Drosera Mucilage	Temporal variation (Fig 2b)	121.843	25.0662	NA	SAMN38109916
SH0333	Shuangxi-December2	Drosera spatulata	2018.12.18	Shuangxi	Drosera Mucilage	Temporal variation (Fig 2b)	121.843	25.0662	NA	SAMN38109917
SH0336	Shuangxi-January1	Drosera spatulata	2019.01.18	Shuangxi	Drosera Mucilage	Temporal variation (Fig 2b)	121.843	25.0662	NA	SAMN38109920
SH0337	Shuangxi-January2	Drosera spatulata	2019.01.18	Shuangxi	Drosera Mucilage	Temporal variation (Fig 2b)	121.843	25.0662	NA	SAMN38109921
SH0340	Shuangxi-Febrary1	Drosera spatulata	2019.02.28	Shuangxi	Drosera Mucilage	Temporal variation (Fig 2b)	121.843	25.0662	NA	SAMN38109924
SH0341	Shuangxi-Febrary2	Drosera spatulata	2019.02.28	Shuangxi	Drosera Mucilage	Temporal variation (Fig 2b)	121.843	25.0662	NA	SAMN38109925
SH0344	Shuangxi-March1	Drosera spatulata	2019.03.28	Shuangxi	Drosera Mucilage	Temporal variation (Fig 2b)	121.843	25.0662	NA	SAMN38109928
SH0345	Shuangxi-March2	Drosera spatulata	2019.03.28	Shuangxi	Drosera Mucilage	Temporal variation (Fig 2b)	121.843	25.0662	NA	SAMN38109929
SH0348	Shuangxi-April1	Drosera spatulata	2019.04.23	Shuangxi	Drosera Mucilage	Temporal variation (Fig 2b)	121.843	25.0662	NA	SAMN38109932
SH0349	Shuangxi-April2	Drosera spatulata	2019.04.23	Shuangxi	Drosera Mucilage	Temporal variation (Fig 2b)	121.843	25.0662	NA	SAMN38109933
SH0314	Shumei- June1	Drosera spatulata	2018.06.07	Shumei	Drosera Mucilage	Temporal variation (Fig 2b)	121.861	25.1015	NA	SAMN38109898
SH0315	Shumei- June2	Drosera spatulata	2018.06.07	Shumei	Drosera Mucilage	Temporal variation (Fig 2b)	121.861	25.1015	NA	SAMN38109899
SH0318	Shumei-July1	Drosera spatulata	2018.07.18	Shumei	Drosera Mucilage	Temporal variation (Fig 2b)	121.861	25.1015	NA	SAMN38109902
SH0319	Shumei-July2	Drosera spatulata	2018.07.18	Shumei	Drosera Mucilage	Temporal variation (Fig 2b)	121.861	25.1015	NA	SAMN38109903
SH0322	Shumei-August1	Drosera spatulata	2018.08.21	Shumei	Drosera Mucilage	Temporal variation (Fig 2b)	121.861	25.1015	NA	SAMN38109906
SH0323	Shumei-August2	Drosera spatulata	2018.08.21	Shumei	Drosera Mucilage	Temporal variation (Fig 2b)	121.861	25.1015	NA	SAMN38109907
SH0326	Shumei-November1	Drosera spatulata	2018.11.16	Shumei	Drosera Mucilage	Temporal variation (Fig 2b)	121.861	25.1015	NA	SAMN38109910
SH0327	Shumei-November2	Drosera spatulata	2018.11.16	Shumei	Drosera Mucilage	Temporal variation (Fig 2b)	121.861	25.1015	NA	SAMN38109911
SH0330	Shumei-December1	Drosera spatulata	2018.12.18	Shumei	Drosera Mucilage	Temporal variation (Fig 2b)	121.861	25.1015	NA	SAMN38109914
SH0331	Shumei-December2	Drosera spatulata	2018.12.18	Shumei	Drosera Mucilage	Temporal variation (Fig 2b)	121.861	25.1015	NA	SAMN38109915
SH0334	Shumei-January1	Drosera spatulata	2019.01.18	Shumei	Drosera Mucilage	Temporal variation (Fig 2b)	121.861	25.1015	NA	SAMN38109918
SH0335	Shumei-January2	Drosera spatulata	2019.01.18	Shumei	Drosera Mucilage	Temporal variation (Fig 2b)	121.861	25.1015	NA	SAMN38109919
SH0338	Shumei-Febrary1	Drosera spatulata	2019.02.28	Shumei	Drosera Mucilage	Temporal variation (Fig 2b)	121.861	25.1015	NA	SAMN38109922
SH0339	Shumei-Febrary2	Drosera spatulata	2019.02.28	Shumei	Drosera Mucilage	Temporal variation (Fig 2b)	121.861	25.1015	NA	SAMN38109923
SH0342	Shumei-March1	Drosera spatulata	2019.03.28	Shumei	Drosera Mucilage	Temporal variation (Fig 2b)	121.861	25.1015	NA	SAMN38109926
SH0343	Shumei-March2	Drosera spatulata	2019.03.28	Shumei	Drosera Mucilage	Temporal variation (Fig 2b)	121.861	25.1015	NA	SAMN38109927
SH0346	Shumei-April1	Drosera spatulata	2019.04.23	Shumei	Drosera Mucilage	Temporal variation (Fig 2b)	121.861	25.1015	NA	SAMN38109930
SH0347	Shumei-April2	Drosera spatulata	2019.04.23	Shumei	Drosera Mucilage	Temporal variation (Fig 2b)	121.861	25.1015	NA	SAMN38109931
GB0101	BR_Dr26	Drosera rotundifolia	2021.08	Brathay Plantation	Drosera Tissue	Spatial distribution - UK/USA (Fig 2c)	-2.98327	54.4028	NA	SAMN40735050
GB0102	BR_Dr27	Drosera rotundifolia	2021.08	Brathay Plantation	Drosera Tissue	Spatial distribution - UK/USA (Fig 2c)	-2.98334	54.4027	NA	SAMN40735051
GB0103	BR_Dr28	Drosera rotundifolia	2021.08	Brathay Plantation	Drosera Tissue	Spatial distribution - UK/USA (Fig 2c)	-2.9832	54.4027	NA	SAMN40735052
GB0104	BR_Dr29	Drosera rotundifolia	2021.08	Brathay Plantation	Drosera Tissue	Spatial distribution - UK/USA (Fig 2c)	-2.98328	54.4027	NA	SAMN40735053
GB0105	BR_Dr30	Drosera rotundifolia	2021.08	Brathay Plantation	Drosera Tissue	Spatial distribution - UK/USA (Fig 2c)	-2.98299	54.4027	NA	SAMN40735054
GB0106	BR_Dr31	Drosera rotundifolia	2021.08	Brathay Plantation	Drosera Tissue	Spatial distribution - UK/USA (Fig 2c)	-2.98296	54.4027	NA	SAMN40735055
GB0107	BR_Dr32	Drosera rotundifolia	2021.08	Brathay Plantation	Drosera Tissue	Spatial distribution - UK/USA (Fig 2c)	-2.98301	54.4026	NA	SAMN40735056
GB0108	BR_Dr33	Drosera rotundifolia	2021.08	Brathay Plantation	Drosera Tissue	Spatial distribution - UK/USA (Fig 2c)	-2.98271	54.4026	NA	SAMN40735057
GB0109	BR_Dr34	Drosera rotundifolia	2021.08	Brathay Plantation	Drosera Tissue	Spatial distribution - UK/USA (Fig 2c)	-2.98276	54.4026	NA	SAMN40735058
GB0110	LHB_Dr11	Drosera rotundifolia	2021.07	Lower Hyde Bog	Drosera Tissue	Spatial distribution - UK/USA (Fig 2c)	-2.16909	50.7264	NA	SAMN40735073
GB0111	LHB_Dr12	Drosera rotundifolia	2021.07	Lower Hyde Bog	Drosera Tissue	Spatial distribution - UK/USA (Fig 2c)	-2.16881	50.7266	NA	SAMN40735074
GB0112	LHB_Dr13	Drosera rotundifolia	2021.07	Lower Hyde Bog	Drosera Tissue	Spatial distribution - UK/USA (Fig 2c)	-2.16862	50.7264	NA	SAMN40735075
GB0113	LHB_Dr14	Drosera rotundifolia	2021.07	Lower Hyde Bog	Drosera Tissue	Spatial distribution - UK/USA (Fig 2c)	-2.16899	50.7264	NA	SAMN40735076
GB0114	LHB_Dr17	Drosera rotundifolia	2021.07	Lower Hyde Bog	Drosera Tissue	Spatial distribution - UK/USA (Fig 2c)	-2.16815	50.7268	NA	SAMN40735077
GB0115	LHB_Dr18	Drosera rotundifolia	2021.07	Lower Hyde Bog	Drosera Tissue	Spatial distribution - UK/USA (Fig 2c)	-2.16824	50.727	NA	SAMN40735078
GB0116	LHB_Dr19	Drosera rotundifolia	2021.07	Lower Hyde Bog	Drosera Tissue	Spatial distribution - UK/USA (Fig 2c)	-2.16882	50.7266	NA	SAMN40735079
GB0117	LHB_Dr20	Drosera rotundifolia	2021.07	Lower Hyde Bog	Drosera Tissue	Spatial distribution - UK/USA (Fig 2c)	-2.1688	50.7264	NA	SAMN40735080
GB0118	CC_Dr21	Drosera rotundifolia	2021.07	Chobham Common	Drosera Tissue	Spatial distribution - UK/USA (Fig 2c)	-0.609277	51.3867	NA	SAMN40735095
GB0119	CC_Dr22	Drosera rotundifolia	2021.07	Chobham Common	Drosera Tissue	Spatial distribution - UK/USA (Fig 2c)	-0.609274	51.3868	NA	SAMN40735096
GB0120	CC_Dr23	Drosera rotundifolia	2021.07	Chobham Common	Drosera Tissue	Spatial distribution - UK/USA (Fig 2c)	-0.609214	51.3867	NA	SAMN40735097
GB0121	CC_Dr24	Drosera rotundifolia	2021.07	Chobham Common	Drosera Tissue	Spatial distribution - UK/USA (Fig 2c)	-0.609224	51.3867	NA	SAMN40735098
GB0122	CC_Dr25	Drosera rotundifolia	2021.07	Chobham Common	Drosera Tissue	Spatial distribution - UK/USA (Fig 2c)	-0.609215	51.3867	NA	SAMN40735099
GB0123	LHB_Dr15	Drosera rotundifolia	2021.07	Lower Hyde Bog	Drosera Tissue	Spatial distribution - UK/USA (Fig 2c)	-2.16874	50.7264	NA	SAMN40735110
GB0124	LHB_Dr16	Drosera rotundifolia	2021.07	Lower Hyde Bog	Drosera Tissue	Spatial distribution - UK/USA (Fig 2c)	-2.16819	50.7267	NA	SAMN40735111
GB0125	ERY_Dr1	Drosera rotundifolia	2022.06	Eryri National Park	Drosera Tissue	Spatial distribution - UK/USA (Fig 2c)	-4.01112	53.1208	NA	SAMN40734933
GB0126	ERY_Dr10	Drosera rotundifolia	2022.06	Eryri National Park	Drosera Tissue	Spatial distribution - UK/USA (Fig 2c)	-4.01072	53.119	NA	SAMN40734942
GB0127	BR_Da7	Drosera anglica	2022.07	Brathay Plantation	Drosera Tissue	Spatial distribution - UK/USA (Fig 2c)	-2.98271	54.4026	NA	SAMN40735026
GB0128	BR_Da8	Drosera anglica	2022.07	Brathay Plantation	Drosera Tissue	Spatial distribution - UK/USA (Fig 2c)	-2.9826	54.4026	NA	SAMN40735027
GB0129	BR_Da9	Drosera anglica	2022.07	Brathay Plantation	Drosera Tissue	Spatial distribution - UK/USA (Fig 2c)	-2.98261	54.4027	NA	SAMN40735028
GB0130	BR_Da10	Drosera anglica	2022.07	Brathay Plantation	Drosera Tissue	Spatial distribution - UK/USA (Fig 2c)	-2.98281	54.4027	NA	SAMN40735029
GB0131	ERY_Dr2	Drosera rotundifolia	2022.06	Eryri National Park	Drosera Tissue	Spatial distribution - UK/USA (Fig 2c)	-4.01122	53.1208	NA	SAMN40734934
GB0132	LHB_Dr46	Drosera rotundifolia	2022.06	Lower Hyde Bog	Drosera Tissue	Spatial distribution - UK/USA (Fig 2c)	-2.16905	50.7264	NA	SAMN40735169
GB0133	LHB_Dr47	Drosera rotundifolia	2022.06	Lower Hyde Bog	Drosera Tissue	Spatial distribution - UK/USA (Fig 2c)	-2.16906	50.7264	NA	SAMN40735170
GB0134	LHB_Dr48	Drosera rotundifolia	2022.06	Lower Hyde Bog	Drosera Tissue	Spatial distribution - UK/USA (Fig 2c)	-2.1689	50.7264	NA	SAMN40735171
GB0135	LHB_Dr49	Drosera rotundifolia	2022.06	Lower Hyde Bog	Drosera Tissue	Spatial distribution - UK/USA (Fig 2c)	-2.16882	50.7263	NA	SAMN40735172
GB0136	LHB_Dr50	Drosera rotundifolia	2022.06	Lower Hyde Bog	Drosera Tissue	Spatial distribution - UK/USA (Fig 2c)	-2.16864	50.7265	NA	SAMN40735173
GB0137	LHB_Dr51	Drosera rotundifolia	2022.06	Lower Hyde Bog	Drosera Tissue	Spatial distribution - UK/USA (Fig 2c)	-2.16855	50.7265	NA	SAMN40735174
GB0138	LHB_Dr52	Drosera rotundifolia	2022.06	Lower Hyde Bog	Drosera Tissue	Spatial distribution - UK/USA (Fig 2c)	-2.1687	50.7266	NA	SAMN40735175
GB0139	LHB_Dr53	Drosera rotundifolia	2022.06	Lower Hyde Bog	Drosera Tissue	Spatial distribution - UK/USA (Fig 2c)	-2.16886	50.7266	NA	SAMN40735176
GB0140	LHB_Dr54	Drosera rotundifolia	2022.06	Lower Hyde Bog	Drosera Tissue	Spatial distribution - UK/USA (Fig 2c)	-2.16857	50.7267	NA	SAMN40735177
GB0141	LHB_Dr55	Drosera rotundifolia	2022.06	Lower Hyde Bog	Drosera Tissue	Spatial distribution - UK/USA (Fig 2c)	-2.16865	50.7267	NA	SAMN40735178
GB0142	LHB_Di46	Drosera intermedia	2022.06	Lower Hyde Bog	Drosera Tissue	Spatial distribution - UK/USA (Fig 2c)	-2.16905	50.7264	NA	SAMN40735179
GB0143	LHB_Di47	Drosera intermedia	2022.06	Lower Hyde Bog	Drosera Tissue	Spatial distribution - UK/USA (Fig 2c)	-2.16906	50.7264	NA	SAMN40735180
GB0144	LHB_Di48	Drosera intermedia	2022.06	Lower Hyde Bog	Drosera Tissue	Spatial distribution - UK/USA (Fig 2c)	-2.1689	50.7264	NA	SAMN40735181
GB0145	LHB_Di49	Drosera intermedia	2022.06	Lower Hyde Bog	Drosera Tissue	Spatial distribution - UK/USA (Fig 2c)	-2.16882	50.7263	NA	SAMN40735182
GB0146	LHB_Di50	Drosera intermedia	2022.06	Lower Hyde Bog	Drosera Tissue	Spatial distribution - UK/USA (Fig 2c)	-2.16864	50.7265	NA	SAMN40735183
GB0147	LHB_Di51	Drosera intermedia	2022.06	Lower Hyde Bog	Drosera Tissue	Spatial distribution - UK/USA (Fig 2c)	-2.16855	50.7265	NA	SAMN40735184
GB0148	LHB_Di52	Drosera intermedia	2022.06	Lower Hyde Bog	Drosera Tissue	Spatial distribution - UK/USA (Fig 2c)	-2.1687	50.7266	NA	SAMN40735185
GB0149	LHB_Di53	Drosera intermedia	2022.06	Lower Hyde Bog	Drosera Tissue	Spatial distribution - UK/USA (Fig 2c)	-2.16886	50.7266	NA	SAMN40735186
GB0150	LHB_Di54	Drosera intermedia	2022.06	Lower Hyde Bog	Drosera Tissue	Spatial distribution - UK/USA (Fig 2c)	-2.16857	50.7267	NA	SAMN40735187
GB0151	LHB_Di55	Drosera intermedia	2022.06	Lower Hyde Bog	Drosera Tissue	Spatial distribution - UK/USA (Fig 2c)	-2.16865	50.7267	NA	SAMN40735188
GB0152	ERY_Dr3	Drosera rotundifolia	2022.06	Eryri National Park	Drosera Tissue	Spatial distribution - UK/USA (Fig 2c)	-4.01091	53.1207	NA	SAMN40734935
GB0153	ERY_Dr4	Drosera rotundifolia	2022.06	Eryri National Park	Drosera Tissue	Spatial distribution - UK/USA (Fig 2c)	-4.00991	53.1198	NA	SAMN40734936
GB0154	CB_Dr1	Drosera rotundifolia	2022.08	Cedarburg Bog	Drosera Tissue	Spatial distribution - UK/USA (Fig 2c)	-88.0095	43.3817	NA	SAMN40734971
GB0155	CB_Dr2	Drosera rotundifolia	2022.08	Cedarburg Bog	Drosera Tissue	Spatial distribution - UK/USA (Fig 2c)	-88.0095	43.3818	NA	SAMN40734972
GB0156	CB_Dr3	Drosera rotundifolia	2022.08	Cedarburg Bog	Drosera Tissue	Spatial distribution - UK/USA (Fig 2c)	-88.0097	43.3819	NA	SAMN40734973
GB0157	CB_Dr4	Drosera rotundifolia	2022.08	Cedarburg Bog	Drosera Tissue	Spatial distribution - UK/USA (Fig 2c)	-88.0098	43.382	NA	SAMN40734974
GB0158	CB_Dr5	Drosera rotundifolia	2022.08	Cedarburg Bog	Drosera Tissue	Spatial distribution - UK/USA (Fig 2c)	-88.01	43.382	NA	SAMN40734975
GB0159	CB_Dr6	Drosera rotundifolia	2022.08	Cedarburg Bog	Drosera Tissue	Spatial distribution - UK/USA (Fig 2c)	-88.01	43.3821	NA	SAMN40734976
GB0160	CB_Dr7	Drosera rotundifolia	2022.08	Cedarburg Bog	Drosera Tissue	Spatial distribution - UK/USA (Fig 2c)	-88.01	43.3821	NA	SAMN40734977
GB0161	CB_Dr8	Drosera rotundifolia	2022.08	Cedarburg Bog	Drosera Tissue	Spatial distribution - UK/USA (Fig 2c)	-88.0102	43.3821	NA	SAMN40734978
GB0162	CB_Dr9	Drosera rotundifolia	2022.08	Cedarburg Bog	Drosera Tissue	Spatial distribution - UK/USA (Fig 2c)	-88.0102	43.3821	NA	SAMN40734979
GB0163	ERY_Dr5	Drosera rotundifolia	2022.06	Eryri National Park	Drosera Tissue	Spatial distribution - UK/USA (Fig 2c)	-4.01001	53.1195	NA	SAMN40734937
GB0164	CB_Dr10	Drosera rotundifolia	2022.08	Cedarburg Bog	Drosera Tissue	Spatial distribution - UK/USA (Fig 2c)	-88.0095	43.3821	NA	SAMN40734980
GB0165	ERY_Dr6	Drosera rotundifolia	2022.06	Eryri National Park	Drosera Tissue	Spatial distribution - UK/USA (Fig 2c)	-4.01011	53.1193	NA	SAMN40734938
GB0166	ERY_Dr7	Drosera rotundifolia	2022.06	Eryri National Park	Drosera Tissue	Spatial distribution - UK/USA (Fig 2c)	-4.01012	53.1192	NA	SAMN40734939
GB0167	ERY_Dr8	Drosera rotundifolia	2022.06	Eryri National Park	Drosera Tissue	Spatial distribution - UK/USA (Fig 2c)	-4.01007	53.1184	NA	SAMN40734940
GB0168	BR_Dr1	Drosera rotundifolia	2022.07	Brathay Plantation	Drosera Tissue	Spatial distribution - UK/USA (Fig 2c)	-2.9826	54.4026	NA	SAMN40735010
GB0169	BR_Dr2	Drosera rotundifolia	2022.07	Brathay Plantation	Drosera Tissue	Spatial distribution - UK/USA (Fig 2c)	-2.98267	54.4026	NA	SAMN40735011
GB0170	BR_Dr3	Drosera rotundifolia	2022.07	Brathay Plantation	Drosera Tissue	Spatial distribution - UK/USA (Fig 2c)	-2.98266	54.4026	NA	SAMN40735012
GB0171	BR_Dr4	Drosera rotundifolia	2022.07	Brathay Plantation	Drosera Tissue	Spatial distribution - UK/USA (Fig 2c)	-2.98288	54.4026	NA	SAMN40735013
GB0172	BR_Dr5	Drosera rotundifolia	2022.07	Brathay Plantation	Drosera Tissue	Spatial distribution - UK/USA (Fig 2c)	-2.98319	54.4027	NA	SAMN40735014
GB0173	BR_Dr6	Drosera rotundifolia	2022.07	Brathay Plantation	Drosera Tissue	Spatial distribution - UK/USA (Fig 2c)	-2.98273	54.4026	NA	SAMN40735015
GB0174	ERY_Dr9	Drosera rotundifolia	2022.06	Eryri National Park	Drosera Tissue	Spatial distribution - UK/USA (Fig 2c)	-4.01047	53.1182	NA	SAMN40734941
GB0175	BR_Dr7	Drosera rotundifolia	2022.07	Brathay Plantation	Drosera Tissue	Spatial distribution - UK/USA (Fig 2c)	-2.98264	54.4025	NA	SAMN40735016
GB0176	BR_Dr8	Drosera rotundifolia	2022.07	Brathay Plantation	Drosera Tissue	Spatial distribution - UK/USA (Fig 2c)	-2.98261	54.4026	NA	SAMN40735017
GB0177	BR_Dr9	Drosera rotundifolia	2022.07	Brathay Plantation	Drosera Tissue	Spatial distribution - UK/USA (Fig 2c)	-2.98277	54.4027	NA	SAMN40735018
GB0178	BR_Dr10	Drosera rotundifolia	2022.07	Brathay Plantation	Drosera Tissue	Spatial distribution - UK/USA (Fig 2c)	-2.98276	54.4026	NA	SAMN40735019
GB0179	BR_Da1	Drosera anglica	2022.07	Brathay Plantation	Drosera Tissue	Spatial distribution - UK/USA (Fig 2c)	-2.98263	54.4026	NA	SAMN40735020
GB0180	BR_Da2	Drosera anglica	2022.07	Brathay Plantation	Drosera Tissue	Spatial distribution - UK/USA (Fig 2c)	-2.98266	54.4026	NA	SAMN40735021
GB0181	BR_Da3	Drosera anglica	2022.07	Brathay Plantation	Drosera Tissue	Spatial distribution - UK/USA (Fig 2c)	-2.98289	54.4027	NA	SAMN40735022
GB0182	BR_Da4	Drosera anglica	2022.07	Brathay Plantation	Drosera Tissue	Spatial distribution - UK/USA (Fig 2c)	-2.98302	54.4027	NA	SAMN40735023
GB0183	BR_Da5	Drosera anglica	2022.07	Brathay Plantation	Drosera Tissue	Spatial distribution - UK/USA (Fig 2c)	-2.98318	54.4027	NA	SAMN40735024
GB0184	BR_Da6	Drosera anglica	2022.07	Brathay Plantation	Drosera Tissue	Spatial distribution - UK/USA (Fig 2c)	-2.98272	54.4026	NA	SAMN40735025

## Sheet: Table S2a
Supplementary Table 2. Bacterial and fungal OTU table of D. spatulata mucilage and surrounding plants
Numbers in cells denote relative abundances (%) in each sample; only reported are OTUs that appear in at least one sample with relative abundance > 0.01%
a. Bacterial OTU table
OTU Taxa	Shuangxi-Mucilage1	Shuangxi-Mucilage2	Shuangxi-Mucilage3	Shuangxi-Mucilage4	Shuangxi-Mucilage5	Shuangxi-Mucilage6	Shuangxi-Mucilage7	Shuangxi-Mucilage8	Shuangxi-Mucilage9	Shuangxi-Mucilage10	Shuangxi-Moss1	Shuangxi-Moss2	Shuangxi-Moss3	Shuangxi-Moss4	Shuangxi-Moss5	Shuangxi-Moss6	Shuangxi-Plant1	Shuangxi-Plant2	Shuangxi-Plant3	Shuangxi-Plant4	Shuangxi-Plant5	Shuangxi-Plant6	Shumei-Mucilage1	Shumei-Mucilage2	Shumei-Mucilage3	Shumei-Mucilage4	Shumei-Mucilage5	Shumei-Mucilage6	Shumei-Mucilage7	Shumei-Mucilage8	Shumei-Mucilage9	Shumei-Mucilage10	Shumei-Moss1	Shumei-Moss2	Shumei-Moss3	Shumei-Moss4	Shumei-Moss5	Shumei-Moss6	Shumei-Plant1	Shumei-Plant2	Shumei-Plant3	Shumei-Plant4	Shumei-Plant5	Shumei-Plant6	Yangmingshan-Mucilage17	Yangmingshan-Mucilage18	Yangmingshan-Mucilage19	Yangmingshan-Mucilage20	Yangmingshan-Mucilage21
Beijerinckiaceae	9.66928	8.24987	7.28439	7.08264	7.71669	7.70228	9.53959	9.46034	13.6105	9.60444	9.04244	9.66208	4.76259	15.21	7.21954	8.82628	7.51495	15.7576	13.171	10.7573	13.5673	16.3196	7.54377	10.887	5.57677	4.0709	5.88659	6.41977	2.35608	6.58549	5.80733	10.8725	5.0508	3.89798	4.0781	2.63708	4.74098	5.64882	2.21197	14.7201	8.76864	9.5468	11.2256	9.10728	13.5601	9.18654	5.8938	15.4478	22.6241
Acetobacteraceae	0.230564	1.41941	3.934	2.40651	2.85323	1.41221	1.36897	3.01174	2.74515	1.37618	39.2535	9.71972	10.9014	0.309821	9.87823	6.16039	0.180128	0.129692	0.165718	0.136897	0.727718	0.259385	0.309821	0.187333	0.158513	0.172923	0.223359	0.208949	0.165718	0.648462	0.317026	0.194539	0.446718	0.0792564	1.28972	0.835795	0.799769	0.345846	0.057641	0.00720513	0.0216154	0.0288205	0.100872	0.0504359	2.86044	2.68031	1.50587	1.35456	2.40651
Acidiphilium	0	0	0	0	0	0	0	0	0	0	0	0	0.00720513	0	0.0864616	0	0.00720513	0	0	0	0	0	0	0	0	0.00720513	0	0	0	0	0	0	0	0.0144103	0	0	0	0	0	0	0	0	0	0	10.116	4.92831	3.73226	3.45126	9.18654
Caulobacteraceae	4.84905	5.10123	3.27833	5.40385	4.37351	7.54377	9.34505	3.58815	6.33331	6.85928	0.288205	1.01592	0.749334	4.92831	0.432308	1.64277	11.0815	3.0838	5.85777	9.52518	5.28136	6.40536	0.763744	0.684487	0.879026	0.879026	1.19605	1.32574	0.879026	4.25823	1.24649	0.619641	1.02313	2.16874	1.77967	0.562	0.720513	3.25672	0.598026	5.52633	3.21349	2.93249	0.684487	4.82744	2.33446	2.99013	0.915052	2.02464	3.77549
Methylobacterium fujisawaense	0.504359	0.684487	0.54759	0.187333	0.353051	0.864616	0.338641	0.208949	1.46985	0.172923	0	0.057641	0.0216154	1.42662	0.0432308	0.180128	0.381872	1.77246	5.57677	1.8229	3.27833	2.16874	1.61395	3.01174	2.22639	1.45544	1.75805	1.73644	0.403487	1.39059	1.27531	2.6731	1.72923	0.626846	1.05915	2.46415	2.25521	1.83731	1.14562	2.36328	4.22221	5.4831	12.1839	6.24685	1.2609	1.90936	0.641257	2.51459	0.425103
Acetobacteraceae	1.48426	4.9139	9.80618	4.22221	8.24267	6.463	7.06103	2.19036	2.99733	3.37921	3.32156	11.6651	30.557	3.89077	18.791	9.44593	3.03336	1.22487	1.98141	0.915052	2.32726	2.60105	1.30413	0.792564	0.57641	0.626846	1.17444	0.929462	0.821385	4.0709	1.00872	0.806975	7.01059	7.587	5.31018	8.8551	4.66892	6.7368	0.569205	1.97421	1.75805	1.00151	0.25218	0.684487	0.598026	0.511564	0.25218	0.53318	0.713308
Acetobacteraceae	0.972693	12.1334	15.8441	13.7186	13.3079	8.09136	8.992	5.34621	5.00036	7.74551	4.69054	8.25708	12.6666	1.52749	10.5195	11.5426	5.51913	3.11262	1.16723	1.05915	11.7588	3.6458	0.0144103	0.0144103	0.00720513	0.0144103	0.0432308	0.0216154	0.0216154	0.0216154	0.00720513	0.0720513	0.0216154	0.0792564	0.0360257	0.0504359	0.0432308	0.057641	0.0144103	0.0360257	0.00720513	0.0144103	0.0144103	0.0288205	0.0792564	0.00720513	0.0432308	0.0360257	0.0360257
Buchnera aphidicola	0	0.655667	0	10.2817	9.46034	7.01059	0.54759	20.3329	0.821385	3.90518	0	0	0	0	0	0.0504359	0	0	0	0	0	0	6.34772	0.129692	0.987103	0.353051	0.742128	0.389077	0	0	0.0216154	4.99316	0	0	0	0	0	0	0	2.43533	0	0	0.158513	0	0	0.0216154	0	0.446718	0
Acidobacteriota	2.65869	1.97421	1.62836	2.03185	2.31285	0.900641	3.73226	2.56503	2.248	3.04777	0.0504359	0.115282	0.115282	4.86346	0.0504359	0.648462	3.94121	2.03905	3.6458	2.84603	2.46415	4.94992	0.187333	0.172923	0.115282	0.208949	0.223359	0.410692	0.129692	0.684487	0.122487	0.057641	0.0720513	0.525974	0.554795	0.0648462	0.922257	0.727718	0.216154	0.511564	0.26659	0.057641	0.0864616	0.511564	0.417898	0.302615	0.129692	0.259385	0.54759
Alphaproteobacteria	1.80128	7.10426	4.98595	2.31285	2.29844	1.16003	2.82441	2.32005	3.62418	1.81569	0.0504359	3.48728	1.49867	0.461128	3.091	0.915052	1.47705	8.53808	0.713308	0.907846	0.237769	2.13992	0.00720513	0	0	0	0	0.00720513	0	0.0144103	0.00720513	0.0288205	0.0216154	0.0144103	0	0	0.0216154	0.122487	0	0.0288205	0.0288205	0.0216154	0.00720513	0.0864616	0.482744	0	0.00720513	0	0.0144103
Caulobacter	0.590821	0.569205	0.684487	0.634051	0.216154	0.778154	0.562	0.273795	0.468333	0.879026	0.0216154	0.0288205	0.0216154	0.410692	0	0.115282	1.75805	1.53469	1.42662	2.93969	1.72923	1.98862	0.53318	1.05915	0.915052	0.806975	0.562	0.706103	0.367462	1.2681	0.641257	0.662872	0.763744	0.641257	0.850205	1.60674	1.87333	1.13841	2.44254	0.612436	0.799769	0.677282	0.677282	1.56351	0.151308	0.165718	0.0216154	0.136897	0.0936667
Hyphomicrobiales	2.33446	0.684487	0.590821	0.569205	0.511564	0.288205	1.23928	3.17746	2.00303	1.34015	0.057641	0.309821	0.100872	4.04928	0.187333	1.27531	1.79408	1.66439	1.41221	2.51459	2.70192	2.49297	0.778154	1.3978	0.785359	0.489949	1.21767	0.770949	0.345846	1.10959	0.886231	0.756539	2.1039	3.17026	2.64428	2.32005	5.54795	4.51762	0.338641	2.86044	1.41221	0.879026	1.36177	1.80128	0.0504359	0.0360257	0.00720513	0.0360257	0.0288205
Acidobacteriota	0.0648462	0.0792564	0.108077	0.122487	0.136897	0.223359	0.345846	0.129692	0.208949	0.100872	0.244974	0.129692	0.0504359	0.057641	0.0792564	0.0936667	0.201744	0.0432308	0.0216154	0	0.0360257	0.0144103	0.367462	0.309821	0.108077	0.136897	0.180128	0.172923	0.136897	0.324231	0.057641	0.302615	1.14562	0.886231	0.655667	0.497154	0.324231	0.590821	0.0504359	0.605231	0.273795	0.201744	0.0648462	0.223359	0.26659	0.461128	0.230564	0.641257	0.54759
Hyphomicrobiales	1.90215	0.907846	0.389077	0.612436	0.461128	0.374667	0.81418	0.720513	1.38338	0.835795	0.0288205	0.0360257	0.0432308	1.72923	0.100872	0.417898	2.44974	3.24951	7.61582	17.6093	4.09251	4.97874	0.0432308	0.0648462	0.0504359	0.0648462	0.0936667	0.0864616	0.0432308	0.201744	0.0288205	0.057641	0.0504359	0.0936667	0.0288205	0	0.0792564	0.108077	0.108077	0.136897	0.129692	0.0432308	0.0864616	0.338641	0.345846	0.53318	0.100872	0.590821	0.57641
Enterobacter	1.09518	0.0864616	0.619641	0.0504359	0	0.151308	0.0648462	0.00720513	0.410692	0.0504359	0	0	0	0	0	0	0.00720513	1.23928	0	0.00720513	0	0.0288205	5.67044	1.62836	15.664	30.6146	2.00303	5.42546	24.1876	4.45277	9.39549	1.75805	0.208949	0.100872	0.00720513	0.0360257	0.0216154	0.165718	2.44254	0.273795	6.10995	0.792564	0.165718	0.965487	0.331436	0.53318	2.93969	0.389077	0.230564
Burkholderia	0.216154	0.108077	0.100872	0.497154	0.360257	0.417898	0.554795	0.122487	0.540385	0.0432308	0	0	0.0144103	0.0432308	0.0216154	0.0288205	0	0.0864616	1.3978	0.201744	0	0.0288205	1.09518	0.727718	0.504359	0.223359	0.958282	0.172923	0.403487	0.936667	2.9469	0.129692	0.0288205	0.0216154	0.0504359	0.00720513	0.0360257	0.057641	0.0792564	0.29541	0.057641	0.281	0.158513	0.0432308	1.5491	1.405	0.172923	3.76108	0.324231
Mycobacterium	0.201744	0.194539	0.0720513	0.057641	0.0216154	0.057641	0.122487	0.0432308	0.0288205	0.0864616	0	0.00720513	0.00720513	0.108077	0.0216154	0.0144103	0.00720513	0.172923	0.0792564	0.0936667	0.26659	0.0216154	0.360257	0.367462	0.26659	0.317026	0.396282	0.410692	0.0792564	0.489949	0.244974	0.468333	0.115282	0.655667	0.511564	0.129692	0.698898	0.850205	0.151308	1.81569	1.36897	0.698898	1.3978	0.987103	0.54759	0.244974	0.360257	0.734923	1.686
Acetobacteraceae	1.3978	1.39059	1.98862	1.48426	1.60674	1.57792	1.08797	1.62836	1.29692	1.45544	7.01059	3.67462	1.3978	1.41221	1.79408	3.39362	0.684487	0.223359	0.122487	0.302615	1.10238	0.381872	0.0432308	0.115282	0.057641	0.0288205	0.0288205	0.0144103	0.0504359	0.0720513	0.0216154	0.0360257	0.381872	0.518769	0.432308	0.317026	0.144103	0.489949	0.122487	0.187333	0.0936667	0.0504359	0.0360257	0.00720513	0.504359	0.677282	0.144103	0.309821	0.25218
Sphingomonas	0.81418	1.05915	2.21197	0.53318	0.626846	2.19756	0.26659	0.273795	1.39059	0.446718	0	0.0144103	0.0216154	0.583616	0.0504359	0.237769	1.13841	2.01023	2.6659	1.88774	2.37049	1.10959	2.72354	2.28403	1.43382	1.18885	0.972693	1.86613	0.432308	1.19605	0.85741	2.51459	0.648462	0.410692	0.288205	0.410692	0.850205	0.677282	9.78457	1.62836	3.63859	5.87939	3.70344	5.07962	1.03754	2.81721	0.511564	1.85892	0.360257
Acetobacteraceae	0.0288205	0.0432308	0.0720513	0.0144103	0.0216154	0.108077	0.057641	0.00720513	0.00720513	0.0144103	1.34736	0.180128	0.475539	0.0216154	0.194539	0.0360257	0	0.0288205	0	0.00720513	0.0360257	0.0648462	0.0144103	0.00720513	0.0288205	0.057641	0.0144103	0.158513	0.108077	0.482744	0.0792564	0.0144103	0.0360257	0.389077	1.50587	0.230564	0.302615	1.71482	0.0216154	0.0504359	0.0432308	0.00720513	0.0144103	0.0432308	0.763744	0.25218	0.230564	0.0936667	0.439513
Paraburkholderia heleia	0.648462	0.129692	0.0216154	0.403487	0.0864616	0.0432308	0.057641	0.0648462	0.0792564	0.331436	0.00720513	0.0864616	0.410692	0.0288205	0.25218	0.0360257	0.0216154	0.00720513	0	0.00720513	0.0216154	0.0144103	1.90936	2.2408	0.749334	0.331436	0.691692	0.590821	0.144103	0.554795	0.345846	1.90215	0.115282	0.223359	0.410692	0.0432308	0.482744	0.338641	0.0792564	0.482744	0.180128	0.057641	0.057641	0.0792564	0.662872	0.677282	0.273795	0.994308	1.22487
Acidiphilium	0.0144103	0.317026	0.886231	1.57072	0.598026	0.25218	0.129692	0.0360257	0.216154	0.958282	0.504359	0.136897	0.0144103	0.0216154	0.100872	0.057641	0.381872	5.43267	0.907846	0.0360257	0.29541	0.979898	0	0	0	0	0	0	0	0	0	0	0	0	0	0	0	0	0	0.00720513	0	0	0	0	0.0288205	0.0792564	0.0144103	0	0.0216154
Chromobacterium vaccinii	0	0	0	0	0	0	0	0	0	0	0.00720513	0	0	0	0	0	0	0	0	0	0	0	0	0	0.0216154	0	0.0792564	0.0432308	30.1246	0	0.821385	0.00720513	0	0	0.00720513	0.0864616	0	0	0	0	0	0	0	0	0	0	0	0	0
Elizabethkingia ursingii	0	0	0	0	0	0	0	0	0	0	0	0	0	0	0	0	0	0	0	0	0	0	0	0	0	0.302615	0.0288205	0	0	0	0	0	0	0	0	0.0216154	0	0	0	0	0	0	0	0.0144103	0.00720513	0	0	0.144103	0.115282
Serratia marcescens	0.0432308	0	0	0	0	0.0144103	0.00720513	0.0144103	0.00720513	0.612436	0	0	0	0	0.0288205	0	0	0	0	0.0144103	0	0	0.129692	0.00720513	1.59233	0.734923	8.94157	0.057641	0.00720513	0.0432308	0	0.0144103	0.00720513	0.0144103	0.0720513	0.0288205	0.00720513	0.00720513	0.115282	0	0.237769	0	0	0.165718	0.0216154	0.136897	0.0288205	0	0
Hyphomicrobiales	1.57072	0.439513	0.569205	0.425103	0.230564	0.410692	0.432308	0.396282	0.54759	0.26659	0.0288205	0.0432308	0.0432308	0.612436	0.0288205	0.194539	2.31285	0.994308	3.54492	2.72354	2.34167	1.00151	0.662872	1.06636	0.785359	0.489949	0.749334	0.634051	0.144103	0.85741	0.749334	0.778154	0.324231	1.16003	0.893436	0.770949	3.372	1.5491	0.453923	1.03754	1.23928	1.19605	1.59954	1.51308	0.187333	0.216154	0.0216154	0.208949	0.26659
Acidocella	0.338641	2.62267	0.540385	0.518769	0.288205	1.88774	1.09518	0	0	0.461128	1.03754	0.317026	6.78723	0.057641	5.16608	0.057641	0.417898	0.136897	0	0	0.144103	0.0792564	0.00720513	0.00720513	0.00720513	0	0	0.00720513	0	0	0.0144103	0	0	0.0504359	0.00720513	0	0.0144103	0.0720513	0	0	0	0	0	0	0.734923	1.06636	0.216154	1.22487	0.562
Novosphingobium rosa	0.0864616	0.0936667	0.216154	0.244974	0.180128	0.0792564	0.122487	0.0720513	0.151308	0.172923	0	0	0	0.00720513	0	0.00720513	0.00720513	0.0792564	0.317026	0.057641	0.100872	0	0.201744	0.230564	0.244974	0.108077	0.259385	0.562	2.04626	0.223359	0.288205	0.180128	0.0936667	0.057641	0.0144103	0.223359	0.0504359	0.0648462	0.273795	0.281	0.115282	0.0864616	0.187333	0.108077	0.432308	0.634051	4.30146	1.75085	0.223359
Acidobacteriota	0.85741	1.30413	2.12551	1.06636	1.31133	1.64997	2.01744	1.5419	0.713308	1.28972	0.871821	0.785359	1.72203	1.17444	1.75805	1.05915	1.16003	0.194539	0.29541	0.057641	0.446718	0.662872	0.00720513	0.0216154	0	0.0432308	0	0	0	0.00720513	0.0144103	0.0720513	0.0360257	0.100872	0.0216154	0.00720513	0.0216154	0.057641	0.00720513	0	0.0216154	0	0	0.00720513	0.0432308	0.0288205	0.00720513	0	0.0360257
Cyanobacteria	2.58664	1.967	2.47136	0.850205	1.46264	1.61395	1.36177	1.03754	0.806975	2.60105	1.69321	2.89646	2.44974	1.36897	3.91959	5.8938	0.25218	1.31133	0.302615	0.208949	0.590821	0.360257	0.374667	0.389077	0.374667	0.288205	0.259385	0.151308	0.0360257	0.100872	0.057641	1.16003	0.612436	0.511564	1.71482	0.612436	1.49867	0.770949	0.0648462	0.554795	0.417898	0.309821	0.374667	0.425103	0.54759	0.172923	0.439513	0.525974	1.88774
Acidobacteriota	0.00720513	0.511564	0.25218	0.540385	0.100872	1.89495	0.216154	0.057641	0.0648462	0.237769	0.0504359	0.0216154	0.0720513	0	0.0792564	0.0216154	0.324231	0.569205	0.194539	0.108077	0.0720513	0.353051	0	0.00720513	0.00720513	0	0.00720513	0.0288205	0.0360257	0.0360257	0.0360257	0	0	0	0	0	0	0	0.0648462	0.540385	0.172923	0.136897	0.057641	0.360257	0.943872	0.569205	0.338641	1.1168	0.770949
Cyanobacteria	0.518769	0.208949	0.0936667	0.0288205	0.172923	0.136897	0.158513	0.187333	0.208949	0.230564	0.893436	6.18921	1.16003	0.331436	0.792564	1.64277	0.417898	0.0216154	0	0.0216154	0.0648462	0	0.389077	0.0936667	0.281	0.172923	0.317026	0.317026	0.0432308	0.216154	0.194539	0.201744	0.778154	2.91808	1.38338	2.53621	1.10238	2.03905	0.057641	0.244974	0.144103	0.223359	0.194539	0.0648462	0.756539	0.0792564	0.338641	0.0792564	0.26659
Mycobacterium	0.439513	0.172923	0.108077	0.115282	0.129692	0.273795	0.353051	0.317026	0.489949	0.208949	0	0.108077	0.0288205	0.900641	0.0360257	0.165718	0.0432308	0.180128	0.108077	0.324231	0.612436	0.122487	0.482744	1.02313	0.562	0.381872	0.518769	0.446718	0.259385	0.57641	0.324231	1.27531	0.468333	0.281	0.273795	0.482744	0.583616	0.273795	0.0864616	0.302615	0.453923	0.864616	1.31854	0.237769	0.165718	0.122487	0.0432308	0.165718	0.057641
Acetobacteraceae	10.0728	5.36062	2.34887	5.85057	4.20059	3.33598	5.55516	4.10692	8.43721	4.83464	0.216154	1.58513	1.00872	3.53051	0.518769	1.64997	8.27149	2.19756	1.18164	1.39059	2.06067	3.14864	0.0432308	0.00720513	0.00720513	0	0.180128	0.0288205	0	0.432308	0.00720513	0.00720513	0.317026	0.0216154	0.0216154	0.00720513	0.0144103	0.0792564	0	0.0216154	0.0216154	0.00720513	0	0.00720513	0	0	0	0	0
Cyanobacteria	1.21046	1.27531	1.24649	0.850205	1.55631	0.389077	0.835795	2.21918	1.32574	0.915052	3.70344	1.405	0.641257	0.972693	1.08077	1.97421	0.590821	0.778154	0.569205	1.49867	0.756539	0.893436	0.172923	0.100872	0.136897	0.0648462	0.208949	0.0792564	0.136897	0.29541	0.136897	0.353051	0.569205	1.1168	0.540385	0.0864616	0.353051	0.691692	0.0504359	0.0792564	0.122487	0.0936667	0.230564	0.151308	1.16003	0.598026	0.425103	0.180128	0.353051
Acidobacteriota	0.0360257	0.108077	0.158513	0.281	0.216154	0.57641	0.172923	0.0504359	0.0792564	0.0216154	0.0216154	0.136897	0.187333	0	0.281	0.0648462	0.115282	0.0720513	0.0864616	0.0144103	0.0648462	0.100872	0.0144103	0	0.0144103	0.0216154	0.0432308	0.0648462	0.00720513	0.100872	0.0936667	0.00720513	0	0.0144103	0.136897	0	0.0648462	0.237769	0	0.0432308	0.00720513	0.0144103	0.00720513	0.0216154	1.59233	0.403487	0.468333	0.886231	1.63556
Sphingomonas	0.511564	0.29541	1.71482	0.374667	0.590821	0.410692	0.54759	0.410692	0.432308	0.288205	0.00720513	0.00720513	0.0216154	0.100872	0.0360257	0.0432308	0.461128	0.439513	0.619641	0.353051	0.504359	0.489949	1.57792	1.36897	1.62836	0.951077	1.34736	1.50587	0.511564	1.31854	1.2609	1.35456	0.82859	0.324231	0.223359	0.244974	0.439513	0.324231	1.35456	0.987103	2.06787	2.17595	4.42395	1.8229	1.34736	1.61395	0.598026	1.13121	0.432308
Acetobacteraceae	0.144103	0.540385	0.122487	0.259385	0.129692	0.785359	0.29541	0.0288205	0.057641	0.309821	0.0792564	0.0648462	0.180128	0.0360257	0.180128	0.100872	0.0288205	0.194539	0.0360257	0.417898	0.331436	0.057641	0	0	0.0216154	0	0.0216154	0.00720513	0.00720513	0.0288205	0	0.0144103	0.057641	0.0648462	0.136897	0.0288205	0.0720513	0.216154	0.136897	0.0144103	0.0144103	0	0.00720513	0.00720513	0.893436	0.353051	0.331436	0.237769	0.684487
Magnetospirillum	0.187333	0.0792564	0.108077	0.302615	0.100872	0.122487	0.0504359	0.0504359	0.25218	0.0720513	0.230564	0.136897	0.0720513	0.0288205	0.0792564	0.100872	0.0144103	0	0	0	0.00720513	0.00720513	0.158513	0.057641	0.122487	0.0216154	0.0792564	0.100872	0.0504359	0.216154	0.0648462	0.0864616	0.057641	0.108077	0.129692	0.237769	0.208949	0.216154	0.00720513	0.0144103	0	0.0216154	0	0.00720513	1.92377	1.46985	0.756539	3.84754	0.165718
Sphingomonas	0.187333	0.223359	0.288205	0.108077	0.108077	0.223359	0.122487	0.0792564	0.129692	0.0864616	0	0.00720513	0	0.0360257	0	0	0.057641	0.518769	0.201744	0.108077	0.223359	0.172923	0.655667	0.619641	0.417898	0.785359	0.26659	1.35456	1.59233	1.14562	0.634051	0.770949	0.208949	0.0360257	0.0288205	0.0720513	0.122487	0.0864616	1.94539	0.324231	1.46264	1.79408	1.29692	1.25369	0.374667	0.489949	3.32156	0.915052	0.158513
Verrucomicrobiota	0	0	0	0	0.00720513	0.0144103	0.0144103	0.0288205	0.0432308	0.0432308	0	0.057641	0.057641	0.230564	0.0216154	0.100872	0.208949	0	0	0	0	0	0.00720513	0	0	0	0	0	0.00720513	0	0.0144103	0.00720513	0	0	0	0	0	0	0	0	0	0.00720513	0	0	1.16723	0.893436	0.461128	0.417898	0.194539
Acinetobacter	0	0	0	0	0	0	0	0	0	0	0	0	0	0	0	0	0	0	0	0	0	0	0.0216154	0	12.4937	5.55516	0.00720513	0	0	0	0	0.0216154	0.00720513	0	0.0216154	0.00720513	0	0	0	0	0.108077	0.00720513	0	0.057641	0.00720513	0	0	0.00720513	0
Acetobacteraceae	0.518769	0.100872	0.208949	0.165718	0.108077	0.122487	0.100872	0.360257	0.165718	0.108077	0.057641	0.0432308	0.0936667	0.0504359	0.136897	0.0432308	0.0360257	0.129692	0.00720513	0.180128	0.0360257	0.0216154	0.525974	0.713308	0.879026	1.124	2.29123	1.6788	0.53318	3.39362	1.32574	0.29541	0.216154	3.09821	2.50018	0.425103	6.0379	5.25254	0.180128	1.45544	1.6788	0.122487	0.879026	1.30413	0	0	0	0	0
Bacillus	0	0	0.0216154	0	0	0	0	0	0	0.0144103	0	0	0	0	0	0	0	0.108077	0.554795	0	0	0.0648462	0.108077	7.93285	0.648462	1.23208	0.281	0.0432308	0	0.338641	0.720513	0.273795	0.208949	0.0216154	0.0720513	0.0216154	0.302615	0.223359	0	0.518769	0.0216154	0.136897	0.0936667	0.158513	0	0	0	0	0.0216154
Methylobacterium	0.0432308	0.208949	0.00720513	0	0.00720513	0	0	0	0	0.00720513	0	0	0	0.0504359	0	0.0216154	0.0144103	0.0432308	0.0288205	0.0288205	0.0216154	1.2681	0.100872	0.381872	0.25218	0.216154	0.165718	0.165718	0.0432308	0.0936667	0.172923	0.525974	0.0864616	0.0288205	0.0648462	0.0432308	0.281	0.187333	0.345846	0.302615	1.20326	1.65718	2.2408	1.94539	0.0792564	0.180128	0.504359	1.02313	0.0144103
Burkholderiaceae	0.439513	0.396282	0.281	0.497154	0.381872	0.554795	0.381872	0.230564	0.309821	0.324231	0.0216154	0.122487	0.0720513	0.158513	0.0936667	0.0720513	0.396282	0.129692	0.309821	0.475539	0.151308	0.0360257	0.951077	0.590821	2.1039	0.734923	0.900641	3.35039	0.562	1.65718	0.691692	0.749334	0.53318	0.835795	0.763744	0.353051	0.583616	0.598026	0.81418	1.50587	0.684487	0.489949	0.151308	0.324231	1.41941	1.8301	0.497154	3.55933	0.864616
Acetobacteraceae	2.32726	2.11831	1.72923	1.57792	2.23359	2.70192	2.87485	1.67159	2.61546	2.75236	0.172923	0.626846	0.540385	5.00757	0.641257	1.8301	2.97572	1.76526	1.97421	3.2351	3.06939	2.27682	0.511564	0.345846	0.331436	0.122487	0.360257	0.194539	0.122487	0.396282	0.129692	0.345846	1.87333	0.273795	0.302615	3.58095	0.417898	0.324231	0.57641	0.172923	0.187333	0.281	0.165718	0.302615	0.165718	0.100872	0.0360257	0.136897	0.158513
Achromobacter	0	0	0	0	0	0	0	0	0	0	0	0	0	0	0	0	0	0	0	0	0	0.00720513	0	0	0	0	0	0.00720513	0	0	0.115282	0	0	0	0	0	0	0	0	0	0	0	0	0	0.00720513	0	0	0	8.01931
Gluconacetobacter	0	0.0216154	0.0216154	0.0216154	0	0.0648462	0.0288205	0.0432308	0.0216154	0.00720513	0	0	0.0144103	0.0288205	0	0	0.00720513	0	0.129692	0.00720513	0.0360257	0.00720513	0	0.0216154	0	0.00720513	0	0.0144103	0	0.0360257	0	0	0.00720513	0.0720513	0.0864616	0.0144103	0.0792564	0.281	0	0	0.0720513	0.00720513	0	0.0504359	1.38338	1.17444	0.324231	0.864616	0.0792564
Aliidongia dinghuensis	0.201744	0.389077	0.403487	0.770949	0.389077	0.525974	1.08077	0.244974	0.53318	0.353051	0.0504359	0.0864616	0.0504359	0.0648462	0.0792564	0.0360257	1.53469	0.00720513	0.122487	0.29541	0.0144103	0.0648462	0.25218	0.403487	0.129692	0.0648462	0.172923	0.353051	0.0792564	0.324231	0.0864616	0.54759	0.057641	0.0504359	0.223359	0.0792564	0.0360257	0.0144103	0	0.00720513	0.00720513	0.144103	0.0432308	0.00720513	0.100872	0.742128	0.108077	0.489949	0.115282
Actinobacteriota	0.0504359	0.0936667	0.0216154	0.0648462	0.0720513	0.057641	0.144103	0.100872	0.187333	0.172923	0	0.0288205	0.0288205	0.504359	0.0288205	0.0504359	0.057641	0.216154	0.144103	0.0936667	0.115282	0.0432308	0.0504359	0.0432308	0.057641	0.0432308	0.0720513	0.0432308	0.0360257	0.0792564	0.0432308	0.0648462	0.0216154	0.0720513	0.0864616	0.0288205	0.057641	0.057641	0.100872	0.864616	0.453923	0.403487	0.684487	0.281	0.0504359	0.0216154	0.158513	0.158513	1.24649
Dyella	0	0.144103	0.115282	0.244974	0.0360257	0.122487	0.0432308	0	0.0288205	0.0792564	0.0144103	0.0360257	0.100872	0.0288205	0.900641	0.0504359	0.00720513	0.00720513	0	0.00720513	0.057641	0	0.244974	0.302615	0.410692	0.482744	0.554795	3.75387	0.331436	0.360257	0.201744	1.41941	0.0432308	0.216154	0.108077	0.0216154	0.0144103	0.0864616	0	0.129692	0.057641	0.381872	0.0144103	0.0648462	0.720513	0.785359	0.432308	1.16723	1.03754
Pseudomonas	0	0	0	0	0	0	0	0	0	0.590821	0	0	0	0.00720513	0	0	0	0	1.57792	0	0	0	0.0720513	0.057641	0	0.53318	0	0.461128	5.58398	0.187333	0.569205	0.115282	0.057641	0	0	0.057641	0	0	1.23208	0.00720513	4.10692	0.057641	0	0.100872	0.0648462	0.00720513	0.25218	0.180128	0.00720513
Chlamydiales	0	0	0	0	0	0	0	0	0	0	0	0	0	0	0.00720513	0	0	0	0	0	0	0	0	0	0	0	0	0	0	0	0.00720513	0	0	0	0	0	0	0	0	0	0	0	0	0	0	0	0	0.309821	0
Aciditerrimonas	0.381872	0.223359	0.0864616	0.281	0.273795	0.122487	0.331436	0.331436	0.439513	0.497154	0.00720513	0.136897	0.151308	3.40082	0.0792564	0.461128	0.172923	0.525974	0.0936667	0.244974	0.0864616	0.244974	0	0	0.0144103	0	0	0.0144103	0	0	0	0	0.0144103	0.0144103	0	0.0432308	0.0216154	0.0648462	0	0	0	0.0144103	0.0216154	0	0	0	0.0216154	0.00720513	0.0288205
Acetobacteraceae	0.0432308	0.122487	0.562	0.0864616	0.122487	0.0864616	0.0144103	0.115282	0.0936667	0.0648462	2.26241	0.843	0.259385	0.0216154	0.504359	0.317026	0	0	0	0.00720513	0.0288205	0.00720513	0	0.00720513	0.0216154	0	0.0144103	0.00720513	0	0	0	0	0.324231	0.057641	0.165718	0.00720513	0.0288205	0.0216154	0	0	0	0.00720513	0	0	2.248	0.900641	0.713308	0.367462	1.03754
Curtobacterium	0.122487	0.172923	0.165718	0.0360257	0.0360257	0.172923	0.0432308	0.0720513	0.108077	0.0792564	0	0	0.00720513	0.223359	0	0.0648462	0.0648462	0.792564	0.446718	0.353051	0.648462	0.367462	0.29541	0.569205	0.29541	0.230564	0.201744	5.43267	0.0648462	0.396282	0.662872	0.489949	0.100872	0.244974	0.0720513	0.057641	0.25218	0.259385	0.281	0.85741	1.21767	1.08797	1.59954	1.18164	0.453923	0.29541	0.497154	0.25218	0.136897
Acidisoma	0.353051	1.78687	1.36897	1.33295	1.28972	3.18467	1.30413	0.165718	0.396282	1.02313	0.432308	0.144103	1.71482	0.302615	0.698898	0.223359	2.79559	0.713308	0.324231	0.208949	0.886231	0.943872	0.129692	0.29541	0.187333	0.634051	0.26659	0.713308	0.324231	1.03754	0.734923	0.122487	0.0936667	0.216154	0.172923	0.0432308	0.0648462	0.0648462	0.540385	5.41826	3.11262	2.04626	0.425103	2.3921	1.62115	1.83731	0.461128	4.31587	0.806975
Oxalobacteraceae	0.0144103	0.0864616	0.100872	0.0216154	0.057641	0.0144103	0.0360257	0.194539	0.0360257	0.0288205	0	0	0	0.00720513	0.0144103	0	0.00720513	0.0648462	0.244974	0	0.0144103	0	0.216154	0.0792564	0.0144103	0.00720513	0.0144103	0.0720513	0.0144103	0.108077	0.0216154	0.0504359	0.0144103	0.00720513	0.0216154	0.00720513	0.0216154	0.0144103	7.51495	0.0144103	0.0864616	0.0648462	0.0720513	0.122487	0.0288205	0.00720513	27.8694	0.00720513	0.0792564
Bradyrhizobium elkanii	0.223359	0.136897	0.0504359	0.0288205	0.057641	0.0360257	0.0288205	0.0432308	0.0648462	0.0288205	0.158513	0.144103	0.0360257	0.144103	0.0360257	0.0648462	0.0288205	0.057641	0	0	0.0504359	0	0.605231	0.843	0.497154	0.504359	1.05195	0.482744	0.100872	0.288205	0.115282	0.54759	1.38338	2.16874	1.13841	1.16003	1.10959	1.08077	0.497154	0.525974	0.648462	0.965487	0.605231	0.230564	0.0936667	0.281	0.057641	0.216154	0.0648462
Cyanobacteria	0	0	0	0	0	0	0	0	0	0	0	0	0	0	0	0	0	0	0	0	0	0	0	0	0	0	0	0	0	0	0	0.0216154	0.0432308	0.115282	0	0.00720513	0.0144103	0.129692	0	0	0	0	0.0144103	0.0144103	0	0	0.0360257	0.0144103	0.144103
Hyphomicrobiales	0.129692	0.331436	0.0360257	0.237769	0.0936667	0.115282	0.511564	0.0720513	0.25218	0.158513	0.0144103	0.00720513	0	0.0792564	0.00720513	0.00720513	0.763744	0.81418	2.81	1.5419	0.900641	1.124	0	0	0	0	0	0	0	0.00720513	0	0	0	0	0	0	0	0	0	0.00720513	0.00720513	0	0	0	0.00720513	0	0	0.00720513	0.0144103
Uzinura diaspidicola	0	0	0	0.0432308	0	0	0	0	0	2.28403	0	0	0	0	0	0	2.1111	0	2.248	0	0	0	0	0	0	0	0	0	0	0	0	0	0	0	0	0	0	0	0	0	0	0	0	0	0	0	0	0	0
Staphylococcus aureus	0	0	0	0	0	0.00720513	0.0144103	0.324231	0	0	0	0	0	0	0	0	0	0	0.25218	0	0	0.00720513	0	0.0144103	0.00720513	0	0	0	0	0.00720513	0	0	0	0	0	0	0	0	0	0	0	0	0	0	0	0	0	0	0
Actinobacteriota	0.216154	0.00720513	0.0504359	0.00720513	0	0.0216154	0.00720513	0	0.00720513	0.00720513	0	0.0216154	0	0.237769	0	0.0432308	0	0.0360257	0.0432308	0.057641	0.0792564	0.0288205	0.25218	1.31133	0.662872	0.482744	0.525974	0.648462	0.598026	1.88054	1.21046	0.439513	0	0.360257	0.0720513	0.00720513	0.0648462	0.230564	0.0504359	0.403487	0.273795	0.172923	0.0720513	0.410692	0.0864616	0.0216154	0.108077	0.0504359	0.734923
Sphingomonadaceae	0.158513	0.108077	0.273795	0.144103	0.108077	0.396282	0.187333	0.144103	0.194539	0.129692	0.0144103	0.0144103	0.0144103	0.194539	0.00720513	0.0648462	0.915052	0.302615	1.39059	2.04626	0.590821	0.569205	0.518769	0.691692	0.381872	0.345846	0.353051	0.562	0.115282	0.374667	0.25218	0.569205	0.230564	0.0936667	0.0720513	0.0504359	0.136897	0.122487	1.36897	0.338641	0.799769	0.583616	0.821385	0.742128	0.100872	0.417898	0.151308	0.223359	0.0216154
Buchnera aphidicola	0	0	0	0	0	0	0	0	0	0	0	0	0	0	0	0	0	0	0	0	0	0	0	0.799769	0	0	0.00720513	0	0	0	0	0	0	0	0	0	0	0	0	0	0	0	0	0	0	0	0	0	0
Paraburkholderia tropica	0.324231	0	0.0144103	0.0720513	0.0432308	0.0432308	0.057641	0.0432308	0.0648462	3.83313	0.0216154	0.0144103	0.0144103	0.0792564	0.0720513	0.0936667	0.0288205	0	0.0360257	0.00720513	0	0	0.626846	0.367462	2.21918	0.677282	2.84603	1.23928	4.69774	0.734923	0.785359	0.259385	0.389077	0.338641	0.446718	0.525974	0.29541	0.57641	0.108077	2.15433	0.288205	0.237769	0.0864616	0.0936667	0.172923	1.90936	0.0432308	0.554795	1.10238
Acetobacteraceae	0.158513	1.22487	2.25521	3.60257	0.662872	1.59233	2.05346	0.144103	0.403487	1.31854	0.634051	0.331436	0.806975	0.259385	0.994308	0.417898	2.248	4.90669	0.25218	0.879026	0.742128	1.28251	0.0216154	0	0	0.0288205	0.0648462	0.288205	0.0360257	0.223359	0.0432308	0.0360257	0.0360257	0.122487	0.259385	0.0432308	0.122487	0.302615	0.0216154	0.100872	0.381872	0.00720513	0.0792564	0.446718	0.00720513	0.0288205	0.0792564	0	0.0432308
Bacillus	0	0	0	0	0	0	0	0	0	0	0	0	0	0	0	0	0	0	0.0144103	0	0	0	0	0	0	0	0	0	0	0	0	0	0	0	0	0	0	0	0	0	0	0	0	0	0	0	0	0	0
Terriglobus	0.129692	0.180128	0.136897	0.0936667	0.0504359	0.0792564	0.151308	0.057641	0.057641	0.0864616	0	0	0	0.158513	0.00720513	0.0144103	0.554795	0.144103	0.165718	0.360257	0.389077	0.302615	0.29541	0.53318	0.165718	0.244974	0.237769	0.540385	0.237769	0.525974	0.317026	0.259385	0.115282	0.237769	0.158513	0	0.237769	0.201744	0.273795	0.345846	0.374667	0.562	0.439513	0.634051	0.129692	0.216154	0.0936667	0.25218	0.0720513
Stenotrophomonas	0	0.0216154	0.00720513	0	0.0144103	0.00720513	0.0216154	0	0.0144103	0.0936667	0	0	0	0	0	0	0	0	0	0.00720513	0	0	0.244974	0.309821	0.958282	0.237769	2.25521	0.230564	0	1.17444	3.49449	0.324231	0.00720513	0	0	2.79559	0.00720513	0.0144103	0.108077	0.742128	0.439513	0.0864616	0.115282	0.223359	0.662872	0.100872	0.922257	0.0216154	0.00720513
Granulicella	0.129692	0.151308	0.0864616	0.259385	0.0360257	0.180128	0.223359	0.0720513	0.0360257	0.057641	0.0504359	0.0144103	0.158513	0.230564	0.583616	0.0288205	0.590821	0.230564	0.151308	0.655667	0.511564	0.244974	0.410692	0.381872	0.655667	0.562	0.540385	0.482744	0.25218	0.850205	0.53318	0.353051	0.230564	0.670077	0.288205	0.180128	1.23928	0.468333	1.58513	0.605231	0.439513	0.489949	0.590821	0.583616	0.461128	0.151308	0.144103	0.417898	0.309821
Acetobacteraceae	0.129692	0.0720513	0.0792564	0.273795	0.057641	0.0864616	0.353051	0.172923	0.367462	0.425103	0	0.0504359	0.0936667	0.25218	0.0360257	0.0648462	0.309821	0.129692	0.338641	0.172923	0.151308	0.439513	0.288205	0.180128	0.309821	0.180128	0.216154	0.201744	0.100872	0.158513	0.0792564	0.29541	0.0792564	0.108077	0.0792564	0.136897	0.0432308	0.129692	0.0216154	0.201744	0.115282	0.180128	0.144103	0.324231	0.698898	0.504359	0.0504359	0.590821	0.53318
Pseudomonas	0.0432308	0.0720513	0.468333	0.0288205	0.057641	0.00720513	0.0216154	0.0288205	0.136897	0.0144103	0	0	0	0.0144103	0	0	0	0.136897	0.151308	0	0.00720513	0	0.144103	0.0648462	0.00720513	0.468333	0.0288205	0.0288205	0.0144103	0.00720513	0.0144103	0.626846	0	0	0.00720513	0	0	0	0.0864616	0.0792564	0.108077	0.0432308	0.0864616	0.244974	0	0	6.95295	0.0288205	0.0144103
Hyphomicrobiales	1.78687	0.792564	0.720513	0.821385	0.785359	0.655667	0.951077	1.16003	1.36177	1.00151	0.0432308	0.136897	0.0504359	1.34015	0.0936667	0.288205	2.48577	2.60826	6.5999	6.36213	5.78572	3.81151	0.237769	0.331436	0.187333	0.244974	0.237769	0.216154	0.115282	0.367462	0.223359	0.26659	0.172923	0.489949	0.403487	0.158513	0.742128	1.03754	0.0648462	0.468333	0.403487	0.309821	0.518769	1.10959	0.100872	0.230564	0.057641	0.410692	0.208949
Acetobacteraceae	1.49146	1.37618	0.879026	1.23928	1.13841	1.5491	2.07508	0.806975	1.23208	1.10959	1.22487	1.00872	0.331436	1.41941	0.223359	1.57792	1.31133	0.489949	0.691692	0.25218	1.32574	0.936667	0.302615	0.0720513	0.0144103	0.0216154	0.0648462	0.0216154	0.122487	0.237769	0.165718	0.136897	1.37618	0.0504359	0.165718	0.136897	0.0792564	0.223359	0.0360257	0.0864616	0.0360257	0.0288205	0.0936667	0.0720513	0.0216154	0	0.0144103	0.0144103	0.0288205
Sphingomonas	0.187333	0.172923	0.151308	0.194539	0.115282	0.216154	0.122487	0.0864616	0.0648462	0.208949	0	0	0.0288205	0.244974	0.00720513	0.0360257	0.590821	0.136897	1.09518	1.85172	1.967	0.223359	0.749334	0.922257	0.367462	0.453923	0.317026	0.850205	0.317026	0.785359	0.446718	0.670077	0.309821	0.367462	0.151308	0.223359	0.244974	0.504359	0.763744	0.626846	0.619641	0.641257	1.3978	0.749334	0.216154	0.0864616	0.0432308	0.187333	0.0936667
Novosphingobium pentaromativorans	0	0.00720513	0	0	0	0.0432308	0.0144103	0.00720513	0.0360257	0.00720513	0	0	0	0.0216154	0	0	0	0	0	0.0144103	0.0288205	0	0.26659	0.237769	0.0504359	0.201744	0.425103	0.230564	0	0.353051	0.129692	0.158513	0.0648462	0.0360257	0.057641	0.0432308	0.057641	0.00720513	0.338641	0.151308	0.525974	0.54759	0.403487	0.0936667	0.00720513	0.136897	0.216154	0.0504359	0.057641
Luteibacter	0.0216154	0.00720513	0.273795	0	0.0360257	0.0144103	0.00720513	0.0144103	0	0.00720513	0.0144103	0	0.0792564	0	0	0	0.0216154	0.0720513	0.0144103	0.0288205	0.0144103	0.00720513	0.317026	0.180128	0.180128	0.172923	0.0288205	2.03185	0.85741	0.187333	5.82175	0.165718	0.100872	0.100872	0	0.0792564	0.00720513	0.0144103	1.77967	0.53318	0.468333	0.201744	0.0792564	0.136897	0.25218	3.091	0.749334	1.71482	0.115282
Jatrophihabitans	0	0	0.00720513	0	0	0.00720513	0	0	0	0	0	0	0	0.0288205	0	0	0.00720513	0.0432308	0.00720513	0	0.057641	0.0504359	0.100872	0.25218	0.136897	0.0720513	0.100872	0.129692	0.0288205	0.0936667	0.136897	0.187333	0.0216154	0.0792564	0.0648462	0.0216154	0.331436	0.0864616	0.0864616	0.151308	0.237769	0.619641	0.489949	0.324231	0.00720513	0.0288205	0	0.0360257	0
Dyella	0	0	0	0	0	0.00720513	0	0	0	0.0144103	0	0	0.0216154	0	0.0936667	0	0.00720513	0	0	0	0	0.00720513	0	0	0.00720513	0.0432308	0	0.0288205	0.00720513	0.0360257	0.0432308	0	0	0.00720513	0	0	0.00720513	0	0.223359	1.18885	0.136897	1.08797	0.0864616	0.165718	0.00720513	6.22523	0.00720513	0.0216154	0.0792564
Intrasporangiaceae	0	0	0.0360257	0	0.00720513	0.0144103	0	0.00720513	0	0	0	0	0	0.00720513	0	0	0	0	0	0.0144103	0	0.0288205	0.0432308	0.115282	0.158513	0.0504359	0.0432308	0.057641	0	0.0360257	0.0648462	0.288205	0.0288205	0.0216154	0.0360257	0.0288205	0.0720513	0.0288205	0.0504359	0.115282	0.381872	0.648462	0.331436	0.194539	0.0216154	0.136897	0.0216154	0.0432308	0
Acidobacteriota	0.288205	0.54759	0.25218	0.237769	0.396282	0.417898	0.446718	0.216154	0.374667	0.345846	0.129692	0.129692	0.144103	1.18164	0.0864616	0.57641	0.439513	0.108077	0.0648462	0.100872	0.374667	0.187333	0.0288205	0.0216154	0.00720513	0.0144103	0.0864616	0.0360257	0	0.0288205	0.00720513	0.0432308	0.100872	0.0432308	0.122487	0.187333	0.0720513	0.0720513	0.0288205	0.0216154	0	0.0216154	0.00720513	0.0216154	0.108077	0.00720513	0.0216154	0.057641	0.0648462
Roseiarcus fermentans	1.72923	0.864616	0.237769	0.201744	0.115282	1.22487	0.281	0.0720513	0.0936667	0.151308	0.108077	0.475539	0.0504359	0.237769	0.0792564	0.389077	0.0504359	0.0792564	0	0.0216154	0.057641	0.0504359	0.100872	0.317026	0.237769	0.172923	0.900641	0.187333	0.00720513	0.216154	0.0792564	0.25218	0.792564	2.34887	2.29123	0.806975	1.3978	1.65718	0.122487	0.396282	0.281	0.317026	0.144103	0.158513	0.706103	0.259385	0.180128	0.0864616	0.317026
Cyanobacteria	0	0	0.0216154	0	0.0864616	0.00720513	0.0360257	0.201744	0.0720513	0.0360257	0.194539	0.237769	0.151308	0.00720513	0.360257	0.317026	0	0.00720513	0	0	0	0	0.0504359	0.0216154	0.0144103	0.0288205	0.0144103	0.00720513	0	0	0	0.0360257	0.100872	0	0.0360257	0.0504359	0.0720513	0.057641	0.0432308	0	0	0.0288205	0	0.0504359	0.389077	0.417898	0.0792564	0.259385	0.0720513
Sphingobium	0	0	0.00720513	0	0	0	0	0	0	0.00720513	0	0	0	0	0	0	0	0	0	0	0	0	0.237769	0.0648462	0.122487	0.0720513	0.0360257	0.187333	0.0144103	0.0648462	0.0648462	0.136897	0.00720513	0.0432308	0	0.0144103	0.0288205	0.00720513	0.0936667	0.180128	0.489949	0.82859	0.951077	0.172923	0	0.0504359	0.0648462	0.0288205	0.00720513
Conexibacteraceae	0.367462	0.230564	0.273795	0.172923	0.151308	0.331436	0.417898	0.0648462	0.25218	0.281	0.0144103	0.0216154	0.0720513	0.770949	0.00720513	0.108077	0.230564	0.886231	0.129692	0.151308	0.353051	0.482744	0.0864616	0.100872	0.0864616	0.0936667	0.158513	0.100872	0.0360257	0.244974	0.0936667	0.136897	0.180128	0.338641	0.281	0.0936667	0.324231	0.29541	0.151308	4.45998	1.90936	1.45544	0.562	1.2681	0.338641	0.0504359	0.108077	0.194539	0.489949
Cyanobacteria	0.374667	0.144103	0.0936667	0.0288205	0.00720513	0.00720513	0.0720513	0.0792564	0.00720513	0.108077	0.0288205	0	0	0.115282	0	0.0432308	0.223359	1.18885	0.0360257	0.172923	0.136897	0.0648462	0.0144103	0.0144103	0	0	0	0	0	0.00720513	0	0	0.0144103	0.0648462	0.0216154	0.00720513	0.0720513	0.057641	0	0	0	0	0.0216154	0	0.172923	0.0504359	0.0432308	0.122487	0.172923
Robbsia andropogonis	0.165718	0.259385	0.0720513	0.194539	0.216154	0.0936667	0.180128	0.108077	0.108077	0.0432308	0	0	0.00720513	0	0	0	0.057641	0.0432308	0.237769	0.453923	0.0144103	0.0144103	0	0.0288205	0.057641	0.0648462	0.0432308	0.0216154	0	0.0288205	0	0.00720513	0	0	0	0	0	0	0	0	0.0792564	0.0432308	0	1.21046	0	0.00720513	0.00720513	0	0.00720513
Sulcia	0	0	0	0	0	0	0	0	0	0	0	0	0	0	0	0	0	0	0	0	0	0	0	0	0	0	0	0	0	0	0	0	0	0	14.821	0	0	0	0	0	0	0	0	0	0	0	0	0	0
Agrobacterium larrymoorei	0.122487	0.0360257	0.0216154	0.0288205	0.0648462	0.0288205	0.0144103	0	0.684487	0.0144103	0	0.0216154	0	0.00720513	0	0.00720513	0.0216154	0.122487	0.0792564	0.0504359	0.0360257	0	0.417898	0.53318	0.749334	0.396282	0.187333	0.943872	0.151308	0.353051	0.324231	0.583616	0.26659	0.129692	0.0432308	0.0936667	0.25218	0.136897	0.367462	0.677282	0.81418	1.16003	1.75085	0.273795	0.360257	0.057641	1.44103	0.713308	0.057641
Rhodanobacter	0.0360257	0.00720513	0.00720513	0.057641	0.0432308	0.0360257	0.0288205	0.0144103	0.00720513	0.00720513	0.00720513	0.00720513	0	0	0	0	0	0	0.281	0.0504359	0.00720513	0.144103	0.0288205	0.338641	0.0216154	0.259385	0.00720513	0.201744	0.54759	0.288205	0.244974	0.0144103	0.0144103	0	0.00720513	0	0.0792564	0.00720513	0	0.0792564	0.0144103	0.0144103	0.0216154	0.00720513	1.16003	0.317026	0.0360257	0.180128	0.0432308
Serratia fonticola	0.00720513	0	0	0	0	0	0	0.0216154	0	0	0	0	0	0	0	0	0	0	0	0	0	0	0	0	0	0.0144103	0	0	0	0	0	0.0216154	0	0	0	0.00720513	0	0	0	0	0	0	0	0	0	0.00720513	0	0	0
Enterococcus faecalis	0	0	0	0	0	0	0	0	0	0	0	0	0	0	0	0	0	0	0	0	0	0	0.0216154	0.0432308	0	0.0288205	0	0.684487	0	0	0	0.0288205	0	0	0	0	0	0	0	0	0.0936667	0.0144103	0	0.0144103	0	0	0	0	0
Acidocella	0.0288205	0.172923	0.122487	0	0.0936667	0.100872	0.00720513	0	0.00720513	0	0.734923	0.302615	1.49146	0.0216154	0.634051	0.0144103	0	0	0	0	0	0.0288205	0.187333	0.0360257	0.0504359	0.0432308	0.0720513	0.194539	0.0288205	0.122487	0.0288205	0.0504359	0.453923	0.158513	0.425103	0.677282	0.144103	0.208949	0.00720513	0.00720513	0.0360257	0	0.00720513	0	0.554795	0.57641	0.237769	0.396282	0.309821
Methylobacterium	0.25218	0.244974	0.25218	0.0360257	0.115282	0.345846	0.0432308	0.100872	0.489949	0.100872	0	0.0216154	0	0.237769	0.0144103	0.057641	0.115282	0.540385	1.21767	0.619641	1.2609	1.59954	0.259385	0.662872	0.360257	0.136897	0.122487	0.302615	0.0864616	0.180128	0.244974	1.18885	0.158513	0.0720513	0.0936667	0.100872	0.201744	0.244974	0.25218	0.53318	0.806975	2.31285	2.21197	1.65718	0.381872	0.489949	0.194539	0.338641	0.216154
Spiroplasma	0	0	0	0	0	0	0	0	0	0	0	0	0	0	0	0	0	0	0	0	0	0	1.10238	0	0	0	0	0	0	0	0	4.48159	0	0	0	0	0	0	0	0	0	0	0	0	0	0	0	0	0
Chloroflexota	0	0	0	0	0.0216154	0	0	0.057641	0.057641	0.0288205	0	0.151308	0	0.0216154	0.0504359	0.0720513	0	0	0	0	0	0	0	0	0	0	0	0	0	0	0	0	0	0	0	0	0	0	0	0	0	0	0	0	0.25218	0.129692	0.0936667	0.0936667	0
Acidobacteriaceae	0.662872	0.317026	0.158513	0.187333	0.0432308	0.259385	0.288205	0.129692	0.0792564	0.151308	0.0864616	0.194539	0.0792564	0.129692	0.0648462	0.100872	0.0864616	0.0432308	0.00720513	0.0504359	0.0504359	0.00720513	0.172923	0.446718	0.057641	0.230564	0.194539	0.742128	0.136897	0.288205	0.144103	0.0432308	0.172923	0.756539	0.612436	0.187333	0.569205	1.36177	0.0432308	0.129692	0.129692	0.0792564	0.0720513	0.0648462	0.439513	0.244974	0.158513	0.403487	0.115282
Acidobacteriota	0.136897	0.0720513	0.0216154	0.338641	0.100872	0.115282	0.0864616	0.0504359	0.100872	0.216154	0	0.00720513	0.0360257	0.187333	0.0360257	0.0432308	0.0792564	0.0720513	0.0720513	0.108077	0.136897	0.288205	0.108077	0.158513	0.0864616	0.151308	0.288205	0.136897	0.0432308	0.216154	0.100872	0.0432308	0.129692	0.144103	0.115282	0.129692	0.0936667	0.0936667	0.0720513	0.223359	0.0792564	0.26659	0.158513	0.129692	0.180128	0.201744	0.057641	0.172923	0.115282
Proteobacteria	0	0	0	0	0	0	0	0	0	0	0	0	0	0	0	0	0	0	0	0	0	0	0	0	0	0	0	0	0	0	0	0	0	0	0	0	0	0	0	0	0	0	0	0	0	0	0	0	0
Cyanobacteria	0.129692	0.0144103	0.00720513	0.0288205	0.0216154	0.108077	0	0	0.0144103	0.151308	0.00720513	0.129692	0.0144103	0.00720513	0.0288205	0	0.00720513	0	1.08077	3.28554	0.396282	0.26659	0.273795	0	0	0	0	0	0	0	0	0	0	0	0	0	0	0	0	0	0	0	0	0	0	0	0	0	0
Pseudomonas aeruginosa	0	0	0	0	0	0	0	0.00720513	0	0	0	0	0	0	0	0	0	0	0	0	0	0	0.0432308	0.00720513	0.00720513	1.17444	0	0	0	0.0216154	0.0288205	0	0	0	0	0	0	0	0.302615	0	0.0288205	0	0.26659	0	0	0	0	0	0
Acetobacteraceae	0.0432308	0.706103	0.770949	1.08077	0.468333	0.82859	0.806975	0.237769	0.57641	0.381872	0.00720513	0.0216154	0.0504359	0.0144103	0.0144103	0.0216154	0.518769	0.562	1.04474	0.0720513	0.53318	1.09518	0	0	0	0.0432308	0	0.00720513	0.00720513	0.057641	0.0144103	0	0	0	0.0144103	0	0.00720513	0.00720513	0	0.057641	0.0648462	0.00720513	0	0.00720513	0.122487	0.0144103	0.00720513	0.0648462	0.144103
Cyanobacteria	0.0144103	0	0	0	0	0	0	0	0	0.00720513	0	0	0	0	0	0	0	0	0	0	0	0	0.180128	0.0432308	0.0720513	0.057641	0.0504359	0.100872	0.0144103	0.0504359	0.057641	0.151308	0.0720513	0.108077	0.237769	0.0720513	0.237769	0.0864616	0.057641	0.756539	0.158513	0.172923	0.410692	0.302615	0	0	0.00720513	0.00720513	0
Acidocella	0	0.00720513	0	0	0	0.00720513	0	0	0	0	0	0	0.136897	0	0.453923	0	0	0	0	0	0	0	0	0	0	0	0	0	0	0	0	0	0	0	0	0	0	0	0	0	0	0	0	0	0.54759	0.108077	0.165718	0.216154	0.129692
Cyanobacteria	0.122487	0.0144103	0	0	0	0	0.0288205	0.0288205	0.00720513	0	0.0144103	0.00720513	0.0432308	0.0360257	0	0	0.0720513	0	0	0	0	0.0216154	0.0144103	0.0216154	0	0.0144103	0.0432308	0	0.0216154	0.00720513	0	0	0.0216154	0.0360257	0.0936667	0.0432308	0.0504359	0.0288205	0.0216154	0.00720513	0.0144103	0.00720513	0	0.0216154	0.0720513	0.0360257	0.115282	0.057641	0.100872
Ktedonobacterales	0	0	0	0	0	0	0	0	0	0	0	0	0	0.0216154	0	0.00720513	0	0	0	0	0	0	0.122487	0.144103	0.108077	0.0648462	0.115282	0.0288205	0	0.0216154	0.129692	0.158513	0.569205	0.0936667	0.230564	0.230564	0.806975	0.0216154	0	0	0	0.122487	0.0792564	0.00720513	0	0	0	0	0
Cyanobacteria	0.0144103	0	0	0	0	0	0	0.0360257	0.00720513	0.0360257	0	0.0288205	0	0.0648462	0	0.129692	0	0	0	0.0144103	0	0	0.0216154	0.0720513	0.0216154	0.0432308	0.0432308	0.0288205	0.0144103	0	0.0216154	0.00720513	0.0360257	0.0504359	0.216154	0.00720513	0.201744	0.0720513	0.00720513	0.194539	0.0936667	0.115282	0.230564	0.158513	0.0360257	0.00720513	0.0360257	0.0432308	0.0216154
Cyanobacteria	0.0360257	0	0.0144103	0.0144103	0	0.00720513	0	0	0.0720513	0.0144103	0	0.00720513	0	0	0	0.0216154	0	1.00872	0.00720513	0.00720513	0.0432308	0.0360257	0	0	0.0144103	0.00720513	0.00720513	0.0216154	0	0	0	0.0360257	0.00720513	0	0.0432308	0.00720513	0.0216154	0.0144103	0.0288205	0.158513	0.0432308	0.0144103	0.0216154	0.0720513	0	0.00720513	0.00720513	0	0
Acetobacteraceae	0.0216154	0	0	0	0.0216154	0	0	0.727718	0.540385	0.158513	0.00720513	0.288205	0	0.562	0	1.18885	0	0	0	0	0	0	0.00720513	0	0	0.00720513	0	0	0	0.00720513	0	0	0	0	0.00720513	0	0.0144103	0	0	0	0	0	0	0	0	0	0	0	0
Cyanobacteria	0.057641	0.0216154	0	0	0.0144103	0.0144103	0	0.0432308	0.00720513	0.0216154	0.0144103	0.0360257	0.0936667	0.0144103	0.122487	0.115282	0.00720513	0.00720513	0	0	0	0	0.0144103	0.0144103	0.0216154	0.0216154	0.0288205	0.0216154	0.00720513	0.0792564	0.0216154	0.0432308	0.0648462	0.122487	0.417898	0.0936667	0.208949	0.158513	0	0.0504359	0.00720513	0.00720513	0.00720513	0.0144103	0.0288205	0.0360257	0.057641	0.0432308	0.057641
Rhizobium	0.0504359	0.0216154	0.374667	0.0216154	0.0792564	0.0936667	0.0720513	0.0504359	0.0360257	0.0504359	0	0	0	0	0	0.00720513	0.00720513	0.0288205	0.0648462	0.00720513	0.0648462	0	0.129692	0.309821	0.180128	0.201744	0.187333	0.461128	0.151308	0.122487	0.108077	0.273795	0.0936667	0.0432308	0.136897	0.122487	0.0432308	0.0144103	0.525974	0.165718	0.360257	0.468333	0.648462	0.0792564	0.165718	0.317026	0.0864616	0.273795	0.244974
Sphingomonas	0.489949	0.122487	0.0432308	0.259385	0.0216154	0.0504359	0.230564	0.0360257	0.0288205	0.439513	0.0144103	0.00720513	0.00720513	0.0792564	0	0.0432308	1.05915	0.0792564	0.281	1.124	0.360257	1.33295	0.0864616	0.144103	0.0216154	0.0648462	0.0216154	0.0144103	0	0.194539	0.057641	0.144103	0.057641	0	0	0.0288205	0.0432308	0.0432308	0.432308	0.057641	0.100872	0.223359	0.0792564	0.144103	0.00720513	0	0	0	0
Caulobacteraceae	0.230564	0.0504359	0.115282	0.0216154	0.0144103	0.0792564	0.057641	0.115282	0.0648462	0.0504359	0.108077	0.0144103	0.00720513	0.345846	0.180128	0.144103	0.0144103	0	0.057641	0.00720513	0.0216154	0.0144103	0.0720513	0.194539	0.0936667	0.0936667	0.511564	0.0792564	0.0720513	0.172923	0.0648462	0.057641	0.943872	0.778154	0.662872	0.468333	0.353051	0.684487	0.194539	0.0936667	0.115282	0.129692	0.0360257	0.108077	0.273795	0.187333	0.129692	0.0792564	0.057641
Wolbachia	0.144103	0.0720513	0	0.598026	0.504359	0.223359	0.0144103	1.59954	0.00720513	0.489949	0	0	0	0	0	0	0	0	0	0	0	0	0	0	0	0	0.00720513	0	0	0	0	0.273795	0	0	0.0864616	0	0.0288205	0	0	0	0	0	0	0	0	0	0	0	0.0432308
Firmicutes	0.129692	0.187333	0.144103	0.281	0.187333	0.302615	0.151308	0.0144103	0.0504359	0.057641	0.115282	0.108077	0.281	0.115282	0.439513	0.288205	0	0.00720513	0	0	0.0360257	0.0648462	0	0	0	0	0.00720513	0	0	0	0	0	0	0	0	0	0	0	0	0	0	0	0	0	0.151308	0	0.0360257	0	0.0648462
Xanthomonadales	0	0	0	0	0	0	0	0	0	0	0	0	0	0	0	0	0	0	0	0	0	0	0.25218	0.468333	0.180128	0.0792564	0.259385	0.0648462	0.0288205	0.338641	0.158513	0.511564	0.713308	0.309821	0.850205	1.36177	0.569205	0.172923	0.0432308	0.0504359	0.0144103	0.165718	0.0720513	0.057641	0.00720513	0	0	0	0
Cyanobacteria	0.0936667	0.0504359	0.0360257	0.0144103	0.00720513	0.0144103	0.00720513	0.057641	0.0216154	0.00720513	0	0.0216154	0.00720513	0	0	0.0144103	0.0216154	0.0288205	0	0.0432308	0.0720513	0	0.324231	0.439513	0.562	0.432308	0.518769	0.374667	0.230564	0.461128	0.525974	0.194539	0.129692	0.634051	0.25218	0.172923	0.605231	0.281	0.0288205	0.389077	0.403487	0.345846	0.180128	0.367462	0.0864616	0.151308	0.108077	0.302615	0.129692
Methylobacteriaceae	0	0	0	0	0	0	0	0	0	0	0	0	0	0	0	0	0	0	0	0	0	0	0.0504359	0.180128	0.0792564	0.0288205	0.0648462	0.0432308	0	0.136897	0.0288205	0.0648462	0.00720513	0.29541	0.108077	0.0864616	0.417898	1.72923	0.0288205	0.108077	0.144103	0.0216154	0.0720513	0.144103	0.00720513	0.0144103	0	0	0
Edaphobacter	0	0.208949	0.0936667	0.144103	0.0144103	0.122487	0.115282	0.00720513	0.0216154	0.0936667	0	0	0	0.0360257	0	0	0.180128	0.0648462	0.0792564	0.0216154	0.0360257	0.0792564	0	0	0	0	0.00720513	0	0	0	0	0	0	0	0	0	0	0	0	0.00720513	0	0	0	0.0144103	0.0864616	0.0288205	0.057641	0.0432308	0.122487
Actinomycetospora	0.00720513	0	0	0	0	0	0	0	0	0	0	0	0	0	0	0	0	0	0	0	0.00720513	0	0.108077	0.0936667	0.0720513	0.0360257	0.100872	0.057641	0.0288205	0.0792564	0.057641	0.26659	0.0360257	0.0504359	0.0288205	0.0360257	0.0720513	0.0360257	0.172923	0.410692	0.562	0.396282	0.554795	0.345846	0	0	0	0	0
Sphingomonas	0	0	0	0	0	0	0	0	0	0	0	0	0	0	0	0	0	0	0	0	0	0	0.0504359	0.0432308	0.0648462	0	0.00720513	0.0144103	0.00720513	0.0288205	0	0.122487	0.0144103	0	0	0	0.00720513	0.0216154	1.90215	0.0216154	0.129692	0.151308	0.0720513	0.0648462	0	0.0144103	0.0144103	0	0
Ralstonia	0	0	0	0	0	0	0	0	0	0	0	0	0	0	0	0	0.713308	0	0.0864616	0	0	0.396282	0	0	0	0	0	0	0	0	0	0	0	0	0	0	0.00720513	0	0	0	0	0	0	0	0	0	0	0	0
Cyanobacteria	1.05915	0.122487	0	0.0288205	0.00720513	0.00720513	0.129692	0.100872	0.144103	0.29541	0	0.0144103	0.00720513	0.122487	0.057641	0.0648462	0.144103	0.770949	0.540385	1.62836	0.475539	0.29541	0.0360257	0	0.0216154	0.00720513	0.00720513	0	0	0.00720513	0	0.0504359	0	0.0432308	0.0288205	0	0.0648462	0.057641	0.0144103	0.100872	0.0936667	0.136897	0.122487	0.0864616	0.0792564	0.0288205	0.00720513	0.0432308	0.0864616
Acetobacteraceae	0.0936667	0.0792564	0.0288205	0.0216154	0.0144103	0.0864616	0.0144103	0	0.00720513	0.00720513	0.0648462	0.057641	0.136897	0.00720513	0.0360257	0.0936667	0	0	0	0	0.00720513	0.0216154	0	0	0	0.0144103	0.00720513	0.403487	0	0.0144103	0.0144103	0	0	0.273795	0.345846	0	0.345846	0.237769	0.0504359	0.0216154	0.00720513	0	0.00720513	0	0.353051	0.0936667	0.108077	0.057641	0.0720513
Rhodomicrobium	0.0144103	0.00720513	0.00720513	0	0	0	0.0144103	0	0	0.0216154	0	0	0	0	0	0	0	0.057641	0.0144103	0.259385	0.0432308	0.0360257	0.165718	0.201744	0.165718	0.180128	0.136897	0.201744	0.0504359	0.129692	0.0864616	0.108077	0.0504359	0.0360257	0.0720513	0	0.0792564	0.057641	0.0864616	0.353051	0.122487	0.259385	0.302615	0.223359	0	0	0	0.0144103	0
Edaphobacter	0	0	0.00720513	0	0	0	0.0144103	0	0	0	0	0	0	0.00720513	0	0.00720513	0	0.0144103	0	0	0.00720513	0.00720513	0.115282	0.0504359	0.129692	0	0.0288205	0.115282	0.0288205	0.172923	0.057641	0.00720513	0.00720513	0.0432308	0	0	0.0216154	0.0360257	0.843	0.0432308	0.057641	0.0360257	0.0432308	0.0648462	0.00720513	0	0	0	0
Acetobacteraceae	0.0144103	0.158513	0.129692	0.223359	0.0792564	0.00720513	0.0648462	0.497154	1.34015	0.165718	0	0.0288205	0.0360257	1.34015	0.0216154	0.317026	0.122487	0.129692	0.0792564	0.0432308	0.115282	0.144103	0.0288205	0.00720513	0.0288205	0	0	0.0288205	0.00720513	0.0144103	0	0	0	0	0	0	0.00720513	0.0360257	0.0216154	0.0216154	0	0.00720513	0	0.0216154	0.00720513	0	0	0.00720513	0.0216154
Cyanobacteria	0.0648462	0.381872	0.208949	0.129692	0.172923	0.216154	0.0792564	0.244974	0.432308	0.396282	0.0432308	0.0360257	0.273795	0.172923	0.172923	0.129692	0.108077	0.0648462	0.0288205	0.0360257	0.0648462	0.165718	0	0	0	0	0	0	0	0	0	0	0.0288205	0.00720513	0.00720513	0.00720513	0.00720513	0	0	0	0	0	0	0	0	0	0	0.00720513	0
Burkholderia	0.0288205	0.00720513	0	0	0.0144103	0.00720513	0.00720513	0.00720513	0	0	0	0	0.0288205	0.00720513	0	0.0144103	0	0.0720513	0	0	0.0216154	0.0216154	0.129692	0.223359	0.115282	0.151308	0.100872	0.151308	0.0144103	0.0792564	0.0288205	0.194539	0.165718	0.108077	0.115282	0.108077	0.237769	0.129692	0.417898	0.208949	0.237769	0.230564	0.281	0.194539	0.00720513	0.00720513	0	0.0648462	0
Acidobacteriota	0.403487	0.713308	0.835795	1.18885	0.864616	1.18885	0.907846	0.590821	1.51308	1.31133	1.01592	0.518769	0.288205	1.20326	0.216154	0.54759	0.81418	0.446718	0.144103	0.288205	0.345846	0.309821	0.129692	0.0648462	0.122487	0.0216154	0.281	0.0360257	0.0216154	0.0720513	0.0216154	0.108077	0.208949	0.403487	0.216154	0.0720513	0.381872	0.57641	0.165718	0.172923	0.0792564	0.237769	0.0792564	0.29541	0.165718	0.165718	0.115282	0.25218	0.208949
Mucilaginibacter	0	0.00720513	0	0	0	0	0.00720513	0.0144103	0.00720513	0.100872	0	0	0.00720513	0	0	0	0	0.0432308	0.0360257	0	0.0432308	0.0288205	0.057641	0.0648462	0.0720513	0.0360257	0.057641	0.504359	0.115282	0.115282	0.208949	0.0288205	0.0216154	0.0360257	0.0144103	0.0144103	0.0216154	0.0288205	0.136897	0.0360257	0.0792564	0.144103	0.151308	0.158513	0.230564	0.0288205	1.59954	0.583616	0.0216154
Acidicapsa	0	0.0144103	0	0	0.0144103	0.0216154	0	0.0288205	0	0.00720513	0.0144103	0.0144103	0.00720513	0.0360257	0	0	0	0.00720513	0	0	0	0	0.122487	0.165718	0.201744	0.115282	0.0936667	0.288205	0.0360257	0.165718	0.108077	0.0792564	0.0864616	0.439513	0.216154	0.0288205	0.554795	0.136897	0.0360257	0.0792564	0.0792564	0.0504359	0.0288205	0.122487	0.0144103	0.0144103	0.0360257	0.0216154	0.0216154
Bacteria	0.108077	0.151308	0.0360257	0.129692	0.00720513	0.00720513	0.259385	0.0720513	0.0504359	0.172923	0	0.0360257	0.0216154	0.151308	0.0144103	0.00720513	0.331436	0.158513	0	0.0720513	0.158513	0.273795	0.0216154	0.00720513	0	0	0.0144103	0.0360257	0	0.057641	0.0216154	0.0216154	0.0144103	0.00720513	0.0360257	0.00720513	0.0216154	0.057641	0	0.0864616	0.0360257	0	0.0720513	0.057641	0	0	0	0.0144103	0.0144103
Cyanobacteria	0.0504359	0	0.00720513	0	0	0	0	0.00720513	0	0.00720513	0	0	0	0	0	0.00720513	0	0	0	0.0288205	0	0	0.136897	0.122487	0.309821	0.0648462	0.0792564	0.0360257	0.108077	0.158513	0.317026	0.634051	0.194539	0.0504359	0.100872	0.273795	0.194539	0.057641	0.0288205	0.0288205	0	0.489949	0.194539	0.122487	0	0	0	0	0
Cyanobacteria	0	0	0	0	0	0	0	0	0	0	0	0	0	0	0	0	0	0	0	0	0	0	0.122487	0.0144103	0.0144103	0.0216154	0.00720513	0.0432308	0.00720513	0.0432308	0.0144103	0.129692	0.0648462	0.331436	0.216154	0.115282	0.583616	0.864616	0.0288205	0.0720513	0.144103	0.00720513	0.0504359	0.331436	0	0	0	0	0
Cyanobacteria	0	0	0	0	0	0	0	0	0	0	0	0	0	0	0	0	0	0	0	0	0	0	0	0.0216154	0.0216154	0.00720513	0	0.0504359	0	0.0360257	0.0432308	0.0504359	0.00720513	0.0288205	0.0432308	0.00720513	0.0792564	0.0936667	0.0648462	0.770949	0.26659	0.0504359	0.26659	0.677282	0.00720513	0	0	0	0
Cyanobacteria	0	0.0936667	0.0288205	0.0216154	0.0648462	0.0720513	0.00720513	0.0144103	0	0	0	0.0216154	0.057641	0.0288205	0.0936667	0.0288205	0	0	0	0	0	0	0	0	0	0	0	0	0	0	0	0.00720513	0.00720513	0	0	0.00720513	0	0	0	0	0	0	0	0	0.151308	0.0216154	0.057641	0.0432308	0.0504359
Rhodospirillales	0.057641	0.108077	0.0288205	0.0504359	0.0504359	0.0936667	0.00720513	0.057641	0.0936667	0.0288205	0.100872	0.144103	0.151308	0.0432308	0.453923	0.0864616	0.0216154	0.0144103	0	0	0	0	0.115282	0.057641	0.057641	0.0432308	0.187333	0.057641	0.0144103	0.208949	0.0432308	0.00720513	0.25218	0.0864616	0.25218	0.151308	0.237769	0.0648462	0.00720513	0.0432308	0.0288205	0.0144103	0	0.0216154	0.0936667	0.0648462	0.158513	0.100872	0.0288205
Chryseobacterium	0.0216154	0.0360257	0	0	0.100872	0	0	0	0.00720513	0	0	0	0	0	0	0.00720513	0	0.00720513	0.0648462	0	0	0	0.057641	0.0504359	0.0144103	0.115282	0	0.0144103	0.108077	0.446718	1.05915	0.403487	0	0	0.0144103	0	0	0	0.00720513	0	0.0360257	0.057641	0.108077	0.122487	0.00720513	1.22487	2.26962	0.482744	0
Actinomycetia	0.0144103	0.00720513	0.0144103	0	0	0.0360257	0.00720513	0.0144103	0.00720513	0	0	0.0216154	0	0.0432308	0.00720513	0	0	0.158513	0.0504359	0.0864616	0.180128	0	0.244974	0.648462	0.25218	0.187333	0.187333	0.29541	0.122487	0.583616	0.25218	0.871821	0.165718	0.381872	0.309821	0.115282	0.511564	0.201744	0.223359	0.943872	0.850205	0.54759	1.30413	0.439513	0.0288205	0.115282	0.0432308	0.100872	0.0144103
Granulicella aggregans	0.0720513	0.0360257	0.0216154	0.0216154	0.108077	0.0360257	0.057641	0.0288205	0.208949	0.151308	0.00720513	0.172923	0.0360257	0.223359	0.122487	0.0864616	0.338641	0.0504359	0.0504359	0.0936667	0.194539	0.108077	0.223359	0.194539	0.180128	0.180128	0.100872	0.338641	0.201744	0.720513	0.425103	0.151308	0.698898	0.727718	0.749334	0.648462	0.583616	0.26659	0.100872	0.172923	0.0432308	0.0216154	0.057641	0.115282	0.0432308	0.0504359	0.0360257	0.158513	0.108077
Acidisarcina polymorpha	0.0720513	0.360257	0.136897	0.0864616	0.194539	0.115282	0.144103	0.0504359	0.0792564	0.0360257	0.54759	0.288205	0.165718	0.345846	0.194539	0.25218	0.172923	0.0144103	0.00720513	0.00720513	0.0864616	0.0216154	0	0	0	0	0	0	0	0	0	0	0.00720513	0.0216154	0.00720513	0	0	0	0	0	0	0.00720513	0	0.0144103	0	0	0	0	0.0144103
Cyanobacteria	0.446718	0.0216154	0.0144103	0.0144103	0.0360257	0	0.0504359	0.208949	0.244974	0.230564	0.00720513	0.237769	0.0144103	0.583616	0.0792564	0.554795	0.00720513	0.0864616	0.0288205	0.0216154	0.208949	0.0432308	0.0144103	0.00720513	0.00720513	0	0	0	0	0	0.00720513	0.00720513	0.0504359	0.0144103	0.0360257	0.057641	0.057641	0.0144103	0.00720513	0.0720513	0.0216154	0.0360257	0.057641	0.0432308	0	0	0	0.00720513	0
Cyanobacteria	0	0	0	0.00720513	0	0	0	0	0	0	0.0504359	0	0.0288205	0	0.0216154	0	0	0	0	0	0	0	0	0	0	0	0	0	0	0	0	0	0	0	0	0	0	0	0	0	0	0	0	0	0.324231	0.0936667	0.057641	0.144103	0
Firmicutes	0.237769	0.26659	0.0648462	0.0648462	0.0792564	0.208949	0.136897	0.151308	0.0144103	0.0216154	0.00720513	0.0864616	0.0144103	0.0360257	0	0.0792564	0.00720513	0.00720513	0.0504359	0	0.00720513	0.0144103	0	0	0.0144103	0.0216154	0.331436	0.0144103	0	0.00720513	0	0	0	0.151308	0.151308	0.057641	0.0432308	0.374667	0.0288205	0.0288205	0.0216154	0.0360257	0.0288205	0.0144103	0.0144103	0	0	0	0.0144103
Acetobacteraceae	0.00720513	0	0	0.0216154	0.230564	0.0216154	0	0.273795	0.749334	0.180128	0.223359	0.403487	0.0216154	0.0792564	0.108077	0.216154	0.00720513	0	0	0	0.00720513	0	0.0936667	0.0936667	0.115282	0.0360257	0.302615	0.0504359	0.100872	0.180128	0.201744	0.180128	1.36897	0.432308	0.706103	0.922257	0.410692	0.367462	0.0216154	0.00720513	0.0216154	0.0360257	0.0360257	0	0	0	0	0	0
Cyanobacteriales	0	0	0	0	0	0	0	0	0	0	0	0	0	0	0	0	0	0	0	0	0	0	0	0	0	0.00720513	0	0	0.00720513	0.0216154	0	1.09518	1.80128	0.0432308	0	0.00720513	1.64277	0	0	0.057641	0	0	0.00720513	0	0	0	0	0	0
Acidobacteriota	0.180128	0	0	0	0	0	0	0	0.0144103	0.00720513	0	0	0	0.158513	0	0.0720513	0.00720513	0	0	0.0936667	0	0	0.0216154	0.00720513	0.00720513	0.00720513	0.0216154	0	0	0	0.0144103	0.00720513	0.122487	0.0144103	0.208949	0.0648462	0.230564	0.108077	0.00720513	0.0144103	0.0360257	0.0144103	0.00720513	0.0144103	0	0	0	0	0
Kitasatospora	0.0936667	0	0.0144103	0.0288205	0	0.0144103	0.00720513	0	0.0144103	0.0144103	0	0.281	0.0144103	0.0288205	0.00720513	0.0216154	0	0.00720513	0.00720513	0.00720513	0	0	0.0792564	0.648462	0.0432308	0.172923	0.0216154	1.98862	0.208949	0.180128	0.00720513	0.057641	0.136897	0.208949	0.0432308	0.108077	0.136897	0.0792564	0.057641	0.180128	0.0144103	0.0432308	0.0504359	0.0144103	0.0144103	0.00720513	0	0	0.0864616
Acetobacteraceae	0.57641	0.281	0.187333	0.223359	0.208949	0.562	0.345846	0.216154	0.439513	0.468333	0.129692	0.108077	0.057641	1.08077	0.0288205	0.417898	0.389077	0.554795	0.0936667	0.165718	0.598026	0.619641	0.0360257	0.0720513	0.0792564	0.230564	0.0936667	0.129692	0.0216154	0.0360257	0.0936667	0.057641	0.108077	0.244974	0.165718	0.0648462	0.569205	0.230564	0.0720513	0.273795	0.136897	0.201744	0.180128	0.180128	0.100872	0.108077	0.0432308	0.0360257	0.100872
Rhizobiaceae	0.0360257	0.0216154	0.0360257	0.00720513	0.0504359	0.0864616	0.0216154	0.0216154	0.0144103	0	0	0	0	0	0	0	0	0.0648462	0.0216154	0.0216154	0.100872	0	0.108077	0.108077	0.0720513	0.0288205	0.0504359	0.144103	0.00720513	0.057641	0.0792564	0.223359	0.0864616	0.00720513	0.00720513	0.0360257	0.0144103	0	0.223359	0.367462	0.288205	0.26659	0.331436	0.100872	0.0720513	0.0432308	0.0216154	0.172923	0.0144103
Gammaproteobacteria	0	0	0	0	0	0	0	0	0	0	0	0	0	0	0	0	0	0	0	0	0	0	0	0	0	0	0	0	0	0	0	0	0	0	0	0	0	0	0	0	0	0	0	0	0	0	0	0	0
Burkholderia	0.482744	0.0792564	0.208949	0.187333	0.0288205	0.0216154	0.057641	0.0216154	0.0360257	0.0648462	0	0.0144103	0.00720513	0.0360257	0	0	0.0144103	0.00720513	0.25218	0.00720513	0.0504359	0.0504359	0.122487	0.0792564	0.288205	0.115282	0.180128	0.288205	2.86764	0.172923	0.108077	0.0792564	0.0360257	0.100872	0.165718	0.0792564	0.151308	0.158513	0.144103	0.381872	0.158513	0.0720513	0.0216154	0.0432308	0.554795	0.0864616	0.0432308	0.345846	0.115282
Lacibacterium	0.0648462	0.0144103	0	0.0360257	0	0	0.00720513	0	0.00720513	0.00720513	0	0	0	0.00720513	0	0	0	0.00720513	0	0	0	0	0.0504359	0.057641	0.0216154	0.0504359	0.0288205	0.0216154	0.0432308	0.0720513	0.0864616	0.0360257	0.0360257	0.0360257	0	0.144103	0.0432308	0	0.0144103	0.0216154	0.0144103	0.057641	0.0504359	0.0144103	0.0144103	0.00720513	0	0.00720513	0.0144103
Acetobacteraceae	0.281	0.0288205	0.0504359	0	0.057641	0.0936667	0.0504359	0.0288205	0.0216154	0.0288205	0.29541	0.453923	0.0360257	0	0.0864616	0.108077	0.00720513	0.0144103	0	0.0216154	0.216154	0	0.0720513	0.208949	0.187333	0.0432308	0.100872	0.432308	0.0216154	0.0432308	0.0432308	0.288205	1.64277	0.734923	0.770949	2.51459	0.482744	0.540385	0.0288205	0.0504359	0.0360257	0.057641	0	0.00720513	0.0936667	0.151308	0.0360257	0.0144103	0.0288205
Deltaproteobacteria	0	0.057641	0.057641	0.158513	0	0.0144103	0.0936667	0.00720513	0.00720513	0.0504359	0	0	0	0.0216154	0	0	0.223359	0.403487	0.259385	0.057641	0.0936667	0.410692	0.0144103	0.00720513	0.0504359	0.0144103	0.0144103	0.057641	0.00720513	0.0288205	0.0216154	0.0144103	0	0.172923	0.0720513	0.0144103	0.396282	0.26659	0.0216154	0.0936667	0.172923	0.151308	0.165718	0.100872	0.00720513	0.0144103	0.0288205	0.0720513	0.0144103
Caulobacter vibrioides	0	0.0288205	0	0	0	0	0	0	0	0	0	0	0	0.00720513	0	0	0	0.00720513	0.0360257	0.0216154	0.0144103	0	0.108077	0.0648462	0.0648462	0.244974	0.108077	0.100872	0.0432308	0.144103	0.0504359	0.172923	0.0288205	0.0864616	0.0864616	0	0.115282	0.0936667	0.720513	0.0432308	0.0360257	0.0360257	0.151308	0.057641	0.00720513	0.0216154	0.158513	0.00720513	0
Leptolyngbyaceae	0	0	0	0	0	0	0	0	0	0	0	0	0	0	0	0	0	0	0	0	0	0	0.0288205	0.057641	0.0648462	0	0.0360257	0	0	0	0	0.108077	2.42813	0	0	1.21767	0	0	0	0	0	0.057641	0.00720513	0	0	0	0	0	0
Acetobacteraceae	0.108077	0.0792564	0.0144103	0.057641	0.0360257	0.144103	0.26659	0.0216154	0.0792564	0.0792564	0.0288205	0.0360257	0	0.489949	0	0.0648462	0.057641	0.0360257	0.0720513	0.0360257	0.0432308	0.0504359	0.057641	0.0720513	0.0360257	0.165718	0.0504359	0.0936667	0.0288205	0.0792564	0.129692	0.00720513	0.0864616	0.0864616	0.230564	0.0360257	0.122487	0.0720513	0.511564	0.172923	0.187333	0.0864616	0.0432308	0.115282	0.108077	0.0360257	0.057641	0.0504359	0.100872
Deltaproteobacteria	0	0	0	0	0	0	0	0	0	0	0	0	0	0	0	0	0	0	0	0	0	0	0	0.00720513	0.00720513	0	0	0	0	0	0	0	0	0.0432308	0	0	0	0	0	0	0	0	0	0	0.0144103	0	0.00720513	0.0432308	0.324231
Firmicutes	0.353051	0.100872	0.136897	0.136897	0.0432308	0.108077	0.136897	0.0792564	0.0720513	0.0648462	0.0648462	0.26659	0.0360257	0.0504359	0.0504359	0.0936667	0.00720513	0.0288205	0	0	0.0144103	0	0	0.0288205	0.0144103	0.0648462	0.057641	0	0	0.0360257	0	0.00720513	0.0288205	0.0360257	0.0216154	0.057641	0.0144103	0.144103	0	0.00720513	0.00720513	0.0144103	0	0.00720513	0	0.0144103	0	0	0
Gammaproteobacteria	0	0	0	0	0	0	0	0	0	0	0	0	0	0	0	0	0	0	0	0	0	0	0	0	0	0	0	0	0	0	0	0	0	0	0	0	0	0	0	0	0	0	0	0	0	0	0	0	0
Bdellovibrio	0.201744	0.0144103	0	0.0144103	0.00720513	0	0.0144103	0.0504359	0.00720513	0.0288205	0	0	0	0.0432308	0.00720513	0	0.0720513	0.144103	0.0288205	0.0288205	0.108077	0.237769	0.108077	0.0648462	0.151308	0.0432308	0.0792564	0.100872	0.0720513	0.122487	0.057641	0.0288205	0.100872	0.0360257	0.0288205	0.158513	0.0864616	0.0936667	0.0144103	0.100872	0.0720513	0.115282	0.0504359	0.0864616	0.0648462	0.100872	0.0360257	0.216154	0.108077
Mucilaginibacter	0.0216154	0.0360257	0.00720513	0.00720513	0	0	0	0	0	0.0432308	0	0.0288205	0.00720513	0.0144103	0.0216154	0.0144103	0.0144103	0.00720513	0	0	0.00720513	0	0.288205	0.360257	0.367462	0.425103	0.25218	0.309821	0.172923	0.518769	0.353051	0.129692	0.0720513	0.511564	0.208949	0.0432308	0.302615	0.0504359	0.0432308	0.26659	0.273795	0.108077	0.115282	0.144103	0.0504359	0.0864616	0.0216154	0.108077	0.115282
Sphingomonas	0	0.0360257	0	0	0	0.00720513	0	0	0	0	0	0	0	0	0	0	0	0	0	0	0.00720513	0	0.115282	0.237769	0.172923	0.0360257	0.0504359	0.208949	0.0504359	0.216154	0.0288205	0.331436	0.0216154	0.00720513	0.0288205	0.057641	0.0216154	0.0288205	0.0792564	0.0504359	0.151308	0.244974	0.237769	0.0864616	0	0.0504359	0	0	0
Cyanobacteria	0.0432308	0.129692	0.136897	0.0216154	0.129692	0.100872	0.115282	0.100872	0.0504359	0.144103	0.0792564	0.0432308	0.0720513	0.0288205	0.151308	0.187333	0	0.0432308	0.00720513	0	0.0720513	0.00720513	0	0	0	0.0144103	0	0	0	0	0	0	0	0.0288205	0	0	0.158513	0.0288205	0	0.00720513	0.0288205	0	0.0288205	0.0288205	0.0216154	0.00720513	0	0	0
Methylocella	0.0144103	0.0144103	0.00720513	0.0144103	0.0864616	0.0288205	0.0144103	0.0144103	0.0216154	0.0360257	0.0360257	0.0792564	0.0648462	0.0216154	0.0288205	0.0432308	0	0.00720513	0	0.0144103	0	0	0.057641	0.194539	0.0360257	0.00720513	0.0432308	0	0.00720513	0.0144103	0.0216154	0.144103	0.525974	0.108077	0.0720513	0.216154	0.057641	0.0288205	0.0432308	0.057641	0.0720513	0.0936667	0.136897	0.057641	0.0144103	0.0360257	0	0.0360257	0.00720513
Actinoallomurus	0.144103	0.0360257	0.00720513	0.00720513	0.00720513	0.0216154	0.057641	0.00720513	0.0144103	0.0360257	0	0.00720513	0.0288205	0.0720513	0.0216154	0	0.0432308	0.108077	0.00720513	0.0432308	0.0792564	0.0360257	0.0144103	0	0.0144103	0	0.0288205	0.0432308	0.0216154	0.100872	0.057641	0.0144103	0.0288205	0.230564	0.0720513	0.0216154	0.100872	0.0432308	0.0216154	0.230564	0.158513	0.0792564	0.151308	0.136897	0.0432308	0.0216154	0.0216154	0.057641	0.0936667
Spirosoma	0.0144103	0	0	0	0	0	0	0	0	0	0	0	0	0.00720513	0	0	0	0	0	0.0216154	0	0.201744	0.0216154	0	0.165718	0	0	0.0216154	0.00720513	0.0648462	0	0.0864616	0	0	0	0	0	0	0.0144103	0.00720513	0.0216154	0.0792564	0.0432308	0.25218	0	0	0.0216154	0.0648462	0
Kineococcus radiotolerans	0	0	0	0	0	0	0	0	0.00720513	0	0	0	0	0	0	0	0	0.0288205	0	0	0	0.0144103	0.0432308	0.057641	0	0.0216154	0.00720513	0.115282	0	0.0144103	0.00720513	0.0720513	0.0216154	0	0	0	0	0.00720513	0.0288205	0.0504359	0.122487	0.158513	0.216154	0.302615	0.00720513	0.00720513	0.0144103	0.0144103	0
Rickettsia	0	0.0216154	0	0	0	0.0504359	0.237769	0.057641	0.0216154	0.0216154	0	0	0	0	0.00720513	0	0	0	0	0	0	0	0	0.00720513	0.108077	0	1.36897	0	0	0.151308	0	0.00720513	0	0	0	0.0216154	0	0	0	0	0	0.0504359	0	0.00720513	0	0	0.151308	0.0216154	0
Leptolyngbyaceae	0	0	0	0	0	0	0	0	0	0	0	0	0	0	0	0	0	0	0	0	0	0	0.187333	0.151308	0.187333	0.0144103	0.0720513	0	0	0.0144103	0	0.605231	2.91808	0.115282	0.0360257	2.02464	0.187333	0	0	0	0	0.057641	0.0216154	0	0	0	0	0	0
Caulobacter	0.0648462	0.0144103	0	0.0144103	0	0.0216154	0	0	0	0.0216154	0.00720513	0	0	0.0504359	0	0	0.0216154	0.0288205	0	0	0.0144103	0	0.122487	0.122487	0.108077	0.0864616	0.281	0.0288205	0.0360257	0.100872	0.00720513	0.0216154	0.0288205	0.0216154	0.108077	0.0504359	0.0504359	0.0504359	0.360257	0.0216154	0.0144103	0.057641	0.057641	0.0720513	0.00720513	0.0648462	0.0144103	0.0216154	0
Asticcacaulis	0.0360257	0.0432308	0.00720513	0.108077	0.0216154	0	0.0432308	0	0.0504359	0.108077	0	0.0288205	0.00720513	0.122487	0.0216154	0	0.122487	0	0	0.00720513	0	0.0216154	0.194539	0.230564	0.338641	0.108077	0.100872	0.165718	0.0144103	0.057641	0.0360257	0.0792564	0.108077	0.057641	0.00720513	0.0720513	0.100872	0.0144103	0.108077	0.0864616	0.0216154	0.0360257	0.0648462	0.0288205	0.0648462	0.0648462	0.0432308	0.100872	0.0648462
Acetobacteraceae	0.0288205	0.0216154	0.00720513	0.0360257	0.158513	0.0144103	0.0432308	0.172923	0.158513	0.100872	0.540385	0.396282	0.216154	0.194539	0.360257	0.554795	0.00720513	0.00720513	0	0.0144103	0	0	0	0	0	0	0.00720513	0.0144103	0	0	0	0	0.00720513	0.0504359	0.057641	0	0.0360257	0.237769	0	0	0	0	0	0	0	0	0	0	0
Acetobacteraceae	1.36897	0.0792564	0.0504359	0.273795	0.144103	0.0360257	0.187333	0.403487	0.410692	0.338641	0.00720513	0.0864616	0.0144103	0.187333	0.0216154	0.129692	0.53318	0.180128	0.425103	0.331436	0.417898	0.309821	0.0504359	0.0648462	0.0504359	0.0360257	0.0792564	0.0504359	0.0144103	0.0360257	0.00720513	0.00720513	0.0432308	0.057641	0.0720513	0.057641	0.0504359	0.100872	0.0432308	0.0504359	0.0360257	0.0144103	0.0432308	0.0144103	0.00720513	0.0360257	0.0144103	0	0.0504359
Bradyrhizobiaceae	0.0360257	0.0144103	0.0360257	0.0792564	0.0288205	0.0144103	0.0864616	0.057641	0.0216154	0.0432308	0	0	0.00720513	0.0648462	0	0.0288205	0.0648462	0.237769	0.778154	0.144103	0.374667	0.144103	0.0720513	0.0360257	0.0288205	0.0504359	0.0216154	0.057641	0.0720513	0.0720513	0.0288205	0.0216154	0	0.0504359	0.0432308	0.00720513	0.0720513	0.0648462	0.0720513	1.02313	0.331436	0.0504359	0.144103	0.432308	0.0288205	0.0144103	0	0	0.0216154
Acidobacteriota	0.0792564	0.115282	0.237769	0.144103	0.237769	0.511564	0.144103	0.172923	0.244974	0.172923	0.273795	0.439513	0.136897	0.259385	1.36897	1.00151	0.374667	0.0648462	0.00720513	0	0.0432308	0.331436	0	0.00720513	0.00720513	0.00720513	0	0.0504359	0.0144103	0.0216154	0.0288205	0	0	0.144103	0.0720513	0	0.0360257	0.281	0.00720513	0.0360257	0.0144103	0	0.0216154	0.0216154	0.835795	0.929462	0.475539	0.554795	0.554795
Acidobacteriota	0.0792564	0.100872	0.0360257	0	0	0.0648462	0.0144103	0	0.0216154	0	0.00720513	0.00720513	0.00720513	0.0288205	0	0.0144103	0.00720513	0.0144103	0	0.00720513	0	0	0.00720513	0.057641	0.0144103	0.0864616	0.0360257	0.0432308	0.0360257	0.0504359	0.0144103	0.0432308	0.0504359	0.29541	0.0720513	0.0432308	0.129692	0.129692	0.0144103	0.136897	0.0504359	0.00720513	0.0288205	0.0720513	0.0936667	0.0648462	0.0144103	0.00720513	0.0504359
Rickettsiella	0	0	0	0	3.15585	0	0	0.00720513	0	0	0	0	0	0	0	0	0	0	0	0	0	0	0	0	0	0	0	0	0	0	0	0	0	0	0	0	0.00720513	0	0	0	0	0	0	0	0	0	0	0	0
Acidobacteriaceae	0	0.0720513	0.100872	0.0288205	0.100872	0.25218	0.0144103	0	0.0360257	0.612436	0.108077	0.057641	0.057641	0	0.00720513	0.0288205	0.0288205	0.00720513	0.00720513	0.00720513	0	0.0144103	0.0144103	0	0	0	0	0	0	0	0.00720513	0	0	0	0	0	0	0	0	0	0	0	0	0	0.00720513	0.00720513	0	0.0144103	0.0144103
Geodermatophilus	0	0	0	0	0	0	0	0	0.0288205	0	0	0	0	0	0	0	0	0	0	0	0	0.129692	0	0.0144103	0.0144103	0.0288205	0.00720513	0.0216154	0.0288205	0.0144103	0.0144103	0.0936667	0	0	0	0	0.00720513	0	0.0504359	0.0288205	0.108077	0.108077	0.180128	0.165718	0.0216154	0	0.00720513	0.00720513	0
Oculatellaceae	0	0	0	0	0	0	0	0	0	0	0	0	0	0	0	0	0	0	0	0	0	0	0	0	0	0	0	0	0	0	0	0.0792564	0	0	0	0	0	0	0	0	0	0	0	0	0	0	0	0	0
Methylocystaceae	0	0	0	0	0	0	0	0	0	0	0	0	0	0	0	0	0	0	0	0	0	0	0.0288205	0.0144103	0.00720513	0.00720513	0.0288205	0.0144103	0	0.0144103	0	0.0216154	0.0144103	0.655667	0.475539	0.129692	0.29541	0.792564	0.0144103	0.100872	0.00720513	0	0.00720513	0	0	0	0	0	0
Sphingobium	0	0	0.00720513	0	0	0	0	0	0	0	0	0	0	0	0	0	0	0	0	0	0	0	0.0648462	0.0288205	0.0144103	0.0216154	0.0144103	0.0504359	0.00720513	0.00720513	0	0.0288205	0	0	0.0144103	0	0.0144103	0.00720513	0.0936667	0.0144103	0.100872	0.144103	0.100872	0.0360257	0	0.0216154	0	0.057641	0.0216154
Nevskia terrae	0	0	0.0648462	0.0288205	0.0360257	0.00720513	0.0216154	0.0144103	0.0144103	0.00720513	0.0144103	0.0792564	0.0792564	0.0360257	0.0864616	0.0360257	0	0	0	0	0.0144103	0	0.0864616	0.115282	0.100872	0	0.115282	0.0504359	0.0792564	0.259385	0.180128	0.129692	0.259385	0.158513	0.165718	0.244974	0.057641	0.0504359	0	0.0288205	0	0.0288205	0.0288205	0	0.446718	0.25218	0.108077	1.05915	0.172923
Hyphomicrobiales	0.425103	0.194539	0.29541	0.136897	0.0288205	0.0504359	0.468333	0.0504359	0.158513	0.136897	0.0144103	0.0216154	0.00720513	0.172923	0	0.0648462	0.806975	0.432308	0.670077	0.345846	0.562	0.381872	0.122487	0.136897	0.108077	0.0504359	0.0432308	0.100872	0.0216154	0.0360257	0.0648462	0.0792564	0.0792564	0.0792564	0.0360257	0.172923	0.216154	0.122487	0.0288205	0.115282	0.057641	0.324231	0.345846	0.180128	0.115282	0.0792564	0.0504359	0.180128	0.187333
Hyphomicrobiales	0.187333	0.0648462	0.0360257	0.0360257	0	0	0.158513	0.0504359	0.0504359	0.0720513	0	0.0144103	0	0.187333	0.00720513	0.0360257	0.230564	0.136897	0	0.216154	0.223359	0.389077	0.108077	0.115282	0.0792564	0.0360257	0.0864616	0.0792564	0.0360257	0.0864616	0.108077	0.115282	0.0432308	0.129692	0.0360257	0.0864616	0.144103	0.151308	0.129692	0.0864616	0.115282	0.108077	0.100872	0.129692	0.0288205	0	0	0.0144103	0.0144103
Jatrophihabitans endophyticus	0	0.00720513	0.0216154	0	0	0	0	0	0.0144103	0.00720513	0	0	0.00720513	0.259385	0	0.0216154	0.0360257	0.0648462	0	0.0720513	0.144103	0.0288205	0.172923	0.439513	0.230564	0.0648462	0.288205	0.172923	0.100872	0.281	0.180128	0.57641	0.26659	0.353051	0.223359	0.122487	0.367462	0.367462	0.403487	0.900641	0.864616	0.785359	1.03754	0.706103	0.0936667	0.0288205	0	0.0288205	0
Alphaproteobacteria	0	0.00720513	0	0	0	0	0	0	0	0.0144103	0	0.00720513	0	0	0	0	0	0	0	0	0	0	0.115282	0.180128	0.0720513	0.0288205	1.77246	0.00720513	0	0.0288205	0	0.057641	0.0288205	0.0720513	0.0504359	0.0216154	0.0792564	0.0360257	0.0288205	0.0216154	0	0.0864616	0.0648462	0.0144103	0	0.0216154	0	0	0.0288205
Mucilaginibacter kameinonensis	0	0	0	0	0	0	0	0	0	0	0	0	0	0	0	0	0.0288205	0	0	0	0	0.0216154	0.0720513	0.309821	0.158513	0.0144103	0.0648462	0.446718	0.115282	0.0360257	0.057641	0.136897	0.108077	0.00720513	0	0	0.0216154	0	0.0504359	0.0216154	0.0648462	0.0504359	0.0360257	0.0216154	0.0216154	0.317026	0.122487	0.129692	0.00720513
Chitinophagaceae	0.00720513	0	0	0	0	0	0	0.0216154	0	0	0	0	0	0	0	0	0	0	0	0	0	0	0.0144103	0.0144103	0.0144103	0.00720513	0.0216154	0.0792564	0	0.0216154	0.0216154	0.0216154	0.00720513	0	0	0	0.0144103	0.0144103	0.540385	0.00720513	0.136897	0.0648462	0.0792564	0.0504359	0.0216154	0	0.00720513	0.0936667	0
Burkholderiaceae	0	0	0	0	0	0	0	0	0	0.00720513	0	0	0	0.00720513	0	0	0	0	0	0	0	0.00720513	0.0144103	0	0.0216154	0.0288205	0.057641	0.136897	0.0288205	0.0504359	0.0216154	0.0288205	0.0432308	0.0288205	0.00720513	0.0864616	0.0792564	0.00720513	0.00720513	0.057641	0.0216154	0.0144103	0.00720513	0.0360257	0.0792564	0.0936667	0.0288205	0.122487	0.353051
Robbsia andropogonis	0.0432308	0.136897	0.0288205	0.122487	0.0648462	0.0864616	0.136897	0.0360257	0.122487	0.0504359	0	0.00720513	0	0.00720513	0.00720513	0	0.00720513	0.0504359	0.158513	0.0216154	0	0.00720513	0	0.0144103	0	0	0	0	0	0	0	0	0	0	0	0	0	0	0.187333	0	1.58513	0.00720513	0	1.05195	0.144103	0.0792564	0	0.0288205	0.0360257
Thermosporothrix	0.367462	0	0	0.0504359	0.0360257	0	0.0288205	0.0144103	0.0144103	0.057641	0	0	0	0.0288205	0.00720513	0	0	0.00720513	0	0	0	0.00720513	0	0	0	0	0	0	0	0	0	0	0	0	0	0	0	0	0	0	0	0	0	0	0	0	0	0	0
Acidobacteriota	0.129692	0.0432308	0.0144103	0.0216154	0	0	0.0216154	0	0.0144103	0.0432308	0	0.0144103	0	0.25218	0	0.0648462	0.0360257	0	0	0	0.0144103	0.0288205	0.100872	0.172923	0.0648462	0.0792564	0.0360257	0.0288205	0.0216154	0.108077	0.00720513	0.057641	0.0864616	0.057641	0.0504359	0.0504359	0.0720513	0.0144103	0.00720513	0.0216154	0.0216154	0.237769	0.0216154	0.0720513	0.0144103	0.0360257	0.00720513	0.0144103	0.0288205
Chloroflexota	0	0	0	0	0	0	0	0	0	0	0	0	0	0	0	0	0	0	0	0	0	0	0.0288205	0.057641	0.0288205	0	0.057641	0	0	0	0	0.151308	1.31133	0	0	0.900641	0	0	0	0	0	0.0288205	0	0	0	0	0	0	0
Rhodanobacteraceae	0.0144103	0	0	0	0	0	0	0	0	0	0	0	0	0	0	0	0	0	0	0	0	0	0	0	0	0	0	0.00720513	0	0	0	0	0.00720513	0	0	0	0.00720513	0	0	0	0.0288205	0	0	0.0144103	0.0216154	0	0.00720513	0.0504359	0.0216154
Cyanobacteria	0	0.00720513	0	0	0	0	0.0144103	0	0	0	0	0	0	0	0	0	0	0.0144103	0.0216154	0	0.0288205	0.0144103	0	0	0	0	0.0144103	0	0	0	0	0	0.0216154	0	0	0	0	0	0	0	0	0	0	0	0.0144103	0	0.00720513	0	0
Thermomonosporaceae	0.0360257	0.00720513	0	0	0	0.00720513	0.0216154	0.00720513	0	0.0144103	0.0144103	0	0.0144103	0	0.0144103	0	0	0.0288205	0	0	0	0	0	0.0144103	0.0216154	0.0216154	0.0792564	0.0144103	0.00720513	0.00720513	0	0.0144103	0.0144103	0.0720513	0.0504359	0.0432308	0.0936667	0.0720513	0.00720513	0.0216154	0.00720513	0.00720513	0	0.0144103	0.057641	0	0.0720513	0	0.0792564
Chitinophagaceae	0	0	0	0	0	0	0	0	0	0	0	0	0	0	0	0	0	0	0	0	0	0	0.0144103	0.00720513	0.00720513	0	0	0.00720513	0.00720513	0	0	0.0504359	0	0	0.00720513	0	0	0	0	0.00720513	0.00720513	0.0216154	0.0144103	0.151308	0	0	0	0	0
Hymenobacter	0.0288205	0.00720513	0	0	0	0	0	0	0	0	0	0	0	0.0648462	0	0.0216154	0.0360257	0.00720513	0	0.0144103	0.0144103	0.108077	0.00720513	0	0	0	0	0.0864616	0.00720513	0.00720513	0.0144103	0	0	0	0	0	0	0	0	0.0288205	0.0288205	0.0216154	0	0.0864616	0	0	0.0216154	0.00720513	0
Actinomycetia	0	0.0288205	0.00720513	0.00720513	0.0144103	0	0	0	0.00720513	0.0144103	0	0	0.0216154	0.00720513	0.208949	0.00720513	0	0	0	0	0	0.00720513	0	0	0	0	0.00720513	0.0648462	0	0.00720513	0	0	0.0216154	0.0360257	0.0216154	0.0144103	0.0216154	0.0288205	0	0.108077	0.0216154	0	0.00720513	0.00720513	0.0360257	0.057641	0	0.00720513	0.180128
Cyanobacteriales	0	0	0	0	0	0	0	0	0	0	0	0	0	0	0	0	0	0	0	0	0	0	0	0	0	0	0	0	0	0	0	0	0	0	0	0	0	0	0	0	0	0	0	0	0	0	0	0	0
Cyanobacteria	0	0	0	0	0	0	0	0	0	0	0	0	0	0	0	0	0	0	0	0	0	0	0.00720513	0.00720513	0.00720513	0	0.00720513	0.00720513	0	0	0	0.00720513	0	0	0	0	0.0144103	0	0	0.0144103	0.0144103	0.0288205	0.0504359	0.0144103	0	0	0	0	0
Acinetobacter	0	0	0	0	0	0	0	0	0	0	0	0	0	0	0	0	0	0	0.223359	0	0	0	0.00720513	0	0	0.57641	0	0	0	0	0	0.475539	0	0	0	0	0	0	0	0	0	0	0	0	0	0	0	0	0
Verrucomicrobiota	0.0360257	0.0144103	1.08077	0.00720513	0.0288205	0.00720513	0	0.0360257	0.0720513	0.00720513	0.136897	0.0936667	0.115282	0	0.172923	0.0648462	0	0	0	0.00720513	0.0144103	0	0.00720513	0	0.0216154	0.00720513	0.00720513	0	0	0	0	0	0.0792564	0.0720513	0.0144103	0.0432308	0.0432308	0.0144103	0	0	0	0	0	0	0.194539	0.446718	0.0864616	0.122487	0
Erwiniaceae	0.180128	0.057641	0.0864616	0.0288205	0.994308	0.0504359	0.180128	0.0216154	0.850205	0.0504359	0.0144103	0	0	0	0.0216154	0	0	3.76108	0.00720513	0.0144103	0	0.0144103	3.40082	0.835795	0.713308	4.25823	0.144103	3.11982	0.281	8.17782	29.1808	0.180128	0	0.100872	0.0144103	0.0144103	0.00720513	0.00720513	0.288205	0.381872	0.922257	0.0864616	0	0.281	0.720513	1.16003	0.453923	0.281	0.057641
Chitinophaga	0	0	0	0	0	0	0	0	0	0	0	0	0	0	0	0	0	0	0	0	0	0	0.0144103	0	0.0360257	0.00720513	0.0144103	0.00720513	0.0144103	0.0216154	0	0.00720513	0.00720513	0.144103	0	0.0216154	0.0144103	0	0.00720513	0.0216154	0	0	0.00720513	0	0	0	0	0.00720513	0
Acetobacteraceae	0	0.00720513	0	0.00720513	0.00720513	0	0.0216154	0	0	0	0	0	0	0	0	0.00720513	0.00720513	0	0.00720513	0	0.00720513	0.0144103	0	0.00720513	0	0	0	0	0	0	0	0	0.0288205	0	0	0.0792564	0	0	0.00720513	0	0	0	0.0144103	0	0.00720513	0.00720513	0	0.00720513	0
Stigonema	0	0	0	0	0	0	0	0	0	0	0	0	0	0	0	0	0	0	0	0	0	0	0	0.0144103	0	0.0216154	0.00720513	0	0	0	0.0288205	0.0216154	0.0864616	0.994308	0.374667	0	0.201744	0.25218	0	0.0288205	0.0288205	0	0	0	0	0	0	0	0
Cyanobacteria	0	0	0	0.0144103	0.00720513	0	0	0.0144103	0	0.0216154	0	0	0	0	0.00720513	0	0	0	0	0	0	0	0	0	0	0	0	0	0	0	0	0	0	0	0	0	0	0	0	0	0	0	0	0	0.151308	0.0360257	0.0504359	0.0216154	0
Massilia	0	0	0.0504359	0.00720513	0.0144103	0.0216154	0	0.0432308	0.0360257	0.0216154	0	0	0	0.00720513	0	0	0.0360257	0	0.0648462	0.00720513	0	0.0144103	0.151308	0.057641	0.0360257	0.0432308	0.122487	0.057641	0.0288205	0.0144103	0.0144103	0.0864616	0	0	0	0.00720513	0.0144103	0	4.67613	0.00720513	0.0432308	0.00720513	0.0432308	0.122487	0.0216154	0.0144103	0.0792564	0.00720513	0.0144103
Actinomycetia	0.0288205	0.0216154	0	0	0	0.0144103	0.0360257	0.00720513	0.0144103	0.00720513	0	0	0	0.100872	0	0.0216154	0.00720513	0.0216154	0.0144103	0.172923	0.244974	0.0360257	0.00720513	0.0360257	0.0720513	0.0288205	0.0216154	0.0360257	0.0288205	0.0720513	0.0288205	0.0720513	0.0432308	0.108077	0.057641	0.00720513	0.216154	0.057641	0.0360257	0.115282	0.057641	0.0144103	0.057641	0.0720513	0.0288205	0	0	0.0288205	0.0432308
Acetobacteraceae	0.0720513	0.0504359	0.0360257	0.100872	0.0360257	0.00720513	0.0216154	0.0216154	0.0216154	0.057641	0	0.00720513	0	0.0144103	0	0	0.0504359	0.00720513	0.0432308	0.0504359	0.0432308	0.216154	0	0	0	0	0.0144103	0.00720513	0	0	0	0	0.00720513	0	0	0.00720513	0.0144103	0.00720513	0	0	0	0	0.00720513	0	0.0360257	0.0288205	0.0144103	0.0936667	0.0432308
Azospirillaceae	0.0288205	0	0	0	0.0144103	0	0	0	0	0	0	0	0	0	0.0144103	0	0.0144103	0	0	0	0	0	0.057641	0.00720513	0.00720513	0.0432308	0.115282	0.144103	0.122487	0.281	0.0936667	0.0792564	0.00720513	0.0792564	0.108077	0	0.057641	0.0936667	0	0.0648462	0.0648462	0.00720513	0.0144103	0	0	0	0	0	0
Firmicutes	0.00720513	0.0432308	0.0432308	0	0.0216154	0.158513	0.0648462	0.00720513	0	0.0288205	0.0288205	0.0432308	0.115282	0.0144103	0.374667	0.0144103	0	0	0	0	0.00720513	0.0216154	0	0	0	0	0	0	0	0	0	0	0	0	0	0	0.00720513	0.00720513	0.00720513	0	0	0	0	0	0.0792564	0.0216154	0.0360257	0.0144103	0
Methylobacterium	0	0	0	0	0	0.00720513	0	0.00720513	0	0	0	0	0	0	0	0	0	0	0	0	0.00720513	0	0.0216154	0.0504359	0.0360257	0.0144103	0	0.0216154	0.0144103	0.0216154	0.0216154	0.0936667	0.0288205	0.00720513	0.0144103	0.00720513	0.0144103	0.0216154	0.0432308	0.0360257	0.057641	0.115282	0.136897	0.129692	0	0	0	0.0360257	0.00720513
Microbacteriaceae	0.00720513	0.0144103	0.0360257	0.00720513	0	0.0144103	0	0.00720513	0.0144103	0.0144103	0	0.0216154	0	0.0216154	0	0.0216154	0.0144103	0.0504359	0.0792564	0	0.115282	0.0432308	0.0144103	0	0.00720513	0.00720513	0	0.057641	0	0.0360257	0.057641	0.0360257	0.00720513	0.00720513	0.00720513	0	0	0.0216154	0.00720513	0.324231	0.0504359	0.0648462	0.0936667	0.057641	0.0720513	0.0648462	0.0360257	0.0864616	0.057641
Alphaproteobacteria	0.108077	0.0432308	0.0432308	0.0216154	0.0360257	0.0720513	0.100872	0.0720513	0.0432308	0.0360257	0.208949	0.180128	0.057641	0.0864616	0.108077	0.108077	0.0432308	0	0	0.0216154	0.0504359	0.00720513	0.129692	0.122487	0.122487	0.108077	0.115282	0.115282	0.0648462	0.0936667	0.0144103	0.0720513	0.151308	0.353051	0.403487	0.317026	0.237769	0.216154	0.230564	0.0288205	0.0360257	0.0504359	0.0648462	0.0432308	0.0432308	0.0792564	0.057641	0.0936667	0.0144103
Rhizomicrobium	0	0.00720513	0	0	0	0	0	0	0	0	0	0	0	0	0	0	0	0	0	0	0	0	0.0216154	0.0864616	0.0504359	0.0288205	0.259385	0.00720513	0	0.0360257	0.00720513	0.0288205	0.108077	0.360257	0.497154	0.25218	0.331436	0.187333	0.0360257	0.0216154	0	0.0288205	0	0.0144103	0	0	0	0	0
Bacteroidota	0	0	0	0	0	0	0	0	0	0	0	0	0	0	0	0	0	0	0	0	0	0	0.0432308	0.0144103	0.0648462	0.0144103	0.0216154	0.0216154	0	0.00720513	0	0	0.00720513	0.0144103	0.00720513	0.00720513	0.00720513	0.057641	0.100872	0.0360257	0.0360257	0.00720513	0.00720513	0.0864616	0	0	0	0	0
Rudaea	0	0.00720513	0	0	0	0	0	0	0	0	0	0	0	0	0	0	0	0	0	0	0	0	0.0648462	0.0432308	0.0864616	0.0792564	0.129692	0.0432308	0.0144103	0.122487	0.00720513	0.0288205	0.165718	1.20326	0.922257	0.0288205	0.619641	0.25218	0.057641	0.0720513	0.115282	0.0792564	0.0504359	0.0648462	0	0	0	0	0.0432308
Blastocatella fastidiosa	0	0	0	0	0	0	0	0	0	0	0	0	0	0	0	0	0.00720513	0	0	0	0	0	0.216154	0.144103	0.172923	0.0504359	0.0936667	0.0648462	0.0216154	0.0360257	0.115282	0.237769	0.0360257	0.0504359	0.0216154	0.0648462	0.0792564	0.0216154	2.57223	0.115282	0.194539	0.374667	0.158513	0.403487	0.00720513	0.108077	0	0.0504359	0.0360257
Cyanobacteria	0.00720513	0	0.0144103	0	0	0	0	0	0	0	0	0	0	0	0	0	0.00720513	0.057641	0	0.0144103	0.0144103	0.0144103	0	0.0144103	0	0.0144103	0	0	0.00720513	0	0	0	0.00720513	0.0144103	0	0	0	0	0.00720513	0.0144103	0.0144103	0.0144103	0	0.00720513	0.057641	0.0144103	0	0.00720513	0.0216154
Parabacteroides	0	0	0	0	0	0	0	0	0	0	0	0	0	0	0	0	0	0	0	0	0	0	1.02313	0	0.461128	0.0648462	0	0.0288205	0	0	0	0	0	0	0	0	0	0	0	0	0	0	0	0	0	0	0	0	0
Hyphomicrobiales	0.489949	0.237769	0.136897	0.0648462	0.0144103	0.353051	0.136897	0.0216154	0.0864616	0.0216154	0.0720513	0.136897	0.0432308	0.0504359	0.0432308	0.0864616	0	0.0144103	0	0.00720513	0.00720513	0	0.057641	0.288205	0.144103	0.100872	1.20326	0.0648462	0.00720513	0.0720513	0	0.0792564	0.158513	0.525974	0.237769	0.374667	0.25218	0.626846	0.0216154	0.165718	0.144103	0.0936667	0.0648462	0.0216154	0.0360257	0.0360257	0.0504359	0	0.0648462
Quadrisphaera granulorum	0	0	0	0	0	0	0	0	0	0	0	0	0	0	0	0	0	0	0	0	0	0.381872	0	0.0792564	0.00720513	0.0144103	0	0.0144103	0.00720513	0	0.00720513	0.0720513	0	0	0.00720513	0	0.0144103	0	0.0360257	0.00720513	0.0360257	0.0936667	0.0432308	0.158513	0	0	0	0	0
Cyanobacteria	0.00720513	0.0144103	0.0432308	0.0504359	0.0432308	0	0.0288205	0.0288205	0.0864616	0.0216154	0.0504359	1.03754	0.0360257	0	0.057641	0.144103	0	0	0	0	0.0144103	0.00720513	0	0	0	0.0144103	0	0.0216154	0	0	0.00720513	0.0144103	0.0144103	0.0936667	0.0648462	0.0144103	0.0432308	0.172923	0	0	0	0	0	0.00720513	0.0648462	0.0216154	0.0144103	0.0216154	0
Blattabacterium	0	0	0.0216154	0	0	0	0	0	0	0	0	0	0	0	0	0.0216154	0	0	0	0	0	0	0	0	0	0	0	0	0	0	0	2.15433	0.187333	0	0	0	0	0	0	0	0	0	0	0	0	0	0	0	0
Xenophilus aerolatus	0.057641	0	0	0	0	0	0	0	1.03754	0	0	0	0	0	0	0	0	0	0.0504359	0.00720513	0	0	0.0720513	0.244974	0.057641	0.158513	0.0864616	0.0648462	0.0144103	0.0432308	0.0288205	0.129692	0.108077	0.0720513	0.0648462	0.0144103	0.0720513	0.0720513	0.26659	0.057641	0.187333	0.324231	0.158513	0.223359	0.0144103	0.0288205	0.0936667	0.0720513	0.0288205
Actinomycetia	0.165718	0.0792564	0.0288205	0.0288205	0.0432308	0.0720513	0.115282	0.0360257	0.0216154	0.0360257	0.0144103	0.0144103	0.0216154	0.0648462	0.00720513	0.0504359	0	0.187333	0.00720513	0.00720513	0.0216154	0.0504359	0	0.0144103	0.0216154	0.0216154	0.0720513	0.00720513	0.00720513	0.0144103	0.00720513	0	0.00720513	0.0792564	0.0432308	0.0432308	0.0864616	0.0936667	0.0216154	0.00720513	0.0504359	0.0216154	0.0216154	0.0288205	0.237769	0	0.0360257	0.0360257	0.158513
Pycnacronema	0	0	0	0	0	0	0	0	0	0	0	0	0	0	0	0	0	0	0	0	0	0	0	0	0.00720513	0.00720513	0.0144103	0	0	0	0	0	0	0	0	0	0.115282	0	0	0	0.057641	0	0	0	0	0	0	0	0
Weissella	0	0	0	0	0	0	0	0	0	0	0	0	0	0	0	0	0	0	0	0	0	0	1.62115	0	0	0.0360257	0	0	0	0	0	0.0144103	0	0	0	0	0	0	0	0	0	0	0	0	0	0	0	0	0
Luteibacter	0	0	0	0	0	0	0.0144103	0	0	0	0	0	0.00720513	0	0	0	0.00720513	0	0	0	0	0	0.331436	0.0720513	0.0648462	0.122487	0.0144103	0.655667	0.0864616	0.0936667	0.554795	0.244974	0.0216154	0.29541	0.00720513	0.00720513	0.0504359	0.00720513	1.64277	0.122487	0.381872	0.237769	0.194539	0.165718	0.0288205	0.0144103	0.0792564	0.0432308	0
Rubrobacteraceae	0	0	0	0	0	0	0	0	0	0	0	0	0	0	0	0	0	0	0	0	0	0	0.100872	0.144103	0.158513	0.0504359	0.216154	0.0936667	0.0144103	0.115282	0.0792564	0.180128	0.158513	0.100872	0.151308	0.115282	0.273795	0.0792564	0.108077	0.201744	0.281	0.187333	0.324231	0.201744	0	0.00720513	0	0	0
Acetobacteraceae	0	0	0	0	0	0	0	0	0	0	0	0	0	0	0	0	0	0	0	0	0	0	0	0.00720513	0.00720513	0	0	0	0	0	0	0.100872	0.172923	0	0	0.122487	0	0	0	0	0	0.0360257	0	0	0	0	0	0	0
Cyanobacteria	0.25218	0.0432308	0.0288205	0.0144103	0.0144103	0.00720513	0.0288205	0	0.0432308	0.0432308	0	0.0432308	0.0216154	0.151308	0.0216154	0.0432308	0.0144103	0.0144103	0	0.0144103	0.0648462	0.0144103	0.0504359	0.115282	0.0360257	0.0216154	0.0432308	0.057641	0.0144103	0.0216154	0.0144103	0.151308	0.29541	0.259385	0.410692	0.309821	0.432308	0.309821	0	0.129692	0.0648462	0.0288205	0.0288205	0.0504359	0.0936667	0	0.0864616	0.0792564	0.0792564
Proteobacteria	0	0.0216154	0.00720513	0.00720513	0.00720513	0	0	0.0360257	0.0216154	0.0144103	0.00720513	0.0504359	0.0360257	0.0288205	0.0648462	0.0144103	0	0	0	0	0	0	0.0792564	0.158513	0.0864616	0.0504359	0.208949	0.0648462	0.0144103	0.136897	0.00720513	0.115282	0.425103	0.569205	0.806975	0.360257	0.648462	0.367462	0.108077	0.0936667	0.100872	0.165718	0.0720513	0.0792564	0.00720513	0.0648462	0	0	0.00720513
Byssovorax cruenta	0	0	0	0	0	0	0	0	0	0	0	0	0	0	0	0	0	0	0	0	0	0	0	0.0288205	0.0144103	0	0	0	0	0	0.0216154	0.057641	0.00720513	0	0	0.0216154	0.0216154	0	2.21197	0.0144103	0	0.00720513	0.00720513	0.0216154	0	0	0	0	0
Acidisphaera	0.0648462	0.0792564	0.0504359	0.0432308	0.0432308	0.0360257	0.057641	0.0288205	0.0144103	0	0.0360257	0.0144103	0.00720513	0.0216154	0.0216154	0.0504359	0.00720513	0.00720513	0	0	0.0360257	0.0144103	0	0.0216154	0	0	0.00720513	0	0	0	0	0	0	0.0216154	0	0.0144103	0	0	0	0	0	0	0	0	0	0	0	0	0
Micropepsaceae	0.0288205	0	0.0144103	0.00720513	0	0.0144103	0.0216154	0.0288205	0.0144103	0	0.00720513	0.0216154	0	0.0216154	0	0	0	0	0	0	0	0	0.0432308	0.0720513	0.0504359	0.0144103	0.677282	0.0216154	0	0.0216154	0	0.00720513	0.0144103	0.057641	0.0216154	0.0792564	0.0648462	0.0144103	0.136897	0.0288205	0.00720513	0.0144103	0.00720513	0.0216154	0	0.144103	0	0.00720513	0.0432308
Phyllonema	0	0	0	0	0	0	0	0	0	0	0	0	0	0	0	0	0	0	0	0	0	0	0.0144103	0.0360257	0	0	0	0	0	0	0.00720513	0.0144103	0.122487	0.0792564	0.00720513	0.0144103	0.230564	0.108077	0	0	0	0	0	0	0	0	0	0	0
Turicibacter	0	0	0	0	0	0	0.00720513	0	0.00720513	0	0	0	0	0	0	0	0.00720513	0	0	0	0.00720513	0	0	0	0	1.44103	0	0	0	0	0	0	0	0	0.0144103	0	0	0.00720513	0	0	0	0	0	0	0	0	0	0	0
Buchnera aphidicola	0	0	0	0	0	0	0	0	0	0	0	0	0	0	0	0	0	0	0	0	0	0	0	0	0	0	0	0	0	0	0	0	0	0	0	0	0	0	0	0	0	0.0432308	0	0	0	0	0	0	0
Alphaproteobacteria	0.0216154	0.00720513	0	0	0	0.00720513	0	0.00720513	0	0	0.0144103	0.0216154	0.0144103	0.0144103	0.201744	0.00720513	0	0	0	0	0	0	0	0.0144103	0	0	0.00720513	0	0	0	0	0	0.00720513	0.0144103	0.0144103	0.0360257	0.00720513	0.0144103	0.0144103	0.00720513	0	0.00720513	0	0	0.0648462	0.0216154	0.00720513	0.00720513	0.00720513
Firmicutes	0	0	0	0	0	0	0	0	0	0	0	0	0	0	0	0	0	0	0	0	0	0	0.0432308	0.0504359	0.273795	0.0936667	0.115282	0.165718	0.0360257	0.0360257	0.0504359	0.0216154	0.0360257	0.0216154	0.0288205	0.00720513	0.136897	0.0216154	0.0216154	0.0360257	0.0792564	0.136897	0.259385	0.129692	0.0144103	0.0216154	0	0	0.00720513
Aquicella	0	0	0.00720513	0	0	0	0	0	0	0.00720513	0	0	0	0	0	0	0	0	0	0	0	0.0144103	0	0	0	0	0	0	0	0	0	0	0	0	0	0	0	0	0	0	0	0	0	0	0.180128	0.158513	0.00720513	0.187333	0.0360257
Chitinophagaceae	0	0	0	0	0	0	0	0	0	0	0	0	0	0	0	0	0	0	0	0	0	0	0.00720513	0.057641	0.0144103	0.0216154	0.00720513	0.0144103	0	0.00720513	0.00720513	0.00720513	0	0	0	0	0.00720513	0	0.0144103	0	0	0.0144103	0.00720513	0.0288205	0	0	0	0	0
Burkholderiales	0.0216154	0	0.00720513	0.00720513	0	0.0144103	0	0	0.00720513	0.0216154	0	0	0	0.0216154	0	0	0.0504359	0.0144103	0	0.0360257	0.0432308	0.0144103	0.00720513	0.0648462	0.00720513	0.00720513	0.0144103	0.0720513	0	0.0360257	0	0.0504359	0	0	0	0.0144103	0	0.00720513	0.0432308	0.0144103	0.057641	0.057641	0.0432308	0.0648462	0.108077	0.0360257	0.0288205	0.00720513	0
Rhizomicrobium	0.0432308	0.00720513	0.0216154	0.00720513	0	0.0216154	0	0.0432308	0	0.00720513	0.0360257	0.0288205	0	0.0432308	0	0	0.00720513	0	0	0	0	0	0.180128	0.331436	0.288205	0.108077	0.785359	0.129692	0.0216154	0.0144103	0.0360257	0.151308	0.165718	0.115282	0.0504359	0.26659	0.216154	0.136897	0.951077	0.0648462	0.0864616	0.172923	0.158513	0.144103	0.0216154	0.187333	0.00720513	0.0144103	0.0936667
Chryseobacterium	0	0.00720513	0.00720513	0	0	0	0	0	0	0.00720513	0	0	0	0	0	0	0	0	0	0	0	0.0216154	0.0936667	0.0288205	0	0.0720513	0.0216154	1.78687	0.00720513	0.194539	0.0144103	0.0216154	0.00720513	0	0	0	0	0.00720513	0	0.108077	0.216154	0.0648462	0.237769	0.115282	0.151308	0.0144103	1.07356	0.0648462	0.0288205
Chitinophagaceae	0	0	0	0	0	0	0	0	0	0	0	0	0	0	0	0	0	0.00720513	0	0	0	0	0.0144103	0.0216154	0.0360257	0.00720513	0.0144103	0.0792564	0	0.00720513	0.100872	0.0720513	0.00720513	0	0	0	0.00720513	0.0288205	0.0144103	0.0288205	0.0648462	0.100872	0.0144103	0.136897	0	0	0	0	0
Burkholderia	0.129692	0.0288205	0.0288205	0.151308	0.136897	0.0936667	0.136897	0.0432308	0.0432308	0.0864616	0	0	0	0.00720513	0.00720513	0.0288205	0	0	0.0504359	0.353051	0	0	0.785359	0.0792564	0.0720513	0.0288205	0.057641	0.0360257	3.95562	0.0288205	0.417898	0.0792564	0.0360257	0.0216154	0.0432308	0.0432308	0.0216154	0.0144103	0	0.259385	0	0.00720513	0	0.00720513	3.59536	3.01895	0.410692	5.46869	5.14446
Verrucomicrobiota	0.389077	0	0.0144103	0	0	0	0	0.0144103	0	0	0	0	0	0.057641	0	0	0.0144103	0	0	0.302615	0.0144103	0	0.129692	0.122487	0.122487	0.057641	0.0216154	0.0216154	0.0144103	0.194539	0.115282	0.0792564	0.0432308	0.0648462	0.108077	0.0288205	0.0720513	0.0936667	0.489949	0.0792564	0.0792564	0.0720513	0.194539	0.29541	0	0.00720513	0	0	0.00720513
Herbaspirillum	0.100872	0.0432308	0.0360257	0.0360257	0.0360257	0.0144103	0.057641	0	0.00720513	0	0.00720513	0	0	0.0144103	0	0	0	0.00720513	0	0.00720513	0.00720513	0	0.0504359	0.0504359	0.396282	0.0216154	0.0216154	0.100872	0	0.057641	0.0648462	0.0792564	0	0	0	0.00720513	0	0	0.122487	0.100872	0.0504359	0.309821	0.0288205	0.0720513	0.122487	0.165718	0.511564	0.0432308	0.0432308
Brevundimonas	0.0864616	0.00720513	0	0	0.00720513	0.0216154	0.0360257	0	0.0720513	0.0216154	0.0216154	0	0	0.208949	0	0.00720513	0.0864616	0.00720513	0	0.0288205	0.0864616	0	0.0792564	0.108077	0.129692	0.158513	0.26659	0.115282	0.0864616	0.497154	0.201744	0.129692	0.115282	0.317026	0.273795	0.489949	0.216154	0.403487	0.0864616	0.172923	0.0648462	0.115282	0.0504359	0.136897	0.00720513	0.0144103	0.0144103	0.00720513	0.0144103
Cyanobacteria	0	0	0.0144103	0	0	0	0	0	0	0	0	0	0	0.00720513	0	0	0	0.00720513	0	0	0	0	0.00720513	0.00720513	0	0.00720513	0.0144103	0	0	0	0.0144103	0.108077	0.00720513	0.0144103	0.0432308	0	0.0288205	0.00720513	0.0216154	0.0792564	0.0504359	0.108077	0.0792564	0.0360257	0.151308	0.0216154	0.0360257	0.136897	0.0864616
Bacteroidota	0	0	0	0	0	0	0	0	0	0	0	0	0	0	0	0	0	0	0	0	0	0	1.13121	0	0	0.00720513	0	0.0216154	0	0	0	0	0	0	0	0	0	0	0	0	0	0	0	0	0	0	0	0	0
Asticcacaulis	0	0	0	0	0	0	0	0	0	0	0	0	0	0	0	0	0	0	0	0	0	0	0	0	0	0	0	0	0	0	0	0	0	0	0	0	0	0	0	0	0	0.0144103	0.00720513	0	0	0	0	0	0
Gammaproteobacteria	0.0504359	0	0.0144103	0.115282	0.0360257	0	0	0.0144103	0.0432308	0.0144103	0.0648462	0.0864616	0.00720513	0.00720513	0.0648462	0.0504359	0	0	0	0	0	0	0	0	0.00720513	0	0	0.0144103	0	0.00720513	0.0144103	0	0	0	0.00720513	0.00720513	0	0	0	0	0	0	0	0	0.0648462	0.100872	0.00720513	0.0216154	0.0144103
Rhodospirillaceae	0.00720513	0.0504359	0.00720513	0.0216154	0.00720513	0.108077	0.0648462	0.00720513	0.0288205	0.0792564	0	0.00720513	0	0.0216154	0	0.00720513	0.0720513	0.0360257	0.0648462	0.108077	0.0144103	0.144103	0.0288205	0	0.00720513	0	0.00720513	0.00720513	0	0	0.00720513	0.0432308	0.0216154	0.0216154	0	0	0.0432308	0.00720513	0.00720513	0.0216154	0.0144103	0.00720513	0	0	0.0144103	0.0504359	0.00720513	0.00720513	0.136897
Burkholderiaceae	0	0	0	0	0	0	0	0	0	0	0	0	0	0	0	0	0	0	0	0	0	0	0	0	0	0	0	0	0	0	0	0	0	0	0	0	0	0	0	0	0	0	0	0	0.331436	0.0504359	0.0144103	0.756539	0.0144103
Acidobacteriota	0	0.122487	0.0288205	0.0648462	0.194539	0.0288205	0.115282	0.00720513	0.0720513	0.0648462	0	0.00720513	0	0.0288205	0.00720513	0.00720513	0.0360257	0.0864616	0.144103	0.0216154	0.0432308	0.122487	0.00720513	0	0	0	0	0	0	0	0	0	0	0	0	0.00720513	0	0	0	0	0	0	0	0	0.0720513	0	0.00720513	0.00720513	0.00720513
Cyanobacteria	0	0	0	0	0	0	0	0	0	0	0	0	0	0	0	0	0	0	0	0	0	0	0.0144103	0.0144103	0.0144103	0	0.0216154	0	0	0	0	0.0720513	0.0504359	0	0.00720513	0.057641	0	0	0	0.0288205	0.00720513	0.353051	0.057641	0.00720513	0.00720513	0	0	0	0.00720513
Rudaea	0.0216154	0	0	0	0	0.00720513	0	0.00720513	0	0	0	0.0144103	0	0	0	0	0	0	0	0	0	0	0	0.00720513	0	0.0360257	0.00720513	0.00720513	0	0.00720513	0	0.00720513	0.0216154	0.540385	0.583616	0.00720513	0.0864616	0.273795	0	0.0216154	0	0	0	0	0	0.0144103	0	0	0
Gammaproteobacteria	0	0	0	0	0.00720513	0	0	0	0	0	0	0	0	0	0	0	0.00720513	0	0	0	0	0.0144103	0.0144103	0.0720513	0.0216154	0.0864616	0.00720513	0.0432308	0	0	0.00720513	0.0216154	0.0144103	0	0	0	0.00720513	0	0.0864616	0.00720513	0.0144103	0.0360257	0.0432308	0.0144103	0.00720513	0.0288205	0	0	0
Actinomycetia	0	0	0	0	0	0	0	0	0	0	0	0	0	0	0	0	0	0	0	0	0.00720513	0	0	0.00720513	0	0.0216154	0	0.0144103	0	0	0	0.0504359	0	0	0	0	0	0	0.0144103	0.0144103	0.0504359	0.057641	0.057641	0	0	0	0	0	0
Massilia	0	0	0	0	0	0	0	0	0	0	0	0	0	0	0	0	0	0	0	0	0	0	0	0	0.0144103	0	0	0	0	0	0	0	0	0	0	0	0	0	0.0648462	0.00720513	0	0	0	0	0	0	0	0	0
Mitsuaria chitosanitabida	0	0	0	0	0	0	0	0	0	0.0216154	0	0	0	0	0	0	0.0432308	0	0.129692	0	0	0.151308	0.158513	0.0216154	0.0360257	0.25218	0	0.0144103	0	0	0.0360257	0.0144103	0	0	0	0.0360257	0	0	0.25218	0	0	0.0144103	0.00720513	0	0	0.0144103	0.00720513	0.0360257	0
Mucilaginibacter	0	0.00720513	0	0	0	0	0	0	0	0	0	0	0	0	0	0	0	0.0144103	0	0	0	0	0.0288205	0.0288205	0.0216154	0.0720513	0.0288205	0.0144103	0	0.0216154	0.057641	0.0432308	0.0288205	0	0	0	0	0	0.0216154	0.144103	0.0720513	0.0792564	0.180128	0.0792564	0	0.0360257	0.0144103	0.00720513	0
Pseudomonas lutea	0.00720513	0	0	0.00720513	0	0	0.0144103	0	0.122487	0	0	0	0	0	0	0	0	0.0288205	0	0.00720513	0	0.00720513	0	0	0	0.525974	0	0	0.00720513	10.4979	1.09518	0.0720513	0	0	0	0	0	0.00720513	0.367462	0.180128	0.518769	0.0792564	0.057641	0.0216154	0.0864616	0	0.374667	0.057641	0.00720513
Oxalobacteraceae	0.00720513	0	0	0.0432308	0	0	0	0	0	0.0216154	0	0	0	0	0.0144103	0	0	0	0	0	0.0144103	0	0	0	0	0	0	0	0	0	0	0	0	0	0	0	0	0	0	0	0	0	0	0	0.100872	0.0360257	0.0144103	0.0792564	0.00720513
Alphaproteobacteria	0	0	0	0	0	0	0	0	0	0	0	0	0	0	0	0	0	0	0	0	0	0	0	0	0	0	0	0	0	0	0	0	0	0	0	0	0	0	0	0	0	0	0	0	0	0	0	0	0
Sphingobacteriaceae	0	0	0	0	0	0	0	0	0	0	0	0	0	0	0	0	0	0	0	0	0	0	0	0.0288205	0.00720513	0.00720513	0	0.00720513	0	0.00720513	0.00720513	0.0432308	0.00720513	0	0.0288205	0	0.0504359	0	0	0.0360257	0.136897	0.115282	0.0432308	0.0864616	0	0	0	0	0
Acidobacteriota	0	0	0	0	0	0	0	0.00720513	0	0.00720513	0	0	0	0.0144103	0	0	0	0	0	0	0	0	0.0720513	0.0216154	0.0936667	0.0144103	0.00720513	0.0288205	0.00720513	0.0360257	0.00720513	0.0936667	0.410692	0.108077	0.216154	0.569205	0.201744	0.0504359	0.259385	0	0.0360257	0.0288205	0.0216154	0.0288205	0	0	0	0	0
Solirubrobacterales	0	0	0	0	0	0	0	0	0	0	0	0	0	0	0	0	0	0	0	0	0	0	0.0432308	0.0720513	0.0360257	0	0.0216154	0.0288205	0	0.00720513	0.0360257	0.136897	0.00720513	0.0144103	0.0144103	0.00720513	0	0.00720513	0.0432308	0.122487	0.0936667	0.136897	0.194539	0.129692	0	0	0	0	0
Actinoplanes	0	0	0	0	0	0	0	0	0	0	0	0	0	0.00720513	0	0	0	0.00720513	0	0	0	0	0.0504359	0.115282	0.0720513	0.0144103	0.0432308	0.0216154	0	0.0216154	0.144103	0.0792564	0.0504359	0.0144103	0.0216154	0.00720513	0.0720513	0.00720513	0.0720513	0.057641	0.108077	0.129692	0.302615	0.122487	0	0	0	0	0
Archangiaceae	0	0	0	0	0	0	0	0.00720513	0	0	0	0.0288205	0	0	0	0	0	0	0	0	0	0	0.0144103	0.0216154	0.0288205	0.0144103	0.0288205	0.0360257	0	0	0	0	0.0360257	0	0	0	0	0	0.057641	0.655667	0	1.1168	0	0.0504359	0	0	0	0	0
Candidatus saccharibacteria	0	0	0	0	0	0	0	0	0	0	0	0	0	0	0	0	0	0	0	0	0	0.00720513	0.0936667	0.165718	0.0432308	0.0288205	0.0288205	0.0288205	0.00720513	0.201744	0.0504359	0.0936667	0	0.115282	0.0504359	0.00720513	0.129692	0.057641	0.00720513	0.057641	0.0864616	0.0792564	0.144103	0.115282	0	0	0	0	0
Sphingomonas	0.0432308	0.0792564	0.0360257	0.0432308	0	0.0144103	0.0216154	0.0360257	0.0360257	0.0360257	0	0	0	0.0144103	0	0.0288205	0.057641	0.108077	0.0504359	0.129692	0.172923	0.057641	0.288205	0.0360257	0.0288205	0.0144103	0.0720513	0.0432308	0	0.0288205	0.0792564	0.0792564	0.208949	0	0	0.0936667	0.00720513	0.00720513	0.115282	0.0144103	0.0648462	0.453923	0.187333	0.129692	0.0216154	0.00720513	0.691692	0.122487	0.00720513
Rhodospirillales	0	0	0	0	0	0	0	0	0	0	0	0	0	0	0	0	0	0	0	0	0	0	0	0.0144103	0	0	0.0216154	0	0	0	0	0.0360257	1.14562	0	0	0.619641	0	0	0	0	0	0.0216154	0.0144103	0	0	0	0	0	0
Deltaproteobacteria	0	0	0	0	0.0144103	0	0	0	0.0216154	0	0	0	0	0.0288205	0	0.00720513	0.0144103	0.057641	0	0.0936667	0.0360257	0	0	0	0	0.00720513	0	0.0360257	0	0.0288205	0	0	0	0.0432308	0	0	0.0144103	0.0288205	0	0.0360257	0.0360257	0	0	0.057641	0	0	0.00720513	0.0288205	0.0144103
Rhodospirillales	0.0216154	0.0720513	0.0216154	0.0792564	0	0.0288205	0.0864616	0.0504359	0.00720513	0.057641	0.0144103	0	0.00720513	0.0144103	0	0.0288205	0.00720513	0.0144103	0	0	0.00720513	0.0288205	0	0.00720513	0	0	0.0360257	0	0.00720513	0	0	0	0.00720513	0.00720513	0.0360257	0.0144103	0.00720513	0.0360257	0	0	0.0216154	0	0	0	0.0360257	0.00720513	0.0216154	0	0.0360257
Chryseobacterium	0	0	0.0144103	0	0	0	0	0	0	0	0	0	0	0	0	0	0	0	0	0	0	0	0.0216154	0.0288205	0.698898	1.2681	0.0504359	0.00720513	0	0.0144103	0.0288205	0.057641	0	0.00720513	0.0144103	0.0936667	0	0	0	0	0	0	0	0.554795	0.0144103	0.122487	0	0.100872	0
Rhodospirillaceae	0.0720513	0.057641	0	0.108077	0.00720513	0.0216154	0.151308	0.0144103	0.0864616	0.115282	0.0216154	0.00720513	0	0.223359	0	0.0792564	0.151308	0.129692	0	0.540385	0.0504359	0.122487	0.0360257	0.0432308	0	0.0288205	0.0360257	0.0288205	0.0360257	0.180128	0.0864616	0.0360257	0.129692	0.619641	0.158513	0	0.057641	0.129692	0.0216154	0.439513	0.208949	0.0936667	0.0288205	0.281	0.0144103	0.0288205	0.0216154	0.0144103	0.0720513
Erwiniaceae	0	0	0	0	0	0	0	0	0	0	0	0	0	0	0	0	0	0	0	0	0	0	0	0	0	0.00720513	0.0216154	0	0	0	0	0	0	0	0	0	0	0	0	0	0	0	0	0.0288205	0	0	0	0	0
Alphaproteobacteria	0	0.0360257	0	0.0360257	0	0	0.0720513	0	0	0.0648462	0	0	0	0.0144103	0.00720513	0	0.115282	0.0288205	0	0.0144103	0	0.0504359	0.00720513	0.0216154	0.00720513	0.00720513	0.00720513	0	0.0144103	0.00720513	0.0288205	0.0216154	0	0.0504359	0.0432308	0.00720513	0.0288205	0.0144103	0.0792564	0	0.0504359	0	0.0216154	0.0288205	0	0	0	0	0
Rhodanobacteraceae	0	0	0	0	0	0	0	0	0	0	0	0	0	0	0	0	0	0	0	0	0	0	0.108077	0.0288205	0.00720513	0.0144103	0.00720513	0.0648462	0.0216154	0.0432308	0.0360257	0	0.00720513	0	0	0	0	0	0.00720513	0.0360257	0.0216154	0.0288205	0.0216154	0.057641	0	0	0	0	0.410692
Mucilaginibacter	0.00720513	0.0144103	0.0144103	0.00720513	0.0144103	0.0216154	0.0144103	0	0	0.00720513	0	0.0144103	0	0	0.00720513	0	0.00720513	0.0144103	0.0648462	0.00720513	0	0	0.057641	0.0360257	0.158513	0.0432308	0.0432308	0.0504359	0.0216154	0.0720513	0.0648462	0.0504359	0.00720513	0.0144103	0	0	0.00720513	0.0216154	0.0648462	0.00720513	0.0216154	0.122487	0.0504359	0.129692	0.0144103	0.0144103	0.0144103	0.0144103	0.0144103
Cyanobacteriales	0	0	0	0	0	0	0	0	0	0	0	0	0	0	0	0	0	0	0	0	0	0	0	0	0	0	0	0	0	0	0	0.0144103	0	0	0	0	0	0	0	0	0	0	0	0	0	0	0	0	0
Sphingomonadaceae	0	0	0	0	0	0	0	0	0	0	0	0	0	0	0	0	0	0	0	0	0	0	0.00720513	0.00720513	0.0216154	0	0	0	0	0	0	0.0648462	0.0288205	0	0	0.0288205	0	0	0.0288205	0	0	0	0.0216154	0.00720513	0	0.0144103	0	0.00720513	0
Cardinium	0.00720513	0.0648462	0	0.0648462	0.00720513	0.0144103	0.00720513	0	0.0432308	0.0144103	0	0	0	0	0.0144103	0	0.0216154	0	0	0	0	0	0.00720513	0.0360257	0	0.0144103	0.158513	0.0504359	0	0	0.0216154	0	0	0	0	0	0	0	0	0	0.0792564	0	0	0	0.417898	0.115282	0.0216154	0.0792564	0.151308
Verrucomicrobiota	0	0	0	0.00720513	0	0.0144103	0	0	0	0	0	0	0	0.00720513	0	0.00720513	0.00720513	0	0	0	0	0.0504359	0.00720513	0	0	0.00720513	0.00720513	0	0	0	0	0	0	0	0	0	0	0	0	0.0144103	0	0.0288205	0	0.00720513	0.129692	0.00720513	0.0288205	0.0432308	0
Hyphomicrobiales	0.223359	0.00720513	0	0	0	0	0.00720513	0.0216154	0.0144103	0.00720513	0	0.00720513	0.00720513	0.0720513	0	0	0.00720513	0.0360257	0.0144103	0.244974	0.115282	0.0288205	0.122487	0.208949	0.0864616	0.136897	0.187333	0.144103	0.0288205	0.180128	0.0864616	0.129692	0.871821	0.893436	0.720513	1.70041	0.590821	0.482744	0.0144103	0.194539	0.136897	0.0648462	0.0936667	0.108077	0	0	0	0	0
Chitinophagaceae	0	0	0	0	0	0	0	0	0	0	0	0	0	0	0	0	0	0	0	0	0	0	0.00720513	0	0.00720513	0	0.00720513	0.0144103	0	0	0.00720513	0	0.00720513	0	0.00720513	0.0144103	0	0	0.00720513	0.00720513	0	0	0	0	0	0	0	0	0
Nocardioidaceae	0	0	0	0	0	0	0	0	0	0	0	0	0	0	0	0	0	0	0	0	0	0	0.00720513	0.0216154	0.00720513	0.00720513	0	0.0144103	0	0	0	0.0360257	0.00720513	0	0	0	0	0	0.00720513	0.0504359	0.0792564	0.057641	0.180128	0.0288205	0	0	0	0	0
Sphingobium	0	0	0	0	0	0	0	0	0	0	0	0	0	0	0	0	0	0	0	0	0	0	0.0360257	0.0144103	0	0.0216154	0.00720513	0	0	0	0.0144103	0.0648462	0	0	0	0	0	0	0	0.0144103	0.0144103	0.0144103	0.122487	0	0	0	0	0	0
Acetobacteraceae	0.0648462	0.0648462	0	0.00720513	0.0360257	0.057641	0.0432308	0.0144103	0.00720513	0.0360257	0	0	0.00720513	0.0216154	0	0.0144103	0.0216154	0.0504359	0.0360257	0.273795	0.0864616	0.151308	0.0144103	0.00720513	0	0	0	0.0144103	0	0	0	0	0.0360257	0.00720513	0.0216154	0	0.057641	0.00720513	0	0	0.0144103	0.0360257	0.0360257	0.0720513	0.0432308	0.0216154	0	0.0648462	0.057641
Acidobacteriaceae	0.00720513	0.0504359	0.0288205	0.057641	0	0.0144103	0.0216154	0.0144103	0.0144103	0.0792564	0	0.00720513	0	0.0432308	0	0.0648462	0.108077	0.187333	0.0792564	0.194539	0.129692	0.0288205	0.0432308	0.0360257	0.00720513	0.0504359	0.0144103	0.057641	0.0360257	0.0936667	0.0144103	0.0144103	0.00720513	0.0432308	0.0288205	0	0	0.0144103	0.0288205	0.0360257	0.0648462	0.0216154	0.0432308	0.0504359	0.0504359	0.0360257	0	0.00720513	0.0288205
Planctomycetales	0.468333	1.22487	0.100872	0.100872	0.00720513	0.338641	0.100872	0.129692	0.0720513	0.0360257	0.0144103	0.0504359	0.0144103	0.100872	0.0504359	0.0216154	0	0.057641	0	0	0	0	0	0	0	0	0.0432308	0.00720513	0	0	0	0	0.0144103	0.00720513	0.0288205	0.0144103	0.00720513	0.0432308	0	0	0	0	0	0	0	0	0.0144103	0	0.0144103
Acetobacteraceae	0	0	0	0	0	0	0	0	0	0	0	0	0	0	0	0	0	0	0	0	0	0	0	0.00720513	0.00720513	0	0	0	0	0.00720513	0	0.0288205	0	0	0	0	0	0.00720513	0.0144103	0.0216154	0.0216154	0.0792564	0.0288205	0.0648462	0.00720513	0.00720513	0	0.0144103	0
Rhodospirillales	0.057641	0.00720513	0.00720513	0.0864616	0	0.172923	0.136897	0	0.057641	0.122487	0	0	0	0.0216154	0	0.00720513	0.0720513	0.0432308	0.0288205	0.0288205	0.0288205	0.187333	0	0	0	0	0	0	0	0	0	0	0	0	0	0	0	0	0	0	0	0	0	0	0	0	0	0	0
Mucilaginibacter	0	0	0.0144103	0	0	0	0	0	0	0	0	0	0	0	0	0	0	0	0	0	0	0	0.00720513	0	0	0.0216154	0	0.0360257	0.00720513	0.0432308	0.0216154	0	0	0.590821	0.25218	0	0.345846	0.108077	0.0144103	0.0648462	0.0648462	0	0	0.0144103	0	0.0144103	0	0	0
Steroidobacter	0.144103	0.0360257	0.057641	0.0432308	0.0216154	0.0648462	0.00720513	0.057641	0.0288205	0.0648462	0.122487	0.172923	0.0648462	0.0936667	0.0720513	0.0432308	0	0.00720513	0	0.00720513	0	0	0.0720513	0.180128	0.0864616	0.0432308	0.172923	0.0504359	0.0216154	0.165718	0.0504359	0.0648462	0.353051	0.727718	0.835795	0.432308	0.345846	0.302615	0.00720513	0.100872	0.0432308	0.0864616	0.0432308	0.057641	0.122487	0.194539	0.0360257	0.0360257	0.0360257
Aureimonas	0	0.0288205	0	0	0	0	0	0.00720513	0.00720513	0	0	0	0	0	0	0	0	0	0.0288205	0	0	0	0.0648462	0.0648462	0.00720513	0.00720513	0.0144103	0.0216154	0	0.00720513	0.057641	0.0864616	0	0	0.00720513	0.00720513	0.0288205	0.00720513	0.0648462	0.00720513	0.129692	0.367462	0.129692	0.367462	0.0504359	0.00720513	0	0.0432308	0
Pectobacterium brasiliense	0	0	0	0	0	0	1.05195	0	0	0	0	0	0.0144103	0	0	0	0	0	0	0	0	0	0	0	0	0	0	0	0	0	0	0	0	0	0	0	0	0	0	0	0	0	0	0	0	0.0360257	0	0	0
Nocardioides plantarum	0	0	0.0288205	0	0	0	0	0	0	0	0	0	0	0.00720513	0	0	0	0	0	0	0	0	0	0.0720513	0.00720513	0	0	0.0360257	0	0.00720513	0.00720513	0.057641	0	0	0	0.0144103	0.00720513	0	0.00720513	0.0144103	0.0504359	0.0648462	0.129692	0.057641	0.00720513	0.00720513	0	0	0
Spirosoma	0	0	0	0	0	0	0	0	0	0	0	0	0	0	0	0.00720513	0	0	0	0	0	0	0.0144103	0.0360257	0.0360257	0	0.0216154	0.122487	0	0.057641	0	0.0504359	0	0	0	0	0	0	0.0144103	0.00720513	0.0216154	0.0288205	0.0792564	0.0360257	0	0	0	0	0
Cyanobacteriales	0	0	0	0	0	0	0	0	0	0	0	0	0	0	0	0	0	0	0	0	0	0	0	0.108077	0.0216154	0.0216154	0.0216154	0	0	0	0.0144103	0.0432308	0.273795	0.259385	0.0936667	0.208949	0.0720513	0.122487	0.0288205	0	0	0	0	0	0	0	0	0	0
Sphingobacterium	0.0216154	0	0	0	0	0	0	0	0	0	0	0	0	0	0	0	0	0	0	0	0	0	0.0504359	0	0	0.367462	0	0	0	0.353051	0.180128	0.0144103	0	0	0	0.0360257	0	0.00720513	0	0.0360257	0	0	0.00720513	0.0432308	0.0216154	0	0.0144103	0	0
Acidobacteriota	0.0144103	0	0	0.00720513	0	0.0144103	0.0216154	0	0.0144103	0.00720513	0.0144103	0.00720513	0	0.288205	0	0.324231	0	0	0	0.00720513	0	0	0.00720513	0.0504359	0.0864616	0.0144103	0.201744	0	0	0.00720513	0	0.0144103	0.00720513	0.0144103	0.00720513	0.0936667	0.0144103	0.0288205	0	0	0.00720513	0	0	0.00720513	0.0792564	0.00720513	0	0	0
Marmoricola	0	0	0	0	0	0	0	0	0	0	0	0	0	0	0	0	0	0	0	0	0	0	0.0360257	0.0432308	0.0216154	0.00720513	0.0144103	0.00720513	0	0.0288205	0.0288205	0.0360257	0.0144103	0	0	0.00720513	0.0216154	0.0216154	0.0504359	0.057641	0.0504359	0.0720513	0.208949	0.0864616	0	0.0216154	0	0	0
Rhodospirillaceae	0	0	0	0	0	0	0	0	0	0	0	0	0	0	0	0	0	0	0	0	0	0	0	0	0.00720513	0	0.0144103	0	0	0	0	0.0504359	0.216154	0.0432308	0.100872	0.129692	0.0720513	0.0288205	0	0	0	0.0144103	0	0	0	0	0	0	0
Rhodospirillales	0	0	0	0	0	0	0	0	0	0	0	0	0	0	0	0	0	0	0	0	0	0	0	0	0	0	0	0	0	0	0	0.0144103	0	0	0	0	0	0	0	0	0	0	0	0	0	0	0	0	0
Rhodopseudomonas	0.0360257	0.0144103	0	0	0.00720513	0	0	0.0144103	0	0	0	0.00720513	0	0	0	0	0	0	0	0.0144103	0.00720513	0.00720513	0.0720513	0.057641	0.0648462	0.0288205	0.0288205	0.0504359	0.0144103	0.00720513	0.0360257	0.100872	0	0.0216154	0.0360257	0.0360257	0.0288205	0.0288205	0.0144103	0.0360257	0.0864616	0.201744	0.144103	0.0288205	0.0216154	0.00720513	0	0.0288205	0
Singulisphaera	0.122487	0.223359	0.223359	0.201744	0.208949	0.129692	0.180128	0.0792564	0.151308	0.26659	0.0216154	0.165718	0.0864616	0.230564	0.115282	0.0648462	0.165718	0.0432308	0.0288205	0	0	0.108077	0.0216154	0.0432308	0.0360257	0.0432308	0.0360257	0.0144103	0	0.0504359	0.0720513	0.0720513	0.158513	0.26659	0.158513	0.100872	0.172923	0.100872	0.0288205	0.0216154	0.00720513	0.0648462	0	0.0288205	0.115282	0.158513	0.0504359	0.057641	0.0216154
Actinomycetia	0	0.00720513	0.00720513	0	0.00720513	0.0144103	0.0144103	0	0.00720513	0	0	0.00720513	0	0.00720513	0.0144103	0.0144103	0	0.00720513	0.00720513	0	0	0	0	0.0144103	0.00720513	0.0360257	0.0792564	0.0360257	0.0288205	0.0864616	0.0432308	0	0.0144103	0.151308	0.0432308	0.00720513	0.108077	0.0864616	0.0216154	0.122487	0.0936667	0.00720513	0.0792564	0.0432308	0.00720513	0.00720513	0	0.0144103	0.0288205
Cyanobacteria	0.158513	0.00720513	0	0	0	0	0.00720513	0	0.0216154	0.0288205	0	0.00720513	0.00720513	0.151308	0	0.115282	0.0216154	0.0432308	0	0.0144103	0.0144103	0.00720513	0	0	0	0	0.00720513	0	0	0	0	0	0	0.057641	0	0.0216154	0.0432308	0	0	0	0	0.0504359	0	0	0.0144103	0	0.0432308	0.00720513	0.0432308
Duganella zoogloeoides	0	0	0	0	0	0	0	0	0	0	0	0	0	0	0	0	0	0	0	0	0	0	0	0	0	0	0	0	0	0	0	0.00720513	0.00720513	0	0	0.0144103	0	0	0.0792564	0	0.0144103	0	0	0	0	0	2.50018	0	0
Priestia aryabhattai	0	0	0	0	0	0	0	0	0	0	0	0	0	0	0	0	0	0	0	0	0	0	0	0.0144103	0	0.00720513	0.00720513	0.0216154	0	0.0648462	0	0.0648462	0	0	0	0	0.0144103	0	0.00720513	0	0.00720513	0.00720513	0.0216154	0	0	0	0	0	0
Chitinophagaceae	0	0	0	0	0	0.0216154	0	0	0	0	0	0	0	0	0	0	0.00720513	0.0720513	0	0	0	0	0.0144103	0.057641	0.057641	0	0.00720513	0.0864616	0.00720513	0.00720513	0.00720513	0.0144103	0.0216154	0	0.00720513	0	0.0144103	0.0144103	0.165718	0	0.0360257	0.0216154	0.0504359	0.0648462	0	0.0360257	0.00720513	0	0
Bosea	0	0	0	0	0	0	0	0	0	0.00720513	0	0	0	0	0	0	0	0	0	0	0	0.0216154	0.0144103	0.0648462	0	0.0432308	0.0288205	0.0432308	0.00720513	0	0	0.0720513	0.0360257	0.00720513	0	0.0144103	0.00720513	0	0.00720513	0.0288205	0.0360257	0.172923	0.0720513	0.0288205	0	0.0216154	0.0144103	0.136897	0
Bacteroidota	0	0	0	0	0	0	0	0	0	0	0	0	0	0	0	0	0	0.0144103	0	0	0	0	0.0360257	0.0144103	0.0432308	0.0144103	0	0.0288205	0	0.0144103	0.0144103	0.0288205	0.00720513	0.0144103	0	0.0216154	0.0648462	0.0288205	0	0.0216154	0.100872	0.0432308	0.0144103	0.115282	0	0.00720513	0	0	0.0144103
Myxococcales	0	0	0	0	0	0	0	0.00720513	0.00720513	0	0	0.00720513	0	0.00720513	0	0	0	0	0	0	0	0	0.0648462	0.108077	0.00720513	0.00720513	0.187333	0.00720513	0	0.00720513	0	0	0.201744	0.0864616	0.115282	0.194539	0.288205	0.0216154	0.115282	0.0504359	0.0144103	0.0432308	0.0360257	0.0144103	0	0.0144103	0	0	0.00720513
Pseudonocardia	0	0	0	0	0	0	0.00720513	0	0	0.0144103	0	0	0	0	0	0	0	0	0	0	0	0	0	0	0	0	0	0	0	0	0	0	0	0	0.00720513	0	0	0	0	0.00720513	0	0.00720513	0	0	0	0	0.0144103	0	0.0864616
Mucilaginibacter	0.0360257	0	0.0144103	0	0	0.057641	0	0	0	0.00720513	0	0	0	0	0	0	0.00720513	0.0216154	0.187333	0	0.0144103	0	0.00720513	0.057641	0	0.00720513	0.0504359	0.00720513	0	0.172923	0.0360257	0.0504359	0	0.0144103	0	0	0.00720513	0	0	0	0.0792564	0.0720513	0.0504359	0.0720513	0.00720513	0.00720513	1.18885	0.0144103	0
Abditibacterium utsteinense	0.00720513	0	0	0	0	0	0	0	0	0	0	0	0	0.0144103	0	0	0	0	0	0	0	0	0.0648462	0.00720513	0.00720513	0.0144103	0	0	0	0	0.0504359	0.0216154	0	0	0	0	0	0	0	0	0.0360257	0.0360257	0	0.194539	0	0	0	0.057641	0
Caulobacteraceae	0.180128	0.0648462	0.0432308	0	0	0.00720513	0.0288205	0.0144103	0	0.0144103	0.00720513	0.0432308	0	0.0144103	0	0	0.00720513	0	0	0	0	0	0.00720513	0.0936667	0.0144103	0.0720513	0.453923	0.0864616	0	0.0288205	0	0.00720513	0.0936667	0.461128	0.353051	0.129692	0.25218	0.288205	0.0432308	0.00720513	0.0288205	0	0.00720513	0	0.00720513	0.0432308	0.00720513	0.0144103	0.0216154
Burkholderiales	0	0	0	0.0360257	0	0	0	0	0.00720513	0.0144103	0.0144103	0	0.0216154	0	0.0216154	0.00720513	0.00720513	0	0	0	0	0	0	0	0	0	0	0	0	0	0	0	0.0144103	0	0	0	0	0	0	0	0	0	0	0	0.0144103	0.0360257	0	0	0
Mucilaginibacter	0	0	0	0.00720513	0	0	0	0	0.00720513	0	0	0.00720513	0.144103	0	0.0504359	0.00720513	0	0	0	0	0	0	0	0.0288205	0.057641	0.0288205	0.0216154	0.0504359	0.00720513	0.0216154	0.0144103	0	0	0.057641	0.100872	0	0.0864616	0.0288205	0	0.0432308	0.0216154	0	0	0	0	0.0144103	0.0144103	0.0288205	0.0216154
Spirosoma	0	0	0.0144103	0	0	0	0	0	0	0	0	0	0	0.057641	0	0.0144103	0.0144103	0.00720513	0	0.0288205	0	0	0	0	0	0	0	0	0	0	0	0	0	0	0	0	0	0	0	0	0	0	0	0	0	0	0.0144103	0.0144103	0
Actinomycetia	0	0.0144103	0	0.0288205	0.00720513	0.00720513	0	0.0216154	0	0.0216154	0.00720513	0	0.00720513	0.100872	0.00720513	0.00720513	0.0504359	0.00720513	0	0	0.00720513	0.00720513	0.00720513	0	0	0	0.0144103	0.00720513	0	0.00720513	0	0	0	0.0720513	0.0432308	0.0216154	0.0648462	0.0504359	0.057641	0.201744	0.057641	0.144103	0.0648462	0.0504359	0.0360257	0.0648462	0.00720513	0.0216154	0.0936667
Filimonas	0	0	0	0	0	0	0	0	0	0	0	0	0	0	0	0	0	0	0	0	0	0	0	0.0144103	0	0	0.00720513	0	0	0	0.0144103	0	0	0	0	0	0	0	0	0	0	0	0	0.00720513	0	0.00720513	0	0.0144103	0
Candidatus saccharibacteria	0	0	0	0	0	0	0	0	0	0	0	0	0	0	0	0	0	0	0	0	0	0	0	0	0	0	0	0	0	0	0	0	0	0.00720513	0	0	0	0	0	0	0	0	0	0	0	0	0	0	0
Verrucomicrobiota	0.180128	0	0	0	0	0.0144103	0	0.0144103	0	0.0144103	0	0	0	0.0144103	0	0	0	0.0432308	0	0.115282	0.0792564	0.00720513	0.0216154	0.0216154	0.0504359	0.0432308	0.0288205	0.0216154	0.00720513	0.0792564	0.0360257	0.0504359	0.0360257	0.0648462	0.057641	0.00720513	0.0504359	0.057641	0.136897	0.0144103	0.0720513	0.0360257	0.0720513	0.201744	0	0	0	0	0
Bacteria	0.0144103	0	0	0	0	0	0	0	0	0	0	0	0	0.0360257	0	0	0	0.00720513	0	0.00720513	0	0	0	0.00720513	0	0	0.00720513	0	0	0	0	0.0288205	0	0	0	0	0.00720513	0	0.00720513	0	0	0.0720513	0.0288205	0.0504359	0	0	0	0	0
Burkholderiales	0	0	0	0	0	0	0	0	0	0	0	0	0	0	0	0	0	0	0	0	0	0	0.0432308	0.0792564	0.0864616	0	0.0504359	0	0	0	0	0.0648462	0.00720513	0.00720513	0.00720513	0.0216154	0.0216154	0	0.389077	0.0216154	0.0360257	0.0504359	0.0288205	0.00720513	0	0.151308	0.00720513	0.00720513	0
Flavobacteriales	0	0	0	0	0	0	0	0	0	0	0	0	0	0	0	0	0	0	0	0	0	0	0	0	0	0	0	0	0	0	0	0	0	0	0	0	0	0	0	0	0	0	0	0	0	0	0	0	0
Verrucomicrobiota	0.0144103	0.0360257	0.0432308	0	0.00720513	0.0216154	0	0	0	0.00720513	0.00720513	0.0504359	0.0144103	0.0216154	0	0.0144103	0	0	0	0	0	0	0	0.0792564	0	0	0.0792564	0	0	0	0	0	0.0144103	0.0144103	0.057641	0.00720513	0.00720513	0.108077	0	0	0	0	0	0	0.381872	0.0432308	0.108077	0	0
Cyanobacteria	0	0	0	0	0	0	0	0	0	0	0	0	0	0.0288205	0	0.00720513	0	0	0	0	0	0	0.00720513	0.00720513	0.00720513	0.00720513	0	0	0	0	0	0	0.00720513	0.00720513	0.0216154	0	0.0216154	0.0144103	0	0.0288205	0.00720513	0	0	0.0144103	0.00720513	0	0.0360257	0.057641	0.057641
Armatimonadota	0.0360257	0	0	0	0	0	0	0	0	0	0	0	0	0.00720513	0	0	0.0144103	0.0432308	0.0360257	0.00720513	0.00720513	0.0144103	0.0648462	0.0504359	0.0432308	0.0936667	0.0216154	0.244974	0	0.0864616	0.0360257	0.0792564	0.0144103	0.0288205	0	0	0.0360257	0.0720513	0.187333	0.0216154	0.0144103	0.201744	0.0648462	0.187333	0.00720513	0.00720513	0	0	0
Hyphomicrobiales	0	0.0144103	0	0	0	0	0	0.00720513	0	0.00720513	0	0.00720513	0	0	0.00720513	0.00720513	0.00720513	0	0	0	0	0	0.057641	0.0432308	0.0720513	0.057641	0.0288205	0.0360257	0.0216154	0.0288205	0.0288205	0.0504359	0.100872	0.590821	0.0792564	0.0216154	0.0216154	0.0504359	0.00720513	0.0216154	0	0.0216154	0.00720513	0	0	0	0	0	0
Bdellovibrio	0.00720513	0.0288205	0	0.0216154	0	0	0.00720513	0.00720513	0.00720513	0	0	0	0	0.0288205	0	0	0.0648462	0.108077	0.0864616	0.0864616	0.0216154	0.302615	0.00720513	0.0648462	0.0936667	0	0.0720513	0.00720513	0.00720513	0.0288205	0.0288205	0.0432308	0	0	0.0360257	0.057641	0.0360257	0.0864616	0.0288205	0.0144103	0.0648462	0.115282	0.0720513	0.158513	0.0216154	0.0288205	0.0288205	0.0432308	0.00720513
Bacteroidota	0	0	0	0	0	0	0	0	0	0	0	0	0	0	0	0	0	0	0	0	0	0	0.0792564	0.187333	0.165718	0.0216154	0.208949	0.0648462	0.0144103	0.0360257	0.0144103	0.108077	0.0288205	0.00720513	0.00720513	0.0360257	0.0216154	0.0648462	0.259385	0.0792564	0.0216154	0.108077	0.0792564	0.136897	0	0.0648462	0	0	0
Alphaproteobacteria	0	0	0	0	0	0	0	0	0	0	0	0	0	0	0	0	0	0	0	0	0	0	0	0	0	0	0	0	0	0	0	0	0	0	0	0.0144103	0.00720513	0	0	0	0	0	0	0	0	0	0	0	0
Devosia	0	0.00720513	0	0	0	0.00720513	0	0	0	0.00720513	0	0	0	0	0	0	0	0	0	0	0	0.00720513	0.230564	0.0864616	0.0288205	0.0432308	0.100872	0.0648462	0	0.0144103	0	0.0720513	0.00720513	0.0144103	0.0216154	0.0648462	0.0288205	0.0288205	0.129692	0.0432308	0.0432308	0.0432308	0.115282	0.0792564	0	0.288205	0.0216154	0	0.0504359
Acetobacteraceae	0	0	0.0144103	0.0648462	0.0504359	0	0.0216154	0	0.0432308	0.0432308	0	0.00720513	0.0216154	0	0.0144103	0.0360257	0.0720513	0.00720513	0	0.00720513	0.00720513	0.0432308	0	0	0.0216154	0.0504359	0.151308	0.0360257	0	0.0720513	0.00720513	0	0.0504359	0.00720513	0.0288205	0.00720513	0.0432308	0.00720513	0.00720513	0	0.00720513	0	0.0144103	0.0288205	0	0.00720513	0	0	0.00720513
Novosphingobium	0	0	0.00720513	0	0.00720513	0	0.00720513	0	0	0.0144103	0	0	0	0	0	0	0	0	0	0	0	0	0.108077	0.0288205	0.115282	0.0504359	0.0288205	0.0504359	0	0.0432308	0.0144103	0.0216154	0	0	0.00720513	0	0.0144103	0	0	0	0	0.100872	0.230564	0.0288205	0	0	0	0	0.0216154
Ideonella	0	0.00720513	0	0	0	0	0	0	0	0	0	0	0	0	0	0	0	0	0	0	0	0	0.0792564	0.0360257	0.00720513	0.0216154	0.0504359	0.0288205	0	0.0360257	0.0144103	0.0648462	0.0792564	0.108077	0.129692	0.0288205	0.100872	0.0936667	0.108077	0.00720513	0.00720513	0.0144103	0.0288205	0	0	0	0	0	0
Alphaproteobacteria	0.0432308	0.0144103	0	0.0144103	0	0	0.0216154	0.00720513	0.0144103	0.0432308	0.00720513	0.0144103	0	0.057641	0.00720513	0.0144103	0.0648462	0	0.0360257	0.0504359	0	0.0432308	0.122487	0.0144103	0.108077	0.0360257	0.0504359	0.0936667	0.00720513	0.0936667	0.057641	0.0288205	0.0288205	0.115282	0.0288205	0.172923	0.172923	0.115282	0.0432308	0.158513	0.100872	0.165718	0.057641	0.100872	0.0432308	0.0720513	0.0648462	0.0864616	0.0144103
Rubrobacteraceae	0	0.00720513	0	0	0	0.00720513	0	0	0	0	0	0	0	0	0	0	0	0.0216154	0	0	0.0144103	0	0.0288205	0.0432308	0.0648462	0.0288205	0.00720513	0.0360257	0.00720513	0.0936667	0.057641	0.0648462	0.0360257	0.122487	0.0648462	0.00720513	0.0936667	0.057641	0.0504359	0.0792564	0.0936667	0.0648462	0.122487	0.324231	0.0144103	0.0144103	0	0	0
Acetobacteraceae	0	0.00720513	0.0216154	0	0	0	0.0360257	0	0	0.0288205	1.16723	0	0.00720513	0	0	0	0	0	0	0	0.0504359	0	0	0	0	0	0	0	0	0	0	0	0	0	0	0	0	0	0	0	0	0	0	0	0	0	0	0	0
Hyphomicrobiales	0	0	0	0	0	0	0	0	0	0	0	0	0	0	0.00720513	0	0	0.00720513	0.0288205	0.0288205	0.0144103	0.00720513	0.0144103	0.0144103	0.0216154	0.0216154	0	0.0144103	0.00720513	0.0360257	0.0144103	0.00720513	0	0.0144103	0.0288205	0	0.0144103	0.0216154	0.0144103	0.0864616	0.0216154	0.00720513	0.00720513	0.122487	0.00720513	0	0	0.00720513	0.0144103
Labrys	0	0	0	0	0	0	0	0	0	0	0	0	0	0	0	0	0	0	0	0	0	0	0.0648462	0.0864616	0.0432308	0.0864616	0.0864616	0.00720513	0	0.00720513	0.00720513	0.0936667	0.0432308	0.122487	0.100872	0.108077	0.129692	0.0720513	0.0360257	0.0216154	0.0288205	0.0216154	0.057641	0	0	0.0432308	0	0.00720513	0
Oxalobacteraceae	0	0	0	0	0	0	0	0	0	0	0	0	0	0	0	0	0	0	0	0	0	0	0	0	0	0	0	0	0	0	0	0	0	0	2.06067	0	0	0	0	0	0	0	0	0	0	0	0	0	0
Methylobacteriaceae	0	0	0	0	0	0	0	0	0	0	0	0	0	0.00720513	0	0.00720513	0	0	0	0	0	0.0144103	0.0144103	0.122487	0.0792564	0.0504359	0.0288205	0.057641	0.00720513	0.00720513	0.0432308	0.151308	0.057641	0.0288205	0.00720513	0.0144103	0.0288205	0.0216154	0.100872	0.0504359	0.129692	0.259385	0.172923	0.100872	0	0.00720513	0	0.0144103	0.00720513
Deltaproteobacteria	0	0	0	0	0	0	0	0	0	0	0	0	0	0	0	0	0	0	0	0	0	0	0	0.0216154	0.0864616	0	0.0360257	0.00720513	0.00720513	0.0360257	0.00720513	0.0144103	0.00720513	0.0360257	0.108077	0.129692	0.201744	0.0288205	0	0	0.00720513	0.0144103	0	0.00720513	0	0	0	0	0
Acidobacteriota	0.0288205	0	0.057641	0.0504359	0.0216154	0.0288205	0	0.0720513	0	0.00720513	0.309821	0.0720513	0.0216154	0	0.0216154	0.0648462	0	0	0	0	0	0	0.00720513	0.0216154	0.0144103	0.00720513	0.0504359	0	0	0.00720513	0.0288205	0.0288205	0.100872	0.0864616	0.172923	0.0288205	0.0792564	0.0432308	0.0216154	0	0.0144103	0	0	0	0.0432308	0.00720513	0.0216154	0.00720513	0
Burkholderia	0	0	0.0144103	0	0	0	0	0	0	0	0	0	0	0	0	0	0	0	0.0504359	0.00720513	0	0	0.0432308	0.151308	0.108077	0.0936667	0.100872	0.115282	0.0432308	0.108077	0.0216154	0.0864616	0.0720513	0.057641	0.0288205	0.144103	0.230564	0.0648462	0.144103	0.288205	0.180128	0.259385	0.151308	0.100872	0	0.0144103	0	0	0.0216154
Mucilaginibacter daejeonensis	0	0	0	0.00720513	0	0.00720513	0	0	0	0	0	0	0	0.0144103	0	0	0.0216154	0	0.0504359	0	0	0	0.0144103	0.0360257	0.0360257	0.0288205	0.00720513	0.0648462	0	0.187333	0.0432308	0.00720513	0.0216154	0.00720513	0.00720513	0.0144103	0.00720513	0	0.0144103	0.0432308	0.0288205	0.0288205	0.0144103	0.057641	0	0	0.00720513	0.00720513	0
Bacteria	0.0648462	0.057641	0	0	0.00720513	0.0432308	0.158513	0.0144103	0	0.0648462	0	0.00720513	0	0	0	0	0	0.00720513	0	0.0144103	0	0	0.00720513	0	0.00720513	0	0.00720513	0	0	0	0	0	0.0720513	0	0.00720513	0.273795	0	0.00720513	0	0	0	0	0	0	0.057641	0	0.0504359	0.0144103	0.0144103
Flavobacteriales	0	0	0	0	0	0	0	0	0	0	0	0	0	0	0	0	0	0	0	0	0	0	0	0	0	0	0	0	0	0	0	0	0	0	0	0	0	0	0	0	0	0	0	0	0	0	0	0	0
Nocardioides	0	0	0.00720513	0	0	0	0	0	0	0	0	0	0	0	0	0	0	0	0	0	0	0	0.0144103	0	0	0.00720513	0	0.0360257	0	0	0	0.057641	0.0216154	0	0.00720513	0	0.0288205	0	0.0144103	0.00720513	0.057641	0.187333	0.0720513	0.0288205	0	0	0	0	0
Microbacteriaceae	0.0144103	0	0	0.0288205	0.0360257	0.0216154	0.0144103	0.00720513	0.0288205	0.0144103	0	0	0	0	0	0.00720513	0.00720513	0.0504359	0.187333	0.0288205	0.0720513	0.0720513	0	0.00720513	0	0.00720513	0	0.100872	0	0.0288205	0.00720513	0	0	0.00720513	0	0	0	0.0144103	0.0144103	0	0.057641	0.00720513	0.0216154	0.00720513	0.0720513	0.0288205	0	0.00720513	0.0144103
Acidobacteriota	0.0288205	0.288205	0.057641	0.0288205	0.00720513	0.172923	0.0288205	0.00720513	0.00720513	0.00720513	0.0936667	0.151308	0.0288205	0.0720513	0.0144103	0.057641	0	0.00720513	0	0	0	0	0.057641	0.122487	0.0360257	0.0432308	0.497154	0.00720513	0	0.00720513	0	0.0144103	0.0720513	0.115282	0.158513	0.0792564	0.0864616	0.309821	0	0.0360257	0.0288205	0.0216154	0	0.0216154	0.0216154	0.0144103	0.0216154	0.00720513	0.0288205
Deltaproteobacteria	0	0	0	0	0	0	0	0	0	0	0	0	0	0	0	0	0	0	0	0	0	0	0	0.0792564	0.0288205	0.00720513	0	0	0	0.00720513	0	0	0.00720513	0	0	0.0144103	0.00720513	0.0144103	0.0144103	0	0	0.0216154	0.0216154	0.00720513	0	0	0	0	0
Cyanobacteria	0	0	0	0	0	0	0	0	0	0	0	0	0	0	0	0	0	0	0	0	0	0	0	0	0	0	0	0	0	0	0	0.0216154	0	0	0	0	0	0	0	0	0	0	0	0	0	0	0	0	0
Cyanobacteria	0.0144103	0.00720513	0	0.00720513	0.0216154	0	0	0	0	0.00720513	0	0	0	0.0504359	0	0	0	0	0	0	0	0.0432308	0	0	0	0	0	0	0	0	0.00720513	0	0	0.0144103	0.0144103	0	0.0216154	0	0	0	0	0	0.0216154	0.00720513	0.0720513	0	0.00720513	0.0360257	0
Sphingomonadales	0	0	0	0	0	0	0	0.0144103	0	0	0	0	0	0	0	0	0	0	0	0.00720513	0	0	0	0.0360257	0.0144103	0	0.0216154	0	0	0.00720513	0	0.00720513	0.129692	0.0288205	0	0	0.00720513	0	0	0	0	0	0	0	0	0	0	0	0
Acetobacteraceae	0	0	0	0	0	0.00720513	0	0	0	0	0	0	0	0	0	0	0	0	0	0	0	0	0	0	0	0	0	0	0	0	0	0	0	0	0	0	0	0	0	0	0	0	0	0	0.0360257	0.0216154	0.0144103	0	0
Acidobacteriota	0.0144103	0.0144103	0	0	0	0	0.0432308	0	0	0	0	0	0	0.00720513	0	0.00720513	0	0.0144103	0	0.0216154	0.00720513	0	0	0	0	0	0	0	0.0144103	0.0288205	0	0	0	0	0	0	0	0	0.00720513	0	0.0216154	0	0	0.0144103	0.00720513	0.00720513	0	0.0144103	0.00720513
Cyanobacteria	0	0	0	0	0	0	0	0	0	0	0	0	0	0.0864616	0	0.0504359	0	0.0144103	0	0	0.00720513	0	0	0	0	0	0.0144103	0	0	0	0.00720513	0	0.057641	0.0360257	0.0432308	0.057641	0.057641	0.0144103	0	0	0	0	0	0	0	0	0	0	0
Chitinophagaceae	0	0	0	0	0	0	0	0	0	0	0	0	0	0	0	0	0	0	0	0	0	0	0.00720513	0.0360257	0	0	0.0144103	0.0288205	0	0.0144103	0	0	0	0	0	0.0360257	0	0	0.0504359	0.0144103	0.0144103	0.00720513	0.0144103	0.0360257	0	0	0	0	0
Flavobacterium hauense	0	0	0	0	0	0	0	0	0.00720513	0	0	0	0	0	0	0	0	0	0	0	0	0	0.00720513	0	0	0	0	0	0	0.0216154	0	0.00720513	0	0	0	0	0	0	0	0	0.0144103	0	0.00720513	0.00720513	0.0216154	0	0	0	0
Firmicutes	0	0	0.00720513	0.0720513	0.0144103	0	0	0.0504359	0	0.0288205	0.00720513	0.00720513	0	0	0	0.00720513	0	0	0	0	0	0	0	0	0	0	0.00720513	0	0	0.0144103	0	0	0	0.00720513	0	0	0	0	0	0	0	0	0	0.0144103	0.00720513	0	0	0	0
Chitinophagaceae	0	0.0216154	0.0144103	0.0144103	0	0.281	0.0360257	0	0.0144103	0.00720513	0.0216154	0.0792564	0.0144103	0.0144103	0.158513	0	0	0	0	0	0	0	0	0	0	0	0.057641	0.0288205	0	0.0288205	0	0	0.100872	0.425103	0.144103	0.0792564	0.0792564	0.259385	0	0.00720513	0	0	0	0	0.0216154	0.00720513	0.0504359	0	0.0216154
Methylorosula polaris	0.057641	0.0504359	0.0288205	0.0144103	0.0216154	0	0.129692	0	0.0144103	0.0360257	0	0	0	0.057641	0.0144103	0.0216154	0.0216154	0.0288205	0.0144103	0.0288205	0.0792564	0.108077	0.0288205	0.057641	0.0792564	0.00720513	0.0360257	0.0216154	0	0	0.00720513	0.0504359	0.122487	0.0504359	0.00720513	0.0648462	0.00720513	0.0720513	0	0.0288205	0.0216154	0.0216154	0.0216154	0.00720513	1.04474	2.21197	0.540385	0.108077	0.338641
Cyanobacteria	0.00720513	0.122487	0.0288205	0.108077	0.00720513	0.0360257	0.0144103	0.0144103	0.00720513	0.0144103	0.0432308	0.0216154	0.00720513	0	0.0432308	0.122487	0	0.0144103	0	0	0.00720513	0	0	0	0	0	0.0144103	0	0	0	0	0	0.497154	0	0	0.0792564	0.0144103	0.0216154	0	0	0	0	0	0	0.0432308	0.0216154	0	0	0
Acidisphaera	0.158513	0.00720513	0.057641	0.00720513	0.0288205	0.0216154	0	0.00720513	0.00720513	0.0144103	0.0504359	0.0288205	0	0.0864616	0	0.0288205	0	0	0	0	0	0	0	0.151308	0.0144103	0.0360257	0.410692	0.0504359	0	0.0216154	0	0.0216154	0.0936667	0.389077	0.244974	0.144103	0.144103	0.461128	0.00720513	0.0360257	0.0144103	0.0216154	0	0.0216154	0	0.0216154	0.0360257	0	0
Firmicutes	0.136897	0.136897	0.0504359	0.0504359	0	0.0360257	0.0288205	0.00720513	0	0	0.0144103	0	0	0.0288205	0.00720513	0	0	0.00720513	0	0	0	0	0	0.0144103	0	0.0144103	0.85741	0.0144103	0	0.00720513	0	0	0	0.0504359	0.0144103	0.0216154	0.00720513	0.302615	0	0.0288205	0	0.00720513	0	0	0.0216154	0	0.00720513	0	0.0432308
Chloroflexota	0	0	0	0	0	0	0	0	0	0	0	0	0	0	0	0	0	0	0	0	0	0	0.00720513	0.0432308	0.00720513	0	0.00720513	0.00720513	0	0	0	0.0864616	0.136897	0	0	0.0432308	0	0	0	0	0	0.0360257	0	0	0	0	0	0	0
Methylocystaceae	0	0	0	0	0	0	0	0	0	0	0	0	0	0	0	0	0	0	0	0	0	0	0.0288205	0.129692	0.0648462	0.00720513	0.00720513	0.0144103	0	0	0.0144103	0.345846	0.0216154	0	0.00720513	0.00720513	0.0288205	0	0.0144103	0.057641	0.216154	0.958282	0.165718	0.0792564	0.00720513	0.0216154	0	0.0432308	0
Verrucomicrobiota	0.108077	0.0360257	0.0216154	0.0288205	0.0144103	0.0288205	0.0792564	0.0216154	0.057641	0.115282	0	0	0.0144103	0.0432308	0	0	0.165718	0.0432308	0	0	0.0504359	0.057641	0.0216154	0	0	0	0	0	0	0	0	0.0216154	0.00720513	0	0	0	0	0	0.00720513	0	0	0	0	0.0144103	0.0504359	0.0936667	0.0144103	0.057641	0
Alphaproteobacteria	0	0	0	0	0	0	0	0	0	0	0	0	0	0.0144103	0	0.0216154	0.0144103	0	0	0	0.0144103	0	0	0	0.00720513	0	0	0.00720513	0.0144103	0.0432308	0	0	0.00720513	0.144103	0.0144103	0.0432308	0.0144103	0.0720513	0.00720513	0.0432308	0.0216154	0.00720513	0.0288205	0.0216154	0.0144103	0.0144103	0	0.00720513	0.0288205
Sphingomonadaceae	0.0432308	0.0216154	0.00720513	0.0144103	0.00720513	0	0.00720513	0.00720513	0.0504359	0.0144103	0	0	0	0.0648462	0	0.0216154	0.122487	0.0360257	0	0.194539	0.151308	0.057641	0.410692	0.201744	0.151308	0.115282	0.100872	0.0360257	0.0504359	0.151308	0.0936667	0.122487	0.0792564	0.00720513	0.0216154	0.0720513	0.0720513	0.0504359	0.835795	0.0720513	0.244974	0.165718	0.187333	0.230564	0	0.0792564	0.0288205	0.00720513	0.00720513
Myxococcales	0.00720513	0	0	0	0.0288205	0	0	0	0	0	0	0	0	0	0	0	0.100872	0.0144103	0	0	0.0432308	0	0.00720513	0	0.0144103	0	0	0.0144103	0	0	0.00720513	0.0144103	0	0	0	0	0	0	0	0	0	0.00720513	0	0.00720513	0	0.0216154	0.00720513	0	0
Alkalihalobacillus	0.0144103	0	0	0	0.00720513	0	0	0	0.00720513	0	0	0	0	0	0	0	0	0.0144103	0.0648462	0	0.0144103	0	0.0288205	0	0	0.0216154	0.0144103	0	0	0	0	0	0	0	0	0	0.0360257	0.00720513	0	0.00720513	0.0144103	0.0648462	0.00720513	0	0	0.0216154	0	0.00720513	0
Myxococcales	0	0	0	0	0	0	0	0	0	0	0	0	0	0	0	0	0	0	0	0	0	0	0.057641	0.057641	0.00720513	0.00720513	0.0288205	0	0	0	0	0.0720513	0.100872	0.0288205	0.144103	0.0648462	0.0648462	0.0504359	0.136897	0.0288205	0.0216154	0.0360257	0.0864616	0.0144103	0	0.0360257	0	0	0.0360257
Alkalihalobacillus	0	0.00720513	0.0144103	0	0.00720513	0	0	0	0	0	0	0	0	0	0	0	0	0	0	0.00720513	0.0144103	0	0.0216154	0.0360257	0.0144103	0	0	0	0	0.0144103	0	0.0288205	0.0144103	0.00720513	0.00720513	0	0	0.0144103	0	0.100872	0.0720513	0.129692	0.0360257	0	0	0	0	0.00720513	0
Acidobacteriota	0	0	0	0	0	0	0	0	0	0	0	0	0	0	0	0	0	0	0	0	0	0	0.129692	0.0504359	0.0216154	0.00720513	0	0.00720513	0	0	0	0.0360257	0	0	0	0.0144103	0	0	0.0792564	0.00720513	0.0144103	0.0648462	0.0360257	0.0504359	0	0	0	0	0
Verrucomicrobiota	0.180128	0	0.0144103	0	0.0288205	0	0	0.00720513	0.0144103	0.00720513	0.00720513	0.324231	0	0	0	0.0144103	0	0	0	0	0	0	0	0.0648462	0.00720513	0.0144103	0.122487	0	0	0.00720513	0.00720513	0.0144103	0.0648462	0.100872	0.0648462	0.0720513	0.129692	0.309821	0	0.00720513	0.0216154	0.00720513	0	0	0	0	0	0	0
Xanthomonas	0.0144103	0.00720513	0.00720513	0.00720513	0	0	0.00720513	0	0.00720513	0	0	0	0	0	0	0	0	0.0216154	0	0.00720513	0	0.00720513	0.122487	0.0144103	0	0.158513	0.115282	0.0504359	0.0144103	0	0	0.0288205	0	0	0	0	0	0	0.00720513	0.0360257	0.0144103	0.180128	0.0432308	0.0288205	0	0.00720513	0.237769	0.00720513	0
Singulisphaera	0.0216154	0.0288205	0.00720513	0.00720513	0	0	0.0216154	0.0360257	0.0144103	0.0360257	0	0	0	0.00720513	0.00720513	0	0.00720513	0.00720513	0.0432308	0.0360257	0	0.0144103	0	0	0	0	0	0	0	0.0144103	0.00720513	0	0.0216154	0.00720513	0	0	0.0216154	0	0.00720513	0	0	0	0	0	0	0	0	0	0
Nocardioides	0	0	0	0	0	0	0	0	0	0	0	0	0	0	0	0	0	0	0	0	0.00720513	0	0.0216154	0.057641	0.0360257	0.0144103	0.0432308	0.0288205	0.0288205	0.0504359	0.0216154	0.0504359	0	0	0.0144103	0	0	0.0216154	0.00720513	0.108077	0.122487	0.0648462	0.172923	0.0792564	0.00720513	0	0	0	0
Candidatus saccharibacteria	0	0	0	0	0	0	0	0.00720513	0	0	0	0	0	0.00720513	0	0	0	0.00720513	0.0648462	0	0	0	0.00720513	0	0	0.00720513	0	0	0	0	0	0	0	0	0	0	0	0	0	0	0	0.00720513	0.0216154	0.0144103	0	0	0	0	0.00720513
Bacteria	0	0	0	0	0	0	0	0.108077	0.0144103	0.0432308	0	0	0	0	0	0	0	0	0	0	0	0	0	0	0.00720513	0	0.00720513	0	0	0	0	0	0.0360257	0	0	0	0	0	0	0	0	0	0	0	0	0	0	0	0
Melittangium lichenicola	0	0	0	0	0	0.0144103	0	0	0	0	0	0	0	0	0	0	0	0	0	0	0	0	0	0.0648462	0.0144103	0	0	0	0	0	0	0.0792564	0.0216154	0	0.0360257	0.165718	0.0144103	0	0.0144103	0	0.00720513	0.0144103	0.0720513	0.0432308	0	0	0	0	0
Cyanobacteria	0	0	0	0.00720513	0	0	0	0	0	0	0	0	0	0.0288205	0	0	0	0	0	0	0	0	0.00720513	0	0	0.0144103	0	0.0144103	0	0	0.00720513	0	0	0.172923	0.0144103	0	0	0.00720513	0	0	0.0144103	0.0144103	0	0.0360257	0.0288205	0.0360257	0.0216154	0.0216154	0.00720513
Chitinophagaceae	0	0	0	0	0	0	0	0	0	0	0	0	0	0	0	0	0	0	0	0	0	0	0.0432308	0.0504359	0.0216154	0.00720513	0.0144103	0.0144103	0.00720513	0.0216154	0.00720513	0.0144103	0	0.00720513	0	0	0.0216154	0	0.129692	0.0144103	0.0432308	0.057641	0.0216154	0.0648462	0	0.0288205	0	0	0
Oxalobacteraceae	0.115282	0	0	0	0	0	0	0	0	0.0288205	0	0.0144103	0.0720513	0.00720513	0.0720513	0.0288205	0	0	0	0	0	0	0	0.00720513	0	0	0	0	0	0.00720513	0.0144103	0	0	0.0216154	0	0	0	0	0	0	0	0	0	0	0	0	0	0.00720513	0
Pseudoxanthomonas	0	0	0	0	0	0	0	0	0	0	0	0	0	0	0	0	0	0	0	0	0.00720513	0.00720513	0.00720513	0.0504359	0.0144103	0	0	0	0	0	0.0936667	0.0360257	0	0	0.0144103	0	0	0	0.0216154	0.180128	0.0360257	0.0936667	0.172923	0.0288205	0.0144103	0	0.0936667	0.0216154	0.00720513
Cyanobacteriales	0	0	0	0	0	0	0	0	0	0	0	0	0	0	0	0	0	0	0	0	0	0	0	0	0	0	0	0	0	0	0	0.00720513	0	0	0	0	0	0	0	0.0144103	0	0	0	0	0	0	0.00720513	0	0
Nevskia aquatilis	0	0	0	0	0	0	0	0	0	0	0	0	0	0	0	0	0	0	0	0	0	0	0.0216154	0.0216154	0.057641	0.057641	0.122487	0.0216154	0.0288205	0.108077	0	0.108077	0.208949	0.0504359	0.0936667	0.208949	0.100872	0.273795	0	0.0504359	0.0144103	0.00720513	0.0144103	0	0	0	0	0	0
Cyanobacteria	0	0	0	0	0	0	0	0.122487	0.0216154	0.0936667	0.00720513	0	0	0	0.0432308	0.0360257	0	0	0	0	0.0144103	0	0	0	0	0	0.0144103	0	0	0	0	0.0144103	0.180128	0.0360257	0	0	0.0144103	0.00720513	0	0	0	0	0	0	0	0	0	0	0
Siccationidurans occulans	0	0	0.0144103	0.00720513	0	0	0	0	0	0	0	0	0	0	0	0	0.0144103	0.0216154	0	0.0504359	0.0144103	0	0.0216154	0.0144103	0.0144103	0.0216154	0.00720513	0.0792564	0.0288205	0.0144103	0.0288205	0.0288205	0	0	0.00720513	0	0.00720513	0.0144103	0.0288205	0.0144103	0.0216154	0.0504359	0.0792564	0.144103	0.0216154	0	0.00720513	0	0.00720513
Acidimicrobiaceae	0	0	0.0144103	0.0288205	0.00720513	0.00720513	0.0360257	0.00720513	0.00720513	0.0288205	0	0	0	0.0432308	0	0	0.0216154	0.0288205	0.0432308	0.00720513	0	0.0288205	0	0	0	0	0	0	0	0	0	0	0	0	0	0	0	0	0	0	0	0	0	0	0.0432308	0	0.0216154	0	0.216154
Alphaproteobacteria	0	0	0	0	0	0	0	0	0	0	0	0	0	0	0	0	0	0	0	0	0	0	0.0144103	0.00720513	0.0360257	0	0	0.0216154	0	0	0	0.0432308	0.0144103	0	0	0	0	0.00720513	0.0288205	0	0.0216154	0.057641	0	0	0	0	0	0	0.0144103
Chloroflexota	0	0	0	0	0	0	0	0	0	0	0	0	0	0	0	0	0	0	0	0	0	0.0144103	0	0	0	0	0	0	0	0	0	0	0	0	0	0	0	0	0	0	0	0	0	0	0	0	0	0	0
Mucilaginibacter	0	0	0	0	0	0.00720513	0.00720513	0	0	0	0	0	0	0.0144103	0	0	0.0144103	0	0	0	0	0	0.108077	0.0144103	0.0792564	0.0144103	0.0504359	0.0792564	0.0144103	0.0216154	0.0144103	0.0216154	0.0288205	0	0.00720513	0.0144103	0.0288205	0.0144103	0.0432308	0.0288205	0.00720513	0	0.00720513	0.057641	0.0360257	0.0360257	0.00720513	0.108077	0.057641
Bacteria	0	0	0	0	0	0	0	0.0216154	0.0288205	0.0216154	0	0.0648462	0	0	0	0.0288205	0	0	0	0	0	0	0	0	0	0	0	0	0	0	0	0	0.504359	0.0216154	0	0.0792564	0.0144103	0.0216154	0	0	0	0.00720513	0	0	0	0	0	0	0
Asticcacaulis	0	0	0	0	0	0	0	0	0	0	0	0	0	0	0	0	0	0	0	0	0	0	0.0360257	0.0792564	0.00720513	0.00720513	0.144103	0.00720513	0	0	0	0.00720513	0.0144103	0.0144103	0	0.0216154	0.00720513	0	0.0360257	0.0144103	0	0.0216154	0.0360257	0.00720513	0	0.0432308	0	0.0144103	0
Rhodobacteraceae	0	0	0	0	0	0	0	0	0	0	0	0	0	0	0	0	0	0	0	0	0	0	0	0.00720513	0	0	0	0	0	0	0	0	0	0	0	0	0	0	0	0	0	0.0144103	0	0	0	0	0	0	0
Alphaproteobacteria	0.0432308	0	0	0	0	0.0144103	0	0	0	0.00720513	0	0	0	0.0360257	0.0144103	0.0144103	0.00720513	0	0	0	0	0	0.0216154	0	0	0	0.00720513	0	0	0.00720513	0	0	0	0.0432308	0.0360257	0.0144103	0.0936667	0.0360257	0.00720513	0	0	0	0	0.0144103	0.0432308	0.0648462	0.0216154	0.100872	0
Aetherobacter rufus	0	0	0	0	0	0	0	0	0	0	0	0	0	0	0	0	0	0	0	0	0	0	0	0	0.00720513	0	0	0	0	0.00720513	0	0	0	0	0	0	0	0	0.057641	0	0	0	0.0216154	0	0	0	0	0	0
Chloroflexota	0	0	0	0	0	0	0	0	0	0	0	0	0	0	0	0	0	0	0	0	0	0	0	0.0144103	0.0144103	0.00720513	0.0144103	0	0	0.00720513	0	0	0	0.00720513	0.0216154	0.00720513	0.0216154	0.00720513	0	0	0	0.0216154	0.0648462	0.0720513	0	0	0	0	0
Deltaproteobacteria	0.00720513	0	0	0	0	0	0	0	0	0	0	0	0	0	0	0	0	0	0	0.0144103	0	0	0	0	0.0360257	0	0.00720513	0.0216154	0	0	0.0216154	0.00720513	0.0216154	0.00720513	0.0144103	0.00720513	0.0648462	0.057641	0	0.00720513	0.0792564	0.0504359	0.0360257	0.0504359	0	0	0	0	0
Nocardioides	0	0	0	0	0	0	0	0	0	0	0	0	0	0.0144103	0	0	0	0	0	0	0	0	0	0.0144103	0.00720513	0	0.0216154	0.00720513	0.0144103	0	0.00720513	0.0432308	0.00720513	0	0	0.0144103	0	0.00720513	0.00720513	0.0144103	0.0936667	0.0792564	0.0720513	0.0504359	0	0.00720513	0.00720513	0	0
Ktedonobacteria	0	0.00720513	0	0	0	0.0144103	0	0	0.0216154	0.0288205	0	0	0	0.0144103	0.0720513	0	0	0	0	0	0	0	0	0	0	0	0.00720513	0	0	0	0	0	0	0.100872	0.0504359	0	0.00720513	0.0504359	0	0	0	0	0	0	0.144103	0.0144103	0	0	0.00720513
Chloroflexota	0	0	0	0	0	0	0	0	0	0	0	0	0	0	0	0	0	0	0	0	0	0	0	0	0	0	0	0	0	0	0	0	0.108077	0	0	0.115282	0.00720513	0	0	0	0	0	0	0	0	0	0	0	0
Chitinophagaceae	0	0	0	0.0144103	0	0.00720513	0	0	0.00720513	0.00720513	0	0.00720513	0	0	0.0144103	0	0	0	0	0	0	0	0.0720513	0.144103	0.0432308	0.100872	0.0792564	0.00720513	0	0	0	0.115282	0.381872	0.518769	0.180128	0.259385	0.136897	0.100872	0	0.00720513	0.0144103	0.0288205	0.0216154	0	0	0.057641	0	0.00720513	0
Actinomycetia	0	0	0	0	0	0	0	0	0	0	0	0	0	0	0	0	0	0	0	0	0	0	0.00720513	0	0.00720513	0.0144103	0	0.0216154	0	0.00720513	0.00720513	0.0216154	0	0.0288205	0	0.00720513	0	0.0144103	0.0432308	0.100872	0.057641	0.00720513	0.0288205	0.0144103	0	0	0	0	0
Deltaproteobacteria	0	0	0.0144103	0	0	0	0	0	0	0	0	0	0	0	0	0	0	0	0	0	0	0.0288205	0.0360257	0.0288205	0	0	0	0.00720513	0	0	0.00720513	0.0144103	0	0.00720513	0	0	0	0	0	0.00720513	0.0144103	0.0504359	0.0360257	0.0720513	0	0	0	0	0
Caedimonas varicaedens	0	0.0144103	0.0144103	0	0	0.0360257	0.00720513	0	0	0	0	0	0.00720513	0	0	0	0	0	0.0432308	0	0	0	0	0	0	0	0	0	0	0	0	0	0	0	0	0	0	0	0	0	0	0	0	0	0.0144103	0	0.0144103	0.00720513	0.0504359
Ktedonobacterales	0.554795	0	0	0	0	0	0	0.0504359	0.0288205	0.00720513	0	0.0216154	0	0.00720513	0	0.0144103	0	0	0	0.0792564	0	0	0	0	0	0	0	0.00720513	0	0	0	0.0144103	0	0	0	0	0	0	0	0	0	0	0	0.0216154	0	0	0	0	0
Ktedonobacterales	0	0	0	0	0	0	0	0	0	0	0	0	0	0.0432308	0	0	0	0	0	0	0	0	0	0	0	0	0	0	0	0	0.0144103	0	0	0	0	0	0.00720513	0	0	0	0	0	0	0	0	0	0	0	0
Streptomyces	0	0	0	0	0	0	0	0	0	0	0	0	0	0	0	0	0	0	0.0288205	0	0	0	0.100872	0.216154	0.302615	0.0432308	0.0360257	0.734923	0.00720513	0.0360257	0.00720513	1.88054	0.259385	0	0	0	0.0288205	0	0.129692	0.0288205	0.108077	0.165718	0.0504359	0.115282	0	0	0	0	0
Achromobacter	0	0	0	0	0	0	0	0	0	0	0	0	0	0	0	0	0	0	0	0	0	0	0	0	0	0	0.00720513	0	0	0	0	0	0	0	0	0	0	0	0	0	0	0	0	0.00720513	0	0	0	0	0
Actinomycetia	0.0864616	0.0144103	0.00720513	0.00720513	0.00720513	0.237769	0.0144103	0	0.0360257	0	0.00720513	0	0.00720513	0.0216154	0.129692	0.0720513	0.0792564	0.0144103	0	0	0.0648462	0.0288205	0	0	0	0.0144103	0.0216154	0.115282	0.00720513	0.0144103	0.00720513	0	0	0.180128	0.0216154	0.00720513	0.0288205	0.0504359	0	0.0144103	0.0216154	0.00720513	0.0216154	0.0288205	0.187333	0	0.0288205	0.00720513	0.00720513
Candidatus saccharibacteria	0	0	0	0.00720513	0	0	0	0	0	0	0	0	0	0	0	0	0.00720513	0	0	0	0	0.00720513	0	0	0.00720513	0	0	0	0	0	0	0	0	0	0	0	0	0	0.057641	0.0792564	0.0792564	0.151308	0.00720513	0.122487	0	0	0	0	0
Bacteria	0	0	0	0	0	0	0	0	0	0	0	0.0144103	0	0	0	0	0	0	0	0	0	0	0	0	0	0.00720513	0	0.00720513	0	0.0216154	0	0	0	0.0360257	0.0216154	0	0.0360257	0.0216154	0	0	0.0144103	0	0	0	0	0	0.0360257	0	0
Luteimonas	0	0.0144103	0	0	0	0	0	0	0	0	0	0	0	0	0	0	0	0	0.115282	0	0	0	0.0216154	0.0144103	0	0	0	0	0	0	0	0.0144103	0	0	0	0	0	0	0	0	0.158513	0.0504359	0.0864616	0.0216154	0	0	0	0	0
Cytophagales	0	0.0144103	0	0	0	0	0	0	0	0	0	0.00720513	0	0	0.00720513	0.0144103	0	0	0	0	0	0	0	0.0864616	0	0.00720513	0.0144103	0	0	0	0	0.00720513	0.100872	0.0432308	0.0504359	0.208949	0.0216154	0.0360257	0	0	0	0	0.00720513	0	0	0	0.00720513	0	0
Deltaproteobacteria	0	0	0	0	0	0	0	0	0	0	0	0	0	0	0	0	0	0.00720513	0	0	0	0	0	0.0432308	0.0144103	0.0288205	0	0	0	0	0	0.0288205	0	0	0	0	0.0288205	0	0	0.00720513	0.0936667	0.151308	0.0288205	0.0936667	0	0	0	0.0360257	0
Cyanobacteria	0	0	0	0	0	0	0	0	0	0	0	0	0	0	0	0	0	0	0	0	0	0	0.00720513	0.0144103	0.0216154	0	0	0	0	0	0	0.237769	0.583616	0	0	0.29541	0	0.00720513	0	0	0	0.00720513	0	0	0	0	0	0	0
Spirosoma	0	0	0	0	0	0	0	0	0	0	0	0	0	0	0	0	0	0	0	0	0	0	0	0.00720513	0	0	0	0.00720513	0	0	0	0	0	0	0	0	0	0	0	0	0	0	0	0.0144103	0	0.0432308	0	0	0
Methylocystaceae	0.230564	0.417898	0.0648462	0.108077	0.115282	0.281	0.26659	0.0936667	0.0432308	0.223359	0.0864616	0.0504359	0.0792564	0.684487	0.100872	0.230564	0.230564	0.057641	0.0504359	0.0432308	0.0936667	0.0432308	0.0288205	0.165718	0.100872	0.0360257	0.216154	0.108077	0.0864616	0.180128	0.0792564	0.0144103	0.54759	1.72923	1.00151	0.511564	0.792564	0.742128	0.0432308	0.389077	0.259385	0.0648462	0.108077	0.230564	0.0792564	0.0504359	0.0792564	0.00720513	0.151308
Verrucomicrobiota	0.165718	0.0936667	0.0360257	0.0504359	0.0360257	0.29541	0.100872	0.0720513	0.26659	0.230564	0.0288205	0.0720513	0.0864616	0.136897	0.0648462	0.0288205	0.0360257	0.129692	0	0.0216154	0	0	0	0	0	0.0216154	0.0288205	0	0	0	0	0	0.0144103	0.0432308	0.0144103	0.0144103	0.0216154	0.0216154	0	0.0288205	0	0	0	0	0.00720513	0.0288205	0	0	0
Acidobacteriota	0.057641	0	0	0	0.00720513	0.0288205	0	0	0.00720513	0	0	0.00720513	0	0.00720513	0	0	0	0	0	0	0	0	0.0216154	0.0432308	0.0648462	0	0.165718	0.00720513	0	0.0144103	0	0.0288205	0.136897	0.0504359	0.0504359	0.0792564	0.0432308	0.0504359	0.00720513	0.0288205	0	0.0720513	0.00720513	0.0360257	0.0144103	0	0	0	0
Ktedonobacterales	0	0	0	0	0	0	0	0	0	0	0	0	0	0	0	0	0	0	0	0	0	0	0	0	0	0	0	0	0	0	0	0	0	0	0	0	0	0	0	0	0	0	0	0	0	0	0	0	0
Dyadobacter	0	0	0	0	0	0	0	0	0	0	0	0	0	0	0	0	0	0	0	0	0	0	0.0144103	0.00720513	0	0	0.0216154	0.00720513	0	0	0	0.108077	0.0216154	0	0.00720513	0	0.00720513	0	0	0.0216154	0.0288205	0.0432308	0.0288205	0.057641	0	0.0360257	0.00720513	0.00720513	0
Spirosoma	0	0	0	0	0	0	0	0	0	0	0	0	0	0	0	0	0	0	0	0.00720513	0.00720513	0	0.00720513	0.100872	0.0144103	0.0216154	0.0144103	0.0648462	0	0	0	0	0	0	0	0.00720513	0	0	0.0144103	0	0.00720513	0.0288205	0	0.00720513	0.00720513	0.0144103	0.0144103	0.122487	0.00720513
Actinophytocola corallina	0	0	0	0	0	0	0	0	0	0	0	0	0	0	0	0	0	0	0	0	0	0	0	0	0.446718	0	0	0	0	0.0144103	0	0	0	0	0	0	0	0.0144103	0.0144103	0	0.057641	0.0504359	0	0.0144103	0	0	0	0	0
Pseudanabaenaceae	0	0	0	0	0	0	0	0	0	0	0	0	0	0	0	0	0	0	0	0	0	0	0.00720513	0.00720513	0.0144103	0	0.00720513	0	0	0	0	0.00720513	0.626846	0	0	0.273795	0	0	0	0	0	0.00720513	0	0	0	0	0	0	0
Acetobacteraceae	0.165718	0.0360257	0.0504359	0.0144103	0.0936667	0.0288205	0.0864616	0.0648462	0.0432308	0.0792564	0	0.0792564	0	0.144103	0.00720513	0.0432308	0.0792564	0.00720513	0.0216154	0.0720513	0.122487	0.0864616	0.0720513	0.0648462	0.0648462	0.0288205	0.00720513	0.0648462	0	0.0504359	0	0.0432308	0.0432308	0.0864616	0.0504359	0.00720513	0.0288205	0.0792564	0.525974	0.0360257	0.0648462	0.0432308	0.158513	0.144103	0	0	0	0	0
Bacteria	0.00720513	0	0	0	0	0	0	0	0.0144103	0	0	0.00720513	0	0	0	0	0.0216154	0	0	0	0	0.00720513	0.0144103	0.0144103	0.0360257	0.0792564	0.0144103	0.0936667	0	0	0.0360257	0.0504359	0.0216154	0.0144103	0.00720513	0.00720513	0.0144103	0.00720513	0.0144103	0.057641	0.0504359	0.0504359	0.0216154	0.00720513	0	0.00720513	0	0.0936667	0
Sphingomonas	0	0	0	0	0	0	0	0	0	0	0	0	0	0	0	0	0	0	0.00720513	0	0	0	0.0720513	0.0432308	0	0.00720513	0	0.129692	0	0	0.00720513	0.0504359	0	0	0	0	0	0.00720513	0.425103	0.0144103	0.129692	0.100872	0.0288205	0.136897	0	0.0144103	0	0	0.00720513
Verrucomicrobiota	0	0	0	0	0	0	0	0	0	0	0.00720513	0.0144103	0	0	0	0	0	0	0	0	0	0	0	0	0	0	0	0	0	0	0	0	0.0432308	0	0	0.0432308	0.00720513	0	0	0	0	0	0	0	0.129692	0.0432308	0.0648462	0.0216154	0
Mucilaginibacter	0	0	0	0	0	0	0	0	0	0	0	0	0	0.00720513	0	0	0.0216154	0	0	0	0	0	0.0432308	0.0504359	0.0288205	0.0216154	0	0.201744	0.0144103	0.00720513	0.0288205	0.0648462	0	0.0216154	0.0216154	0	0.00720513	0.0288205	0.0360257	0.00720513	0.00720513	0	0	0.0648462	0	0.144103	0	0	0
Thermomonosporaceae	0.0864616	0	0.0288205	0.0216154	0.0288205	0.057641	0.0792564	0.0144103	0.00720513	0.0144103	0	0.0216154	0.00720513	0.057641	0	0.0288205	0	0.0144103	0	0	0	0.00720513	0.00720513	0.0360257	0.0504359	0.00720513	0.100872	0	0.00720513	0.0216154	0	0.0216154	0.100872	0.151308	0.0864616	0.0432308	0.108077	0.0360257	0.00720513	0.057641	0.00720513	0.0216154	0.057641	0.00720513	0.0792564	0.00720513	0.0144103	0.0216154	0.158513
Rhodomicrobium	0.172923	0	0.0144103	0.00720513	0.00720513	0.0216154	0.00720513	0.057641	0.0432308	0.0504359	0.317026	0.25218	0.0144103	0	0.0720513	0.158513	0	0	0	0.00720513	0	0.00720513	0	0.0216154	0.0216154	0	0.00720513	0	0	0	0	0.0864616	0.223359	0.115282	0.0288205	0.26659	0.0792564	0.0720513	0	0	0	0.0144103	0.0144103	0	0.00720513	0.00720513	0	0.0288205	0
Erwiniaceae	0	0	0.26659	0.0432308	0	0	0	0	0	0	0	0	0	0.0216154	0	0	0	0.00720513	0	0	0	0	0.230564	0.0360257	0.360257	0.25218	0.057641	0.057641	0.0720513	0.410692	0.648462	0.0144103	0	0	0	0	0	0	0.0504359	0.0720513	0.136897	0.00720513	0	0.057641	0	0	0.0360257	0.0144103	0
Odyssella	0.0360257	0.0144103	0.057641	0.0288205	0	0	0.0288205	0	0.00720513	0.0216154	0.0288205	0.0144103	0.0720513	0	0.0216154	0.0144103	0.057641	0.129692	0.0216154	0.0504359	0.0216154	0.432308	0.00720513	0	0	0	0	0	0	0	0	0.00720513	0.0144103	0	0	0.00720513	0	0	0	0	0	0	0	0	0.0144103	0	0.00720513	0	0.0144103
Brasilonema	0	0	0	0	0	0	0	0	0.0216154	0	0	0	0	0	0	0	0	0	0	0	0	0	0	0.00720513	0	0	0	0	0	0	0	0	0	0	0	0	0	0	0	0	0	0	0	0	0.0216154	0	0	0.00720513	0.00720513
Verrucomicrobiota	0	0	0	0	0	0	0	0	0	0	0	0	0	0	0	0	0	0	0	0	0	0	0	0	0	0	0	0	0	0	0	0	0.590821	0	0	0.562	0	0	0	0	0	0.00720513	0	0	0	0	0	0	0
Singulisphaera	0.00720513	0.00720513	0	0.0288205	0.0216154	0.0216154	0.0144103	0.00720513	0.0360257	0.0648462	0	0.0216154	0	0.0288205	0	0	0	0.0288205	0	0	0	0	0	0	0	0	0	0	0	0	0	0	0	0.00720513	0	0	0	0	0	0	0	0.00720513	0	0	0	0	0	0	0
Thermosporothrix	0	0	0	0.0360257	0.0432308	0	0.0288205	0.273795	0.172923	0.0792564	0	0.00720513	0	0.288205	0.00720513	0.0936667	0	0.0288205	0	0	0	0	0	0	0	0	0	0	0	0	0	0	0	0	0	0	0	0	0	0	0	0	0	0	0	0	0	0	0
Acetobacteraceae	0.172923	0.0432308	0.0504359	0.0360257	0.0216154	0.194539	0.0288205	0.0936667	0.0360257	0.0504359	0.0144103	0.0360257	0.208949	0.165718	0.468333	0.0792564	0.144103	0.0216154	0.144103	0.0720513	0.0504359	0.057641	0.115282	0.0792564	0.136897	0.122487	0.0504359	0.122487	0.057641	0.115282	0.0864616	0.144103	0.0504359	0.0864616	0.0144103	0.0288205	0.057641	0.0504359	0.0288205	0.108077	0.0864616	0.0504359	0.0504359	0.0792564	0.396282	0.208949	0.172923	0.540385	0.151308
Siccationidurans metalli	0.00720513	0	0.0648462	0	0.0144103	0	0.00720513	0	0	0	0	0	0	0.0360257	0	0	0.0288205	0.0432308	0.0288205	0.0288205	0.00720513	0	0.619641	0.0144103	0.0144103	0.0288205	0.0144103	0.100872	0	0.0288205	0.0432308	0.00720513	0	0.0144103	0	0	0	0.00720513	0.00720513	0.0144103	0.0288205	0.00720513	0.057641	0.122487	0.00720513	0	0	0	0
Rhodospirillaceae	0.00720513	0.0144103	0	0	0	0.00720513	0	0	0	0.00720513	0.0144103	0.00720513	0.00720513	0	0	0	0	0	0	0	0	0	0	0.0720513	0.0144103	0.00720513	0.180128	0.00720513	0	0	0	0.0144103	0.25218	0.0864616	0.0216154	0.374667	0.057641	0.273795	0	0	0	0.0360257	0	0	0.00720513	0	0	0	0
Polyangiaceae	0	0	0	0	0	0	0	0	0	0	0	0	0	0.00720513	0	0	0.0216154	0	0.00720513	0.0288205	0.0216154	0.0144103	0.0360257	0	0	0.057641	0.00720513	0.0504359	0.0288205	0.0504359	0.0720513	0.0216154	0.0144103	0.151308	0.216154	0	0.230564	0.057641	0.0288205	0.0216154	0.00720513	0	0.0144103	0.0216154	0	0	0	0	0
Gammaproteobacteria	0	0	0	0	0	0	0	0	0	0	0	0	0	0	0	0	0	0	0	0	0	0	0	0	0	0	0	0	0	0	0	0	0	0	0	0	0	0	0	0	0	0	0	0	0	0.00720513	0	0	0
Cryptosporangium japonicum	0	0	0	0	0	0	0	0	0	0	0	0	0	0	0	0	0	0	0	0	0	0	0.0144103	0.0144103	0.00720513	0.00720513	0.0144103	0.0144103	0	0	0.0144103	0	0	0.0144103	0	0.00720513	0.00720513	0.00720513	0	0.0144103	0.0144103	0.0216154	0.0360257	0	0	0	0	0	0
Pandoraea	0.00720513	0	0.00720513	0	0	0	0	0.00720513	0	0	0	0	0	0	0	0	0	0	0	0	0	0.0144103	0.00720513	0	0.00720513	0.00720513	0.0144103	0.00720513	0.00720513	0	0	0.00720513	0	0	0	0	0	0.00720513	0	0	0	0	0	0	0.0144103	0.115282	0.0144103	0.0216154	0.410692
Brevundimonas	0.0144103	0	0	0	0	0	0	0	0	0	0	0	0	0	0	0	0	0	0	0	0	0	0.0648462	0.0432308	0.0216154	0.0504359	0	0.0144103	0	0	0.0216154	0.108077	0	0	0	0	0	0	0.0144103	0.0144103	0.057641	0.187333	0.187333	0.0144103	0	0	0	0.0432308	0
Legionellales	0	0	0	0	0	0.00720513	0	0	0	0	0	0	0	0	0	0	0	0	0	0	0	0.00720513	0	0	0	0	0	0	0	0	0	0	0	0	0	0	0	0.00720513	0	0	0	0	0	0	0.244974	0.0288205	0.0360257	0.194539	0.0144103
Bdellovibrio	0	0	0	0	0	0	0.0216154	0	0	0	0	0	0	0	0	0	0	0	0	0.00720513	0	0	0.0504359	0.0792564	0.0792564	0.0360257	0.00720513	0.057641	0.0144103	0.0288205	0.0144103	0.0504359	0	0	0.0144103	0.00720513	0.0144103	0.0288205	0.0864616	0	0.0504359	0.0720513	0.122487	0.0936667	0	0.0144103	0.0144103	0	0.00720513
Alphaproteobacteria	0.00720513	0.0216154	0	0.0144103	0	0.0144103	0.0144103	0	0	0.0288205	0	0	0	0.0504359	0	0	0.0144103	0.00720513	0	0	0	0.00720513	0	0	0	0	0	0	0	0	0	0	0	0	0	0	0	0	0	0	0	0	0	0	0	0.0216154	0	0	0
Heliimonas saccharivorans	0	0	0	0.0144103	0	0	0	0	0.00720513	0.00720513	0.0144103	0.0720513	0.0144103	0	0.144103	0	0	0	0	0	0	0	0	0.0144103	0.00720513	0	0.0144103	0	0.0144103	0	0	0.00720513	0.0648462	0	0.0216154	0	0.158513	0	0	0	0	0	0	0	0.0216154	0.00720513	0.0144103	0.0144103	0
Acidobacteriota	0	0	0	0	0	0	0	0	0	0	0	0	0	0	0	0	0	0	0	0	0	0	0	0	0	0	0	0	0	0	0	0	0.0288205	0	0	0	0	0	0	0	0	0.0360257	0	0	0	0	0	0	0
Phenylobacterium	0	0	0	0	0	0	0	0	0	0	0	0	0	0	0	0	0	0	0	0	0	0	0.0360257	0.180128	0.100872	0.0288205	0.288205	0.0288205	0.00720513	0.0144103	0	0.0432308	0.0432308	0.0432308	0.0288205	0.0144103	0.0720513	0.0288205	0.144103	0.00720513	0.057641	0.00720513	0	0	0	0.0792564	0	0	0.0216154
Rhodospirillales	0.129692	0.0288205	0.00720513	0.0216154	0.057641	0.00720513	0.0144103	0.0216154	0.0216154	0.0216154	0.0864616	0.223359	0.0432308	0.0216154	0.0504359	0.0432308	0.0864616	0	0	0	0.00720513	0.0216154	0.0288205	0.0216154	0.0288205	0.0504359	0.00720513	0.0288205	0	0.0144103	0.0288205	0.0288205	0.0720513	0.115282	0.108077	0.057641	0.0288205	0.100872	0	0.0360257	0.0144103	0	0.00720513	0	0.00720513	0.00720513	0.0144103	0.0288205	0.0144103
Desulfovibrionaceae	0	0	0	0	0	0	0	0	0	0	0	0	0	0	0	0	0	0	0	0	0	0	0.612436	0.00720513	0.0144103	0.00720513	0	0	0	0	0	0	0	0	0	0	0	0	0	0	0	0	0	0	0	0	0	0	0
Opitutus	0.0144103	0	0	0.00720513	0.00720513	0	0	0	0	0	0	0	0	0	0.00720513	0	0	0	0	0	0	0	0.0144103	0.0144103	0	0.00720513	0.230564	0.0360257	0	0	0	0	0	0.00720513	0.00720513	0.00720513	0	0.0216154	0	0.0216154	0	0	0	0.00720513	0	0	0	0.00720513	0
Deltaproteobacteria	0.0288205	0.00720513	0.00720513	0	0	0	0.0432308	0	0	0.00720513	0	0	0	0.0360257	0	0.0216154	0.180128	0.0144103	0	0.00720513	0.0144103	0.0288205	0	0.0144103	0.0144103	0.00720513	0	0	0	0.0144103	0	0	0	0	0	0	0	0.00720513	0.0216154	0.0288205	0	0	0.0144103	0.00720513	0.00720513	0.00720513	0.00720513	0.0144103	0.0144103
Bacteroides	0	0	0	0	0	0	0	0	0	0	0	0	0	0	0	0	0	0	0	0	0	0	0.446718	0	0.180128	0.0216154	0	0.0504359	0	0	0	0	0	0	0	0	0	0	0	0	0	0	0	0	0	0	0	0	0
Deltaproteobacteria	0.0216154	0.0432308	0.00720513	0	0	0	0	0	0	0	0	0	0	0	0	0	0	0.0360257	0	0	0	0	0.00720513	0.00720513	0.0216154	0.00720513	0	0.00720513	0	0.00720513	0	0.0216154	0.0288205	0	0.0360257	0.0360257	0.0360257	0.0144103	0.0144103	0.0720513	0	0.115282	0.0432308	0.0216154	0.0216154	0.0216154	0.00720513	0.108077	0.0288205
Planctomycetales	0.410692	0.100872	0.0432308	0.0360257	0.0720513	0.237769	0.0288205	0.0936667	0.100872	0.0864616	0.0720513	0.122487	0.0360257	0.057641	0.057641	0.0648462	0	0.00720513	0	0	0	0	0	0	0	0	0	0	0	0	0	0	0	0	0	0	0.00720513	0.0144103	0	0	0	0	0	0	0.0648462	0.0216154	0	0.00720513	0
Lactococcus cremoris	0	0	0	0	0	0	0	0	0	0	0	0	0	0	0	0	0	0	0	0	0	0	0.367462	0	0	0.00720513	0	0.00720513	0	0.0360257	0	0	0	0	0	0.00720513	0	0	0	0	0	0	0	0	0	0	0	0	0
Cyanobacteria	0.00720513	0.0288205	0.0432308	0.0144103	0	0	0.00720513	0	0.0216154	0.0360257	0	0.00720513	0	0	0	0.00720513	0.0144103	0.0504359	0	0.00720513	0.0360257	0.122487	0	0	0	0	0	0.0144103	0	0	0	0	0	0	0	0	0	0	0	0	0	0	0	0	0.0432308	0	0	0.00720513	0.00720513
Chitinophagaceae	0	0	0	0	0	0	0	0	0	0	0	0	0	0	0	0	0	0	0	0	0	0	0	0.00720513	0	0	0	0.0288205	0	0.0144103	0.00720513	0.0360257	0	0	0	0	0	0	0.0648462	0	0.0144103	0.0648462	0.0360257	0.00720513	0	0	0	0	0
Planctomycetales	0	0	0	0	0	0	0	0.0504359	0.0288205	0.00720513	0	0	0	0.00720513	0	0	0	0	0	0	0	0	0	0	0	0	0	0	0	0	0	0	0	0	0	0	0	0	0	0	0	0	0	0	0	0	0	0	0
Deltaproteobacteria	0	0	0	0	0	0	0	0	0	0	0	0	0	0.00720513	0	0	0	0	0	0	0.0144103	0	0.057641	0.0360257	0.0720513	0.00720513	0.0432308	0.0216154	0.00720513	0.00720513	0	0.0504359	0.0144103	0	0.0288205	0.100872	0.100872	0.0144103	0.00720513	0.0504359	0.0864616	0.115282	0.115282	0.0360257	0	0	0	0	0
Bacteria	0	0	0	0	0	0	0	0	0	0	0	0	0	0	0	0.00720513	0	0	0	0	0	0	0.00720513	0.108077	0.00720513	0	0.0288205	0.00720513	0	0	0	0.0216154	0.0360257	0.00720513	0.00720513	0.0216154	0.0144103	0.00720513	0.100872	0.00720513	0.00720513	0.0432308	0.115282	0.0360257	0	0.129692	0	0	0.00720513
Steroidobacter	0.0432308	0.0216154	0.0648462	0.0288205	0.0288205	0.0288205	0.00720513	0.0216154	0.0144103	0.0360257	0.273795	0.180128	0.00720513	0.0216154	0.0144103	0.0360257	0	0	0	0	0	0	0	0.00720513	0.0144103	0	0.0648462	0	0	0.0144103	0	0.00720513	0.136897	0.259385	0.273795	0.108077	0.0720513	0.0144103	0.00720513	0	0.0216154	0.00720513	0	0	0.0288205	0.0288205	0	0.00720513	0
Wolbachia	0	0.0360257	0.00720513	0	0.00720513	0	0.0216154	0.0432308	0.0288205	0.00720513	0	0	0	0.0216154	0	0	0.00720513	0	0	0	0	0	0	0.00720513	0	0.0144103	0	0	0	0	0	0	0	0	0	0	0	0	0	0	0	0	0	0	0	0	0.0864616	0.151308	0.0144103
Frankia	0	0.00720513	0	0	0	0	0.00720513	0	0.00720513	0	0	0	0	0.00720513	0	0	0	0.0144103	0	0.0216154	0.00720513	0.00720513	0.00720513	0.0504359	0.0144103	0.00720513	0.0360257	0	0	0.0360257	0.00720513	0.0432308	0.0864616	0.100872	0.0648462	0.0216154	0.0936667	0.0504359	0.00720513	0.057641	0.057641	0.0648462	0.100872	0.0432308	0.00720513	0	0	0.00720513	0
Amycolatopsis mediterranei	0	0	0	0	0.0144103	0	0	0	0	0	0	0	0	0	0	0	0	0	0	0	0	0	0.0432308	0.201744	0.0216154	0	0.00720513	0.0216154	0.00720513	0.00720513	0.00720513	0.0648462	0.0504359	0	0	0	0	0	0.00720513	0	0.0360257	0.0432308	0.0216154	0	0	0	0	0	0
Bacteroidales	0	0	0	0	0	0	0	0	0	0	0	0	0	0	0	0	0	0	0	0	0	0	0.677282	0	0.00720513	0	0	0.0144103	0	0	0	0	0	0	0	0	0	0	0	0	0	0	0	0	0	0	0	0	0
Conexibacter	0.0288205	0.00720513	0.0288205	0.00720513	0	0.00720513	0.0216154	0.00720513	0.00720513	0.0216154	0	0	0.0288205	0.108077	0	0.0144103	0.00720513	0.0432308	0.0216154	0.0360257	0.0144103	0.00720513	0	0.0288205	0.0288205	0	0.0720513	0.00720513	0.00720513	0.0360257	0	0.00720513	0.0144103	0.367462	0.0504359	0.0144103	0.057641	0.0504359	0	0.0360257	0.0216154	0.0648462	0.0504359	0.0432308	0.151308	0.0144103	0.0648462	0.129692	0.172923
Verrucomicrobiota	0	0	0	0	0	0	0	0	0	0	0	0	0	0	0	0	0	0	0	0	0	0	0.0288205	0.0504359	0.0360257	0.057641	0.108077	0	0	0	0	0.0360257	0.129692	0.0864616	0.0432308	0.108077	0.0648462	0.194539	0	0	0.00720513	0.0144103	0	0	0	0	0	0	0
Bacteroidota	0	0	0	0	0	0	0	0	0	0	0	0	0	0	0	0	0	0	0	0	0	0	0	0.662872	0	0.0216154	0	0	0	0	0	0	0	0	0	0	0	0	0.00720513	0	0	0.0216154	0	0	0	0	0	0.100872	0
Rickettsiella	0	0	0	0	0	0	0	0	0	0	0	0	0	0	0	0	0	0	0	0	0	0	0	0	0	0	0	0	0	0	0	0	0	0	0	0	0	0	0	0	0	0	0	0	0	0	0	0	0
Hymenobacter	0	0	0	0	0	0	0	0	0	0	0	0	0	0	0	0	0	0	0	0	0	0	0.00720513	0	0	0	0	0.00720513	0	0	0.0216154	0.00720513	0	0	0	0	0	0	0	0.00720513	0	0	0.00720513	0.0432308	0	0	0	0	0
Rhabdochlamydia porcellionis	0	0	0	0	0	0	0	0	0	0	0	0	0	0	0	0	0	0	0	0	0	0	0.00720513	0.00720513	0	0.0504359	0	0	0	0	0.0648462	0.00720513	0	0	0	0	0	0	0	0	0	0	0	0.0648462	0.756539	0	0	0	0
Coxiellaceae	0	0	0	0	0	0	0	0	0	0	0	0	0	0	0	0	0	0	0	0	0	0	0	0	0.0216154	0.00720513	0.0144103	0.00720513	0.00720513	0.0648462	0.0504359	0	0.00720513	0.0288205	0.00720513	0.00720513	0.0144103	0	0	0	0	0	0	0.00720513	0	0	0	0	0
Acetobacteraceae	0.0216154	0.0504359	0.0144103	0.0648462	0.0432308	0.00720513	0	0.0216154	0.0144103	0.0648462	0.0144103	0.00720513	0.00720513	0.0360257	0	0.0288205	0.00720513	0.0360257	0.0360257	0	0.0864616	0.0360257	0.0216154	0.057641	0	0.0288205	0.00720513	0.0144103	0	0.0216154	0	0.0216154	0.0360257	0.0936667	0.0216154	0	0.057641	0.0144103	0	0.0504359	0	0.0648462	0.0216154	0.0432308	0.0720513	0.0864616	0.0288205	0.0648462	0.0288205
Chloroflexota	0	0	0	0	0	0	0	0	0	0	0	0	0	0	0	0	0	0	0	0	0	0	0	0.057641	0.0288205	0	0.00720513	0	0	0	0	0.0504359	0.82859	0	0	0.216154	0	0	0	0	0	0.0648462	0	0	0	0	0	0	0
Spirosoma	0	0	0	0	0	0	0	0	0	0	0	0	0	0	0	0	0	0	0	0	0	0	0	0	0.00720513	0	0.00720513	0.00720513	0	0.0144103	0	0	0.0144103	0.0144103	0	0	0	0	0.129692	0	0.0144103	0.00720513	0.0648462	0	0	0.0216154	0	0.00720513	0
Verrucomicrobiota	0.100872	0	0.00720513	0.0216154	0.0216154	0.0288205	0.0144103	0	0.00720513	0	0	0	0	0.0144103	0	0	0	0	0	0	0	0	0.00720513	0.0288205	0	0.00720513	0.057641	0.057641	0.00720513	0.0720513	0.0144103	0	0.00720513	0.403487	0.165718	0.057641	0.165718	0.244974	0	0	0.0288205	0	0	0	0.00720513	0	0	0	0
Verrucomicrobiota	0	0	0	0	0.00720513	0	0	0	0	0.00720513	0	0	0	0.0144103	0.00720513	0	0	0	0	0	0	0	0.0504359	0.0648462	0.0504359	0.0360257	0.0504359	0.0288205	0.0216154	0.0216154	0.00720513	0.0864616	0.0504359	0.0504359	0.0648462	0.151308	0.0864616	0.0144103	0.0432308	0.0144103	0.0216154	0.0720513	0.0720513	0.0432308	0	0	0	0	0
Mucilaginibacter	0	0.0216154	0	0	0	0	0	0	0	0.00720513	0	0	0	0.00720513	0	0	0	0	0	0	0	0	0.0864616	0.0864616	0.151308	0.0864616	0.0216154	0.187333	0.00720513	0.446718	0.115282	0.0936667	0.00720513	0.0360257	0.0432308	0.0288205	0.0504359	0	0.223359	0.0504359	0.0360257	0.0720513	0.0360257	0.0720513	0.0720513	0.302615	0.0864616	0.0216154	0.259385
Spirosoma	0	0	0	0.00720513	0	0	0	0	0	0	0	0	0	0	0	0	0	0.00720513	0	0	0	0	0.0144103	0.00720513	0	0	0	0.0144103	0	0	0	0	0	0	0	0	0	0	0	0	0	0	0.0144103	0	0.0144103	0	0.0216154	0	0.0144103
Mesorhizobium	0	0	0	0	0	0	0	0	0	0.00720513	0	0	0	0	0.00720513	0	0	0	0	0	0	0	0.100872	0.100872	0.0144103	0.0504359	0.00720513	0	0	0.0432308	0.0216154	0.0792564	0.057641	0	0.0360257	0.0360257	0.057641	0	0.129692	0.0360257	0.0648462	0.0720513	0.0360257	0.115282	0	0	0.00720513	0.0144103	0.00720513
Hyphomicrobium	0	0	0	0	0	0	0	0	0	0	0	0	0	0	0	0	0	0	0	0	0	0	0.0144103	0.0216154	0.00720513	0.00720513	0	0	0	0	0	0	0	0	0	0	0.00720513	0	0	0.00720513	0.0360257	0.0360257	0.0288205	0	0	0.00720513	0	0	0
Sphingobium yanoikuyae	0	0	0	0	0	0	0	0.00720513	0.00720513	0.00720513	0	0	0	0	0	0	0	0.00720513	0	0	0	0	0.0144103	0.0936667	0.0432308	0.0864616	0.0504359	0.0504359	0.00720513	0	0.00720513	0.0360257	0.0360257	0	0.0144103	0.057641	0	0.00720513	0.0360257	0.0216154	0.0504359	0.194539	0.216154	0.0216154	0	0.0144103	0.115282	0.00720513	0.00720513
Ktedonobacterales	0	0	0	0	0	0	0	0	0	0	0	0	0	0	0	0	0	0	0	0	0	0	0	0	0	0	0	0	0	0	0	0	0.0216154	0.641257	0.0432308	0	0.0648462	0.0432308	0	0	0	0	0	0.00720513	0	0	0	0	0
Chloroflexota	0	0	0	0	0	0	0	0	0	0	0	0	0	0	0	0	0	0	0	0	0	0	0	0	0.00720513	0.00720513	0	0	0	0	0	0.00720513	0.0792564	0	0.0288205	0.25218	0.0360257	0	0	0.0144103	0	0.0144103	0	0	0	0	0	0	0
Actinomycetales	0	0	0	0	0	0	0	0	0	0	0	0	0	0	0	0	0	0	0	0	0	0	0.00720513	0.00720513	0	0	0	0	0	0	0	0.0648462	0	0	0	0	0	0	0	0.0288205	0	0.0216154	0.057641	0.0216154	0	0.00720513	0	0	0
Baekduia soli	0	0	0	0	0	0	0	0	0	0	0	0	0	0	0	0	0	0	0	0	0	0	0.0360257	0.0144103	0.0504359	0.00720513	0.00720513	0.0144103	0	0.00720513	0.00720513	0.0216154	0.0144103	0	0.00720513	0.00720513	0	0	0.0216154	0	0.0216154	0.0432308	0.0432308	0.0216154	0.00720513	0.00720513	0	0	0
Cyanobacteria	0	0	0.00720513	0	0	0	0	0.00720513	0.00720513	0.0144103	0	0	0	0	0	0	0	0.223359	0.0144103	0	0	0.00720513	0	0	0	0	0	0	0	0	0	0	0	0	0	0	0	0	0	0	0	0	0	0	0	0	0	0	0
Rhodospirillales	0.0864616	0.0504359	0.0216154	0.0144103	0.00720513	0.0144103	0.122487	0.0144103	0.0216154	0.115282	0	0.0288205	0	0.0648462	0	0.0216154	0.151308	0.0720513	0	0.0792564	0.0504359	0.0360257	0.0144103	0.00720513	0.0216154	0.0504359	0.0144103	0.0216154	0.00720513	0.0144103	0	0.0288205	0	0	0.0144103	0	0.00720513	0	0.115282	0.00720513	0.00720513	0.00720513	0.0144103	0.0144103	0.00720513	0	0	0	0
Acetobacteraceae	0	0	0	0.00720513	0.00720513	0.00720513	0.0288205	0.374667	0.0288205	0.0648462	0	0.0216154	0	0.00720513	0	0.115282	0.00720513	0	0	0	0.0288205	0	0	0	0	0	0	0	0	0	0	0	0	0	0.0288205	0	0	0	0	0	0	0	0	0	0	0	0	0	0
Cytophagales	0	0	0	0	0	0	0	0	0	0	0	0	0	0	0	0	0	0	0	0	0	0	0	0.0144103	0.0288205	0	0	0	0	0	0	0.0648462	0.410692	0	0	0.403487	0	0	0	0	0	0.0864616	0	0	0	0	0	0	0
Rhodospirillaceae	0	0	0	0	0	0	0	0	0	0	0	0	0	0	0	0	0	0	0	0	0	0	0	0	0.302615	0	0	0	0	0	0	0	0	0	0	0	0	0	0	0	0	0	0	0	0	0	0	0	0
Deltaproteobacteria	0	0	0	0	0	0	0	0	0	0	0	0	0	0	0	0	0	0	0	0	0	0	0	0	0	0.367462	0	0	0	0	0	0	0	0	0	0	0	0	0	0	0	0	0	0	0	0	0	0	0
Burkholderiales	0	0	0.00720513	0	0	0	0	0	0	0	0	0	0	0	0	0	0	0	0	0	0	0	0.0360257	0.136897	0.0360257	0.00720513	0	0.00720513	0	0.00720513	0.0144103	0.0360257	0.0144103	0	0	0.0144103	0.00720513	0.0288205	0.0216154	0.00720513	0	0.165718	0.0216154	0.0216154	0.0144103	0	0	0	0
Parachlamydiaceae	0	0.0144103	0.00720513	0.0144103	0.0216154	0.0432308	0.00720513	0	0	0.00720513	0	0.115282	0.0792564	0	0.345846	0.00720513	0	0	0	0	0	0	0	0	0	0	0	0	0	0	0	0	0	0	0.0288205	0	0	0.00720513	0	0	0	0	0	0	0	0	0	0	0
Gammaproteobacteria	0.057641	0.00720513	0.0432308	0	0	0	0.0216154	0	0	0.0432308	0	0.0432308	0.00720513	0.0216154	0	0	0	0	0	0	0	0	0.0360257	0.0216154	0.0216154	0.0360257	0.201744	0	0	0.0144103	0.00720513	0.0216154	0.00720513	0.0792564	0.0216154	0.0144103	0.0432308	0.0144103	0.0144103	0.00720513	0.0216154	0.0144103	0	0	0.0144103	0.0216154	0.00720513	0.00720513	0
Sediminibacterium	0	0	0	0	0	0	0	0	0	0	0	0	0	0	0	0	0	0	0	0	0	0	0.00720513	0.00720513	0	0.00720513	0.00720513	0	0	0	0	0.00720513	0	0	0	0	0	0	0.057641	0.00720513	0	0.0144103	0.00720513	0	0	0.0288205	0	0	0
Spirosoma	0	0	0	0	0	0	0	0	0	0	0	0	0	0	0	0	0	0	0	0	0	0	0	0	0.0144103	0	0	0	0	0	0	0	0	0	0	0	0	0	0.00720513	0.00720513	0.0144103	0	0	0.00720513	0	0	0	0	0
Ktedonobacterales	0	0	0	0	0	0	0	0	0	0	0	0	0	0	0	0	0	0	0	0	0	0	0	0	0	0	0	0	0	0	0	0	0	0	0	0	0	0	0	0	0	0	0	0	0	0	0	0	0
Acetobacteraceae	0	0	0	0	0	0	0	0	0	0	0	0	0	0	0	0	0	0	0	0	0	0	0	0	0	0	0	0	0	0	0	0	0	0	0	0	0	0	0	0	0	0	0	0	0.00720513	0	0.00720513	0	0
Nevskia	0	0	0	0	0	0	0	0.0144103	0.00720513	0	0	0.0360257	0	0	0	0	0	0	0	0	0	0	0	0	0	0	0.00720513	0	0	0	0	0	0	0.0216154	0	0	0	0	0	0	0	0	0	0	0.0792564	0.0288205	0.00720513	0.115282	0.00720513
Acidobacteriota	0	0	0	0	0	0	0.0144103	0	0	0.0288205	0	0	0	0	0	0	0	0	0	0	0	0	0.0144103	0.0936667	0.0864616	0	0.0144103	0	0	0	0.00720513	0.0288205	0.0144103	0	0.00720513	0.0144103	0.0432308	0	0.0144103	0.00720513	0.0288205	0.108077	0.0144103	0	0	0	0	0	0
Cyanobacteria	0.0360257	0.00720513	0.0432308	0.0144103	0	0	0.00720513	0	0	0.0144103	0.0432308	0.00720513	0.0144103	0	0.0216154	0.00720513	0	0	0	0	0.0216154	0	0	0	0	0.0144103	0.00720513	0	0	0	0	0	0	0	0	0	0	0	0	0	0	0	0	0	0.00720513	0	0	0	0
Planctomycetia	0.583616	0.0360257	0	0.00720513	0.00720513	0	0.0144103	0.00720513	0	0.0288205	0	0.00720513	0	0.0504359	0	0	0.187333	0.057641	0.0216154	0.410692	0.0288205	0.108077	0	0	0	0	0	0.00720513	0	0.0144103	0	0	0	0	0.00720513	0.0144103	0	0.0288205	0	0	0	0	0	0.00720513	0	0	0	0	0
Rhodospirillales	0	0	0	0	0	0	0.00720513	0	0.0144103	0.00720513	0	0	0	0.0288205	0	0	0.0432308	0.0144103	0.0144103	0	0.00720513	0.0288205	0.00720513	0.00720513	0.00720513	0.0144103	0.00720513	0	0.00720513	0.0288205	0	0.0216154	0.00720513	0.0432308	0	0	0.0144103	0.00720513	0.0144103	0.0288205	0.0360257	0.0360257	0.00720513	0.0360257	0	0	0	0	0
Anaplasmataceae	0	0	0	0	0	0	0	0	0	0	0	0	0	0	0	0	0	0	0	0	0	0	0	0	0.0360257	0	0	0	0	0	0	0.518769	0	0	0	0	0	0	0	0	0	0	0	0	0	0	0	0	0
Mycobacterium simiae	0.0144103	0	0	0	0.00720513	0.00720513	0.0288205	0	0.0144103	0.00720513	0.0144103	0.0144103	0	0.0288205	0.00720513	0.00720513	0	0.00720513	0	0	0	0.0216154	0.0144103	0.0144103	0.00720513	0.00720513	0	0	0	0	0	0.0144103	0.0216154	0.00720513	0.057641	0	0.0216154	0.0288205	0	0.0216154	0	0	0	0	0.0144103	0	0	0	0
Planctomycetales	0.0360257	0.187333	0.0432308	0.0648462	0.00720513	0.100872	0.129692	0.0936667	0.0360257	0	0	0	0	0.353051	0.0144103	0.0216154	0	0.00720513	0	0	0	0	0	0	0	0	0	0	0	0	0	0.00720513	0	0.0144103	0	0	0.00720513	0.0216154	0	0	0	0	0	0	0.0144103	0	0.00720513	0	0.0144103
Bdellovibrio bacteriovorus	0.00720513	0	0	0	0	0	0	0	0	0	0	0	0	0	0	0	0	0	0	0	0	0	0	0	0	0	0	0	0	0	0	0	0.00720513	0	0	0	0	0	0	0	0	0.00720513	0	0	0.00720513	0.0936667	0.0288205	0.0432308	0.0144103
Deltaproteobacteria	0	0	0	0	0	0	0	0	0	0	0	0	0	0	0	0	0	0	0	0	0	0	0.00720513	0.00720513	0.0432308	0.0144103	0.0288205	0.00720513	0.00720513	0.0288205	0.00720513	0	0.0144103	0	0.187333	0	0.273795	0.0504359	0	0.0360257	0.0144103	0.00720513	0.0720513	0	0	0	0	0	0
Spirosoma	0	0	0	0	0	0	0	0	0	0	0	0	0	0	0	0	0	0	0	0	0	0	0	0.0360257	0.0216154	0	0	0.0144103	0	0	0.00720513	0.00720513	0	0	0.00720513	0	0	0.00720513	0.0504359	0.0288205	0	0.0288205	0.0216154	0.0360257	0	0.0504359	0	0.0216154	0
Actinomycetia	0	0.0144103	0	0.0144103	0.00720513	0.0144103	0.0144103	0.0216154	0.0216154	0.0216154	0	0.00720513	0	0.0144103	0	0	0.0144103	0.00720513	0.00720513	0	0.00720513	0	0	0.00720513	0	0	0.00720513	0	0	0	0	0	0.00720513	0.0144103	0.0216154	0	0.0432308	0.0648462	0.00720513	0.0288205	0.00720513	0	0.00720513	0	0.0216154	0.00720513	0.00720513	0	0.0144103
Nevskia	0	0	0	0	0	0	0	0	0	0	0	0	0	0	0	0	0	0	0	0	0	0	0	0.00720513	0	0	0	0	0	0	0	0.0216154	0.057641	0	0	0	0	0	0	0	0	0	0	0	0	0	0	0	0
Deltaproteobacteria	0	0	0	0	0	0	0	0	0	0	0	0	0	0	0	0	0	0	0	0	0	0	0.00720513	0.0288205	0.00720513	0	0	0.00720513	0	0	0	0	0.00720513	0	0	0.00720513	0.00720513	0	0	0	0	0.0144103	0.0432308	0	0	0.00720513	0	0	0
Nocardioidaceae	0	0	0	0	0	0	0	0	0	0	0	0	0	0	0	0	0	0	0	0	0	0	0.0360257	0.0144103	0	0	0.0144103	0	0	0	0	0.0144103	0	0	0	0	0.0216154	0.00720513	0.0504359	0.0216154	0.057641	0.0432308	0.100872	0.0432308	0	0	0	0	0
Singulisphaera	0.0288205	0.057641	0.0360257	0.057641	0.0432308	0.0144103	0.0144103	0.0504359	0.0288205	0.0216154	0	0.0144103	0	0.129692	0	0.0288205	0.0648462	0.00720513	0	0.0144103	0	0.00720513	0	0	0	0.00720513	0	0.00720513	0.00720513	0	0.0144103	0	0	0	0	0	0.00720513	0	0	0	0.00720513	0	0.00720513	0.00720513	0	0	0	0	0
Angustibacter	0	0.00720513	0	0	0	0	0	0	0	0	0	0	0	0	0	0	0	0	0	0	0	0	0.0216154	0.00720513	0.0504359	0.0144103	0.0216154	0.0216154	0	0	0.00720513	0.0720513	0.0144103	0.00720513	0.00720513	0.0288205	0.0216154	0.00720513	0.0648462	0.0720513	0.165718	0.115282	0.208949	0.0936667	0	0.00720513	0	0	0
Chitinophagaceae	0	0	0	0	0	0	0	0	0	0	0	0	0	0	0	0	0	0	0	0	0	0	0.0144103	0.0216154	0	0	0	0	0	0	0	0.0288205	0.00720513	0	0	0	0.00720513	0	0	0.00720513	0	0.0864616	0.0216154	0	0	0	0.0216154	0.0360257	0
Siccationidurans metalli	0.00720513	0	0	0	0	0.00720513	0	0	0	0.00720513	0	0	0	0.0288205	0	0.0216154	0.00720513	0.0792564	0.0360257	0	0.0360257	0	0	0.0144103	0	0	0	0.0144103	0	0.00720513	0	0	0	0	0	0	0	0	0	0.00720513	0	0	0.0360257	0.0216154	0	0	0.0144103	0	0
Chloroflexota	0	0	0	0	0	0	0	0	0	0	0	0	0	0	0	0	0	0	0	0	0	0	0	0.0432308	0.0432308	0	0.0288205	0	0.00720513	0.0360257	0.00720513	0.00720513	0.00720513	0	0.0144103	0.0504359	0	0.00720513	0.00720513	0.0144103	0.0432308	0.0288205	0.057641	0.0720513	0	0.0288205	0	0	0.00720513
Acetobacteraceae	0	0	0	0	0	0	0	0	0	0	0	0	0	0	0	0	0	0	0	0	0	0	0	0.00720513	0	0	0	0	0	0	0	0.00720513	0	0	0	0	0.00720513	0	0	0	0	0	0	0	0.0216154	0	0.0504359	0	0
Catenulispora acidiphila	0	0	0	0	0	0	0	0	0	0.0144103	0	0	0	0	0	0	0	0	0	0	0	0	0	0.0216154	0	0	0.0144103	0.0360257	0.0648462	0	0	0	0.0216154	0.0288205	0.00720513	0	0.0216154	0.0288205	0.0144103	0	0.00720513	0	0	0	0.0216154	0	0	0.0144103	0
Oxalobacteraceae	0	0	0.0360257	0.00720513	0.0144103	0.00720513	0.00720513	0.0144103	0.0216154	0.00720513	0.0216154	0.0216154	0.0216154	0	0.00720513	0.00720513	0	0	0	0	0.00720513	0	0	0	0.0144103	0	0	0	0	0	0	0	0	0	0	0	0	0	0	0	0	0	0	0	0.00720513	0.0216154	0	0	0
Cyanobacteria	0.122487	0	0	0	0	0	0	0	0.00720513	0.00720513	0.00720513	0.057641	0	0	0	0	0	0	0	0.00720513	0	0	0	0	0	0.0144103	0.057641	0	0.00720513	0.0144103	0.0144103	0	0.0720513	0.165718	0.158513	0.100872	0.180128	0.129692	0	0.0144103	0.0216154	0	0	0	0	0	0	0	0
Solirubrobacterales	0	0	0	0	0	0	0	0	0	0	0	0	0	0	0	0	0	0	0	0	0	0	0.0288205	0.0864616	0.0144103	0	0	0	0	0.00720513	0.00720513	0.136897	0.0144103	0.00720513	0.00720513	0	0.00720513	0	0.0360257	0.0504359	0.216154	0.122487	0.158513	0.108077	0	0	0	0	0
Deltaproteobacteria	0	0	0	0	0	0	0	0	0	0	0	0	0	0	0	0	0	0	0	0	0	0	0.0216154	0.0216154	0	0.0216154	0.0216154	0.0144103	0	0	0.0144103	0.0432308	0	0	0.00720513	0	0.0432308	0.00720513	0.0216154	0.0936667	0.0648462	0.194539	0.0648462	0.0360257	0.00720513	0	0	0.0144103	0
Cyanobacteria	0	0	0	0	0	0	0	0	0	0	0	0	0	0	0	0	0	0	0	0	0	0	0	0	0	0	0	0	0	0	0	0.0288205	0	0	0	0	0	0	0	0	0	0	0	0	0	0	0	0	0
Spirosoma	0	0	0	0	0	0	0	0	0	0	0	0	0	0	0	0	0	0	0	0	0	0	0	0.00720513	0.00720513	0	0	0	0	0	0	0	0	0	0	0	0	0	0.129692	0.00720513	0	0	0.0360257	0.00720513	0	0.00720513	0	0	0.0216154
Roseomonas	0	0	0	0	0	0	0	0	0	0	0	0	0	0	0	0	0	0	0	0	0.0360257	0	0	0	0.0216154	0	0	0	0	0	0.0216154	0.0504359	0	0	0	0	0.00720513	0	0	0	0.0216154	0.100872	0.0288205	0	0	0	0	0	0
Chitinophagaceae	0	0	0	0	0	0	0	0	0	0	0	0	0	0	0	0	0	0	0	0	0	0	0	0	0	0	0	0	0	0	0	0	0	0	0	0	0	0	0	0	0	0	0	0	0	0.0144103	0	0.0144103	0.244974
Acidobacteriota	0.244974	0.0432308	0.0864616	0.0288205	0	0.00720513	0	0	0.0144103	0	0.0432308	0.302615	0.00720513	0.00720513	0.00720513	0.00720513	0	0	0	0	0	0	0	0.0216154	0.00720513	0	0.00720513	0	0	0.0144103	0	0	0.0360257	0	0	0.0144103	0.0144103	0.0144103	0	0	0	0	0	0	0.00720513	0	0	0	0
Chloroflexota	0	0	0	0	0	0	0	0	0	0	0	0	0	0	0	0	0	0	0	0	0	0	0	0	0	0	0	0	0	0	0	0.0216154	0	0	0	0	0	0.0144103	0	0	0.0216154	0.0504359	0.0144103	0	0	0	0	0	0
Verrucomicrobiota	0.0144103	0	0	0	0	0	0	0	0	0.00720513	0	0	0.0144103	0.0288205	0	0.00720513	0.151308	0.057641	0	0.158513	0.115282	0.0288205	0.0144103	0.00720513	0.00720513	0.00720513	0.00720513	0.0144103	0	0.0432308	0.0144103	0.057641	0	0.0288205	0.0144103	0	0.0288205	0.0288205	0.0432308	0	0.057641	0.0216154	0.0216154	0.0936667	0	0	0	0	0
Chloroflexota	0	0	0	0	0	0	0	0	0	0	0	0	0	0	0	0	0	0	0	0	0	0	0.0144103	0	0	0	0.0288205	0	0	0	0	0.00720513	0.504359	0	0	0.425103	0	0	0	0	0	0.0360257	0	0	0	0	0	0	0
Verrucomicrobiota	0.0144103	0	0.00720513	0	0	0	0	0.0216154	0.0288205	0	0	0.0144103	0.00720513	0.0792564	0.00720513	0.0144103	0	0	0	0	0	0	0.00720513	0	0	0.0216154	0.00720513	0	0	0	0	0	0.0144103	0.0432308	0.0216154	0.151308	0.0144103	0.0216154	0	0	0	0	0.0216154	0	0	0	0	0	0
Actinospica	0	0	0	0	0	0	0	0	0	0	0	0	0	0	0.230564	0	0	0	0	0	0	0	0	0	0	0	0.00720513	0	0	0	0	0	0	0	0	0	0	0	0	0	0	0	0	0	0	0	0	0	0
Bacteria	0	0.0360257	0.0360257	0.0288205	0	0	0.108077	0.00720513	0	0	0	0	0.00720513	0.00720513	0	0.0216154	0	0.0144103	0	0	0	0	0	0.0360257	0	0	0.00720513	0	0	0	0	0	0.0144103	0	0	0.00720513	0	0.00720513	0	0	0	0	0	0	0	0	0	0	0.00720513
Leptolyngbyaceae	0	0	0	0	0	0	0	0	0	0	0	0	0	0	0	0	0	0	0	0	0	0	0.0144103	0.00720513	0.0288205	0	0	0	0	0	0	0.0648462	0.309821	0.00720513	0	0.273795	0.100872	0	0	0	0.0288205	0	0	0	0	0	0	0	0
Spirosoma	0	0	0	0	0	0	0	0	0.00720513	0	0	0	0	0	0	0	0	0	0	0	0	0	0.0216154	0.00720513	0	0	0	0.0144103	0.0144103	0	0.00720513	0	0	0.00720513	0	0	0.00720513	0.00720513	0.0216154	0.00720513	0.0144103	0	0.0144103	0.0432308	0	0	0	0	0
Acetobacteraceae	0.201744	0	0	0	0	0	0	0.0504359	0.115282	0	0.216154	0.108077	0	0.0144103	0.0504359	0.0288205	0	0	0	0	0	0	0.00720513	0.0144103	0.0360257	0.0288205	0.0864616	0.0432308	0.0288205	0.0216154	0	0.0144103	0.396282	0.0432308	0.223359	0.497154	0.0360257	0.273795	0.0144103	0.0216154	0.0360257	0.00720513	0.00720513	0	0	0	0	0	0
Firmicutes	0	0	0.00720513	0	0	0	0.0144103	0	0	0.00720513	0	0	0.0144103	0	0	0	0	0	0	0.0648462	0.057641	0	0	0.0144103	0	0	0	0	0	0	0	0	0	0	0	0	0	0	0	0	0	0	0	0	0	0	0	0	0
Alphaproteobacteria	0.122487	0.0648462	0.100872	0.0360257	0.0288205	0.0504359	0	0	0.0144103	0.00720513	0.129692	0.0864616	0.0288205	0	0.0360257	0.0216154	0.00720513	0	0	0	0	0	0	0.0504359	0.00720513	0	0.389077	0	0	0	0	0.00720513	0.0288205	0.0432308	0.0288205	0.0936667	0.0288205	0.0864616	0	0.0216154	0.00720513	0.0144103	0	0	0	0	0.00720513	0	0
Acidobacteriota	0	0	0.0288205	0.0216154	0	0	0	0	0	0.0216154	0.0288205	0.338641	0	0	0	0	0	0	0	0	0.00720513	0	0	0.129692	0.00720513	0.0144103	0.0144103	0	0	0	0	0	0.057641	0.0144103	0.0360257	0.0432308	0.0864616	0.115282	0	0	0	0	0	0	0.0216154	0	0	0	0
Chloroflexota	0	0	0	0	0	0	0	0	0	0	0	0	0	0	0	0	0	0	0	0	0	0	0	0.0360257	0.0216154	0	0.00720513	0	0	0	0	0.144103	0.461128	0	0	0.432308	0	0	0	0	0	0.108077	0.0216154	0	0	0	0	0	0
Cyanobacteria	0	0	0	0	0	0	0	0	0	0	0	0	0	0	0	0	0	0	0	0	0	0	0	0	0	0	0	0	0	0	0	0	0	0	0	0	0	0	0	0	0	0	0	0	0.115282	0	0.0288205	0	0.00720513
Bacteroidales	0	0	0	0	0	0	0	0	0	0	0	0	0	0	0	0	0	0	0	0	0	0	0.453923	0	0.0504359	0.0144103	0	0.0144103	0	0	0	0	0	0	0	0	0	0	0	0	0	0	0	0	0	0	0	0	0
Rhizomicrobium	0	0	0	0	0	0	0	0.00720513	0	0	0	0	0	0	0	0	0	0	0	0	0	0	0.00720513	0.00720513	0.00720513	0.00720513	0.0144103	0	0	0.00720513	0	0.0144103	0.0144103	0	0	0.0720513	0.0144103	0.0144103	0.194539	0.0144103	0.00720513	0.0216154	0.0144103	0.0216154	0	0	0	0	0
Myxococcales	0	0	0	0	0	0	0	0	0	0	0	0	0	0	0	0	0	0	0	0	0	0	0.0144103	0.0288205	0.00720513	0.0144103	0	0.0144103	0.00720513	0	0.0216154	0.0288205	0.00720513	0.00720513	0.0144103	0	0	0.00720513	0.244974	0.00720513	0.108077	0.0504359	0.0504359	0.0720513	0.0144103	0	0	0	0
Ktedonobacter	0	0	0	0	0	0	0	0	0	0	0	0	0	0	0	0	0	0	0	0	0	0	0	0	0	0	0	0	0	0	0	0	0	0	0	0	0	0	0	0	0	0	0	0	0	0	0	0	0
Alphaproteobacteria	0.0144103	0	0	0	0	0	0.00720513	0	0	0	0	0	0	0	0	0	0	0	0	0	0	0	0	0	0.0144103	0.0144103	0.057641	0	0	0	0	0	0.0288205	0.0504359	0.0144103	0.0216154	0	0	0.0144103	0	0	0.0144103	0	0	0	0.00720513	0	0	0
Mucilaginibacter	0	0	0	0	0	0	0	0	0	0	0	0	0	0	0	0	0	0	0	0	0	0	0	0.0432308	0.00720513	0	0.0648462	0.0144103	0	0.00720513	0	0	0	0.0432308	0.00720513	0.0720513	0.0144103	0.00720513	0	0	0.00720513	0	0	0.00720513	0	0	0	0.0216154	0.0144103
Alphaproteobacteria	0	0	0	0	0	0	0	0	0	0	0	0	0	0	0	0	0	0	0	0	0	0	0.0144103	0.0144103	0.0144103	0.0216154	0.057641	0.0144103	0.00720513	0	0.0144103	0.0216154	0	0	0.0144103	0.00720513	0.0504359	0	0.129692	0.0144103	0	0.0288205	0.0432308	0.00720513	0	0	0	0	0
Enterobacter	0	0	0	0	0	0	0	0	0	0	0	0	0	0	0	0	0	0	0	0	0	0	0	0	0	0	0	0	0	0.0144103	0	0	0	0	0	0	0	0	0	0	0	0	0	0	0.00720513	0	0	0	0
Acidisphaera	0.0360257	0.180128	0.0360257	0.00720513	0.0216154	0.151308	0.0144103	0.0216154	0.0144103	0.0216154	0.201744	0.0648462	0.0144103	0.0288205	0.0360257	0.0216154	0.0144103	0	0	0	0	0.0144103	0	0.0144103	0.0216154	0	0.0288205	0.00720513	0	0.00720513	0	0.0792564	0.129692	0.0720513	0.057641	0.122487	0.0432308	0.057641	0	0	0.00720513	0.0504359	0	0	0.057641	0.00720513	0.100872	0.0144103	0
Acetobacteraceae	0	0	0	0	0	0	0	0	0	0	0	0	0	0	0	0	0	0	0	0	0	0	0	0	0	0	0	0	0	0	0	0	0	0	0	0	0	0	0	0	0	0	0	0	0.0288205	0.00720513	0.0288205	0.00720513	0
Bdellovibrio	0	0.0144103	0	0	0	0	0.0144103	0	0	0	0	0	0	0	0	0	0.00720513	0.0144103	0	0.0504359	0	0.0216154	0.0216154	0.0216154	0.0144103	0.057641	0	0.0360257	0.0216154	0.0360257	0.0504359	0.00720513	0.0216154	0.0360257	0.0216154	0	0.0144103	0.0144103	0.0144103	0.00720513	0.0288205	0	0.0360257	0.057641	0	0	0	0	0.0360257
Armatimonadota	0	0	0	0	0	0	0	0	0	0	0	0	0	0.0144103	0	0	0	0.00720513	0	0	0	0.00720513	0.0144103	0.0144103	0	0	0	0.0936667	0.00720513	0	0.00720513	0.0144103	0	0	0	0	0	0	0.0288205	0.00720513	0	0.0144103	0.0144103	0.0432308	0	0	0	0	0
Rhodospirillales	0.158513	0	0	0.0432308	0	0	0.057641	0	0.0360257	0.0432308	0	0	0	0.0144103	0.0216154	0.00720513	0.00720513	0.0144103	0	0.00720513	0	0.057641	0	0	0	0	0	0	0	0	0	0	0	0	0	0	0	0	0	0	0	0	0	0	0	0	0	0	0
Spirosoma	0	0	0	0	0	0	0	0	0	0	0	0	0	0	0	0	0	0	0	0	0	0	0.381872	0.00720513	0	0	0	0	0	0	0	0	0	0	0	0	0	0	0	0	0	0	0	0	0	0	0	0	0
Cyanobacteriales	0	0	0	0	0	0	0	0	0	0	0	0	0	0	0	0	0	0	0	0	0	0	0	0	0	0	0	0	0	0	0	0.057641	0	0	0	0	0	0	0	0	0	0	0	0	0	0	0	0	0
Deltaproteobacteria	0.0144103	0.0432308	0.00720513	0.0504359	0.00720513	0.00720513	0.0504359	0.0216154	0.0432308	0.0360257	0	0	0.00720513	0.0288205	0	0	0.0648462	0.0720513	0.0360257	0.0360257	0.0504359	0.0504359	0.00720513	0.0288205	0	0.00720513	0	0.0360257	0.00720513	0	0.0216154	0.0216154	0	0	0.0144103	0.00720513	0	0	0.0216154	0.0504359	0.0144103	0.0360257	0.057641	0.057641	0.00720513	0.0216154	0	0.0648462	0
Rhizobacter	0	0	0	0	0	0	0	0	0	0	0	0	0	0	0	0	0	0	0	0	0	0	0	0.00720513	0	0.0144103	0	0.0288205	0	0	0	0	0	0	0	0	0	0	0	0	0	0	0.0144103	0	0	0	0	0	0
Myxococcales	0	0	0	0	0	0	0	0	0	0	0	0	0	0	0	0	0	0	0	0	0	0	0.0144103	0.00720513	0	0	0.0216154	0	0	0	0	0.00720513	0.00720513	0	0	0	0.0144103	0	0.0144103	0.0144103	0.0216154	0.0144103	0.00720513	0.0216154	0	0	0	0	0
Cupriavidus basilensis	0	0	0	0	0	0	0	0	0	0	0	0	0	0	0	0	0.0432308	0	0.180128	0	0	0	0	0	0	0.0144103	0.0144103	0	0	0	0	0	0	0	0	0	0	0	0	0	0.00720513	0	0	0	0.0288205	0	0	0.00720513	0
Flavipsychrobacter stenotrophus	0	0	0	0	0	0	0	0	0	0	0	0	0	0	0	0	0	0	0	0	0	0	0.0288205	0.0216154	0.057641	0.0144103	0.0360257	0	0	0.00720513	0.00720513	0.0216154	0.216154	0.057641	0.165718	0.122487	0.122487	0.0216154	0	0.00720513	0	0	0	0	0	0.00720513	0	0	0
Pseudonocardia	0	0	0	0	0	0	0	0	0	0	0	0	0	0	0	0	0	0	0	0	0	0	0.0216154	0.0360257	0	0.0216154	0	0	0	0.00720513	0	0.00720513	0	0	0	0.0144103	0.00720513	0	0	0	0.057641	0.0216154	0.0360257	0	0	0	0	0.00720513	0
Hyphomicrobiales	0	0	0	0	0	0	0	0	0	0	0	0	0	0	0	0	0	0	0	0	0	0	0.0288205	0.0936667	0.0216154	0	0	0	0.00720513	0	0	0.136897	0.122487	0.0144103	0	0.0936667	0.057641	0.00720513	0.00720513	0	0.00720513	0.00720513	0.0504359	0	0	0	0	0	0
Rickettsiaceae	0	0	0	0	0	0	0	0	0	0	0	0	0	0	0	0	0	0	0	0	0	0	0	0	0	0.0792564	0.281	0	0	0	0	0	0	0	0.0360257	0.00720513	0.0432308	0	0	0.0504359	0.00720513	0.0216154	0	0	0	0	0	0	0
Bdellovibrio	0.00720513	0.0144103	0.00720513	0	0	0	0	0	0	0	0	0	0	0.00720513	0	0.00720513	0	0.00720513	0	0	0	0	0.0288205	0	0.0288205	0.00720513	0.0504359	0	0.0144103	0.00720513	0	0.00720513	0.0144103	0.0504359	0.00720513	0.0648462	0.0216154	0.00720513	0.00720513	0.0144103	0.0216154	0.0144103	0.0288205	0.0504359	0	0.0216154	0.00720513	0.0288205	0
Bacteroidales	0	0	0	0	0	0	0	0	0	0	0	0	0	0	0	0	0	0	0	0	0	0	0	0.482744	0.00720513	0	0	0	0	0	0	0.0288205	0	0	0	0	0	0	0	0	0	0	0	0	0	0	0	0	0
Planctomycetia	0	0.00720513	0	0.00720513	0.00720513	0	0	0.00720513	0	0	0	0	0	0	0	0	0.0144103	0.144103	0.00720513	0.00720513	0	0.0144103	0	0.00720513	0	0	0	0	0	0	0	0	0	0	0	0	0	0	0	0	0	0	0	0	0	0.00720513	0.00720513	0	0.00720513
Planctomycetia	0.0360257	0.00720513	0	0	0	0	0.00720513	0.0216154	0	0.0144103	0	0	0	0.0504359	0	0	0	0.0216154	0	0.0504359	0.00720513	0.0288205	0.0144103	0	0	0.00720513	0	0	0	0	0	0	0	0.00720513	0	0	0.0144103	0	0	0	0.00720513	0	0	0.0288205	0	0	0	0	0
Actinomycetia	0	0	0	0	0	0	0	0	0	0	0	0	0	0	0	0	0	0	0	0	0	0	0.0288205	0.0360257	0.0360257	0	0	0	0	0	0.00720513	0.0432308	0.0144103	0	0	0.0144103	0	0	0.00720513	0	0.0720513	0.0504359	0.0504359	0.0144103	0	0	0	0	0
Hyphomicrobiales	0.0288205	0	0	0	0	0	0	0	0.00720513	0	0	0.00720513	0	0	0	0.00720513	0	0	0	0	0	0	0.0144103	0.0432308	0.0144103	0.00720513	0.136897	0	0	0.00720513	0	0.00720513	0.165718	0.144103	0.0648462	0.194539	0.115282	0.129692	0	0	0.0216154	0	0.0504359	0.00720513	0	0	0.00720513	0	0
Isosphaeraceae	0	0	0	0	0	0	0	0	0	0	0	0	0	0	0	0	0	0.00720513	0	0	0	0.00720513	0.0144103	0.00720513	0	0.0144103	0.00720513	0.00720513	0	0.0144103	0.0144103	0.0216154	0	0.00720513	0	0.0144103	0.0144103	0.00720513	0.0144103	0.0144103	0	0.0360257	0.00720513	0.0792564	0	0	0.00720513	0.00720513	0
Acetobacteraceae	0.0288205	0	0.0144103	0.0216154	0.0504359	0	0.0144103	0.0144103	0	0.0216154	0.0144103	0	0	0.0432308	0	0.0144103	0	0	0.0144103	0.00720513	0	0	0.0360257	0.0216154	0	0	0.201744	0	0	0.00720513	0.00720513	0.0144103	0.0216154	0	0.0144103	0.0720513	0.0216154	0	0.0360257	0.0216154	0.00720513	0.0144103	0.00720513	0.0144103	0	0	0	0	0
Cedecea	0.504359	0	0	0.00720513	0	0.706103	0	0	0.0144103	0	0	0	0	0	0	0	0	0	0	0	0	0	0.0432308	0.144103	0.374667	0.922257	0.0144103	2.42813	0.273795	0.273795	0.180128	0.172923	0.00720513	0.0864616	0.0144103	0.0360257	0.0648462	0.309821	0.0792564	0.0144103	0.0648462	0.0288205	0	0.0864616	0.0432308	0.237769	0.0216154	0.108077	0
Spirosoma	0	0	0	0	0	0	0	0	0	0	0	0	0	0	0	0	0	0	0	0	0	0	0.0360257	0	0.0216154	0.00720513	0.00720513	0.0144103	0	0	0.00720513	0	0	0.00720513	0	0.00720513	0	0	0.0504359	0.0216154	0.00720513	0.0288205	0.00720513	0.0288205	0	0	0	0	0
Burkholderiales	0	0	0	0	0	0	0	0	0	0	0	0	0	0	0	0	0	0	0	0	0	0	0	0	0	0	0	0	0	0	0	0.0144103	0	0	0	0	0	0	0	0	0	0	0	0	0	0	0	0	0
Xanthomonadaceae	0	0	0	0	0	0	0	0	0	0	0	0	0	0	0	0	0	0	0	0	0	0	0.00720513	0	0.00720513	0	0	0	0	0	0	0.0216154	0	0	0	0	0	0	0	0	0.0648462	0.057641	0.0144103	0.00720513	0	0	0	0	0
Verrucomicrobiota	0	0	0	0	0	0	0	0	0	0	0	0	0	0	0	0	0	0	0	0	0	0	0.0288205	0.0144103	0.0216154	0	0.0144103	0.0360257	0	0.00720513	0	0.00720513	0.00720513	0	0.00720513	0.00720513	0.0144103	0	0.0504359	0	0.0216154	0.0360257	0.0360257	0.0648462	0	0.00720513	0	0	0
Acidobacteriota	0.0360257	0.0288205	0.0144103	0.0216154	0	0.0144103	0.00720513	0.0720513	0	0.00720513	0.0432308	0.0864616	0.0504359	0.0504359	0.0144103	0.0144103	0.0144103	0	0	0	0	0	0	0.0864616	0	0.0144103	0.26659	0	0	0.0144103	0	0.00720513	0.0864616	0.108077	0.0504359	0.0720513	0.0504359	0.165718	0	0	0	0.00720513	0	0.0288205	0	0	0.0144103	0	0.0144103
Hymenobacter chitinivorans	0	0	0	0	0	0	0	0	0	0	0	0	0	0	0	0	0	0	0	0	0	0	0.00720513	0	0.00720513	0	0	0	0	0	0	0	0	0	0	0	0	0	0	0	0.00720513	0	0	0	0	0	0	0.0144103	0
Hyphomicrobiales	0	0	0	0	0	0	0	0	0	0	0	0	0	0	0	0	0	0	0	0	0	0	0	0.00720513	0	0.00720513	0.0216154	0	0	0	0	0	0	0	0	0.0288205	0	0	0.0288205	0	0.0144103	0.0144103	0.0432308	0.00720513	0	0.0936667	0	0	0.0144103
Sphingomonadales	0	0	0	0	0	0	0	0	0	0	0	0	0	0	0	0	0	0	0	0	0	0	0.0144103	0.0144103	0.00720513	0	0	0	0	0	0	0.0216154	0.54759	0	0	0.151308	0	0	0	0	0	0.0216154	0	0	0	0	0	0	0
Bacteroidota	0	0	0	0	0	0	0	0	0	0	0	0	0	0	0	0	0.00720513	0	0	0	0	0	0.0144103	0.00720513	0	0.00720513	0	0	0	0	0	0	0	0.0144103	0	0	0	0	0.0288205	0	0	0	0	0.0144103	0.0144103	0	0	0	0
Solirubrobacterales	0	0	0	0	0	0	0	0	0	0	0	0	0	0	0	0	0	0	0	0	0	0	0	0.0144103	0.0216154	0.00720513	0.0144103	0.00720513	0	0	0.0216154	0.0216154	0	0	0	0.0216154	0	0	0.0216154	0.0360257	0.00720513	0.0432308	0.100872	0.0360257	0	0	0	0	0
Edaphobacter	0.136897	0.216154	0.374667	0.331436	0.122487	0.187333	0.605231	0.0288205	0.0288205	0.26659	0	0.00720513	0	0.158513	0.00720513	0.0216154	0.317026	0.223359	0.641257	0.129692	0.25218	1.23208	0.0720513	0.129692	0.0360257	0.100872	0.410692	0.129692	0.108077	0.208949	0.0864616	0.0288205	0.0504359	0.0216154	0.0360257	0.00720513	0.0504359	0.0432308	0.0504359	0.0936667	0.0720513	0.057641	0.0144103	0.158513	0.0288205	0.0864616	0.0360257	0.057641	0.057641
Cyanobacteriales	0	0	0	0	0	0	0	0	0	0	0	0	0	0	0	0	0	0	0	0	0	0	0	0	0	0	0	0	0	0	0	0	0	0	0.0216154	0	0.0360257	0	0	0	0	0	0	0	0.151308	0	0.0144103	0	0
Verrucomicrobiota	0	0.0216154	0	0	0	0	0.0144103	0.0144103	0.0216154	0.0216154	0	0.0144103	0.0288205	0	0	0	0.0936667	0	0	0	0	0.057641	0	0	0	0	0	0	0	0	0	0	0	0	0	0	0	0	0	0	0	0	0	0	0	0.00720513	0	0	0.0216154
Novosphingobium	0	0	0	0	0	0	0.00720513	0	0	0	0	0	0	0	0	0	0	0	0	0	0	0	0	0	0	0	0	0	0	0	0	0	0	0	0	0	0	0	0	0	0	0	0	0	0	0	0	0	0
Stenomitos frigidus	0	0	0	0	0	0	0	0	0	0	0	0	0	0	0	0	0	0	0	0	0	0	0	0	0.00720513	0	0	0	0	0	0	0.00720513	0.00720513	0	0	0.0216154	0	0	0	0	0	0	0	0	0	0	0	0	0
Firmicutes	0.0288205	0.00720513	0	0	0.0144103	0	0.00720513	0.00720513	0	0.00720513	0	0	0.00720513	0.0216154	0	0	0	0.0216154	0	0	0	0	0	0.0216154	0	0	0.0504359	0.00720513	0	0	0	0	0.00720513	0	0.00720513	0.0144103	0	0	0	0	0	0	0	0.00720513	0	0	0	0	0
Verrucomicrobiota	0.108077	0	0.0432308	0	0	0	0	0.0144103	0.0288205	0	0.0432308	0.00720513	0.0144103	0	0.0144103	0	0	0	0	0	0	0	0	0	0	0	0	0	0	0	0	0.0144103	0.0144103	0.00720513	0	0	0.0144103	0	0	0	0	0	0	0	0.0144103	0.129692	0	0.0144103	0
Planctomycetia	0.0936667	0.00720513	0	0.00720513	0	0.00720513	0	0	0.00720513	0.00720513	0	0.0288205	0.00720513	0	0	0.0144103	0	0	0	0	0	0	0.0360257	0.0216154	0.0144103	0.0288205	0.0432308	0.0216154	0	0.0144103	0	0	0.0864616	0.122487	0.0720513	0.108077	0.115282	0.158513	0	0	0.0144103	0.0144103	0	0	0	0	0	0	0
Armatimonadota	0	0	0	0	0	0	0	0	0	0	0	0	0	0	0	0	0	0	0	0	0	0	0	0	0	0.00720513	0.00720513	0	0	0	0	0	0	0.0288205	0.0216154	0.00720513	0.0360257	0.0432308	0	0.00720513	0	0	0	0	0.00720513	0	0	0	0
Cyanobacteriales	0	0	0	0	0	0	0	0	0	0	0	0	0	0	0	0	0	0	0	0	0	0	0	0	0	0	0	0	0	0	0	0	0	0	0	0	0	0	0	0	0	0	0	0	0	0	0	0	0
Sphingomonas	0	0	0	0	0	0	0	0	0	0	0	0	0	0	0	0	0	0	0	0	0	0	0.0504359	0.158513	0.100872	0.0504359	0.057641	0.0648462	0.00720513	0.0216154	0.0360257	0.0792564	0.0216154	0	0	0.0216154	0.0288205	0.0144103	0.0216154	0.00720513	0.0288205	0.194539	0.187333	0.0720513	0	0.0720513	0	0	0
Verrucomicrobiota	0	0	0	0	0	0	0	0	0	0	0	0	0	0	0	0	0	0	0	0	0	0	0.0216154	0.0144103	0	0.0144103	0.00720513	0	0	0	0	0.0144103	0	0	0.00720513	0	0	0	0.0360257	0	0.0144103	0.00720513	0.00720513	0.0144103	0	0	0	0	0
Deltaproteobacteria	0	0	0	0	0	0	0.0144103	0	0.0144103	0.0432308	0	0	0	0	0	0	0.0360257	0.216154	0.0144103	0.115282	0.0288205	0.0936667	0	0	0	0	0	0	0.0144103	0	0	0	0	0	0	0	0	0	0	0	0	0	0	0	0	0.00720513	0.0144103	0	0
Verrucomicrobiota	0.108077	0.0360257	0.0288205	0.0144103	0.0432308	0.0648462	0.00720513	0	0.00720513	0.0288205	0.0360257	0.100872	0.0792564	0.0288205	0.108077	0.0432308	0	0	0	0	0	0	0.00720513	0.0360257	0.0216154	0.0216154	0.0288205	0.00720513	0.00720513	0.0288205	0	0.0288205	0.0216154	0.129692	0.0360257	0.0504359	0.0720513	0.0216154	0.00720513	0.0504359	0.00720513	0.0792564	0	0	0.0144103	0.0936667	0.00720513	0	0
Spirosoma	0	0	0	0	0	0	0	0	0	0	0	0	0	0	0	0	0	0	0	0	0	0	0.00720513	0	0	0	0.00720513	0	0	0	0	0.00720513	0	0	0	0.00720513	0	0	0	0	0.0144103	0	0	0.0144103	0	0.0144103	0	0	0
Rickettsiella	0	0	0	0	0.00720513	0	0	0	0	0	0	0	0	0	0	0	0.00720513	0	0	0	0	0	0.187333	0.0144103	0	0	0	0.0216154	0	0.0216154	0.057641	0.0288205	0.00720513	0.0144103	0	0.00720513	0	0	0	0	0	0.0144103	0	0.0504359	0	0	0	0	0
Cyanobacteria	0	0	0	0	0	0	0	0	0	0	0	0	0	0.0144103	0	0	0	0	0	0	0	0	0.0216154	0.0432308	0.0216154	0.0144103	0.0288205	0	0.00720513	0.0288205	0.057641	0.0216154	0.0360257	0	0.0144103	0.0288205	0.057641	0.0144103	0.0288205	0	0.0216154	0.0288205	0.0144103	0.0288205	0	0.0792564	0	0	0.00720513
Dysgonomonas	0	0	0	0	0	0	0	0	0	0	0	0	0	0	0	0	0	0	0	0	0	0	0.360257	0	0	0	0	0	0	0	0	0	0	0	0	0	0	0	0	0	0	0	0	0	0	0	0	0	0
Proteobacteria	0.0792564	0	0	0	0.00720513	0	0	0.00720513	0	0	0	0	0	0.0288205	0	0.00720513	0.00720513	0	0	0	0	0	0.0216154	0.00720513	0.00720513	0	0.0288205	0.00720513	0	0.0288205	0	0	0	0.0144103	0.00720513	0.00720513	0.0144103	0.0144103	0	0.0216154	0.0288205	0.0144103	0.0144103	0.0144103	0	0.00720513	0	0.00720513	0
Acidobacteriota	0	0	0	0	0	0	0	0	0	0	0	0	0	0	0	0	0	0	0	0	0	0	0.00720513	0.00720513	0.0360257	0	0.0144103	0	0.00720513	0.00720513	0	0	0	0	0	0	0.0144103	0.0144103	0.0864616	0.0504359	0.0648462	0.057641	0	0.0144103	0	0	0	0	0
Verrucomicrobiota	0	0	0	0	0	0	0	0	0	0	0	0.00720513	0	0	0	0	0	0	0	0	0	0	0	0	0	0	0	0	0	0.0144103	0	0	0	0	0	0	0	0	0	0	0	0	0	0	0	0	0	0	0
Bacteroidales	0	0	0	0	0	0	0	0	0	0	0	0	0	0	0	0	0	0	0	0	0	0	0.0936667	0.0936667	0.00720513	0	0	0	0	0	0	0.425103	0	0	0	0	0	0	0.00720513	0	0.0144103	0	0	0.0144103	0	0	0	0	0
Deltaproteobacteria	0.0360257	0	0	0	0	0	0	0	0	0	0	0	0	0	0	0	0	0	0	0	0	0	0	0	0	0	0.00720513	0	0	0	0	0	0	0.0216154	0.0144103	0.00720513	0.0216154	0.0144103	0	0	0	0	0.0144103	0	0.0216154	0	0	0	0
Hyphomicrobiales	0	0	0	0	0	0	0	0	0	0	0	0	0	0	0	0	0	0	0	0	0	0	0.0144103	0.0144103	0	0	0	0	0	0	0	0.0360257	0.237769	0.0432308	0	0.180128	0	0	0	0	0	0	0	0	0	0	0	0	0
Ktedonobacterales	0	0	0	0.0216154	0	0	0	0.0288205	0.00720513	0.0288205	0	0	0	0.0504359	0	0	0	0.00720513	0	0	0	0	0	0	0	0	0	0	0	0	0	0	0	0	0	0	0	0	0	0	0	0	0	0	0	0	0	0	0
Chloroflexota	0	0	0	0	0	0	0	0	0	0	0	0	0	0	0	0	0	0	0	0	0	0	0	0	0	0	0	0	0	0	0	0	0	0	0	0	0	0	0	0	0	0	0	0	0	0	0	0	0
Rubrobacteria	0	0	0	0	0	0	0	0	0	0	0	0	0	0	0	0	0	0	0	0	0	0	0.0144103	0.100872	0.0216154	0	0.0144103	0	0.00720513	0	0.0216154	0.0504359	0	0	0	0.0144103	0	0	0	0.0144103	0.0216154	0.0144103	0.172923	0.0144103	0	0.00720513	0	0	0
Comamonadaceae	0	0.0144103	0	0	0.00720513	0	0	0	0.216154	0	0	0	0	0	0	0	0.00720513	0.00720513	0	0	0	0	0	0	0.0144103	0	0	0.00720513	0	0.0288205	0	0.00720513	0	0	0	0.0144103	0	0	0.0504359	0	0	0.00720513	0.0432308	0.00720513	0	0	0.187333	0	0
Caulobacteraceae	0.208949	0.0504359	0	0.00720513	0.0216154	0.0216154	0.0144103	0.0504359	0.0288205	0.151308	0	0	0	0.0432308	0.0144103	0.0144103	0.0216154	0.108077	0.057641	0.281	0.201744	0.057641	0.0288205	0.0360257	0.100872	0.0792564	0.057641	0.0648462	0.0288205	0.0936667	0.0432308	0.0792564	0	0.0216154	0.0504359	0.0144103	0.0504359	0.057641	0.273795	0.0360257	0.0936667	0.158513	0.108077	0.180128	0	0.0288205	0	0	0
Singulisphaera	0.0288205	0.0144103	0	0.00720513	0.00720513	0	0.0216154	0	0.0360257	0	0	0	0	0.0216154	0	0.00720513	0.108077	0.0432308	0.0360257	0.0216154	0.0144103	0.0720513	0.00720513	0	0.0144103	0	0	0	0	0	0	0.00720513	0	0.00720513	0	0	0	0	0	0	0.00720513	0	0.00720513	0.00720513	0.0144103	0	0	0	0.0216154
Archangiaceae	0	0	0	0	0	0	0	0	0	0	0	0	0	0	0	0	0	0	0	0	0.0144103	0.0144103	0.0144103	0.00720513	0	0.0360257	0.00720513	0	0	0.00720513	0.00720513	0.0288205	0	0	0	0	0	0	0.0216154	0	0	0.00720513	0	0.0216154	0	0.0144103	0	0.00720513	0
Gammaproteobacteria	0	0	0	0	0	0	0	0	0	0	0	0	0	0	0	0	0	0	0	0	0	0	0	0	0	0	0	0	0	0	0	0	0	0	0	0	0	0	0	0	0.00720513	0	0	0	0	0	0	0	0
Burkholderia	0	0	0	0	0	0	0	0.180128	0	0	0	0	0	0	0.0144103	0	0	0	0	0	0	0	0	0	0	0	0	0	0	0	0	0	0	0	0	0	0	0	0	0	0	0	0	0	0	0	0	0	0
Deltaproteobacteria	0.0216154	0	0	0	0	0	0	0	0	0	0	0	0	0	0	0	0.00720513	0.0144103	0	0	0	0	0	0	0	0	0	0	0	0	0	0	0	0	0.0504359	0	0.0144103	0	0.0144103	0.057641	0.0216154	0.00720513	0.0216154	0.0144103	0	0	0	0	0.00720513
Micavibrio	0	0	0	0	0	0	0	0	0	0	0	0	0	0	0	0	0.0144103	0.00720513	0	0.0504359	0.00720513	0.00720513	0.00720513	0.00720513	0.00720513	0	0	0	0.00720513	0.00720513	0	0.00720513	0	0	0	0	0.00720513	0.0144103	0.0144103	0.00720513	0.0432308	0.0144103	0	0.0432308	0	0.00720513	0	0	0
Cyanobacteria	0	0	0	0	0	0	0	0	0	0	0	0	0	0	0	0	0	0	0	0	0	0	0	0	0	0	0	0	0	0	0	0.00720513	0	0	0	0	0	0	0.0144103	0.0216154	0.00720513	0	0	0.0216154	0	0	0	0	0
Deltaproteobacteria	0	0	0	0	0	0	0	0	0	0	0	0	0	0	0	0	0	0	0	0	0	0	0.00720513	0.0144103	0.0216154	0	0	0.00720513	0	0	0	0	0	0.00720513	0	0.0144103	0	0.0216154	0.0288205	0.00720513	0.0504359	0	0.057641	0.0288205	0	0	0	0	0
Cyanobacteria	0	0.00720513	0	0	0	0	0	0	0	0	0	0	0	0	0	0	0	0	0	0	0	0	0.00720513	0	0.0144103	0.00720513	0.00720513	0	0	0	0	0	0	0.00720513	0	0	0	0	0.0792564	0	0	0	0.0144103	0.00720513	0	0	0	0	0
Tatlockia micdadei	0	0	0	0	0	0	0	0	0	0	0	0	0	0	0	0	0	0	0	0	0	0	0.115282	0	0	0.0720513	0.00720513	0.0144103	0	0	0	0	0	0	0	0	0.00720513	0.0720513	0	0.0432308	0	0.0792564	0	0.00720513	0	0	0	0	0
Acetobacteraceae	0.187333	0.0648462	0.0360257	0.0288205	0.0504359	0.0288205	0.100872	0.0360257	0.0216154	0.0792564	0.0720513	0.122487	0.0144103	0.057641	0.0144103	0.0360257	0.0360257	0	0	0.0144103	0.0216154	0.0216154	0.00720513	0.057641	0.0360257	0	0.0504359	0.0216154	0.00720513	0.0144103	0.00720513	0.0648462	0.00720513	0.057641	0.0288205	0.100872	0.0648462	0.0792564	0.00720513	0.00720513	0.0648462	0.0792564	0.0504359	0.0360257	0.0144103	0.00720513	0	0	0.00720513
Ohtaekwangia	0	0	0	0	0	0	0	0	0	0	0	0	0	0	0	0	0	0	0	0	0	0	0.00720513	0.0216154	0.0144103	0	0.0288205	0	0	0	0	0.0504359	0.698898	0	0	0.223359	0.0216154	0	0	0	0	0.0216154	0	0	0	0	0	0	0
Hymenobacter	0	0	0	0	0	0	0	0	0	0	0	0	0	0	0	0	0	0	0	0	0	0	0.00720513	0.0360257	0.0216154	0.0288205	0	0.00720513	0	0	0	0.00720513	0	0	0	0.0144103	0	0	0.0648462	0	0.0288205	0.0216154	0.288205	0.0720513	0.00720513	0	0.00720513	0.0144103	0.00720513
Cyanobacteria	0	0	0	0	0	0	0	0	0	0	0	0	0	0	0	0	0	0	0	0	0	0	0	0	0	0	0	0	0	0	0	0	0	0	0	0	0	0	0	0	0	0	0	0	0	0	0	0	0
Chitinophagaceae	0	0	0	0	0	0	0	0	0	0	0	0	0	0	0	0	0	0	0	0	0	0	0.0432308	0.0432308	0	0.0144103	0.0216154	0.0648462	0	0	0.00720513	0.0288205	0	0	0	0.0144103	0	0.0144103	0.00720513	0.0720513	0.0216154	0.00720513	0.0360257	0.100872	0	0	0	0	0
Dysgonomonas	0	0	0	0	0	0	0	0	0	0	0	0	0	0	0	0	0	0	0	0	0	0	0.403487	0	0.0432308	0	0	0	0	0	0	0	0	0	0	0	0	0	0	0	0	0	0	0	0	0	0	0	0
Proteobacteria	0	0	0	0	0	0	0	0	0	0	0	0	0	0	0	0	0	0	0	0	0	0	0	0	0	0	0	0	0	0	0	0.00720513	0	0	0	0	0	0	0	0	0	0	0	0	0	0	0	0	0.0288205
Reyranella	0	0	0	0	0	0	0	0	0	0	0	0	0	0	0	0	0	0	0	0	0	0	0.100872	0.100872	0.057641	0.0792564	0.115282	0.0288205	0.00720513	0	0	0.0144103	0.0216154	0.108077	0.0432308	0.165718	0.0648462	0.0792564	0.0864616	0	0.0288205	0.0216154	0.00720513	0	0	0.0792564	0	0	0
Chloroflexota	0	0	0	0	0	0	0	0	0	0	0	0	0	0	0	0	0	0	0	0	0	0	0	0	0	0	0.0144103	0	0	0	0	0	0.057641	0	0	0	0.00720513	0	0	0	0	0	0.0144103	0	0	0	0	0	0
Cyanobacteria	0.0216154	0.00720513	0.0144103	0.00720513	0	0	0.00720513	0	0.00720513	0	0	0.00720513	0.0144103	0	0	0.00720513	0	0	0	0	0.0360257	0	0.00720513	0.0216154	0.0648462	0	0	0.00720513	0	0.0216154	0.0360257	0.0648462	0.158513	0.144103	0.0648462	0.151308	0.194539	0.122487	0	0.0144103	0.0216154	0.0936667	0.0432308	0.00720513	0	0	0	0	0.00720513
Candidatus saccharibacteria	0	0	0	0	0	0	0	0	0	0.00720513	0	0	0	0	0	0	0	0	0	0	0.0144103	0	0	0	0.0144103	0.0504359	0.0144103	0.0144103	0	0.00720513	0.00720513	0.0288205	0	0.0144103	0	0	0.0144103	0.0144103	0.0216154	0	0.00720513	0.0288205	0.00720513	0.00720513	0	0.00720513	0	0	0
Candidatus saccharibacteria	0.057641	0	0	0	0	0	0.0144103	0	0	0	0	0	0	0	0	0	0	0.0144103	0	0.0144103	0	0.201744	0.0288205	0.0360257	0.00720513	0.0144103	0	0	0	0.0288205	0.00720513	0.00720513	0	0.0216154	0.0144103	0.0144103	0.057641	0.0216154	0.0216154	0.0216154	0.0144103	0	0.0216154	0.29541	0	0	0	0	0
Rhodospirillales	0.0360257	0	0.0144103	0	0	0	0	0	0.0216154	0	0.0216154	0.00720513	0	0	0	0	0	0	0	0	0	0	0	0.00720513	0	0	0.00720513	0	0	0	0	0	0.151308	0.165718	0.115282	0.151308	0.0144103	0.0360257	0.00720513	0	0	0.00720513	0	0	0	0	0	0	0
Burkholderiales	0	0	0	0	0	0	0.0144103	0	0	0	0	0	0.00720513	0	0	0	0.0144103	0	0	0	0	0	0.0504359	0.0864616	0.0216154	0.100872	0.0648462	0.0360257	0	0.00720513	0.0216154	0.00720513	0.0144103	0.00720513	0.00720513	0.0144103	0	0.0144103	0.0648462	0.00720513	0.0144103	0.0288205	0.0288205	0.00720513	0.0288205	0.0360257	0	0.00720513	0.0216154
Gammaproteobacteria	0	0	0	0	0	0	0	0	0	0	0	0	0	0	0.00720513	0	0	0	0	0	0	0	0	0	0	0	0	0	0	0	0	0	0	0	0	0	0	0	0	0	0	0	0	0	0	0	0	0	0
Gammaproteobacteria	0	0.00720513	0	0.0288205	0	0	0	0	0	0	0	0	0	0	0	0	0	0	0	0	0	0	0.0432308	0.057641	0.0216154	0.00720513	0.0288205	0	0	0	0.0144103	0.129692	0.0504359	0.00720513	0.00720513	0	0.0144103	0.00720513	0.0648462	0.0144103	0.0504359	0.115282	0.0936667	0.0648462	0.00720513	0.057641	0	0	0
Lysobacter ximonensis	0	0	0	0	0	0	0	0	0	0	0	0	0	0	0	0	0	0	0	0	0	0	0	0	0	0.25218	0	0	0	0	0	0	0.00720513	0	0	0	0	0	0	0	0	0	0	0	0	0	0	0	0
Silvimonas terrae	0	0	0.00720513	0	0	0	0	0.00720513	0	0	0.00720513	0	0	0	0	0.0792564	0	0	0	0	0	0	0.0144103	0.00720513	0.0432308	0.00720513	0.057641	0.0288205	0.00720513	0.115282	0	0.00720513	0	0	0	0.00720513	0	0.0216154	0	0	0.0144103	0	0	0	0.237769	0	0.0144103	0.0360257	0
Burkholderiales	0	0	0	0	0	0	0	0	0	0	0	0	0	0	0	0	0	0	0	0	0	0	0	0	0	0	0	0	0	0	0.0216154	0	0	0	0	0	0	0	0	0	0	0	0	0	0	0	0	0	0
Ktedonobacteria	0	0	0	0	0	0.0360257	0	0	0	0.0144103	0	0	0	0	0	0	0.0216154	0	0	0	0	0	0	0	0	0	0	0	0	0	0	0	0	0	0	0	0	0	0	0	0	0	0	0	0	0	0	0	0
Calothrix	0	0	0	0	0	0	0	0	0	0	0	0	0	0	0	0	0	0	0	0	0	0	0.0144103	0.00720513	0.0144103	0.00720513	0.0144103	0	0	0	0	0.0144103	0	0	0	0	0.00720513	0	0	0.00720513	0	0.00720513	0.00720513	0	0	0	0	0	0
Planctomycetales	0	0	0	0	0	0	0	0.0144103	0.0144103	0	0	0	0	0	0	0	0	0	0	0	0	0	0	0	0	0	0.0216154	0.00720513	0	0.0144103	0	0	0	0.151308	0.0504359	0	0.0504359	0.0936667	0	0	0	0	0	0.00720513	0	0	0	0	0
Alphaproteobacteria	0	0	0	0	0	0	0	0	0	0	0	0	0	0	0	0	0	0	0	0	0	0	0	0	0	0.00720513	0.0360257	0	0	0	0	0	0	0	0	0.0216154	0	0	0.00720513	0	0	0.00720513	0.0216154	0	0	0	0.00720513	0	0
Alphaproteobacteria	0	0	0	0	0.00720513	0	0	0	0	0	0	0.00720513	0	0	0	0	0	0	0	0	0	0	0.00720513	0	0	0	0	0.00720513	0.00720513	0.00720513	0	0	0	0	0.230564	0	0.158513	0.057641	0.00720513	0	0	0	0	0.00720513	0	0	0	0	0
Opitutus	0.00720513	0.00720513	0	0	0	0	0	0	0	0	0.00720513	0	0	0	0	0	0	0	0	0	0	0	0.00720513	0.0648462	0.00720513	0	0.100872	0	0	0	0.00720513	0	0.0216154	0.0144103	0.00720513	0.0360257	0.00720513	0	0	0	0	0.00720513	0	0	0.0144103	0	0	0	0
Deltaproteobacteria	0.00720513	0	0	0	0	0	0	0	0.00720513	0	0	0.00720513	0	0.0216154	0	0.00720513	0	0	0	0	0	0	0	0	0	0	0.0144103	0	0	0	0	0	0.0432308	0.0360257	0.0504359	0.122487	0.0648462	0.0504359	0	0	0.00720513	0	0	0	0	0	0	0	0
Mucilaginibacter	0.00720513	0	0	0	0	0.0144103	0	0	0	0	0	0	0	0	0	0	0	0	0	0.00720513	0	0	0.0144103	0.00720513	0.0288205	0.0216154	0	0.0360257	0.00720513	0.0360257	0.0720513	0.00720513	0.0360257	0.00720513	0	0	0.00720513	0.0144103	0.0936667	0.00720513	0.057641	0.0432308	0.00720513	0.0288205	0.0288205	0.0792564	0.0216154	0.0504359	0
Verrucomicrobiae	0	0	0	0	0	0	0	0	0	0	0	0	0	0.0144103	0	0	0	0	0	0	0	0	0.0792564	0.100872	0.0216154	0.0144103	0.00720513	0.0288205	0.0216154	0.0216154	0.00720513	0.0648462	0	0.0144103	0.0144103	0	0.0216154	0.0432308	0.129692	0.0144103	0.0216154	0.115282	0.0720513	0.0864616	0	0.0144103	0	0	0
Paucibacter	0	0	0	0	0	0	0	0	0	0	0	0	0	0	0	0	0	0	0	0	0	0	0.0144103	0.00720513	0.0144103	0.0144103	0.00720513	0	0	0	0	0	0	0	0	0	0	0.00720513	0.0504359	0	0	0	0.0288205	0.0144103	0	0.00720513	0.00720513	0	0
Actinobacteriota	0	0	0	0	0	0	0	0	0	0	0	0	0	0	0	0	0	0	0	0	0	0	0	0.0216154	0.0144103	0.00720513	0.0288205	0	0	0	0	0.0504359	0.0216154	0	0	0.0144103	0.0144103	0	0.00720513	0.00720513	0.0504359	0.0504359	0.0936667	0.0648462	0	0	0	0	0
Polyangiaceae	0.00720513	0.0360257	0	0.00720513	0	0.0144103	0.0144103	0.0288205	0.0360257	0.00720513	0.0144103	0.0792564	0	0.0144103	0	0.0216154	0.00720513	0	0	0	0	0	0	0.100872	0	0.0216154	0.108077	0	0	0	0	0.0144103	0.0792564	0.0648462	0.129692	0.136897	0.0360257	0.0792564	0	0.00720513	0.00720513	0.00720513	0	0	0	0.0288205	0	0	0
Acidisphaera	0.144103	0.244974	0.0936667	0.00720513	0.00720513	0.25218	0.0216154	0.0216154	0.0216154	0.00720513	0.108077	0.057641	0.00720513	0.00720513	0.0360257	0.0432308	0	0	0	0	0	0	0	0.057641	0.0216154	0.0144103	0.172923	0.0216154	0.0216154	0.0216154	0	0.00720513	0.0360257	0.136897	0.0288205	0.0360257	0.0288205	0.29541	0.00720513	0.00720513	0.00720513	0.00720513	0.00720513	0	0.057641	0.0144103	0	0	0.0432308
Acetobacteraceae	0	0	0	0	0	0	0	0	0	0	0	0	0	0	0	0	0	0	0	0	0	0	0	0.0144103	0.00720513	0.00720513	0.0144103	0	0	0	0	0	0.0792564	0.0288205	0.0432308	0.201744	0.00720513	0	0	0	0	0	0	0	0	0	0	0	0
Alphaproteobacteria	0.0720513	0	0	0	0	0	0.0144103	0	0	0.0144103	0	0	0	0.122487	0.00720513	0.0288205	0	0	0	0	0	0	0	0.0144103	0	0.0216154	0	0	0	0.00720513	0	0	0	0.0144103	0	0	0	0.0288205	0	0.00720513	0.0216154	0	0	0	0	0	0	0	0
Bacteroides	0	0	0	0	0	0	0	0	0	0	0	0	0	0	0	0	0	0	0	0	0	0	0.317026	0	0.122487	0.00720513	0	0	0	0	0	0	0	0	0	0	0	0	0	0	0	0	0	0	0	0	0	0	0
Cyanobacteria	0	0	0	0	0	0	0	0	0	0	0	0	0	0	0	0	0	0	0	0	0	0	0.00720513	0	0	0	0	0	0	0	0	0	0	0	0	0	0	0	0	0	0	0	0	0	0.0864616	0	0.0144103	0.00720513	0
Kineococcus	0	0	0	0	0.00720513	0	0	0	0	0	0	0	0	0.0144103	0	0	0	0.0216154	0	0.00720513	0.00720513	0.0216154	0	0	0	0	0	0.0216154	0	0.0216154	0	0	0	0	0	0	0	0	0.0432308	0.0216154	0.0720513	0.00720513	0	0	0.0144103	0	0	0.0216154	0.00720513
Deinococcales	0	0	0	0	0	0.00720513	0	0	0	0	0	0	0	0	0	0	0	0	0	0	0	0	0.0288205	0.0144103	0.00720513	0	0	0.00720513	0	0.0216154	0	0.0648462	0	0	0	0	0	0	0	0.00720513	0.0144103	0.0216154	0	0.0504359	0	0	0	0.00720513	0
Deltaproteobacteria	0	0	0	0	0	0	0	0	0	0	0	0	0	0	0	0	0	0	0	0	0.0216154	0	0	0	0	0	0.00720513	0	0	0	0	0	0	0	0	0	0	0	0	0.0288205	0.0288205	0	0.00720513	0	0	0	0	0.00720513	0.00720513
Chitinophagaceae	0	0	0	0	0	0	0	0	0	0	0	0	0	0	0	0	0	0	0	0	0	0	0	0.0288205	0.0144103	0	0.0360257	0	0	0.0144103	0	0.0144103	0.0144103	0	0	0.0216154	0	0	0	0	0	0	0	0.00720513	0	0	0	0	0
Nevskia	0.00720513	0	0.0144103	0.00720513	0.0144103	0.0144103	0	0	0	0.00720513	0	0	0	0	0	0	0	0	0	0	0	0	0.00720513	0.0144103	0.0144103	0	0.0144103	0	0	0	0	0.0144103	0.151308	0.057641	0.172923	0.057641	0.00720513	0.0144103	0	0	0	0.0144103	0	0.00720513	0.0144103	0	0.00720513	0.00720513	0
Cyanobacteria	0.0360257	0	0	0	0.00720513	0.0216154	0	0.00720513	0.00720513	0.00720513	0	0	0	0.00720513	0	0	0.00720513	0.0432308	0.0144103	0	0.0360257	0.0288205	0	0	0	0	0	0	0	0	0	0	0	0	0	0	0	0	0	0	0	0	0	0	0	0	0	0	0
Dokdonella	0	0	0	0	0	0	0	0	0	0	0	0	0	0	0	0	0	0	0	0	0	0	0	0.0504359	0.00720513	0.0144103	0.0216154	0	0	0	0	0.0216154	0.0144103	0.136897	0.0216154	0.00720513	0.144103	0.0288205	0.0360257	0	0.00720513	0.0216154	0	0.0360257	0	0.00720513	0	0	0
Silvimonas	0	0	0	0	0.00720513	0	0	0	0	0	0	0	0	0	0	0	0	0.00720513	0	0.00720513	0	0	0.0936667	0.0144103	0.0216154	0.00720513	0	0	0.0216154	0.0792564	0	0.00720513	0	0.0144103	0	0.0144103	0.00720513	0.00720513	0.0648462	0.0216154	0	0	0	0.057641	0.0144103	0.0144103	0.0792564	0.0216154	0.0144103
Gloeobacter violaceus	0	0	0	0	0	0	0	0	0	0	0	0	0	0	0	0	0	0	0	0	0	0	0	0.0216154	0.0144103	0	0	0	0	0	0	0.00720513	0.345846	0	0	0.0648462	0	0	0	0	0	0.00720513	0	0	0	0	0	0	0
Alphaproteobacteria	0	0	0	0	0	0	0	0	0	0	0	0	0	0	0	0	0	0	0	0	0	0	0	0	0	0	0	0	0	0	0	0	0	0	0	0	0	0	0	0	0	0	0	0	0.216154	0	0.00720513	0	0.00720513
Verrucomicrobiota	0	0.0144103	0.00720513	0	0	0	0.00720513	0	0.0432308	0.0360257	0	0	0	0.00720513	0	0.00720513	0.0144103	0	0	0	0	0.0432308	0	0	0	0	0	0	0	0	0	0	0	0	0	0	0	0	0	0	0	0	0	0	0.0144103	0.0144103	0.00720513	0.00720513	0
Taibaiella koreensis	0	0	0	0	0	0	0	0	0	0	0	0	0	0	0	0	0	0	0	0	0	0	0.0792564	0.0216154	0.00720513	0.417898	0	0.0216154	0	0.00720513	0.0288205	0.0216154	0	0	0	0	0	0	0	0.00720513	0	0.0144103	0	0	0	0.0216154	0	0	0
Ktedonobacterales	0	0	0	0.00720513	0	0	0	0	0	0	0	0	0	0	0	0	0	0	0	0	0	0	0	0	0	0	0	0	0	0	0	0	0	0	0	0	0	0	0	0	0	0	0	0	0	0	0	0	0
Bacteroidaceae	0	0	0	0	0	0	0	0	0	0	0	0	0	0	0	0	0	0	0	0	0	0	0.230564	0	0.0216154	0.00720513	0	0.00720513	0	0	0	0.00720513	0	0	0	0	0	0	0	0	0	0	0	0	0	0	0	0	0
Alphaproteobacteria	0.0216154	0	0.00720513	0	0	0	0.00720513	0	0.0288205	0.0144103	0	0	0	0.057641	0	0.0288205	0	0	0	0	0	0	0	0	0	0	0	0	0	0	0	0	0	0	0	0	0	0	0	0	0	0	0	0	0	0	0	0	0
Wolbachia	0	0	0	0	0	0	0	0	0	0	0	0	0	0	0	0	0	0	0	0	0	0	0.0288205	0.108077	0	0.122487	0	0	0	0	0	0	0	0	0	0	0	0	0	0	0	0	0	0	0	0	0	0	0
Cyanobacteria	0	0	0	0	0	0	0	0	0	0	0	0	0	0	0	0	0	0	0	0	0	0	0	0	0	0	0	0	0	0	0	0	0	0	0	0	0	0	0	0	0	0	0	0	0	0	0	0	0.00720513
Spirosoma	0	0	0	0	0	0	0	0	0	0	0	0	0	0	0	0	0	0	0	0	0	0	0	0.0216154	0	0	0.0144103	0.0288205	0	0.00720513	0.00720513	0.00720513	0	0	0	0	0	0.0144103	0.0504359	0	0.0288205	0.0216154	0.0720513	0.0360257	0	0	0	0	0
Bacteroidales	0	0	0	0	0	0	0	0	0	0	0	0	0	0	0	0	0	0	0	0	0	0	0.453923	0	0	0	0	0.0360257	0	0	0	0	0	0	0	0	0	0	0	0	0	0	0	0	0	0	0	0	0
Pseudonocardia	0	0	0	0	0	0	0	0	0	0	0	0	0	0	0	0	0	0	0	0	0	0	0.00720513	0.057641	0.00720513	0	0.00720513	0.0144103	0.0144103	0	0	0.0720513	0.0216154	0.00720513	0	0.0432308	0	0.00720513	0	0.223359	0.122487	0.108077	0.0720513	0.0288205	0	0	0	0	0
Verrucomicrobiaceae	0	0	0	0	0	0	0	0	0	0	0	0	0	0	0	0	0	0	0	0	0	0	0.475539	0	0	0	0.00720513	0	0	0	0	0	0	0	0	0	0	0	0	0	0	0	0	0	0	0	0	0	0
Alphaproteobacteria	0	0	0	0	0	0	0	0	0	0	0	0	0	0	0	0	0	0.00720513	0	0	0.00720513	0	0	0.00720513	0.0144103	0	0	0.0216154	0	0.0216154	0.00720513	0.0144103	0	0	0.0144103	0	0	0	0.0936667	0.00720513	0.00720513	0.0144103	0.0288205	0.057641	0	0	0	0	0
Acidocella	0.0288205	0.0144103	0.00720513	0.0288205	0.0648462	0.057641	0.0792564	0.0216154	0	0.0144103	0	0	0	0	0.00720513	0	0	0	0	0	0	0	0	0	0	0	0	0	0	0	0	0	0	0	0	0	0	0	0	0	0	0	0	0	2.64428	2.47136	1.02313	2.68031	0.273795
Dysgonomonas	0	0	0	0	0	0	0	0	0	0	0	0	0	0	0	0	0	0	0	0	0	0	0.29541	0	0	0	0	0.0144103	0	0	0	0	0	0	0	0	0	0	0	0	0	0	0	0	0	0	0	0	0
Firmicutes	0	0	0	0	0	0	0.0144103	0	0.00720513	0.0216154	0	0	0	0.0144103	0	0	0.057641	0	0	0.00720513	0.00720513	0.0504359	0	0	0.0144103	0.00720513	0	0	0	0.0144103	0	0	0	0.00720513	0	0	0.0144103	0	0	0	0.0360257	0	0	0.0144103	0	0	0	0	0
Flavobacteriales	0	0	0	0	0	0	0	0	0	0	0	0	0	0	0	0	0	0	0	0	0	0	0	0	0	0	0	0	0	0	0	0	0	0	0	0	0	0	0	0	0	0	0	0	0	0	0	0.259385	0.00720513
Delftia acidovorans	0	0	0	0	0	0	0.00720513	0	0.00720513	0	0	0	0	0	0	0	0	0	0	0	0	0	0	0	0	0.0288205	0	0	0	0	0	0	0	0	0	0	0	0	0	0	0	0	0	0	0	0.201744	0.0792564	0	0
Cyanobacteria	0	0	0	0	0	0	0	0	0	0	0	0	0	0	0	0	0	0	0	0	0	0	0	0.0144103	0	0	0	0	0	0	0	0.0144103	0	0	0	0	0	0	0	0	0	0	0.00720513	0	0	0	0	0	0
Deinococcaceae	0	0	0	0	0	0	0	0	0	0	0	0	0	0	0	0	0	0	0	0	0	0	0	0	0.00720513	0	0	0	0	0	0	0	0	0	0	0	0	0	0	0	0	0	0	0	0	0	0	0	0.00720513
Bdellovibrio	0.0720513	0	0	0	0	0	0	0	0	0.00720513	0	0	0	0.00720513	0	0	0.0216154	0	0	0.00720513	0	0.0144103	0	0	0	0	0	0.0144103	0	0.00720513	0	0	0.00720513	0	0.00720513	0.0216154	0	0	0	0	0	0	0	0.0144103	0	0	0	0	0
Chitinophaga	0	0	0	0	0	0	0	0	0	0	0	0	0	0	0	0	0	0	0	0	0	0	0	0	0	0	0.00720513	0	0	0	0	0.00720513	0.0144103	0	0	0	0	0	0	0	0	0	0.0288205	0	0	0	0	0	0
Chitinophagaceae	0	0	0	0	0	0	0	0	0	0	0	0	0	0	0	0	0	0	0	0	0	0	0.00720513	0.0360257	0	0	0	0	0	0	0	0.00720513	0	0	0	0	0.0144103	0	0	0	0	0	0.00720513	0.0216154	0	0	0	0	0
Cyanobacteria	0.0432308	0	0	0	0	0	0	0	0	0	0	0	0	0	0	0	0	0	0	0	0	0	0	0.0288205	0.0648462	0.0144103	0.00720513	0.0216154	0	0.0144103	0	0.0216154	0.0792564	0.057641	0.115282	0.0504359	0.0504359	0.0504359	0	0.0216154	0.0144103	0.00720513	0	0.00720513	0	0.0216154	0	0.00720513	0.00720513
Acetobacteraceae	0	0	0	0.237769	0.194539	0	0.0432308	0.734923	0.53318	0.144103	0.00720513	1.00151	0.00720513	0.0144103	0.0144103	0.345846	0	0.0216154	0	0	0	0	0	0	0	0	0	0	0	0	0	0	0	0	0	0.0288205	0	0	0.00720513	0.00720513	0	0	0	0.00720513	0.180128	0.194539	0.172923	0.0864616	1.29692
Phenylobacterium	0	0	0	0.00720513	0	0	0	0	0	0	0	0	0	0.0144103	0	0	0.00720513	0	0	0	0	0	0.0504359	0.136897	0.0792564	0.165718	0.338641	0.0216154	0	0	0	0.0504359	0.057641	0.0216154	0.0144103	0.057641	0.0504359	0.144103	0.108077	0.0216154	0.389077	0.0720513	0.0504359	0.0360257	0	0.0864616	0	0.00720513	0.00720513
Ohtaekwangia	0	0	0	0	0	0	0	0	0	0	0	0	0	0	0	0	0	0	0	0	0	0	0	0	0	0	0	0	0	0	0	0	0	0	0	0.00720513	0	0	0	0	0	0	0	0	0	0.0288205	0	0	0
Acidobacteriota	0	0.00720513	0.0144103	0	0	0.0360257	0.00720513	0	0	0	0.00720513	0.0360257	0	0	0	0.00720513	0	0	0	0	0	0	0.00720513	0.0648462	0.0360257	0.0144103	0.626846	0.0216154	0	0.0144103	0	0.0144103	0.0216154	0.0288205	0.0144103	0.0936667	0	0.0504359	0.0792564	0.0216154	0.0144103	0.0432308	0.00720513	0.00720513	0.00720513	0.00720513	0	0	0
Hymenobacteraceae	0	0	0	0	0	0	0	0	0	0	0	0	0	0.0144103	0	0	0	0	0	0	0	0	0	0	0	0	0	0.0288205	0	0	0.00720513	0.0144103	0	0	0	0	0	0	0	0.0144103	0.0144103	0.0216154	0.00720513	0.0216154	0	0.00720513	0	0	0
Burkholderiales	0	0	0	0	0	0	0	0.00720513	0	0.00720513	0	0	0	0	0	0	0	0	0	0	0	0	0.00720513	0.00720513	0.057641	0.00720513	0.0144103	0.425103	0	0.0360257	0	0	0	0.100872	0.0288205	0.0144103	0	0	0	0	0.0144103	0	0	0	0	0	0	0	0
Sphingomonas	0	0.0144103	0	0	0	0.0144103	0	0	0	0	0	0	0	0	0	0	0.00720513	0.00720513	0.0504359	0.0288205	0	0	0.0432308	0.0720513	0.0288205	0.0504359	0.0360257	0.0144103	0.0216154	0.057641	0.0288205	0.0432308	0.00720513	0.0144103	0	0.00720513	0.0720513	0.0144103	0.288205	0.0144103	0.057641	0.0648462	0.0504359	0.0360257	0	0	0	0	0
Opitutus	0	0	0	0	0	0	0	0	0	0	0	0	0	0	0	0	0	0	0	0	0	0	0.0216154	0.00720513	0	0	0.00720513	0	0	0	0	0.0288205	0.00720513	0.00720513	0	0.0216154	0	0.00720513	0.0144103	0	0	0	0	0	0	0	0.00720513	0	0
Verrucomicrobiota	0.00720513	0	0	0	0.0216154	0.0144103	0	0.00720513	0	0.00720513	0	0.0216154	0.0432308	0	0.158513	0	0	0	0	0	0	0	0.00720513	0	0.0216154	0	0.0144103	0	0.00720513	0	0	0.0144103	0.0720513	0.562	0.0144103	0.0936667	0.0288205	0.0144103	0	0	0	0	0	0.0216154	0.00720513	0.00720513	0	0	0
Ktedonobacterales	0	0	0	0	0	0	0.00720513	0	0	0	0	0	0	0	0	0	0	0.00720513	0	0	0	0	0.00720513	0.00720513	0.136897	0	0.115282	0.0144103	0	0.0144103	0	0.0144103	0.00720513	0.00720513	0.0792564	0.115282	0.0504359	0.0216154	0.00720513	0.237769	0.00720513	0.288205	0.0504359	0.0432308	0	0	0	0	0
Cyanobacteria	0	0	0	0	0	0	0	0	0	0	0	0	0	0	0	0	0	0	0	0	0	0	0	0	0	0	0	0	0	0	0	0	0	0	0	0	0	0	0	0	0	0	0	0	0.0792564	0	0.0144103	0.0144103	0.00720513
Bacteroidota	0	0	0	0	0	0	0	0	0	0	0	0	0	0	0	0	0	0	0	0	0	0	0	0	0	0	0	0	0	0	0	0.00720513	0.0144103	0	0	0	0	0	0	0	0	0	0	0	0	0	0	0	0
Mucilaginibacter	0	0	0	0.00720513	0	0	0.00720513	0	0.00720513	0.00720513	0	0	0	0	0	0	0.00720513	0	0	0	0	0	0.0504359	0.0720513	0.0504359	0.0216154	0.0144103	0.0360257	0.0144103	0.0216154	0.0504359	0.0648462	0.0288205	0.00720513	0.00720513	0.0216154	0.00720513	0	0.0216154	0.00720513	0.00720513	0	0.00720513	0.0144103	0.0504359	0.0216154	0.0144103	0.00720513	0.00720513
Planctomycetales	0.187333	0.158513	0.0360257	0.0216154	0.0144103	0.115282	0.122487	0	0	0.00720513	0	0.0144103	0	0	0.0360257	0.00720513	0	0.0216154	0	0	0	0	0	0.00720513	0	0.00720513	0.0216154	0	0	0	0	0	0	0	0	0.00720513	0.0144103	0.0216154	0	0	0	0	0	0	0	0	0.00720513	0	0.0144103
Mucilaginibacter	0	0	0	0	0	0	0	0	0	0	0	0	0	0	0	0	0	0	0	0	0	0	0	0.00720513	0.00720513	0	0	0	0	0	0	0	0.0144103	0	0	0	0	0	0	0	0	0	0	0	0.0288205	0.0360257	0.0360257	0.00720513	0.0360257
Chloroflexota	0	0	0	0	0	0	0	0	0	0	0	0	0	0	0	0	0	0	0	0	0	0	0	0	0	0	0	0	0.00720513	0	0	0	0	0	0	0	0.00720513	0.00720513	0	0	0.0144103	0	0.0216154	0	0	0	0	0	0
Geminicoccaceae	0	0	0	0	0	0	0	0	0	0	0	0	0	0	0	0	0	0	0	0	0	0	0.0216154	0.00720513	0	0	0	0	0	0	0	0.0216154	0	0	0	0	0.00720513	0.0216154	0	0	0.00720513	0	0.0288205	0	0	0	0	0	0
Actinomyces	0	0.00720513	0	0	0	0	0	0	0	0	0	0	0	0	0	0	0	0	0	0	0	0.00720513	0	0	0.00720513	0	0	0	0.00720513	0	0	0.00720513	0	0	0	0	0	0	0	0	0.0360257	0.00720513	0.0216154	0	0.0216154	0	0	0	0
Mucilaginibacter	0	0	0	0	0	0	0	0	0	0	0	0	0	0	0	0	0	0	0	0	0	0	0.0216154	0.0936667	0.0504359	0.00720513	0.0144103	0	0	0.00720513	0.00720513	0.0504359	0.115282	0.0504359	0.0360257	0.057641	0.00720513	0	0	0	0.00720513	0.00720513	0	0	0	0.0216154	0	0	0
Burkholderiales	0	0	0	0	0	0	0	0	0.0216154	0	0	0.0432308	0	0.00720513	0.00720513	0.00720513	0	0	0	0	0	0	0	0.0216154	0	0.00720513	0.00720513	0	0	0.00720513	0	0.00720513	0.324231	0.0144103	0.122487	0.172923	0.0936667	0.00720513	0	0	0	0	0	0	0	0	0	0	0
Deminuibacter soli	0	0	0	0	0	0	0	0	0	0	0	0	0	0	0	0	0	0	0	0	0	0	0	0	0	0	0	0.0432308	0	0	0.0216154	0.0288205	0	0	0	0	0	0	0	0	0	0	0	0	0	0	0	0	0
Ktedonobacteria	0	0	0	0	0	0	0	0	0	0	0	0	0	0	0	0	0	0	0	0	0	0	0.0432308	0.0216154	0.0144103	0	0.0144103	0	0	0.0144103	0.00720513	0.0720513	0.259385	0.0504359	0.0360257	0.100872	0.223359	0.0432308	0	0	0	0	0	0.00720513	0	0	0	0	0
Verrucomicrobiota	0.0144103	0.00720513	0	0	0	0	0.00720513	0	0	0	0	0	0	0.0432308	0	0	0	0.0144103	0.0648462	0.0288205	0.0288205	0.0216154	0	0.00720513	0	0	0	0	0	0	0	0	0	0	0	0	0.00720513	0	0.00720513	0	0	0	0	0	0	0	0	0	0
Cyanobacteriales	0	0	0	0	0	0	0	0	0	0	0	0	0	0	0	0	0	0	0	0	0	0	0	0.00720513	0.00720513	0	0	0	0	0	0	0.0144103	0.453923	0.108077	0.0360257	0.158513	0.0504359	0.00720513	0	0	0	0	0	0	0	0	0	0	0
Chondromyces	0	0	0	0	0	0	0	0	0	0	0	0	0	0	0	0	0	0	0	0	0	0	0.0144103	0.0216154	0.0360257	0.00720513	0.0216154	0.0144103	0	0.0144103	0.00720513	0.0288205	0.100872	0.0144103	0.0432308	0.129692	0.0504359	0	0	0.0144103	0	0.0288205	0.0504359	0.00720513	0	0	0	0	0
Aminobacter	0	0	0	0	0	0	0	0	0	0	0	0	0	0	0	0	0	0	0	0	0	0	0.00720513	0.0360257	0	0.00720513	0	0	0.00720513	0	0	0.0792564	0	0.0144103	0.00720513	0	0	0	0	0.00720513	0.0216154	0.129692	0.00720513	0	0	0.0144103	0	0.0648462	0
Pedobacter	0	0	0.00720513	0	0.00720513	0	0	0	0	0	0	0	0.00720513	0	0	0	0	0.00720513	0	0	0	0	0	0	0	0.108077	0.0288205	0.0144103	0	0.0144103	0.0144103	0.00720513	0	0	0	0	0	0	0	0.0144103	0.0216154	0.0288205	0.0792564	0	0.00720513	0.0288205	0.144103	0.151308	0
Bacteroidota	0	0	0	0	0	0	0	0	0	0	0	0	0	0	0	0	0	0	0	0	0	0	0	0	0	0	0	0	0	0	0.0288205	0	0	0.129692	0.115282	0.0504359	0.0648462	0.100872	0	0	0	0	0	0	0	0	0	0	0
Alphaproteobacteria	0.0360257	0	0	0	0	0	0	0	0	0	0	0	0	0	0	0	0	0	0	0	0	0	0.00720513	0.187333	0.0216154	0.0288205	0.100872	0.0216154	0	0.00720513	0	0	0.0648462	0.129692	0.129692	0.0936667	0.100872	0.057641	0.0216154	0	0.0144103	0.00720513	0.0144103	0	0	0	0	0	0
Hyphomicrobiales	0	0.0144103	0	0	0	0	0	0	0	0	0	0	0	0	0	0.00720513	0	0	0	0	0	0	0.0144103	0.00720513	0	0	0.00720513	0	0.00720513	0	0	0.0288205	0.00720513	0.0216154	0.0144103	0.0720513	0.00720513	0.0432308	0	0	0	0.00720513	0.0648462	0	0.0144103	0	0	0	0
Rubellimicrobium	0	0	0	0	0	0	0	0	0	0	0	0	0	0	0	0	0	0	0	0	0	0	0	0.0216154	0	0	0.00720513	0.00720513	0	0	0	0	0	0	0	0	0	0	0.0144103	0	0.00720513	0.00720513	0.0144103	0.00720513	0	0	0	0.00720513	0.00720513
Phytoplasma	0	0	0	0	0	0	0	0	0	0	0	0	0	0	0	0	0	0	0	0	0	0	0.0216154	0.0144103	0.0144103	0	0.00720513	0	0	0.00720513	0	0.00720513	0.00720513	0.00720513	0	0	0.00720513	0	0.0288205	0	0	0.0288205	0.0216154	0.0216154	0	0	0	0	0
Abditibacterium utsteinense	0	0	0	0	0	0	0	0	0	0.00720513	0	0	0	0	0	0	0	0.00720513	0	0	0	0	0.0216154	0.0288205	0.0144103	0	0	0.0216154	0	0.0144103	0	0.0288205	0.00720513	0	0	0	0	0	0.0216154	0	0	0.0720513	0.00720513	0.100872	0	0	0	0	0
Burkholderia	0.0288205	0.00720513	0	0.00720513	0.0144103	0	0.0144103	0	0.108077	0.0216154	0	0.0216154	0.0144103	0.0216154	0	0.0720513	0.00720513	0.0216154	0.0288205	0.00720513	0.0216154	0.0216154	0.53318	0.446718	0.929462	0.612436	0.345846	1.73644	0.201744	0.634051	0.29541	0.26659	0.309821	1.43382	0.684487	0.425103	1.09518	0.778154	0.612436	0.619641	0.432308	0.641257	0.216154	0.583616	0.108077	0.165718	0.0432308	0.0360257	0.0288205
Pseudanabaenales	0	0	0	0	0	0	0	0	0	0	0	0	0	0	0	0	0	0	0	0	0	0	0.0144103	0.0360257	0.00720513	0	0	0	0	0	0	0.0360257	0.216154	0	0	0.0504359	0	0	0	0	0	0.0360257	0	0	0	0	0	0	0
Flectobacillus	0	0	0	0	0	0	0	0	0	0	0	0	0	0	0	0	0	0	0	0	0	0	0.0216154	0	0	0	0	0	0	0	0	0	0.309821	0.00720513	0	0.00720513	0.165718	0	0	0	0	0.00720513	0	0	0	0	0	0.00720513	0
Verrucomicrobium	0	0	0	0	0	0	0	0	0	0	0	0	0	0	0	0	0	0	0	0	0	0	0	0	0	0	0	0	0	0	0	0	0	0	0	0	0	0	0	0	0	0	0	0	0	0.0144103	0	0	0
Alphaproteobacteria	0.129692	0.00720513	0	0	0.00720513	0.00720513	0.00720513	0.0144103	0.0504359	0.00720513	0	0	0	0.0144103	0	0.00720513	0	0	0	0.0216154	0.00720513	0	0	0.0144103	0	0	0.00720513	0	0	0.00720513	0	0	0	0	0	0	0	0	0	0	0	0	0	0	0	0	0	0	0
Sulcia	0	0	0	0	0	0	0	0	0	0	0	0	0	0	0	0	0	0	0	0	0	0	0	0	0	0	0	0	0	0.698898	0	0	0	0	0	0	0	0	0	0	0	0	0	0	0	0	0	0	0
Chryseobacterium	0	0	0	0	0	0	0	0	0	0	0	0	0	0	0	0	0	0	0	0	0	0	0	0.00720513	0.201744	0	0.00720513	0	0	0	0	0	0	0	0	0	0	0	0	0	0.00720513	0	0	0	0.00720513	0	0	0	0
Marinilabiliaceae	0	0	0	0	0	0	0	0	0	0	0	0	0	0	0	0	0	0	0	0	0	0	0.29541	0	0	0	0	0	0	0	0	0	0	0	0	0	0	0	0	0	0	0	0	0	0	0	0	0	0
Bacteroidota	0	0	0	0	0	0	0	0	0	0	0	0	0	0	0	0	0	0	0	0	0	0	0	0	0	0	0	0	0	0	0	0	0	0	0	0	0	0	0	0	0	0	0	0	0	0	0	0	0
Singulisphaera	0.0504359	0	0	0	0	0	0.0144103	0.00720513	0	0	0	0.00720513	0	0.0288205	0	0.00720513	0.0144103	0.0216154	0	0.0144103	0.00720513	0	0	0.00720513	0	0	0	0	0	0	0	0	0	0.0144103	0	0	0.00720513	0.00720513	0	0	0	0	0	0	0.0144103	0.00720513	0	0	0
Isosphaeraceae	0.00720513	0.0144103	0	0	0.00720513	0	0.00720513	0.00720513	0	0	0	0	0.00720513	0.0144103	0	0	0	0.0144103	0.00720513	0.0144103	0	0.0360257	0.00720513	0	0	0.0216154	0	0.0144103	0	0.00720513	0.00720513	0	0	0.00720513	0	0	0	0	0	0	0	0.00720513	0	0.0216154	0	0	0.00720513	0	0.0216154
Deinococcus	0	0	0	0	0	0	0	0	0	0	0	0	0	0	0	0	0	0	0	0	0	0	0.00720513	0	0	0.00720513	0	0.00720513	0.00720513	0	0	0.0216154	0	0.00720513	0	0	0.00720513	0.0216154	0.0216154	0	0.0504359	0.00720513	0.0288205	0.100872	0	0	0	0	0
Variibacter gotjawalensis	0	0	0	0	0	0	0	0	0	0	0	0	0	0	0	0	0	0	0	0	0	0	0	0	0.0144103	0	0	0	0	0	0	0.00720513	0.00720513	0	0	0	0	0.00720513	0	0	0.0144103	0.0504359	0.0288205	0	0	0	0	0	0
Phenylobacterium	0	0	0	0	0	0	0	0	0	0	0	0.00720513	0	0.00720513	0	0	0	0	0	0	0	0	0.0360257	0.0360257	0.0144103	0.0360257	0.288205	0.00720513	0	0.00720513	0.0144103	0.00720513	0.158513	0.0216154	0.00720513	0.0648462	0.00720513	0.00720513	0.0144103	0	0	0	0.0288205	0.0144103	0	0.00720513	0	0	0
Flavisolibacter	0	0	0	0	0	0	0	0	0	0	0	0	0	0	0	0	0	0	0	0	0	0	0.108077	0.0144103	0.0432308	0	0.00720513	0.0360257	0	0.00720513	0	0.057641	0.00720513	0	0	0.00720513	0	0	0.057641	0.0144103	0.0288205	0.0432308	0.0144103	0.0216154	0	0.00720513	0	0.0144103	0
Verrucomicrobiota	0	0	0	0	0	0	0	0	0	0	0	0	0	0	0	0	0	0	0	0	0	0	0	0	0	0	0	0	0	0	0	0	0	0	0	0	0	0	0	0	0	0	0	0	0.0144103	0.0360257	0.0144103	0.0144103	0
Opitutaceae	0	0	0	0	0	0	0	0	0	0	0	0	0	0	0	0	0	0	0	0	0	0	0.0144103	0.00720513	0	0.00720513	0.0216154	0	0	0	0	0	0	0	0	0.0360257	0.00720513	0	0	0	0	0	0	0	0	0	0	0	0
Cyanobacteria	0	0	0	0	0	0	0	0	0	0	0	0	0	0	0	0	0	0	0	0	0	0	0	0	0	0	0	0	0	0	0	0	0	0	0	0	0	0	0	0	0	0	0	0	0	0	0	0	0
Ktedonobacterales	0	0	0	0	0	0	0	0	0	0	0	0	0	0.00720513	0	0	0	0	0	0	0	0	0	0	0	0	0	0	0	0	0	0	0	0	0.0216154	0	0.713308	0	0	0	0	0	0	0	0	0	0	0	0
Devosia	0	0	0.00720513	0	0	0	0	0	0	0	0	0	0	0	0	0	0	0	0	0	0	0	0.0144103	0.0216154	0.0144103	0	0	0.0144103	0.00720513	0.00720513	0	0.144103	0.00720513	0	0	0.0216154	0.0216154	0	0	0.0288205	0.0864616	0.0648462	0.108077	0.0144103	0.00720513	0	0	0.00720513	0
Verrucomicrobiota	0.0144103	0.0864616	0.0144103	0.0144103	0.0216154	0.00720513	0	0.0144103	0	0.0216154	0	0.108077	0.0144103	0	0.0504359	0.0432308	0	0	0	0	0.0216154	0	0	0	0.00720513	0.00720513	0	0	0	0	0	0	0	0.0216154	0.0288205	0.0288205	0.0504359	0.00720513	0.00720513	0	0	0	0	0	0.00720513	0.0216154	0.00720513	0.0360257	0
Deltaproteobacteria	0	0	0	0	0	0	0	0	0	0	0	0	0	0	0	0	0	0	0	0	0	0	0	0	0	0	0	0.00720513	0	0	0.00720513	0	0	0.0216154	0	0	0.0432308	0	0	0	0	0	0.0144103	0	0	0	0	0	0
Verrucomicrobiota	0.0288205	0.00720513	0	0	0	0.0144103	0	0	0	0.00720513	0	0.0288205	0.00720513	0	0.00720513	0	0	0	0	0	0	0	0.00720513	0.0216154	0.0216154	0	0.0432308	0.057641	0	0.00720513	0	0.00720513	0.208949	0.172923	0.26659	0.288205	0.129692	0.201744	0	0	0	0	0	0	0.00720513	0.00720513	0.00720513	0	0
Burkholderiales	0	0	0	0	0	0	0	0	0	0	0	0	0	0	0	0	0	0	0	0	0	0	0	0.0216154	0.00720513	0	0.00720513	0	0	0	0	0.00720513	0.00720513	0.00720513	0.0288205	0.0216154	0.00720513	0	0	0	0	0	0	0	0	0	0	0	0
Acidobacteriota	0.0216154	0	0.0288205	0.0144103	0	0	0.0144103	0	0	0	0.0144103	0.00720513	0	0	0	0	0	0	0	0	0	0	0	0	0	0	0.0432308	0	0	0	0	0.00720513	0.0144103	0.115282	0.0144103	0	0.0360257	0.0360257	0	0	0	0	0	0	0	0.00720513	0	0	0
Aureimonas phyllosphaerae	0	0	0	0	0	0.0288205	0	0.0288205	0	0	0	0	0	0	0	0	0	0	0.619641	0	0	0	0.0216154	0.0360257	0.00720513	0.0144103	0	0	0	0	0	0.144103	0	0	0	0	0.0288205	0	0	0	0.0288205	0.230564	0.0864616	0.0936667	0.0216154	0.0648462	0.0864616	0.338641	0
Rickettsiaceae	0	0	0	0	0	0	0	0	0	0	0	0	0	0	0	0	0.0936667	0	0	0	0	0	0	0	0	0	0	0	0	0	0	0	0	0	0	0	0	0	0	0	0	0	0	0	0	0	0	0	0
Acetobacteraceae	0.00720513	0.0144103	0	0.00720513	0.0144103	0.0216154	0.0360257	0	0	0.0216154	0.00720513	0	0	0.0288205	0.00720513	0.0144103	0.0144103	0	0	0	0.0432308	0.0288205	0.0288205	0.0360257	0.0432308	0.0360257	0.0504359	0.115282	0.0288205	0.158513	0.0504359	0.057641	0.0144103	0.0792564	0.0360257	0.00720513	0.129692	0.0360257	0.0144103	0.230564	0.216154	0.129692	0.0504359	0.172923	0.0144103	0.0144103	0.0288205	0	0.00720513
Bacteroidaceae	0	0	0	0	0	0	0	0	0	0	0	0	0	0	0	0	0	0	0	0	0	0	0.482744	0	0.057641	0.0288205	0	0.0216154	0	0	0	0	0	0	0	0	0	0	0	0	0	0	0	0.00720513	0	0	0	0	0
Mucilaginibacter	0	0	0	0	0	0	0	0.00720513	0	0	0	0	0	0	0	0	0	0.00720513	0	0	0	0	0.0936667	0.0144103	0.0216154	0.0144103	0.0360257	0.0288205	0.0216154	0.00720513	0.0144103	0.0432308	0	0	0.0144103	0.00720513	0.00720513	0	0.0432308	0	0	0	0.0360257	0.00720513	0	0.216154	0.0288205	0.057641	0.00720513
Aeromicrobium	0	0	0	0	0	0	0	0	0	0	0	0	0	0	0	0	0	0	0	0	0	0	0	0	0	0	0	0	0	0	0	0	0	0	0	0	0.00720513	0	0.0144103	0	0.0144103	0.0432308	0.0144103	0.0144103	0	0	0	0	0
Babela massiliensis	0.0504359	0	0	0.0144103	0.0216154	0.00720513	0	0.0144103	0	0.0144103	0	0.0144103	0.0144103	0	0	0.0288205	0	0	0	0.00720513	0	0	0	0	0	0	0	0	0	0	0	0	0	0	0	0	0	0	0	0	0	0	0	0	0	0	0	0	0
Siphonobacter	0	0	0	0	0	0	0	0	0	0	0	0	0	0	0	0	0	0	0	0	0	0	0.00720513	0.0216154	0	0	0	0	0.0216154	0	0.0288205	0.00720513	0	0	0	0	0	0	0	0	0.00720513	0.0360257	0.057641	0	0	0	0	0	0
Chlamydia	0	0	0	0	0	0	0	0	0	0	0	0	0	0	0	0	0	0	0	0	0	0	0	0	0.0144103	0	0	0	0	0	0	0	0	0	0	0	0	0	0	0	0	0	0	0.00720513	0	0	0.0288205	0.151308	0.0216154
Nautiliales	0	0	0	0	0.00720513	0	0	0	0	0	0	0.0288205	0	0	0.00720513	0.00720513	0	0	0	0	0	0	0	0	0	0	0	0	0	0	0	0	0	0	0	0	0	0	0	0	0	0	0	0	0.0792564	0.00720513	0.00720513	0.00720513	0.00720513
Gammaproteobacteria	0	0	0.00720513	0	0	0	0	0.00720513	0	0	0	0	0	0.00720513	0	0	0	0	0	0	0	0	0	0	0.00720513	0.0216154	0.0216154	0	0	0	0	0	0.0144103	0.0216154	0	0.00720513	0.00720513	0	0	0.00720513	0.0144103	0.00720513	0	0.0288205	0.00720513	0	0	0.00720513	0.0216154
Yersiniaceae	0	0	0	0	0	0	0	0	0	0	0	0	0	0	0	0	0	0	0	0	0	0	0	0	0	0	0	0	0	0	0	0.00720513	0.057641	0	0	0.00720513	0.00720513	0	0	0	0	0	0.00720513	0	0	0	0	0	0
Ktedonobacterales	0	0	0	0	0	0	0	0	0	0	0	0	0	0	0	0.00720513	0	0	0	0	0	0	0	0	0	0	0	0	0	0	0	0	0	0	0	0	0	0	0	0	0	0	0	0	0	0	0	0	0
Acidobacteriota	0.187333	0.0504359	0	0	0	0.0216154	0.0216154	0	0.00720513	0.00720513	0.0216154	0.0144103	0.00720513	0	0.00720513	0.0360257	0	0.0216154	0	0	0	0	0.00720513	0.108077	0.0360257	0.0504359	0.288205	0.00720513	0	0.0216154	0.00720513	0	0.0288205	0.0216154	0.0504359	0.151308	0.0648462	0.338641	0	0.0216154	0.00720513	0.0144103	0.0216154	0	0.0216154	0	0	0	0.0144103
Alphaproteobacteria	0.00720513	0.00720513	0.00720513	0.0288205	0.00720513	0.00720513	0.057641	0	0.0360257	0.0288205	0	0	0.0216154	0	0.00720513	0	0.0288205	0.0504359	0.115282	0.0288205	0.0216154	0.122487	0	0	0	0	0	0	0	0	0	0	0	0	0	0	0	0	0	0	0	0	0	0	0	0	0	0	0
Planctomycetales	0.00720513	0	0	0.0144103	0.0288205	0.0144103	0.00720513	0.0432308	0.0144103	0.0216154	0	0	0.00720513	0.122487	0	0.0144103	0.00720513	0.00720513	0	0	0	0	0	0	0	0	0	0	0	0	0	0	0	0	0	0.0216154	0	0.00720513	0	0	0	0	0	0	0	0	0	0	0
Micavibrio aeruginosavorus	0	0	0	0	0	0	0	0	0	0.00720513	0	0	0	0	0	0	0	0.00720513	0	0	0	0	0	0	0	0	0	0	0	0	0	0	0	0	0	0	0	0	0	0	0	0	0	0.0144103	0	0.00720513	0	0.0144103	0
Actinomycetia	0.0360257	0.0216154	0	0	0.0144103	0	0.0360257	0.00720513	0.00720513	0	0	0.00720513	0	0	0	0.0216154	0	0.00720513	0	0	0	0	0	0	0	0	0	0.00720513	0	0.00720513	0	0	0	0.0360257	0	0.00720513	0.0144103	0	0	0	0.0144103	0	0.00720513	0	0.0432308	0	0	0	0.0288205
Ktedonobacterales	0.0792564	0	0	0	0	0	0	0.00720513	0.00720513	0	0	0.00720513	0.0144103	0.0720513	0	0.0288205	0	0	0	0	0	0	0	0	0	0	0	0	0	0	0	0	0	0	0	0	0	0	0	0	0	0	0	0	0	0	0	0	0
Bacteria	0	0	0	0	0	0	0	0	0	0	0	0	0	0	0	0	0	0	0	0	0	0	0	0	0	0	0	0	0	0	0	0	0.00720513	0	0	0	0	0	0.00720513	0	0	0.00720513	0	0	0	0	0	0	0
Planctomycetales	0.0360257	0	0	0	0	0	0	0	0	0	0	0	0	0.0360257	0	0	0	0	0	0	0	0	0.00720513	0.0360257	0.0144103	0.00720513	0.0288205	0.00720513	0	0	0.0144103	0.100872	0.0936667	0.108077	0.0288205	0.410692	0.0144103	0.0288205	0	0	0	0.0216154	0	0	0	0	0	0	0
Acidobacteriota	0.0144103	0	0.0144103	0	0	0	0	0	0	0	0.00720513	0	0	0	0	0	0	0	0	0	0	0	0	0.0144103	0.00720513	0	0.244974	0.0144103	0	0	0	0.0216154	0.0432308	0.122487	0.0504359	0.0288205	0.0288205	0.115282	0	0	0	0.0288205	0	0	0.00720513	0	0	0	0
Hyphomicrobiales	0	0	0	0	0	0	0	0	0	0	0	0	0	0	0	0	0	0	0	0	0	0	0.0720513	0.0936667	0.0864616	0.00720513	0.0648462	0.0144103	0	0	0	0.0720513	0.0288205	0.0288205	0.0216154	0.259385	0.0360257	0.00720513	0.108077	0	0.0432308	0.057641	0.057641	0.00720513	0.00720513	0.0432308	0.00720513	0	0.00720513
Deltaproteobacteria	0	0	0	0	0	0	0	0	0	0	0	0	0	0	0	0	0	0	0	0	0	0	0	0	0	0	0	0	0	0	0	0.0144103	0	0	0.122487	0	0.180128	0	0	0	0	0	0	0	0	0	0	0	0
Solirubrobacterales	0	0	0	0	0	0	0	0	0	0	0	0	0	0	0	0	0	0	0	0	0	0	0.00720513	0.0144103	0.0216154	0	0.00720513	0	0.00720513	0	0.00720513	0.0216154	0	0	0.0144103	0	0	0	0	0	0.00720513	0.057641	0.0792564	0.00720513	0	0	0	0	0
Acidicapsa acidisoli	0	0	0	0	0	0	0	0	0	0	0	0.00720513	0	0.00720513	0	0.00720513	0	0	0	0	0	0	0.00720513	0.0360257	0.057641	0.0216154	0.0216154	0.057641	0	0.0216154	0.0360257	0.0216154	0.0792564	0.0360257	0.129692	0.0216154	0.0864616	0.0720513	0	0	0	0.0216154	0	0.00720513	0	0.00720513	0	0.00720513	0
Desulfovirga	0	0	0	0	0	0	0	0	0	0	0	0	0	0	0	0	0	0	0	0	0	0	0	0.0216154	0.00720513	0.0144103	0.0648462	0	0	0	0	0	0	0.057641	0.0360257	0.0144103	0.0144103	0.0720513	0	0	0.0144103	0.00720513	0	0	0	0	0	0	0
Gemmataceae	0	0	0	0	0	0	0	0	0	0	0	0	0	0	0	0	0	0	0	0	0	0	0	0.00720513	0	0.00720513	0.00720513	0.00720513	0	0.00720513	0	0.00720513	0.115282	0.00720513	0	0.180128	0.0144103	0	0	0	0	0	0	0	0	0	0	0	0
Enterobacteriaceae	0	0	0	0	0	0	0	0	0	0	0	0	0	0	0	0	0	0	0	0	0	0	0	0.0288205	0	0.00720513	0.0360257	0.929462	0.734923	0	0	1.08077	0	0	0	0	0	0	0.057641	0.00720513	0.0216154	0	0	0.0504359	0	0	0	0	0
Chloroflexota	0	0	0	0	0	0	0	0	0	0	0	0	0	0	0	0	0	0	0	0	0	0	0.0360257	0.0504359	0.0504359	0	0.0792564	0	0	0	0	0.0360257	0.0648462	0	0	0.057641	0.0360257	0	0	0	0	0.0216154	0.0144103	0.00720513	0	0	0	0	0
Anaplasmataceae	0	0.122487	0.0936667	0	0	0	0	0	0	0	0	0	0	0.0648462	0	0	0	0	0	0	0	0	0.0288205	0	0.0360257	0	0	0	0	0	0	0	0	0	0	0	0	0	0	0	0	0	0	0	0	0	0	0	0
Planctomycetia	0.00720513	0	0	0	0	0	0	0	0	0	0	0	0	0	0	0	0	0	0	0.00720513	0	0.00720513	0	0.00720513	0	0	0.0144103	0	0	0	0	0	0	0.00720513	0	0	0.0144103	0	0	0.00720513	0	0	0.0144103	0	0.00720513	0.0288205	0	0.0216154	0
Hyphomicrobium	0	0	0	0	0	0	0	0	0	0	0	0	0	0	0	0	0	0	0	0	0	0	0.0288205	0.00720513	0.00720513	0.00720513	0.00720513	0	0	0	0	0.0288205	0.057641	0.00720513	0.0144103	0.0648462	0.0144103	0	0.00720513	0.00720513	0	0.0432308	0.0144103	0	0	0	0	0	0
Bacteroidota	0	0.00720513	0.00720513	0	0	0	0	0.0144103	0.0216154	0.0144103	0	0.0936667	0	0	0	0	0	0	0	0	0	0	0	0.00720513	0	0	0.0144103	0	0	0.0216154	0	0	0.00720513	0.0360257	0.00720513	0	0.00720513	0.00720513	0	0	0	0	0	0	0	0	0	0	0
Chitinophagaceae	0	0	0	0	0	0	0	0	0	0	0	0	0	0	0	0	0	0	0	0	0	0	0.00720513	0	0	0	0	0	0	0	0	0.0288205	0	0	0	0	0.0144103	0	0.0144103	0	0.0360257	0.057641	0.0144103	0.00720513	0	0.0288205	0	0	0
Bacteroidota	0	0	0.00720513	0	0	0	0	0	0	0	0	0	0	0	0	0	0	0	0	0	0	0	0.00720513	0.057641	0.136897	0.0144103	0.0720513	0.0144103	0	0.0216154	0	0.00720513	0.0360257	0.100872	0.057641	0.057641	0.057641	0.0216154	0.108077	0.0216154	0.0144103	0.0144103	0	0.0216154	0	0.00720513	0.00720513	0	0.115282
Dysgonomonas	0	0	0	0	0	0	0	0	0	0	0	0	0	0	0	0	0	0	0	0	0	0	0.216154	0	0.00720513	0	0	0	0	0	0	0	0	0	0	0	0	0	0	0	0	0	0	0	0	0	0	0	0
Geobacteraceae	0	0.0144103	0	0.0216154	0.00720513	0	0.0432308	0.0144103	0	0.0144103	0	0	0	0	0	0	0.00720513	0.00720513	0.0936667	0	0	0.0864616	0	0	0.0144103	0	0	0.0288205	0.0144103	0.00720513	0	0	0	0	0	0	0	0.00720513	0	0	0	0	0	0	0	0	0	0.0360257	0
Hyphomicrobiales	0	0	0	0	0	0	0	0	0	0	0	0	0	0	0	0	0	0	0	0	0	0	0	0	0	0	0	0	0	0	0	0.122487	0	0	0	0	0	0	0	0	0	0	0	0	0	0.180128	0	0	0
Acidobacteriota	0.00720513	0	0.00720513	0	0	0.00720513	0	0	0.0144103	0	0.0216154	0	0	0	0	0	0	0	0	0	0	0	0	0.00720513	0	0	0.0504359	0	0	0	0	0	0.0288205	0.0864616	0.0432308	0.0720513	0.0288205	0	0	0	0	0	0	0	0	0.0144103	0	0	0.00720513
Enterobacterales	0	0	0	0	0	0	0	0	0	0	0	0	0	0	0	0	0.0648462	0	0	0	0	0	0	0	0	0	0	0	0	0	0	0	0	0	0	0	0	0	0	0	0	0	0	0	0	0	0	0	0
Spirosoma	0	0	0	0	0	0	0	0	0	0	0	0	0	0	0	0	0	0	0	0	0	0	0	0.0144103	0.00720513	0	0	0.057641	0.00720513	0	0.0144103	0.0144103	0.00720513	0	0	0	0	0.00720513	0.057641	0.0144103	0	0.0144103	0.0144103	0	0	0.0288205	0	0	0.00720513
Bacteroidota	0	0	0	0	0	0	0	0	0	0	0	0	0	0	0	0	0	0	0	0	0	0	0.00720513	0	0	0	0	0.0216154	0	0	0.0144103	0	0	0	0	0	0.00720513	0	0.122487	0	0.0144103	0.0216154	0.0360257	0.0144103	0	0	0	0	0
Bacteroidota	0	0	0	0	0	0	0	0	0	0	0	0	0	0	0	0	0	0	0	0	0	0	0	0	0	0	0	0	0	0	0	0	0	0	0	0	0	0	0	0.0144103	0	0	0	0	0	0	0	0	0
Bacteroidota	0	0	0	0	0	0	0	0	0	0	0	0	0	0	0	0	0	0	0	0	0	0	0.0216154	0	0	0	0.0360257	0.00720513	0	0	0	0	0	0	0	0	0	0	0	0.00720513	0.00720513	0.00720513	0.00720513	0	0	0	0	0	0
Nocardioides	0	0	0	0	0	0	0	0	0	0	0	0	0	0	0	0	0	0	0	0	0	0	0	0	0	0	0	0	0	0	0	0.00720513	0.0144103	0	0	0	0	0	0	0.0360257	0.0288205	0.00720513	0.0288205	0.0144103	0	0	0	0	0
Hyphomicrobiales	0	0	0	0	0	0	0	0	0	0	0	0	0	0	0	0	0	0	0	0	0	0	0	0.0432308	0.0144103	0.00720513	0.0504359	0	0.00720513	0	0.00720513	0.0216154	0.00720513	0	0.0288205	0.0144103	0.00720513	0	0.0144103	0	0.0288205	0.0216154	0.0432308	0.0216154	0	0.0360257	0	0	0
Verrucomicrobiota	0	0	0	0	0	0	0	0	0	0	0	0	0	0	0	0	0	0	0	0	0	0	0	0.00720513	0.00720513	0.00720513	0	0.00720513	0	0	0.00720513	0.00720513	0	0	0	0	0	0	0.0216154	0	0.00720513	0.00720513	0	0.0144103	0	0	0	0	0
Spirosoma	0	0	0	0	0	0	0	0	0	0	0	0	0	0	0	0	0	0	0	0	0	0	0	0.0144103	0	0	0	0.00720513	0.00720513	0	0.00720513	0	0	0	0	0	0.00720513	0	0.00720513	0	0.00720513	0	0	0.0216154	0	0	0	0	0
Alphaproteobacteria	0	0	0	0	0	0	0	0	0	0	0	0	0	0	0	0	0	0	0	0	0	0	0.00720513	0	0	0	0.00720513	0.00720513	0	0	0	0	0	0	0	0	0	0	0.0144103	0	0.00720513	0.0216154	0.00720513	0	0.00720513	0.0360257	0	0	0.00720513
Spirosoma	0	0	0	0	0	0	0	0	0	0	0	0	0	0	0	0	0	0	0	0	0	0	0	0.0432308	0.0504359	0.00720513	0.0216154	0.00720513	0	0	0	0.0216154	0.00720513	0	0	0.0144103	0.00720513	0	0.0504359	0.0144103	0.00720513	0.0144103	0.057641	0.00720513	0	0	0	0	0.0216154
Verrucomicrobiota	0	0	0	0	0	0	0	0	0	0	0	0	0	0	0	0	0	0	0	0	0	0	0.00720513	0	0	0	0	0	0	0	0	0	0	0	0	0	0	0	0	0	0	0	0	0	0	0	0	0	0
Verrucomicrobiota	0	0.0144103	0	0	0.00720513	0.0144103	0	0	0	0	0	0	0.0216154	0.0144103	0	0	0.00720513	0	0	0	0	0.0288205	0.0648462	0.0216154	0.00720513	0.0216154	0.0288205	0.425103	0	0.0288205	0.0144103	0.0504359	0.0360257	0.165718	0.0648462	0.0216154	0.122487	0.0792564	0	0.0216154	0	0.00720513	0	0.0432308	0.0288205	0.00720513	0.00720513	0	0
Spiroplasma	0	0	0	0	0	0	0	0	0	0	0	0	0	0	0	0	0	0	0	0	0	0	0	0	0	0	0	0	0	0	0	0	0	0	0	0	0	0	0	0	0	0	0	0	0	0	0	0	0
Chloroflexota	0	0.0144103	0	0.0504359	0.00720513	0.00720513	0.0216154	0.0216154	0.00720513	0.0144103	0	0	0.0144103	0.0432308	0.0864616	0.0144103	0	0.00720513	0	0	0	0	0	0	0	0	0	0	0	0	0	0	0	0.0432308	0.0288205	0	0	0	0	0	0	0	0	0	0.0504359	0.0360257	0.0216154	0	0
Acetobacteraceae	0.180128	0.324231	0.309821	0.288205	0.172923	0.29541	0.302615	0.410692	0.403487	0.518769	0.237769	0.108077	0.144103	0.821385	0.129692	0.554795	0.151308	0.0360257	0.0216154	0.057641	0.381872	0.0432308	0	0.00720513	0	0.00720513	0.0216154	0.00720513	0	0.00720513	0	0.00720513	0	0.0792564	0.136897	0.00720513	0.00720513	0.100872	0.00720513	0	0	0	0	0	0.115282	0.288205	0.136897	0.0432308	0.201744
Solibacter	0.0720513	0	0.0216154	0.0288205	0	0	0.00720513	0.00720513	0.00720513	0	0.00720513	0.057641	0.00720513	0.0360257	0.0144103	0	0	0.00720513	0	0	0	0	0	0.0504359	0.00720513	0	0.684487	0	0	0.0144103	0	0.00720513	0.0288205	0.136897	0.0288205	0.0360257	0.0288205	0.165718	0.0144103	0.00720513	0.0216154	0.00720513	0.00720513	0	0.0216154	0	0.0288205	0	0.0144103
Vampirovibrio	0	0	0	0	0	0	0	0	0	0	0	0	0	0	0	0	0	0	0	0	0	0	0	0.0216154	0	0.00720513	0.0144103	0	0	0	0.0144103	0	0	0	0	0	0	0	0.0144103	0	0.0288205	0.00720513	0.0144103	0.0144103	0	0	0	0	0
Alphaproteobacteria	0	0	0	0	0	0	0	0	0	0	0	0	0	0	0	0	0	0	0	0	0	0	0	0	0	0	0	0	0	0	0	0.0144103	0	0	0	0	0	0	0	0	0	0	0	0	0	0	0	0	0
Enterobacteriaceae	0	0	0	0	0	0	0	0	0	0	0	0	0	0	0	0	0	0	0	0	0	0	0	0	0	0	0	0	0	0	0	0.259385	0	0	0	0	0	0	0	0	0	0	0	0	0	0	0	0	0
Methylovirgula	0	0	0	0	0	0	0	0	0	0	0	0	0.00720513	0	0	0	0	0	0	0	0	0	0	0.0144103	0.00720513	0	0	0.00720513	0	0.00720513	0	0	0.0144103	0.122487	0.158513	0	0.057641	0.0360257	0	0.0360257	0.00720513	0	0	0	0	0	0	0.00720513	0
Dactylosporangium aurantiacum	0	0	0	0	0	0	0	0	0	0	0	0	0	0	0	0	0	0	0	0	0	0	0.00720513	0.0216154	0.00720513	0.0216154	0.0144103	0.00720513	0	0	0	0.0144103	0	0	0	0.0432308	0.0144103	0.00720513	0.0144103	0	0.0288205	0.00720513	0.0288205	0.00720513	0	0.00720513	0	0	0
Elstera	0	0	0	0	0	0	0	0	0	0	0	0	0	0	0	0	0	0	0	0	0	0	0	0	0	0	0	0	0	0	0	0	0	0	0	0	0	0	0	0	0	0.302615	0	0	0	0	0	0	0
Candidatus saccharibacteria	0	0	0	0	0	0	0	0	0	0	0	0	0	0	0	0	0	0	0	0	0	0	0.0216154	0.0216154	0.00720513	0.0144103	0.00720513	0	0.00720513	0	0.00720513	0.00720513	0	0.0288205	0	0.00720513	0	0.00720513	0.00720513	0.00720513	0	0.0288205	0.0648462	0.0144103	0	0	0	0	0
Ktedonobacteria	0.00720513	0.108077	0	0	0.00720513	0	0.00720513	0.00720513	0.0360257	0.00720513	0	0.0216154	0	0.158513	0.00720513	0.057641	0	0.00720513	0	0.0144103	0	0	0	0	0	0	0	0	0	0	0	0	0.0216154	0	0	0.0216154	0.00720513	0	0	0	0	0.00720513	0	0	0	0	0	0	0.0216154
Verrucomicrobiae	0	0	0	0	0	0	0	0	0	0	0	0	0	0	0	0	0	0	0	0	0	0	0	0	0.0216154	0	0	0	0	0	0.00720513	0.0144103	0	0	0	0	0	0	0.0216154	0	0	0	0	0.0288205	0	0	0	0	0
Cyanobacteria	0	0	0	0	0	0	0	0	0	0	0	0	0	0	0	0	0	0	0	0	0	0	0	0	0.00720513	0	0.00720513	0.0216154	0	0	0	0	0	0	0.0288205	0	0.0288205	0.00720513	0	0.115282	0.0360257	0.0216154	0.0144103	0.0216154	0	0	0	0	0
Oligoflexia	0	0	0	0	0	0	0	0	0	0	0	0	0	0	0	0	0	0	0	0	0	0	0	0.0216154	0	0	0	0	0	0.100872	0.0144103	0.0144103	0.00720513	0	0	0	0	0.00720513	0	0	0.0216154	0.00720513	0.0288205	0	0	0	0	0.00720513	0
Acidimicrobiales	0	0	0	0	0	0	0	0	0	0	0	0	0	0	0	0	0	0	0	0	0	0	0	0.0216154	0	0	0	0	0	0	0	0.0144103	0	0	0	0	0	0	0.00720513	0	0	0.0360257	0	0	0	0	0	0	0
Ehrlichia	0	0	0	0	0	0	0	0	0	0	0	0	0	0	0	0	0	0.108077	0	0	0	0	0	0	0	0	0	0	0	0	0	0	0	0	0	0	0	0	0	0	0	0	0	0	0	0	0	0	0
Gammaproteobacteria	0.0144103	0	0	0.00720513	0	0.00720513	0.0144103	0	0	0.00720513	0.0144103	0.0216154	0	0.00720513	0.00720513	0	0	0	0	0	0	0	0	0	0.00720513	0	0.0648462	0	0	0.00720513	0	0	0.0288205	0.00720513	0.0288205	0.0360257	0	0.00720513	0	0	0	0.00720513	0	0	0	0	0	0	0.00720513
Pseudacidovorax	0.00720513	0	0	0	0	0	0	0	0.0144103	0	0	0	0	0	0	0	0	0.00720513	0	0	0	0	0.0144103	0.0288205	0	0	0	0.00720513	0	0	0	0.0144103	0	0	0	0	0	0	0	0	0.0144103	0.0144103	0.00720513	0	0	0	0.00720513	0	0
Algoriphagus	0	0	0	0	0	0	0	0	0	0	0	0	0	0	0	0	0	0	0	0	0	0	0	0	0.0144103	0	0	0	0	0	0	0	0	0	0	0	0	0	0.00720513	0	0	0.0144103	0.00720513	0.00720513	0	0	0	0	0
Acidobacteriota	0	0.0144103	0	0	0	0.0144103	0	0.0360257	0.0504359	0	0.00720513	0.0144103	0	0.0144103	0	0.00720513	0.00720513	0	0.00720513	0	0	0	0	0.00720513	0.00720513	0	0	0.00720513	0	0	0	0	0	0.0144103	0.00720513	0.0216154	0.0288205	0.0144103	0.0216154	0	0	0.0144103	0	0.00720513	0	0.00720513	0.00720513	0.00720513	0
Actinomycetia	0.0288205	0	0	0	0.00720513	0.00720513	0	0	0	0	0	0	0	0.0216154	0.00720513	0.00720513	0.00720513	0	0	0.00720513	0	0	0	0	0	0	0	0.00720513	0	0	0	0	0	0.0144103	0	0.00720513	0.00720513	0.0216154	0.00720513	0	0	0	0	0	0	0	0.00720513	0	0.0144103
Mucilaginibacter	0	0.0216154	0	0	0	0	0	0	0	0.00720513	0	0	0	0.0216154	0	0	0	0	0	0	0	0	0.108077	0.122487	0.0648462	0.0216154	0.353051	0.0216154	0.00720513	0.00720513	0.0144103	0.0720513	0.0864616	0.0288205	0.0720513	0.0216154	0.0792564	0.00720513	0.0288205	0.0216154	0.0288205	0.0432308	0	0.0360257	0.0144103	0.057641	0	0.00720513	0
Dysgonomonas hofstadii	0	0	0	0	0	0	0	0	0	0	0	0	0	0	0	0	0	0	0	0	0	0	0.223359	0	0	0	0	0	0	0	0	0	0	0	0	0	0	0	0	0	0	0	0	0	0	0	0	0	0
Actinomycetia	0	0	0	0	0	0	0	0	0	0	0	0	0	0	0	0	0	0	0	0	0	0	0	0	0	0	0.00720513	0	0	0	0	0	0	0.00720513	0	0	0	0.0144103	0	0	0	0	0	0	0	0	0	0	0.0216154
Cyanobacteriales	0	0	0	0	0	0	0	0	0	0	0	0	0	0	0	0	0	0	0	0	0	0	0	0	0	0	0	0	0	0	0	0.0288205	0.0432308	0	0	0	0	0	0	0	0	0	0	0	0	0	0	0	0
Clostridium piliforme	0	0	0	0	0	0	0	0	0	0	0	0	0	0	0	0	0	0	0	0	0	0	0	0	0	0	0	0	0	0	0	0	0	0	0	0	0	0	0	0	0	0	0	0	0	0	0	0	0
Patulibacter brassicae	0	0	0	0	0	0	0	0	0	0	0	0	0	0	0	0	0	0	0	0	0	0	0	0	0	0	0	0	0	0.00720513	0.00720513	0.0216154	0	0	0	0	0	0	0	0.00720513	0	0	0.0360257	0.00720513	0	0	0	0	0
Erwinia	0	0	0	0	0	0	0	0	0	0	0	0	0	0	0	0	0	0	0	0	0	0	0	0.00720513	0	0	0	0	0	0	0	0.00720513	0	0	0	0	0	0	0	0.26659	0.0360257	0	0	0	0	0	0	0	0.0288205
Cyanobacteria	0	0	0	0	0	0	0	0	0	0	0	0	0	0	0	0	0	0	0	0	0	0	0.0144103	0	0.00720513	0	0	0	0	0	0	0.00720513	0.00720513	0	0.00720513	0	0.0144103	0	0	0	0	0.0288205	0.0144103	0.0288205	0	0	0	0	0
Microbacteriaceae	0.00720513	0	0.0504359	0	0.00720513	0.00720513	0	0	0.00720513	0.00720513	0	0.00720513	0.0144103	0.0648462	0	0	0.0144103	0.129692	0.0288205	0.0360257	0.25218	0.108077	0.0504359	0.115282	0.0792564	0.057641	0.057641	0.0144103	0.0144103	0.057641	0.115282	0.0648462	0.0288205	0.0792564	0.0720513	0.0288205	0.281	0.144103	0.129692	0.324231	0.288205	0.136897	0.634051	0.317026	0.0648462	0.0216154	0.00720513	0.0720513	0.0216154
Caulobacteraceae	0.0144103	0.0648462	0.0288205	0.158513	0.0144103	0.0288205	0.0936667	0	0	0.244974	0	0.00720513	0	0.0432308	0	0	0.0504359	0.0144103	0.0432308	0	0.0360257	0.0504359	0	0	0	0	0.0216154	0	0	0	0	0.00720513	0	0	0	0.00720513	0	0	0	0	0	0	0	0	0.864616	0.317026	0.281	0.26659	0.54759
Kineosporiaceae	0	0	0	0	0	0	0	0	0	0	0	0	0	0	0	0	0	0	0	0	0	0	0	0.0360257	0.0432308	0.0216154	0.00720513	0.0648462	0	0.0216154	0.0144103	0.00720513	0.0216154	0.0432308	0.0216154	0.0216154	0.0504359	0.0288205	0.0432308	0.057641	0.0288205	0.0144103	0.187333	0.0432308	0	0.00720513	0	0	0
Holosporales	0.0216154	0	0.00720513	0	0.00720513	0.0144103	0.00720513	0	0	0.0216154	0	0	0.0144103	0	0.00720513	0	0	0	0	0.0216154	0	0.0360257	0	0	0	0	0	0	0	0	0	0	0	0	0	0.00720513	0	0	0.0144103	0	0	0.0360257	0	0.0144103	0	0	0.00720513	0	0.00720513
Deltaproteobacteria	0	0	0	0	0	0	0	0.0144103	0	0	0	0	0	0	0.00720513	0	0	0	0	0.00720513	0.0216154	0	0	0	0	0	0	0	0	0	0	0	0	0	0	0	0	0	0	0	0	0	0	0	0	0.00720513	0	0	0.0288205
Chitinophaga sancti	0	0	0	0	0	0	0	0	0	0	0	0	0	0	0	0	0	0	0	0	0	0	0.0216154	0.0504359	0.0360257	0.00720513	0.0144103	0.057641	0	0	0.0288205	0.0432308	0.00720513	0	0.00720513	0.0288205	0	0	0.0216154	0.0720513	0.0648462	0.00720513	0.0864616	0.057641	0.00720513	0.00720513	0.00720513	0.0288205	0.0144103
Ktedonobacteria	0	0	0	0	0	0	0	0	0	0	0	0	0	0	0	0	0	0	0	0	0	0	0	0.00720513	0.0216154	0	0.0432308	0	0	0.00720513	0.00720513	0	0.0216154	0	0	0.00720513	0.00720513	0.0648462	0	0.0216154	0.00720513	0.100872	0.0432308	0.0144103	0	0	0	0	0
Sphingomonas	0	0	0	0	0	0	0	0	0	0	0	0	0	0	0	0	0	0	0	0	0	0	0.0216154	0.0216154	0	0	0	0.0144103	0	0.0144103	0.0144103	0.0432308	0.0288205	0	0	0	0	0	0.187333	0	0.0648462	0.0216154	0.0504359	0.00720513	0	0	0	0.00720513	0
Bacteroidota	0	0	0	0	0	0	0	0	0	0	0	0	0	0	0	0	0	0	0	0	0	0	0	0.0144103	0.00720513	0	0.0144103	0	0	0.00720513	0.00720513	0	0	0	0	0	0	0	0.0720513	0	0	0	0	0	0	0	0	0	0.0432308
Verrucomicrobiota	0	0	0	0	0	0	0	0	0	0	0	0	0	0	0	0	0	0	0	0	0	0	0.0216154	0.0216154	0.598026	0.00720513	0.0720513	0.0360257	0	0	0	0.0360257	0.0288205	0.00720513	0	0.0288205	0	0	0.057641	0.0360257	0.00720513	0.100872	0	0.0144103	0	0	0	0	0
Verrucomicrobiota	0	0	0	0	0	0	0	0	0	0	0	0	0	0	0	0	0	0	0	0	0	0	0.0360257	0	0	0	0	0	0	0	0	0	0	0	0	0	0	0	0	0	0.0144103	0	0.0144103	0	0	0	0	0	0.00720513
Verrucomicrobiota	0.00720513	0.0144103	0	0	0	0	0	0	0	0	0	0	0	0	0	0	0.00720513	0.0720513	0	0	0.00720513	0	0.00720513	0	0	0	0	0	0	0	0	0.00720513	0	0	0	0	0	0	0.00720513	0	0	0.00720513	0	0	0	0	0	0	0
Myxococcales	0	0	0	0	0	0	0	0	0	0	0	0	0	0	0	0	0	0.0288205	0	0.0144103	0.0288205	0.0144103	0.00720513	0	0	0	0.00720513	0	0	0	0	0	0.0216154	0.0720513	0.0504359	0	0.0504359	0.0288205	0.00720513	0	0	0	0.00720513	0.0144103	0	0	0	0	0
Pseudorhodoferax	0	0	0	0	0	0	0	0	0.00720513	0	0	0	0	0	0	0	0	0	0	0	0	0	0.0144103	0.0936667	0	0.0216154	0	0.0216154	0	0.0144103	0	0.0288205	0.00720513	0	0	0.0648462	0	0	0	0	0	0.0144103	0.0360257	0	0	0	0.0432308	0	0
Acidocella	0	0.00720513	0	0	0	0	0.0288205	0	0	0.00720513	0	0	0	0	0	0	0	0	0	0	0	0	0	0	0	0	0	0.00720513	0	0	0	0	0	0.0216154	0.0360257	0.0360257	0	0.0432308	0	0	0	0	0	0	0.0288205	0.0144103	0	0.0216154	0.0288205
Alphaproteobacteria	0	0	0	0	0	0	0	0	0	0	0	0	0	0	0	0	0	0	0	0	0	0	0	0	0.00720513	0	0.0144103	0	0	0	0	0	0	0	0	0.0144103	0	0	0	0	0	0	0	0	0	0	0	0	0
Pseudonocardiaceae	0	0	0	0.0144103	0.00720513	0	0.00720513	0	0	0	0	0	0	0	0	0	0	0	0	0	0.00720513	0	0	0.00720513	0	0	0	0	0	0	0	0	0.00720513	0.0216154	0.0288205	0	0	0	0	0.00720513	0.00720513	0	0.00720513	0.00720513	0	0	0	0	0
Acetobacteraceae	0.0504359	0.057641	0.0216154	0.0144103	0.0288205	0	0.0720513	0.0216154	0.0360257	0.0360257	0	0.0216154	0.0288205	0.0144103	0.0504359	0.0864616	0.122487	0.0216154	0	0.00720513	0	0.0360257	0.00720513	0.0144103	0.0288205	0.0432308	0.0648462	0.100872	0.0504359	0.115282	0.0504359	0.00720513	0.00720513	0.324231	0.0936667	0.0432308	0.216154	0.194539	0.0216154	0.0216154	0.0504359	0.00720513	0.0288205	0.0648462	0	0	0	0.00720513	0.0216154
Candidatus trichorickettsia mobilis	0	0.00720513	0	0.0288205	0	0	0	0.00720513	0	0.00720513	0	0.00720513	0	0.0144103	0	0	0.0648462	0	0	0	0	0	0	0	0	0	0	0.00720513	0	0.0144103	0	0	0	0.00720513	0	0.0144103	0	0	0	0.00720513	0.00720513	0	0	0.00720513	0.0288205	0.0144103	0.0144103	0.057641	0
Fulvivirgaceae	0	0	0	0	0	0	0	0	0	0	0	0	0	0	0	0	0	0	0	0	0	0	0	0	0	0.0144103	0	0	0	0.00720513	0	0	0	0	0.0504359	0.0144103	0.100872	0	0	0	0	0	0	0	0	0	0	0	0
Hyphomicrobiales	0	0	0	0	0	0	0	0	0	0	0	0	0	0	0	0	0	0	0	0	0	0	0.00720513	0.00720513	0.00720513	0	0.0144103	0	0	0	0	0	0	0	0	0.00720513	0	0	0	0	0.0216154	0.0360257	0.00720513	0	0	0	0	0	0
Phytoplasma	0	0	0	0	0	0	0	0	0	0	0	0	0	0	0	0	0	0	0	0	0	0	0	0.00720513	0.0144103	0	0.0144103	0	0	0	0	0	0	0	0	0	0	0.00720513	0	0.00720513	0.00720513	0.0216154	0.108077	0.0216154	0	0	0	0	0
Verrucomicrobiota	0.0144103	0	0	0	0	0	0	0	0.0216154	0	0	0.0144103	0	0	0	0	0	0	0	0	0	0	0	0	0	0	0	0	0	0	0	0	0.0288205	0	0	0.00720513	0	0	0	0	0	0	0	0	0	0	0	0	0
Acetobacteraceae	0	0	0	0	0	0	0	0	0	0	0	0	0	0	0	0	0	0	0	0	0	0	0	0	0	0	0	0	0	0	0	0	0	0	0	0.0144103	0.00720513	0	0	0	0	0	0	0	0	0	0	0	0
Paenibacillus	0	0	0.00720513	0	0	0	0	0	0	0	0	0	0	0	0	0	0	0	0.00720513	0	0	0	0	0	0	0	0	0	0	0	0	0	0.00720513	0	0	0.00720513	0.00720513	0.00720513	0	0.0504359	0.0288205	0	0	0.00720513	0	0.00720513	0	0	0
Singulisphaera	0	0.0360257	0	0	0.0432308	0.00720513	0.0216154	0	0.00720513	0.0144103	0	0	0	0	0	0	0	0.00720513	0	0	0.0144103	0	0	0	0	0	0	0	0	0	0	0	0	0	0	0	0	0	0	0	0	0	0	0	0	0	0	0	0
Spirosoma	0	0	0	0	0	0	0	0	0	0	0	0	0	0	0	0	0	0	0	0	0	0	0	0.00720513	0.00720513	0.00720513	0.0216154	0.0144103	0	0	0	0.00720513	0.0216154	0	0	0	0	0	0	0	0.0216154	0.00720513	0.00720513	0.0144103	0	0.00720513	0	0.0144103	0.00720513
Aeromicrobium	0	0	0	0	0	0	0	0	0	0	0	0	0	0	0	0	0	0	0	0	0	0	0.0144103	0.00720513	0	0	0	0.0144103	0	0	0.0144103	0.0144103	0	0	0	0	0	0	0	0.00720513	0.0144103	0.100872	0.0720513	0.00720513	0	0	0	0	0
Rhodovastum atsumiense	0	0	0	0	0	0	0	0	0	0	0	0	0	0.00720513	0.00720513	0	0	0	0	0	0	0	0.0144103	0	0.0432308	0.00720513	0.0144103	0.0360257	0	0	0.00720513	0	0	0.0144103	0	0.0144103	0.00720513	0	0	0.0288205	0	0	0	0	0	0	0	0	0
Acetobacteraceae	0	0	0	0	0	0	0	0	0	0	0	0	0	0	0	0	0	0	0	0	0	0	0.0360257	0.057641	0.0288205	0.0288205	0.0144103	0.0144103	0	0	0	0.0504359	0.0360257	0.00720513	0	0	0.0144103	0.0144103	0.0360257	0.00720513	0.057641	0.057641	0.0792564	0.0360257	0	0	0	0	0
Bacteroidota	0.057641	0	0.00720513	0	0	0	0	0	0	0	0	0	0	0	0	0	0	0	0	0	0	0	0.00720513	0	0.00720513	0	0	0.00720513	0	0	0	0	0.057641	0.0144103	0	0	0	0	0.0216154	0	0.00720513	0.0144103	0	0.00720513	0	0	0	0	0
Verrucomicrobiae	0.00720513	0	0	0	0	0	0	0	0	0	0	0	0	0.00720513	0	0	0	0	0	0	0	0	0.057641	0.0936667	0.00720513	0.0792564	0.0864616	0.00720513	0	0	0	0.0504359	0.0504359	0.108077	0.0504359	0.136897	0.0360257	0.0648462	0.00720513	0	0.00720513	0.0432308	0.0144103	0.0144103	0	0.0144103	0	0.0288205	0
Myxococcales	0	0	0	0	0	0	0	0	0	0	0	0	0	0	0	0	0	0	0	0	0	0	0	0.00720513	0.00720513	0	0.00720513	0	0	0	0	0	0	0	0.0144103	0	0.0216154	0	0.00720513	0	0	0	0	0.0144103	0	0	0	0	0
Conexibacteraceae	0.108077	0.00720513	0.0288205	0.00720513	0	0	0	0.00720513	0	0	0	0.00720513	0.0288205	0.0288205	0	0.0216154	0.00720513	0.0216154	0	0	0	0	0.0288205	0.0432308	0.0144103	0.0216154	0.0360257	0.00720513	0	0.0288205	0.00720513	0.0288205	0.0432308	0.288205	0.100872	0.0792564	0.194539	0.158513	0.00720513	0.0864616	0.0432308	0.0504359	0.0144103	0.0216154	0.0288205	0	0.0144103	0	0.00720513
Planctomycetales	0	0	0	0	0	0	0	0	0	0	0	0	0	0	0	0	0	0	0	0	0	0	0	0	0.00720513	0	0	0	0	0	0	0	0.144103	0	0	0.26659	0	0	0	0	0	0	0	0	0	0	0	0	0
Rubrobacteraceae	0	0	0	0	0	0	0	0	0	0	0	0	0	0	0	0	0	0	0	0	0	0	0	0	0.00720513	0	0	0	0	0	0	0.0144103	0	0	0.0216154	0	0	0	0.0504359	0.0144103	0.0288205	0.0216154	0.0216154	0	0	0	0	0	0
Deltaproteobacteria	0	0	0	0	0	0	0	0	0	0	0	0	0	0	0	0	0	0	0	0	0	0	0.237769	0	0	0	0	0	0	0	0	0.0216154	0	0.0144103	0	0	0	0	0	0	0	0	0	0	0	0	0	0	0
Scytonema	0	0	0	0	0	0	0	0	0	0	0	0	0	0	0	0	0	0	0	0	0	0	0	0	0.0504359	0	0.0144103	0.00720513	0	0	0.0432308	0.0864616	0	0.259385	0	0	0	0.0648462	0	0	0	0	0.0144103	0	0	0	0	0	0
Deltaproteobacteria	0	0	0	0	0	0	0	0	0	0	0	0	0	0	0	0	0	0	0	0.0360257	0	0	0	0	0	0	0	0	0	0	0	0	0	0	0	0	0	0	0	0	0	0	0	0	0	0	0	0	0
Bacteroidota	0	0	0	0	0	0	0	0	0	0	0	0	0	0	0.00720513	0	0	0	0	0	0	0	0	0	0	0	0.136897	0	0	0	0	0.00720513	0.0360257	0	0	0.0216154	0.0144103	0	0	0	0	0	0	0	0.0216154	0	0.00720513	0	0
Gammaproteobacteria	0.0288205	0	0.00720513	0.00720513	0	0.0144103	0	0	0	0.00720513	0	0	0	0	0.0144103	0.00720513	0	0	0	0	0	0.00720513	0	0.00720513	0	0	0	0	0	0.0216154	0	0	0	0	0	0	0	0	0	0	0	0	0	0	0.0216154	0	0.00720513	0	0
Deltaproteobacteria	0	0	0	0	0	0	0	0	0	0	0	0	0	0	0	0	0	0	0	0	0	0	0	0	0	0	0	0	0	0	0	0	0	0.00720513	0	0	0	0.00720513	0	0.00720513	0	0	0	0	0	0.0504359	0	0	0
Bacteria	0	0	0	0	0	0	0	0	0	0	0	0	0	0	0	0	0	0	0	0	0	0	0	0	0.00720513	0	0	0.00720513	0	0	0	0.0216154	0	0.057641	0.0504359	0	0.100872	0.115282	0	0	0	0	0	0	0	0	0	0	0
Flavobacterium johnsoniae	0	0	0	0	0	0	0	0	0	0	0	0	0	0	0	0	0	0	0	0	0	0	0	0	0	0.00720513	0.0144103	0	0	0	0	0	0	0	0	0	0	0.0144103	0	0	0	0	0	0	0	0	0	0.00720513	0
Myxococcales	0	0	0	0	0	0	0	0	0	0	0	0	0	0	0	0	0	0	0	0	0	0	0.0288205	0.00720513	0.00720513	0	0.00720513	0	0	0	0	0.0144103	0	0.0216154	0	0.00720513	0	0	0.115282	0.0288205	0.115282	0.0288205	0.0288205	0.00720513	0	0.0360257	0	0	0
Rickettsiella	0	0	0.00720513	0	0.00720513	0.0144103	0.0216154	0	0.00720513	0.0216154	0	0	0	0	0	0	0.0360257	0	0	0	0	0	0	0	0	0	0.00720513	0	0	0	0.00720513	0.0144103	0	0	0	0	0	0	0	0	0	0	0	0	0	0	0	0	0
Alphaproteobacteria	0.0288205	0.0720513	0.0216154	0.0216154	0.0144103	0.00720513	0.00720513	0	0	0	0.00720513	0.0288205	0.00720513	0.0144103	0	0	0	0.00720513	0	0	0	0	0	0.0216154	0	0	0.00720513	0	0	0	0	0	0	0	0	0	0	0.0144103	0	0	0	0	0	0	0	0	0	0	0.00720513
Methylobacterium	0.00720513	0.0360257	0.0216154	0	0	0	0	0	0	0	0	0	0	0.00720513	0	0	0	0.00720513	0	0	0	0.0864616	0.0504359	0.172923	0.172923	0.0792564	0.0864616	0.288205	0.0288205	0.0504359	0.216154	0.324231	0.223359	0.115282	0.122487	0.0432308	0.417898	0.208949	0.108077	0.151308	0.583616	0.410692	0.634051	1.5419	0	0.0144103	0	0.100872	0
Deltaproteobacteria	0	0	0	0	0	0	0	0	0	0	0	0	0	0	0	0	0	0	0	0	0	0	0.0144103	0.0144103	0.0144103	0	0	0	0	0	0	0.0144103	0.0144103	0	0	0.0144103	0	0	0.0144103	0	0	0.0144103	0.0144103	0	0	0	0	0	0
Micavibrio	0	0	0	0	0	0	0	0	0	0	0	0	0	0	0	0	0	0	0	0	0	0	0.00720513	0.00720513	0.00720513	0.00720513	0.00720513	0	0	0	0	0.0216154	0	0	0	0	0.00720513	0	0	0	0.0288205	0.0360257	0.0216154	0.00720513	0	0	0	0	0
Flexivirga	0	0	0	0.00720513	0	0	0	0	0	0	0	0	0	0	0	0	0	0	0	0	0	0	0	0	0	0	0	0	0	0	0	0	0	0	0	0	0	0	0	0	0	0	0	0	0.00720513	0.0792564	0	0	0
Verrucomicrobiota	0	0	0	0	0	0	0	0	0	0	0	0	0	0	0	0	0	0	0	0	0	0	0	0.00720513	0.0144103	0.0144103	0	0	0	0.00720513	0.00720513	0	0.0144103	0.057641	0.0792564	0.00720513	0.144103	0	0	0.0144103	0	0	0	0	0	0	0	0	0
Deltaproteobacteria	0	0.0216154	0	0	0	0	0	0	0	0	0	0	0	0.00720513	0	0	0	0	0	0.0432308	0	0	0	0	0	0	0.00720513	0	0	0	0	0	0	0	0	0	0.00720513	0.0144103	0	0.0216154	0	0	0	0	0.00720513	0	0	0	0
Hymenobacteraceae	0	0	0	0	0	0	0	0	0	0	0	0	0	0	0	0	0	0	0	0	0	0	0	0	0	0	0	0	0	0	0	0	0	0	0	0	0	0	0	0	0	0	0	0	0	0	0	0	0
Mucilaginibacter	0	0	0	0	0	0	0.00720513	0	0	0	0	0	0	0	0	0	0.0360257	0	0	0	0	0	0	0	0	0.0144103	0.057641	0	0	0	0	0	0.00720513	0.00720513	0.0144103	0	0	0	0	0	0	0	0	0	0	0.00720513	0	0.0216154	0
Alphaproteobacteria	0	0	0	0	0	0	0	0	0	0	0	0	0	0	0	0	0	0	0	0	0	0	0	0	0	0	0	0	0	0	0	0.0144103	0	0	0	0	0	0	0.00720513	0	0.00720513	0.0144103	0	0	0	0	0	0	0
Alphaproteobacteria	0	0	0	0	0	0	0	0	0	0	0	0	0	0	0	0	0	0	0	0	0	0	0	0	0	0	0.0144103	0.00720513	0	0	0.00720513	0	0	0.0144103	0	0	0	0	0	0.00720513	0	0	0	0	0	0.00720513	0	0	0
Anaplasmataceae	0	0	0	0	0	0	0.0216154	0	0	0	0	0	0	0	0	0	0	0	0	0	0	0	0	0	0	0	0	0	0	0	0	0	0	0	0	0	0	0	0	0	0	0	0	0	0	0	0	0	0
Chloroflexota	0	0	0	0	0	0	0	0	0	0	0	0	0	0	0	0	0	0	0	0	0	0	0	0.0144103	0	0.00720513	0.0144103	0	0.00720513	0.00720513	0	0	0	0	0	0	0.0216154	0	0.0216154	0.0216154	0.0144103	0.0144103	0.0432308	0.00720513	0	0	0	0	0
Finniella	0.0144103	0	0	0	0	0	0	0	0	0	0	0	0	0	0	0	0	0	0	0	0	0	0	0	0	0	0	0	0	0	0	0	0	0	0	0	0.00720513	0	0.00720513	0	0	0	0	0	0	0.00720513	0.00720513	0	0
Polyangiaceae	0.0216154	0	0	0	0.00720513	0	0	0.00720513	0	0.00720513	0.00720513	0.00720513	0	0	0	0	0	0	0	0	0	0	0	0	0.0144103	0	0.0216154	0.00720513	0	0.00720513	0	0	0	0.0288205	0.0648462	0.00720513	0.0720513	0.0504359	0.00720513	0.00720513	0.00720513	0	0	0	0	0	0	0	0
Chloroflexota	0	0.00720513	0	0	0	0	0	0	0	0.0288205	0	0.00720513	0	0.0144103	0.0144103	0.0360257	0	0	0	0.0288205	0	0	0	0.00720513	0	0	0	0.00720513	0	0.00720513	0	0.00720513	0.0360257	0.0432308	0.00720513	0.0360257	0.0288205	0.0144103	0	0	0	0	0	0	0	0	0	0	0
Bacteroidota	0	0	0	0	0	0	0	0	0	0	0	0	0	0	0	0	0	0	0	0	0	0	0	0	0	0	0	0	0	0	0	0	0	0	0	0	0	0	0	0	0	0.0144103	0	0	0.0504359	0	0.0216154	0	0.0144103
Bacteroidota	0	0	0.0144103	0	0	0	0	0	0	0	0	0	0	0	0	0	0	0	0	0	0	0	0.0216154	0.0144103	0	0.00720513	0.0144103	0	0.057641	0	0.00720513	0.0144103	0.0216154	0	0	0.180128	0	0	0	0	0	0	0	0	0.00720513	0	0	0.0216154	0
Chitinophagaceae	0	0	0	0	0	0	0	0	0	0	0	0.00720513	0	0	0	0	0	0	0	0	0	0	0	0	0.00720513	0	0	0	0	0	0	0	0	0	0	0	0	0	0	0	0	0	0	0	0.00720513	0.0504359	0.0144103	0.0216154	0
Actinoplanes cibodasensis	0	0	0	0	0	0.0144103	0	0	0	0	0	0	0	0	0	0	0	0	0	0	0	0	0.0288205	0.136897	0.158513	0.0144103	0.0504359	0.0720513	0.0288205	0.0432308	0.0216154	0.0504359	0.057641	0.0216154	0.0288205	0.0864616	0.0360257	0.0216154	0.151308	0.0504359	0.237769	0.187333	0.158513	0.151308	0	0	0	0	0
Cyanobacteria	0	0	0	0	0	0	0	0	0	0	0	0	0	0	0	0	0	0	0	0	0	0	0.00720513	0	0	0	0	0	0	0.0144103	0	0	0	0	0	0.00720513	0	0.00720513	0.0216154	0	0	0.00720513	0	0	0	0	0	0	0
Nannocystaceae	0	0	0	0	0	0	0	0	0	0	0	0	0	0	0	0	0	0	0	0	0	0	0.0144103	0	0	0	0	0	0	0	0	0.0144103	0	0	0	0	0	0	0.0144103	0.00720513	0.0144103	0.00720513	0.0360257	0	0	0	0.00720513	0	0
Terrimonas	0	0	0	0	0	0	0	0	0	0	0	0	0	0	0	0	0	0	0	0	0	0	0	0.00720513	0	0	0	0	0	0	0	0.0144103	0.0144103	0	0	0	0.00720513	0	0	0	0	0.100872	0.0144103	0	0	0	0	0	0
Verrucomicrobiota	0	0	0	0	0	0	0	0	0	0	0	0	0	0	0	0	0	0	0	0	0	0	0	0.00720513	0.0288205	0.00720513	0	0.00720513	0	0.00720513	0	0.0288205	0	0	0	0	0	0.00720513	0.0216154	0	0.00720513	0.0504359	0.0720513	0.0792564	0	0	0	0	0
Solibacter	0.00720513	0	0	0.00720513	0	0	0	0.0216154	0	0	0.00720513	0	0	0.00720513	0	0	0.0216154	0	0	0	0	0	0.00720513	0.0504359	0	0	0.165718	0	0	0	0	0	0.0216154	0.0864616	0.00720513	0.0936667	0.0648462	0.0432308	0.0144103	0	0	0	0	0.00720513	0	0.0648462	0.00720513	0	0.00720513
Bacteroidales	0	0	0	0	0	0	0	0	0	0	0	0	0	0.0144103	0	0	0	0	0	0	0	0	0.26659	0.00720513	0	0	0	0.0144103	0	0	0	0	0	0	0	0	0	0	0	0	0	0	0	0	0	0	0	0	0
Hyphomicrobiales	0	0	0	0	0	0	0	0	0	0	0	0	0	0	0	0	0	0	0	0	0	0	0	0	0	0	0	0	0	0	0	0	0	0	0	0	0	0	0	0	0	0	0	0	0	0	0	0	0
Desulfovibrionaceae	0	0	0	0	0	0	0	0	0	0	0	0	0	0	0	0	0	0	0	0	0	0	0.158513	0	0.0288205	0	0	0	0	0	0	0.0288205	0	0	0	0	0	0	0	0	0	0	0	0	0	0	0	0	0
Gammaproteobacteria	0	0	0	0	0	0	0	0	0	0	0	0	0	0	0	0	0	0	0	0	0	0	0.00720513	0	0	0	0	0	0	0	0	0.00720513	0	0	0	0	0	0	0	0.0144103	0	0.0144103	0	0.00720513	0	0.0144103	0	0	0
Ktedonobacterales	0.0216154	0	0	0	0	0	0	0.122487	0.0504359	0.00720513	0	0	0	0.151308	0.0144103	0.0432308	0.00720513	0	0	0	0	0	0	0	0	0.00720513	0	0	0	0	0	0	0	0.00720513	0	0.00720513	0	0	0	0	0	0	0	0	0	0	0	0	0
Candidatus trichorickettsia	0	0	0	0	0	0.0144103	0	0	0	0	0	0	0	0	0	0	0	0	0	0	0	0	0.00720513	0	0.00720513	0	0	0	0	0	0	0	0.00720513	0	0	0	0	0	0	0	0	0	0	0	0	0.00720513	0	0.00720513	0
Deltaproteobacteria	0	0	0	0	0	0	0	0	0	0	0	0	0	0	0	0	0	0	0	0	0	0	0	0	0	0.00720513	0.0360257	0.0360257	0	0.0144103	0.0144103	0	0	0.057641	0.0720513	0	0.0936667	0.0648462	0	0.00720513	0.0432308	0	0	0.00720513	0	0	0	0.00720513	0
Deltaproteobacteria	0.100872	0.00720513	0.0144103	0.057641	0.0144103	0.0432308	0	0	0	0	0.0216154	0.108077	0.0288205	0	0.0288205	0.0144103	0	0	0	0	0	0	0	0.00720513	0	0	0	0	0	0	0	0	0	0.0216154	0	0.00720513	0.0144103	0.00720513	0	0	0	0	0	0	0.0288205	0	0	0	0
Chlamydiales	0	0	0	0	0	0	0	0	0	0	0	0	0	0	0	0	0	0	0	0	0	0	0	0	0	0	0	0	0	0	0	0	0	0	0	0	0	0	0	0	0	0	0	0	0	0.00720513	0	0	0
Alphaproteobacteria	0	0	0	0	0	0	0	0	0	0	0	0	0	0	0	0	0	0	0	0.00720513	0	0	0.0288205	0.0144103	0	0.0144103	0.00720513	0	0	0.0216154	0.00720513	0.0144103	0	0	0	0	0	0	0.0216154	0	0.0216154	0.0792564	0.0504359	0.0360257	0	0	0	0	0
Deltaproteobacteria	0	0	0	0	0	0	0	0	0	0	0	0	0	0	0	0	0	0	0	0	0	0	0	0	0	0	0	0	0	0	0	0	0	0	0	0	0	0	0	0	0	0	0	0.00720513	0	0	0	0	0.00720513
Stella	0	0	0.0144103	0.0216154	0.00720513	0.00720513	0	0.0432308	0.00720513	0.00720513	0.0360257	0.0360257	0	0	0.0216154	0	0	0.00720513	0	0	0	0	0	0	0	0	0.00720513	0	0	0	0	0	0	0	0	0	0	0	0	0	0	0	0	0	0	0	0	0	0
Thermomonosporaceae	0	0	0.00720513	0	0	0.0144103	0	0	0	0	0.0216154	0.00720513	0	0.00720513	0.0432308	0.00720513	0.00720513	0	0	0	0	0	0	0	0	0	0.00720513	0.0144103	0	0	0	0	0.00720513	0.108077	0.0360257	0.0144103	0.0216154	0.0216154	0	0.00720513	0	0.00720513	0.0216154	0.00720513	0.00720513	0	0	0.00720513	0.0216154
Burkholderiales	0	0	0	0	0	0	0	0	0	0	0	0	0	0	0	0	0	0	0	0	0	0	0	0	0	0.0144103	0	0	0	0	0	0.057641	0	0	0	0	0	0	0	0	0.0432308	0	0	0.0216154	0	0	0	0	0
Myxococcales	0	0	0	0	0	0	0	0	0	0	0	0	0	0	0	0	0	0	0	0	0	0	0	0	0.0216154	0	0	0	0	0	0	0	0	0.00720513	0	0	0	0	0	0	0	0	0	0.00720513	0	0.00720513	0	0	0.0288205
Candidatus megaira	0	0	0	0	0	0	0	0	0	0	0	0	0	0	0	0	0	0.00720513	0	0	0	0.00720513	0	0	0	0	0	0	0	0	0	0	0	0	0	0	0	0	0	0	0	0	0	0	0	0	0	0	0
Conexibacteraceae	0.0216154	0.0144103	0	0.0360257	0	0.00720513	0.0144103	0.00720513	0	0.00720513	0	0.00720513	0	0.0144103	0.0360257	0.00720513	0	0.00720513	0	0	0	0.00720513	0	0	0.0144103	0	0.0216154	0	0	0.00720513	0	0	0.0288205	0.0144103	0.00720513	0	0.0360257	0.0288205	0.00720513	0	0.00720513	0.00720513	0	0	0	0	0.00720513	0	0.0288205
Alphaproteobacteria	0	0	0	0	0	0	0	0	0	0	0	0	0	0	0	0	0	0	0	0	0	0	0	0	0	0	0	0	0	0.00720513	0	0.00720513	0	0	0	0	0	0	0	0	0.0144103	0.0144103	0.0144103	0.0144103	0	0	0	0	0
Oligoflexia	0.00720513	0.00720513	0	0	0	0.0144103	0	0	0	0.0360257	0	0	0	0	0	0	0.0144103	0.00720513	0	0.0144103	0	0	0	0.0144103	0	0	0	0.0144103	0	0.00720513	0	0.0144103	0	0	0	0	0.00720513	0	0	0	0.00720513	0	0.0216154	0.0360257	0.00720513	0	0.00720513	0	0
Acidobacteriaceae	0.0144103	0	0.0216154	0	0	0.100872	0.0144103	0	0	0	0	0.0288205	0	0	0	0	0	0	0	0	0	0	0.0360257	0.0216154	0.00720513	0.0144103	0.057641	0	0	0	0.00720513	0.0144103	0.0648462	0.0144103	0.0144103	0.00720513	0.00720513	0.00720513	0	0.057641	0	0.0360257	0	0.00720513	0.0360257	0.0288205	0.0216154	0	0.00720513
Acidobacteriota	0.0360257	0	0.00720513	0.0288205	0.00720513	0	0.273795	0.057641	0.259385	0.0936667	0	0.00720513	0	0.100872	0	0.0360257	0.00720513	0.00720513	0	0.0216154	0	0	0	0	0	0.0360257	0.0720513	0	0	0.00720513	0.00720513	0	0	0.057641	0.0648462	0.0216154	0.0288205	0.0360257	0	0	0	0.00720513	0	0	0	0	0	0	0
Singulisphaera	0.00720513	0.0288205	0	0.0144103	0	0.00720513	0.0144103	0.057641	0.0144103	0.0432308	0	0.00720513	0	0.122487	0.00720513	0	0	0.0144103	0.0144103	0.0144103	0	0.00720513	0	0.00720513	0.0144103	0.00720513	0	0	0	0	0	0	0.0144103	0.00720513	0	0	0	0.0432308	0.00720513	0	0	0.00720513	0	0.0144103	0.00720513	0.00720513	0	0	0
Anabaenopsis	0	0	0	0	0	0	0	0	0	0	0	0	0	0	0	0	0	0	0	0	0	0	0	0	0	0	0	0	0	0	0	0	0.0144103	0.0144103	0.0288205	0.0144103	0.122487	0	0	0.00720513	0	0	0	0	0	0	0	0	0
Pseudonocardia	0	0	0	0	0	0	0	0	0	0	0	0	0	0	0	0	0	0	0	0	0	0	0.0216154	0.057641	0.0144103	0	0.00720513	0.0144103	0	0.0144103	0	0.0432308	0.0360257	0	0.0288205	0.00720513	0.0144103	0	0	0.00720513	0.00720513	0.0288205	0.0720513	0.0288205	0	0.00720513	0	0	0
Bacteroidota	0	0	0	0	0	0	0	0	0	0	0	0	0	0	0	0	0	0	0	0	0	0	0	0	0	0.0144103	0.00720513	0	0	0.0144103	0	0	0	0	0	0.0216154	0	0.0144103	0	0	0.0144103	0	0	0.00720513	0	0	0	0	0
Comamonadaceae	0	0	0	0	0	0	0	0	0	0	0	0	0	0	0	0	0	0	0	0	0	0	0	0.0144103	0	0	0.00720513	0	0	0	0	0	0	0	0	0	0	0	0	0	0	0.0216154	0.0144103	0	0	0	0	0	0.00720513
Ferruginibacter	0	0	0	0	0	0	0	0	0	0	0	0	0	0	0	0	0	0	0	0	0	0	0.00720513	0.0144103	0	0	0	0	0	0	0	0	0	0	0	0	0	0	0	0	0.00720513	0.0288205	0.0288205	0.0144103	0	0.0504359	0	0	0
Bacteroidales	0	0	0	0	0	0	0	0	0	0	0	0	0	0	0	0	0	0	0	0	0	0	0	0.0216154	0	0	0	0.0144103	0	0.180128	0.0288205	0.187333	0	0	0	0	0	0	0	0.0288205	0	0	0	0	0	0	0	0	0
Marinilabiliaceae	0	0	0	0	0	0	0	0	0	0	0	0	0	0	0	0	0	0	0	0	0	0	0.00720513	0.194539	0.00720513	0	0	0.0504359	0	0.00720513	0.00720513	0.0360257	0	0	0	0	0	0	0	0	0	0	0	0.00720513	0	0	0	0	0
Legionella	0	0	0	0	0	0	0	0	0	0	0	0	0	0	0	0	0	0	0	0	0	0	0	0	0	0	0	0	0	0	0	0	0	0	0	0	0	0	0	0	0	0	0	0	0	0	0	0.144103	0
Acidobacteriota	0	0	0	0	0	0	0	0	0	0	0	0	0	0	0	0	0	0	0	0	0	0	0	0	0	0	0	0	0	0	0	0	0	0	0	0	0	0	0	0	0	0	0	0	0	0.281	0	0	0
Bacteroidales	0	0	0	0	0	0	0	0	0	0	0	0	0	0	0	0	0	0	0	0	0	0	0.136897	0	0.0144103	0	0	0	0	0	0	0	0	0	0	0	0	0	0	0	0	0	0	0	0	0	0	0	0
Acidobacteriota	0	0	0	0	0	0	0	0	0	0	0	0	0	0	0	0	0	0	0	0	0	0	0.0144103	0	0.0144103	0	0.00720513	0	0	0.00720513	0	0	0.00720513	0	0	0	0	0	0.338641	0	0.0936667	0.0144103	0.0288205	0.0144103	0	0	0	0	0
Bacteroidota	0	0	0	0	0	0	0	0	0	0	0	0	0	0	0	0	0	0	0	0	0	0	0.0216154	0.0144103	0.0216154	0	0	0.00720513	0	0	0.0144103	0	0	0.00720513	0	0	0	0.00720513	0.108077	0.0360257	0.0144103	0	0.0216154	0.0216154	0	0	0	0	0
Oligoflexia	0	0	0	0	0	0	0	0	0	0	0	0	0	0	0	0	0.00720513	0.00720513	0	0.0288205	0	0.00720513	0	0	0	0	0	0	0	0	0	0	0	0	0	0	0	0	0	0	0	0	0	0.00720513	0	0	0	0	0
Ktedonobacterales	0.0864616	0.0288205	0	0	0	0.122487	0	0	0	0.00720513	0	0.00720513	0.00720513	0.00720513	0.201744	0.0504359	0	0	0.0144103	0	0	0.0144103	0	0	0	0	0.0144103	0	0	0	0	0	0	0.00720513	0.0288205	0.00720513	0.0360257	0	0	0.00720513	0	0	0	0.0144103	0	0	0	0	0
Gemmataceae	0	0	0	0	0	0	0	0.0288205	0	0	0	0	0	0	0	0	0	0	0	0	0	0	0	0	0	0	0	0	0	0	0	0	0	0	0	0	0	0	0	0	0	0	0	0	0.0144103	0	0	0	0
Acetobacteraceae	0.0144103	0.0504359	0.0792564	0.0144103	0.0288205	0.108077	0.0432308	0	0.00720513	0.0288205	0.0864616	0.0216154	0.0144103	0.0360257	0.0144103	0.0216154	0.00720513	0	0	0	0	0.0216154	0	0	0	0	0	0	0	0	0	0	0.0360257	0	0	0.00720513	0.0144103	0	0	0	0	0.00720513	0	0	0.0144103	0	0	0	0.0144103
Bacteroidota	0	0	0	0	0	0	0	0	0	0	0	0	0	0	0	0	0	0	0	0	0	0	0	0.00720513	0.0144103	0.0504359	0	0.00720513	0	0	0	0	0	0	0	0	0	0	0	0	0	0	0	0	0	0	0	0	0
Cytophaga hutchinsonii	0	0	0	0	0	0	0	0	0	0	0	0	0	0	0	0	0	0	0	0	0	0	0.0360257	0.158513	0.00720513	0.00720513	0.0288205	0	0	0	0	0	0	0	0	0	0	0	0	0	0	0.00720513	0	0	0	0	0	0.0144103	0.0288205
Cyanobacteria	0.00720513	0.00720513	0	0	0	0	0	0	0	0	0	0	0	0.0216154	0	0.00720513	0	0	0	0.00720513	0	0	0	0	0	0	0	0	0	0	0	0.00720513	0	0	0.0144103	0	0.0288205	0.00720513	0	0	0	0	0	0	0	0	0	0	0
Chitinophaga	0	0	0	0	0	0	0	0	0	0	0	0	0	0	0	0	0	0	0	0	0	0	0.0216154	0.0144103	0	0.00720513	0.0144103	0	0	0	0.00720513	0.00720513	0	0	0	0	0	0	0.0216154	0	0.00720513	0.0288205	0	0.0504359	0	0	0	0	0
Pedobacter	0	0	0	0	0	0.0288205	0	0	0	0	0	0	0	0	0	0	0	0	0	0	0	0	0	0	0	0	0	0	0	0	0	0	0	0	0	0	0	0	0	0	0	0	0	0.00720513	0.0360257	0	0	0.00720513	0
Bacteroidota	0	0	0	0.00720513	0	0	0	0	0	0	0	0	0	0	0	0	0	0	0	0	0	0	0	0	0	0	0	0	0	0	0	0.00720513	0	0	0	0	0	0	0	0	0	0	0	0	0	0	0	0	0
Gilliamella	0	0	0	0	0	0.0144103	0	0	0	0.0144103	0	0	0	0	0	0	0	0	0	0	0	0	0	0	0	0	0	0	0	0	0	0	0	0	0	0	0	0	0	0	0	0	0	0	0	0	0	0	0
Thermomonosporaceae	0.0144103	0	0	0	0	0.00720513	0.00720513	0	0.0360257	0.0144103	0	0	0	0.00720513	0	0.0144103	0	0.00720513	0	0.0144103	0	0	0	0.0216154	0.0216154	0.00720513	0.0216154	0	0.00720513	0.00720513	0.00720513	0	0.115282	0.0864616	0.0144103	0	0.0936667	0.0288205	0	0.0144103	0	0.00720513	0	0.0144103	0.00720513	0	0.00720513	0.0144103	0.0216154
Planctomycetales	0	0	0	0	0	0	0	0	0	0	0	0	0	0.0288205	0	0	0	0	0	0	0	0	0	0.0216154	0.00720513	0	0.0216154	0	0	0	0	0.00720513	0.194539	0	0.00720513	0.194539	0.0144103	0	0	0	0	0.0144103	0	0.00720513	0	0.00720513	0	0	0
Candidatus trichorickettsia	0	0	0	0	0	0	0	0	0	0	0	0	0	0	0	0	0	0	0	0	0	0	0	0	0	0	0	0	0	0	0	0	0	0	0	0	0	0.158513	0	0	0	0	0	0	0	0	0	0	0
Bacteroidota	0	0	0	0	0	0	0	0	0	0	0	0	0	0	0	0	0	0	0	0	0	0	0	0	0	0	0	0	0	0	0	0	0.151308	0	0	0.136897	0.0144103	0	0	0	0	0.0144103	0	0	0	0	0	0	0
Chitinophagaceae	0	0	0.00720513	0	0	0	0	0	0	0	0	0	0	0	0	0	0	0.0288205	0	0	0	0	0	0	0	0	0.00720513	0.0216154	0.00720513	0.0144103	0.0360257	0.0936667	0.0144103	0	0	0	0.0144103	0	0.00720513	0.00720513	0.00720513	0.0144103	0.00720513	0.0144103	0	0	0	0	0
Firmicutes	0	0	0	0	0	0	0	0	0	0	0	0	0	0	0	0	0	0	0	0	0	0	0	0.0144103	0	0.00720513	0	0	0	0	0.0216154	0	0.0360257	0.0792564	0	0.0144103	0	0.0504359	0	0	0	0	0	0	0	0	0	0	0
Acetobacteraceae	0	0	0	0	0	0	0	0	0	0	0.00720513	0	0	0	0	0	0	0	0	0	0	0	0	0	0	0	0	0	0	0	0	0	0	0	0	0	0	0	0	0	0	0	0	0	0	0	0	0	0
Mucilaginibacter	0.00720513	0	0.00720513	0.0216154	0.0144103	0.0144103	0.00720513	0.00720513	0	0.00720513	0	0	0	0.0144103	0	0	0.0288205	0	0	0	0	0	0.0936667	0.0648462	0.0432308	0.0648462	0.0432308	0.230564	0.136897	0.158513	0.122487	0.0144103	0.0144103	0.0432308	0	0.00720513	0	0.00720513	0.0288205	0.0216154	0.0432308	0.00720513	0.0216154	0.0360257	0.0216154	0	0.0216154	0.00720513	0.00720513
Chloroflexota	0	0	0	0	0	0	0	0	0	0	0	0	0	0	0	0	0	0	0	0	0	0	0	0	0	0	0	0	0	0	0	0.00720513	0	0	0.00720513	0.0216154	0	0	0	0	0	0	0	0	0	0	0	0	0
Pseudonocardia	0	0	0	0	0	0	0	0	0	0	0	0	0	0	0	0	0	0	0	0	0	0	0.00720513	0.00720513	0.0288205	0	0.0144103	0.0144103	0	0	0	0.0144103	0.00720513	0.0360257	0	0.0288205	0.0432308	0.00720513	0.0216154	0.00720513	0.0216154	0.057641	0.0504359	0.0216154	0	0	0.00720513	0	0
Verrucomicrobiota	0.0720513	0	0	0	0	0.100872	0	0	0	0.00720513	0.00720513	0.0144103	0	0.00720513	0	0	0	0.00720513	0	0	0	0	0.0144103	0.0288205	0.00720513	0.0360257	0.0288205	0.0216154	0	0.0144103	0	0.0144103	0	0.0360257	0.0216154	0.0360257	0.0360257	0.0360257	0	0.00720513	0	0.00720513	0.0288205	0.0144103	0	0.0432308	0.00720513	0	0
Deinococcus	0	0	0	0	0	0	0	0	0	0	0	0	0	0	0	0	0	0	0	0	0	0	0	0.00720513	0.0144103	0.00720513	0.00720513	0	0	0.0144103	0.00720513	0	0	0	0.00720513	0.00720513	0	0	0.00720513	0	0.0432308	0.0216154	0	0	0.0360257	0.0144103	0	0.00720513	0
Bacteroidales	0	0	0	0	0	0	0	0	0	0	0	0	0	0	0	0	0	0	0	0	0	0	0.208949	0	0	0.0144103	0	0	0	0	0	0	0	0	0	0	0	0	0	0	0	0	0	0	0	0	0	0	0
Parachlamydiaceae	0	0	0	0	0	0	0	0	0	0	0	0	0	0	0	0	0	0	0	0	0	0	0	0	0	0	0	0	0	0	0	0	0	0	0	0	0	0	0	0	0	0	0	0	0	0	0	0	0
Myxococcales	0	0	0	0	0	0	0	0	0	0	0	0	0	0	0	0	0	0	0	0	0.00720513	0	0.0360257	0.0288205	0.0288205	0.0144103	0.0216154	0	0	0.00720513	0.0216154	0	0.0432308	0	0	0.0144103	0.0144103	0	0.0216154	0.00720513	0.0216154	0.0144103	0.0288205	0.0288205	0	0	0	0	0
Sphingopyxis alaskensis	0	0	0	0	0	0	0	0	0	0	0	0	0	0	0	0	0	0	0	0	0	0	0	0.0144103	0	0.0360257	0	0	0	0	0	0	0	0	0	0	0.00720513	0.0144103	0	0	0	0.057641	0.00720513	0	0	0	0	0.00720513	0
Myxococcales	0	0	0	0	0	0	0	0	0.00720513	0	0	0.0144103	0	0	0	0	0	0	0	0	0	0	0	0	0	0	0.00720513	0	0	0	0	0	0.0360257	0	0	0.00720513	0	0	0	0	0	0	0	0	0.00720513	0.00720513	0.00720513	0	0
Desulfatiglans anilini	0.0288205	0	0	0	0.00720513	0	0	0	0	0	0	0	0	0.0216154	0	0	0	0	0	0	0	0	0.00720513	0.00720513	0.0288205	0.0216154	0.0432308	0.0216154	0	0	0	0.00720513	0.00720513	0	0.0144103	0	0.0144103	0	0	0	0	0.0144103	0.0288205	0.0288205	0	0.00720513	0	0.00720513	0
Caulobacteraceae	0	0	0	0	0	0	0	0	0	0	0	0	0	0	0	0	0	0	0	0	0	0	0.00720513	0.0144103	0.00720513	0	0	0	0	0.00720513	0	0.0144103	0	0	0	0	0	0	0.00720513	0	0.0144103	0.0288205	0.0288205	0.00720513	0	0	0	0	0
Deltaproteobacteria	0.0360257	0	0.00720513	0	0.00720513	0	0	0	0.00720513	0	0	0	0	0.0360257	0	0.00720513	0	0	0	0.0144103	0	0.0216154	0	0	0	0	0	0	0	0	0	0	0	0	0	0	0	0	0.00720513	0	0	0	0	0	0	0	0	0	0
Verrucomicrobiota	0	0	0	0	0	0	0	0	0	0	0	0	0	0	0	0	0	0	0	0	0	0	0	0	0	0	0	0	0	0	0	0	0	0	0	0.0144103	0	0	0	0	0	0	0	0	0	0	0	0	0
Enterobacterales	0	0	0	0	0	0	0	0	0	0	0	0	0	0	0	0	0	0	0	0	0	0	0	0	0	0	0	0	0	0	0	0	0	0	0	0	0	0	0	0	0	0	0	0	0	0	0	0	0
Mucilaginibacter	0	0	0	0	0	0	0	0	0	0	0	0	0	0	0	0	0	0	0	0	0	0	0.0144103	0	0.00720513	0	0.00720513	0.00720513	0	0	0	0	0	0	0	0	0	0	0.0360257	0	0	0.00720513	0.00720513	0	0.00720513	0	0	0	0
Ferruginibacter	0	0	0	0	0	0	0	0	0	0	0	0	0	0	0	0	0	0	0	0	0	0	0.00720513	0.0360257	0	0	0	0	0	0	0	0.00720513	0	0	0	0	0	0	0	0	0	0	0	0	0	0.00720513	0.00720513	0	0
Singulisphaera	0	0	0	0.00720513	0	0	0	0	0	0	0	0	0	0.0432308	0	0.00720513	0	0	0	0	0	0	0	0	0.00720513	0.0216154	0	0	0	0.00720513	0.0144103	0.00720513	0	0.00720513	0.0216154	0.00720513	0.00720513	0.0144103	0	0	0	0.0144103	0	0	0	0	0	0	0
Ktedonobacterales	0	0	0	0	0	0	0	0	0	0	0	0	0	0.0216154	0	0	0	0	0	0	0	0	0	0	0	0	0	0	0	0	0	0	0	0	0	0	0	0	0	0	0	0	0	0	0.0144103	0	0	0	0.0144103
Acidobacteriota	0.0144103	0	0.0288205	0	0.00720513	0	0	0	0	0.00720513	0.0144103	0.0144103	0	0.0360257	0	0.0216154	0.0144103	0	0	0	0	0	0.00720513	0.0792564	0.0144103	0.00720513	0.273795	0	0	0.0504359	0	0	0.0144103	0.0360257	0.0360257	0.0720513	0.00720513	0.057641	0	0	0	0.00720513	0	0	0.0216154	0.00720513	0.0144103	0	0.0144103
Alphaproteobacteria	0	0	0	0	0	0	0	0	0	0	0	0	0	0	0	0	0	0	0	0	0	0	0	0	0	0	0	0	0	0	0	0	0	0	0	0	0	0	0	0.00720513	0	0.0432308	0	0	0	0	0	0	0
Rhodospirillales	0	0	0	0	0.00720513	0.00720513	0.00720513	0.0144103	0.0144103	0.00720513	0.0144103	0	0.00720513	0.00720513	0.0360257	0.00720513	0	0	0	0	0	0	0	0	0	0	0	0	0	0	0	0	0	0	0	0	0	0	0	0	0	0.00720513	0.0144103	0	0.00720513	0.0360257	0	0	0
Cyanobacteria	0	0	0.00720513	0.0144103	0.00720513	0.0360257	0.0216154	0	0.00720513	0	0	0	0.0360257	0.0144103	0	0	0	0	0	0	0	0	0	0	0	0	0.00720513	0	0	0	0	0	0.00720513	0.00720513	0	0	0.0144103	0.0288205	0	0	0	0	0	0	0	0	0	0	0
Firmicutes	0.129692	0.122487	0.0216154	0	0	0.0360257	0.00720513	0	0	0	0.0216154	0	0	0	0	0	0	0	0	0	0	0	0	0.00720513	0	0	0.00720513	0	0	0	0	0.00720513	0.00720513	0	0	0	0	0.0288205	0	0	0	0	0	0	0	0	0	0	0
Taibaiella	0	0	0	0	0	0	0	0	0	0	0	0	0	0	0	0	0	0	0	0	0	0	0.00720513	0.00720513	0.00720513	0.0216154	0	0.0288205	0	0	0.0360257	0.0216154	0	0.0216154	0	0	0	0	0.00720513	0	0	0	0	0	0	0	0	0	0
Spirosoma	0	0	0	0	0	0	0	0	0	0	0	0	0	0	0	0	0	0	0	0	0	0	0.172923	0	0.00720513	0	0	0	0	0	0	0	0	0	0	0	0	0.00720513	0	0	0	0	0	0	0	0	0	0	0
Abditibacterium utsteinense	0.0144103	0	0	0	0	0	0	0	0	0	0	0	0	0	0	0	0	0	0	0	0	0	0	0.0144103	0	0.00720513	0	0	0	0	0	0	0	0.0144103	0	0	0	0	0	0	0	0.0288205	0	0.00720513	0	0	0	0	0
Xanthomonadaceae	0	0	0	0	0	0	0	0	0	0	0	0	0	0	0	0	0	0	0	0	0	0	0	0.00720513	0	0.100872	0.00720513	0	0	0.0144103	0	0	0.0504359	0	0.00720513	0.00720513	0.00720513	0	0	0	0	0.0144103	0	0	0.00720513	0	0	0	0
Planctomycetales	0	0	0	0	0	0	0	0.0216154	0.00720513	0.0288205	0	0.0288205	0	0	0.00720513	0	0	0	0	0	0	0	0	0	0.0144103	0.00720513	0	0	0	0	0	0.0144103	0.0216154	0	0	0.0648462	0.0144103	0	0	0	0	0.0144103	0	0	0	0.00720513	0	0	0
Legionella	0	0	0	0	0	0	0	0	0	0	0	0	0	0	0	0	0	0	0	0	0	0	0	0	0	0	0	0	0	0	0	0	0	0	0	0	0	0	0	0	0	0	0	0	0	0	0	0.100872	0
Bacteria	0	0	0	0	0	0	0	0	0	0	0	0	0	0	0	0	0	0	0	0	0	0	0	0.0144103	0	0.00720513	0	0.00720513	0	0	0	0.0144103	0	0	0	0	0	0	0.0144103	0	0.0144103	0	0	0.00720513	0	0	0	0	0
Deltaproteobacteria	0	0	0	0	0	0	0	0	0	0.00720513	0	0	0	0.0144103	0	0	0	0	0	0	0.0144103	0	0.00720513	0	0.0432308	0.0360257	0.0216154	0	0	0.00720513	0	0	0.00720513	0	0	0	0.0144103	0	0.0144103	0	0	0	0	0.0144103	0	0.0144103	0	0.0288205	0
Azospirillum	0	0	0.0144103	0	0.00720513	0	0	0	0	0	0.00720513	0.00720513	0	0	0.0288205	0	0	0	0	0	0	0	0.0144103	0.0216154	0	0.00720513	0	0.0360257	0	0	0.00720513	0.00720513	0.0144103	0	0	0.0216154	0	0.0216154	0.0144103	0	0.00720513	0.0144103	0	0.00720513	0.0432308	0.0216154	0.00720513	0.0360257	0
Deltaproteobacteria	0	0	0.0288205	0	0	0.0144103	0	0	0	0	0	0.0144103	0	0	0	0	0	0	0	0	0	0	0	0.0360257	0	0	0	0	0	0	0	0.00720513	0.0144103	0	0	0.0288205	0	0.180128	0	0	0	0.0216154	0.00720513	0	0	0	0	0	0
Cyanobacteria	0	0	0.00720513	0.00720513	0	0	0	0.00720513	0	0	0	0	0	0.0504359	0	0	0	0	0	0.0216154	0	0	0	0	0	0	0	0	0	0	0	0	0	0	0	0	0	0	0	0	0.0216154	0	0	0.00720513	0	0	0	0	0
Mucilaginibacter	0	0	0	0.00720513	0	0.00720513	0	0	0	0	0	0	0	0	0	0	0.29541	0	0	0	0	0.0144103	0.0360257	0.0360257	0.0936667	0.0288205	0.0432308	0.0144103	0.00720513	0.0144103	0.0432308	0.0504359	0.288205	0.0504359	0.0288205	0.122487	0.0504359	0.0360257	0.0504359	0.00720513	0	0.00720513	0	0	0.0216154	0.0792564	0	0	0
Verrucomicrobiae	0.172923	0.0288205	0	0	0	0	0	0.00720513	0.0144103	0.00720513	0	0.0504359	0.0144103	0.0144103	0.0288205	0.00720513	0.00720513	0.0144103	0	0	0	0	0.0504359	0.108077	0.0792564	0.0144103	0.208949	0	0	0	0	0.057641	0.208949	0.0936667	0.0864616	0.504359	0.0864616	0.281	0	0	0	0.0144103	0	0.0144103	0.00720513	0	0	0.00720513	0
Nocardioides	0	0	0	0	0	0	0	0	0	0	0	0	0	0	0	0	0	0	0	0	0	0	0.00720513	0.00720513	0	0	0	0.0216154	0.00720513	0	0.0144103	0	0	0	0	0.00720513	0	0	0.00720513	0.0216154	0.0648462	0.0648462	0.0648462	0.0720513	0	0	0	0	0
Nostocaceae	0	0	0	0	0	0	0	0	0	0	0	0	0	0	0	0	0	0	0	0	0	0	0	0	0	0	0	0	0	0	0	0	0.0144103	0.00720513	0.0216154	0	0.0936667	0	0.00720513	0	0	0	0	0	0	0	0	0	0
Bdellovibrio bacteriovorus	0	0	0	0	0	0	0	0	0	0	0	0	0	0	0	0	0	0	0	0	0	0	0	0.0216154	0	0	0	0	0	0.00720513	0	0	0	0	0	0	0	0	0	0	0.0432308	0.0144103	0.0288205	0.057641	0	0	0	0	0
Haematospirillum jordaniae	0	0.00720513	0	0.0216154	0	0	0	0	0	0	0	0	0.0216154	0	0	0	0	0	0	0	0	0	0	0	0	0	0	0	0	0.00720513	0	0	0	0	0.00720513	0	0	0	0	0	0	0	0	0	0	0.0144103	0	0.00720513	0
Dyadobacter fermentans	0.0144103	0	0	0	0	0	0	0	0	0	0	0	0	0	0	0	0	0	0	0	0	0	0.00720513	0.0864616	0	0.115282	0.0144103	0.00720513	0	0	0.0288205	0.0216154	0	0	0	0.00720513	0	0	0	0.0144103	0	0.108077	0.0864616	0.0648462	0	0	0	0	0
Vampirovibrio	0	0	0	0	0	0	0	0	0	0	0	0	0	0	0	0	0	0	0	0	0	0	0	0	0	0	0	0	0	0	0	0	0.0144103	0	0.0360257	0	0.100872	0	0	0	0	0	0	0	0	0	0	0	0
Pseudonocardiaceae	0	0	0	0	0	0	0	0	0	0	0	0	0	0	0	0	0	0	0	0	0	0	0.0288205	0.0144103	0.0216154	0	0.0144103	0.00720513	0.00720513	0	0.00720513	0.00720513	0	0.0144103	0.0144103	0.0144103	0.00720513	0	0.0216154	0.0360257	0.057641	0.057641	0.0504359	0.0504359	0	0.00720513	0	0	0
Modestobacter	0	0	0	0	0	0	0	0	0	0	0	0	0	0	0	0	0	0	0	0	0	0	0	0.00720513	0	0	0.00720513	0.0144103	0	0	0	0	0	0.0144103	0.0144103	0	0.0288205	0.0144103	0.00720513	0	0	0.0216154	0.00720513	0.0144103	0	0	0	0	0
Verrucomicrobium	0	0	0	0	0	0	0	0	0	0	0	0	0	0	0	0	0	0	0	0	0	0	0	0	0	0	0	0	0	0	0	0.00720513	0.0144103	0	0	0.0216154	0.0144103	0	0	0	0	0	0	0	0.00720513	0.00720513	0.0216154	0.0144103	0
Dyella	0	0	0	0	0	0	0	0	0	0	0	0	0	0	0	0	0	0	0	0	0	0	0	0.00720513	0.0360257	0	0.0288205	0	0	0	0	0	0	0	0.0144103	0.0432308	0.00720513	0.0432308	0	0	0	0	0	0	0	0	0	0	0
Stigonema hormoides	0	0	0	0	0	0	0	0	0	0	0	0	0	0	0	0	0	0	0	0	0	0	0.00720513	0	0	0	0	0	0	0	0	0.122487	0.0432308	0	0	0.0216154	0	0	0	0	0	0	0	0	0	0	0	0	0
Chloroflexota	0	0	0	0	0	0	0	0	0	0	0	0	0	0	0	0	0	0	0	0	0	0	0	0	0	0	0	0	0	0	0	0.00720513	0	0	0	0	0.0144103	0	0	0	0	0	0	0.00720513	0	0	0	0	0
Alsobacter	0	0	0	0	0	0	0	0	0	0	0	0	0	0	0	0	0	0	0	0	0	0	0	0.0216154	0.00720513	0	0	0	0	0	0	0.00720513	0	0	0.0144103	0	0	0	0	0	0.00720513	0.0792564	0.0216154	0.0360257	0	0	0	0	0
Chitinophagaceae	0	0	0	0	0	0	0	0	0	0	0	0	0	0	0	0	0	0	0	0	0	0	0	0.00720513	0.00720513	0	0	0	0	0	0	0	0.0864616	0	0	0.0288205	0	0	0	0	0	0	0	0	0	0	0	0	0
Bacteroidota	0	0	0	0	0	0	0	0	0	0	0	0	0	0	0	0	0	0	0	0	0	0	0	0	0	0	0	0	0	0	0	0	0	0	0	0	0	0	0	0	0	0	0	0	0	0	0	0	0
Deinococcus radioresistens	0	0	0	0	0	0	0	0	0	0	0	0	0	0	0	0	0	0	0	0	0	0	0.00720513	0.00720513	0	0	0.00720513	0	0.00720513	0	0	0	0	0	0	0	0	0	0.00720513	0	0.0504359	0	0.0432308	0	0	0.00720513	0	0	0
Flavobacterium	0	0	0	0	0	0	0	0	0	0	0	0	0	0	0	0	0	0	0	0	0	0	0	0	0.00720513	0	0	0.00720513	0	0	0	0	0	0	0	0	0	0	0	0	0	0.0288205	0.0360257	0.0144103	0	0	0.0144103	0	0
Myxococcales	0.00720513	0	0	0	0	0	0	0	0	0	0.00720513	0.0360257	0.00720513	0	0	0	0	0	0	0	0	0	0	0.0144103	0	0.00720513	0.0144103	0	0	0	0	0	0	0.0360257	0.0216154	0.0144103	0.0432308	0.00720513	0	0	0	0	0	0	0	0	0	0	0
Algoriphagus	0	0	0	0	0	0	0	0	0	0	0	0	0	0	0	0	0	0	0	0	0	0	0	0	0.00720513	0	0	0.00720513	0	0	0	0	0	0	0	0	0	0	0.0288205	0	0	0.0144103	0.00720513	0	0	0	0	0	0
Verrucomicrobiae	0	0	0	0	0	0	0	0	0	0	0	0	0	0	0	0	0	0	0	0	0	0	0.0216154	0	0	0	0	0.00720513	0	0	0.0216154	0.0216154	0	0	0.00720513	0	0.0288205	0	0.00720513	0	0.0216154	0.00720513	0.00720513	0.0504359	0	0.0144103	0	0	0
Acetobacteraceae	0.122487	0.0720513	0.0288205	0.122487	0.0648462	0.057641	0.0144103	0.0216154	0.0216154	0.00720513	0.0648462	0.0720513	0.0504359	0.00720513	0.0504359	0.129692	0.0144103	0.0144103	0	0	0.0288205	0	0.0504359	0.0504359	0	0.0144103	0.0648462	0.100872	0.0288205	0.0360257	0.00720513	0	0.0144103	0.0288205	0.0216154	0.00720513	0.0216154	0.108077	0.00720513	0.0144103	0.0360257	0	0.00720513	0.0288205	0	0	0.00720513	0	0
Acetobacteraceae	0.0432308	0.0288205	0.00720513	0.057641	0.0216154	0.0360257	0.0144103	0.0360257	0.0720513	0.0648462	0.100872	0.0288205	0.0144103	0.180128	0	0.0504359	0.0504359	0.0504359	0.0360257	0.0144103	0.0864616	0.057641	0.0432308	0.0144103	0.0288205	0.0216154	0.0504359	0.0648462	0.0144103	0.0432308	0.0360257	0.00720513	0.172923	0.281	0.180128	0.172923	0.100872	0.208949	0.0144103	0.172923	0.194539	0.108077	0.0216154	0.25218	0.0288205	0.0504359	0.00720513	0.0144103	0.00720513
Myxococcales	0	0	0	0	0	0	0	0	0	0	0	0	0	0	0	0	0	0	0	0	0	0	0.0504359	0.0144103	0	0	0	0	0	0	0	0.0288205	0.0360257	0.0216154	0.0360257	0.057641	0.057641	0	0.122487	0.00720513	0	0.0216154	0	0.00720513	0	0.144103	0	0	0.00720513
Dysgonomonas	0	0	0	0	0	0	0	0	0	0	0	0	0	0	0	0	0	0	0	0	0	0	0.158513	0	0.00720513	0	0	0	0	0	0	0	0	0	0	0	0	0	0	0	0	0	0	0	0	0	0	0	0
Porphyromonadaceae	0	0	0	0	0	0	0	0	0	0	0	0	0	0	0	0	0	0	0	0	0	0	0.165718	0	0.0216154	0.0144103	0	0	0	0	0	0	0	0	0	0	0	0	0	0	0	0	0	0	0	0	0	0	0
Deltaproteobacteria	0.353051	0.0504359	0.0144103	0	0	0.0432308	0	0	0.00720513	0.00720513	0	0	0	0	0	0	0	0	0	0	0	0	0	0.0216154	0	0	0	0	0	0	0	0	0.00720513	0.00720513	0	0	0.00720513	0.00720513	0	0	0	0	0	0	0	0	0	0	0
Spirosoma	0	0	0	0	0	0	0	0	0	0	0	0	0	0	0	0	0	0	0	0	0	0	0.0216154	0.0216154	0.0216154	0	0	0.0216154	0	0	0	0.00720513	0.00720513	0	0.00720513	0	0	0	0.0504359	0	0.00720513	0.0144103	0.0144103	0.0288205	0	0	0	0	0
Planctomycetales	0.0216154	0.0432308	0.0144103	0.0144103	0	0	0	0.0288205	0	0	0	0	0	0.0144103	0.0144103	0	0	0	0	0	0	0	0	0.00720513	0.0144103	0	0.00720513	0	0	0.00720513	0	0	0.0216154	0.0360257	0.00720513	0.0216154	0.0144103	0.0360257	0	0	0	0	0	0	0	0	0	0	0
Steroidobacter	0	0	0	0	0	0	0	0	0	0	0	0	0	0	0	0	0	0	0	0	0	0.0216154	0	0.00720513	0	0	0.00720513	0	0	0	0	0	0	0	0	0.00720513	0.00720513	0.0216154	0	0	0	0	0	0	0	0	0	0	0
Proteobacteria	0	0	0	0	0	0	0	0	0	0	0	0	0	0	0	0	0	0	0	0	0	0	0	0	0	0	0	0	0	0	0.00720513	0	0	0	0.00720513	0	0	0	0	0.00720513	0	0	0.0144103	0	0	0	0	0	0
Bacteroidales	0	0	0	0	0	0	0	0	0	0	0	0	0	0	0	0	0	0	0	0	0	0	0.237769	0	0	0	0	0.0288205	0	0	0	0	0	0	0	0	0	0	0	0	0	0	0	0	0	0	0	0	0
Lactobacillus	0	0.00720513	0	0	0	0	0	0	0	0.0792564	0	0	0	0	0	0	0	0	0	0	0	0	0	0	0	0	0	0	0	0	0	0	0	0	0	0	0	0	0	0	0	0	0	0	0	0	0	0	0
Cyanobacteria	0	0	0	0	0	0	0	0	0	0	0	0	0	0	0	0	0	0	0	0	0	0	0	0	0	0	0	0	0	0	0	0	0	0	0	0	0	0	0	0	0	0	0	0.00720513	0.00720513	0	0.0216154	0.00720513	0.0144103
Mucilaginibacter	0	0	0	0.00720513	0.00720513	0	0	0	0.00720513	0	0	0	0	0	0	0	0	0.00720513	0	0	0.00720513	0	0	0.0720513	0.00720513	0.00720513	0.0216154	0.0360257	0	0.00720513	0.0216154	0.0144103	0.0144103	0	0	0.00720513	0	0	0.00720513	0.0288205	0.0216154	0.0144103	0.00720513	0.0360257	0	0	0.187333	0	0.0216154
Legionellales	0	0	0	0	0	0	0.00720513	0	0	0.00720513	0	0	0	0	0	0	0	0.00720513	0	0	0	0	0	0	0	0	0	0	0	0	0	0	0	0	0	0	0	0	0	0	0	0	0	0	0.00720513	0	0	0.00720513	0
Pseudomonas	0	0	0	0	0	0	0	0	0	0	0	0	0	0.00720513	0	0	0	0	0.129692	0	0	0	0	0	0	0	0	0	0	0	0	0	0	0	0	0	0	0	0	0	0	0	0	0	0	0	0	0.00720513	0
Chloroflexota	0	0	0	0	0	0	0	0	0	0	0	0.00720513	0	0	0	0.00720513	0	0	0	0	0	0	0	0	0	0	0	0	0	0	0	0	0.00720513	0	0	0	0	0	0	0	0	0	0	0	0	0	0	0	0
Clostridiales	0	0	0	0	0	0	0	0	0	0	0	0	0	0	0	0	0	0	0	0	0	0	0.0864616	0	0.0144103	0	0	0	0	0	0	0	0	0	0	0	0	0	0	0	0	0	0	0	0	0	0	0	0
Acidobacteriota	0	0	0	0	0.00720513	0	0	0.057641	0.0432308	0	0	0	0	0.0432308	0	0.0216154	0	0	0	0.00720513	0	0.0144103	0	0	0	0	0	0.00720513	0	0	0	0	0	0.00720513	0.00720513	0	0.00720513	0.0144103	0	0	0	0	0	0	0	0	0	0	0
Clostridium intestinale	0	0	0	0	0	0	0	0	0	0	0	0	0	0	0	0	0	0	0	0	0	0	0	0.0504359	0.00720513	0	0	0	0	0	0	0	0.0216154	0	0	0.057641	0.0144103	0	0	0	0	0.0144103	0	0	0	0	0	0	0
Spiroplasma	0	0	0	0	0	0	0	0	0	0	0	0	0	0	0	0	0	0	0	0	0	0	0	0	0	0	0	0	0	0	0	0	0	0	0	0	0	0	0	0	0	0	0	0	0	0.00720513	0	0	0
Bacteroidales	0	0	0	0	0	0	0	0	0	0	0	0	0	0	0	0	0	0	0	0	0	0	0.172923	0	0	0	0	0.0144103	0	0	0	0	0	0	0	0	0	0	0	0	0	0	0	0	0	0	0	0	0
Chitinophagaceae	0	0	0	0	0	0	0	0	0	0	0	0	0	0	0	0	0	0	0	0	0	0	0.0288205	0	0.0216154	0	0.00720513	0.0144103	0	0	0.00720513	0.0288205	0	0	0	0	0	0	0.0504359	0	0.0144103	0.0792564	0.0216154	0.0144103	0	0.00720513	0	0	0
Verrucomicrobiota	0	0	0	0	0	0	0	0	0	0	0	0	0	0	0	0	0	0	0	0	0	0	0	0	0	0.00720513	0.0144103	0	0	0.00720513	0	0	0	0.0360257	0.00720513	0.0144103	0.0216154	0.122487	0	0	0	0	0	0	0	0	0.00720513	0	0
Alphaproteobacteria	0	0	0	0	0	0	0	0	0	0	0	0	0	0	0	0	0	0	0	0	0	0	0.00720513	0	0.00720513	0	0.0864616	0	0	0	0	0.00720513	0	0	0	0.0360257	0.00720513	0	0	0	0	0	0	0.0144103	0	0	0	0	0
Bacteroidales	0	0	0	0	0	0	0	0	0	0	0	0	0	0	0	0	0	0	0	0	0	0	0.208949	0	0	0	0	0	0	0	0	0	0	0	0	0	0	0	0	0	0	0	0	0	0	0	0	0	0
Caulobacterales	0	0	0	0	0	0	0	0	0	0	0	0	0	0	0	0	0	0	0	0	0	0	0.00720513	0	0	0.00720513	0	0	0	0	0	0	0	0	0	0.00720513	0	0	0	0	0	0.0144103	0	0	0	0	0	0	0
Gammaproteobacteria	0	0	0	0	0	0	0	0	0	0.0288205	0	0	0	0	0	0	0	0	0	0	0	0.0216154	0	0	0	0	0	0	0	0	0	0	0	0	0	0	0	0	0	0	0	0	0	0	0	0	0	0	0
Verrucomicrobiota	0	0	0	0	0	0	0	0	0	0	0	0	0	0	0	0	0	0	0	0	0	0	0	0.00720513	0	0	0	0	0.0144103	0	0	0.237769	0	0	0	0	0	0	0	0	0	0.0288205	0	0	0	0	0	0	0
Kofleriaceae	0	0	0	0	0	0	0	0	0	0	0	0	0	0	0	0	0	0	0	0	0	0	0.0144103	0.0216154	0.00720513	0	0.0864616	0.00720513	0	0	0	0	0.00720513	0	0	0	0	0	0	0	0	0	0	0	0	0	0	0	0
Singulisphaera	0	0.00720513	0	0	0	0	0	0	0	0	0	0	0	0	0	0	0	0	0	0	0	0.0144103	0.0144103	0	0.00720513	0.0144103	0	0.00720513	0	0	0.00720513	0	0	0	0.0360257	0	0.0792564	0.0360257	0	0	0	0.0144103	0	0	0	0	0	0	0
Kutzneria albida	0	0	0	0	0	0	0	0	0	0	0	0	0	0	0	0	0	0	0	0	0	0	0	0.0864616	0.0216154	0	0.0144103	0	0	0	0	0	0	0	0.0144103	0	0.00720513	0	0	0	0.00720513	0	0	0.00720513	0	0	0	0	0
Acidobacteriaceae	0.0936667	0.00720513	0.0144103	0.0216154	0.0360257	0	0	0.00720513	0.00720513	0.00720513	0	0.0144103	0	0	0	0.0144103	0.0144103	0	0	0	0	0.00720513	0.0360257	0.0288205	0.0216154	0.0216154	0.367462	0.0144103	0.0216154	0.0432308	0.00720513	0.0144103	0.0936667	0.554795	0.136897	0.0288205	0.0792564	0.281	0.0432308	0.0432308	0.00720513	0.0216154	0.00720513	0.00720513	0.720513	0.54759	0.410692	0.569205	0.324231
Rhodospirillales	0.00720513	0	0	0	0	0	0	0	0	0	0	0	0	0	0	0	0	0	0	0	0	0	0	0.0216154	0	0	0.00720513	0	0	0	0	0	0.0216154	0	0	0.057641	0	0	0	0	0	0	0	0	0	0	0	0	0
Luteimonas	0	0	0	0	0	0	0	0	0	0	0	0	0	0	0	0	0	0	0	0	0	0	0	0	0	0	0	0	0	0	0	0.108077	0	0	0	0	0.00720513	0	0	0	0	0	0.00720513	0	0	0	0	0	0
Planctomycetales	0	0	0	0	0	0	0	0	0	0	0	0	0	0	0	0	0	0	0	0	0	0	0	0.00720513	0.0144103	0	0	0	0	0	0	0	0.216154	0	0	0.144103	0	0	0	0	0	0.0216154	0	0	0	0	0	0	0
Chitinophagaceae	0	0	0	0	0	0	0	0	0	0	0	0	0	0	0	0	0	0	0	0	0	0	0.00720513	0.0432308	0.0144103	0.00720513	0.136897	0	0	0	0	0	0.00720513	0.057641	0.0216154	0.0216154	0.00720513	0.180128	0	0	0	0	0	0.00720513	0	0	0	0	0
Flavobacterium	0	0	0	0	0	0	0	0	0	0	0	0	0	0	0	0	0	0	0	0	0	0	0.0360257	0	0	0	0	0	0	0.00720513	0.0144103	0.0144103	0	0	0	0	0	0	0	0	0.0216154	0.0144103	0	0.0144103	0	0	0	0.0936667	0
Ktedonobacterales	0	0	0	0	0	0	0	0	0	0	0	0	0	0.00720513	0	0	0	0	0.0144103	0	0	0	0	0.00720513	0	0.0216154	0	0.0792564	0	0	0	0.00720513	0	0	0	0	0.00720513	0	0	0.0720513	0	0	0	0.0144103	0	0	0	0	0
Cyanobacteriales	0	0	0	0	0	0	0	0	0	0	0	0	0	0	0	0	0	0	0	0	0	0	0	0	0	0	0	0	0	0	0	0.00720513	0	0	0	0	0	0	0	0	0	0	0	0	0	0	0	0	0
Myxococcales	0.00720513	0.00720513	0	0	0	0	0	0	0	0	0	0	0	0	0	0	0	0	0	0	0	0	0.100872	0.00720513	0	0	0.0360257	0	0	0	0	0	0.0288205	0.057641	0.0216154	0.0432308	0	0	0.0144103	0	0	0	0	0	0	0	0	0	0
Acidobacteriota	0.230564	0.129692	0.0216154	0.00720513	0	0.0360257	0.0216154	0	0	0.00720513	0	0.00720513	0.00720513	0	0.0216154	0	0	0.00720513	0	0	0	0	0	0.00720513	0	0	0.0648462	0	0	0	0	0	0.0288205	0.00720513	0.00720513	0.0216154	0.0216154	0.0144103	0	0.00720513	0	0	0	0	0	0.0144103	0	0	0
Bacteria	0	0	0	0.00720513	0	0	0.0144103	0	0	0.0504359	0	0	0	0.00720513	0	0	0	0	0	0	0	0	0	0	0	0	0	0	0	0	0	0	0	0	0	0	0	0	0	0	0	0	0	0	0	0	0	0	0
Gammaproteobacteria	0	0	0	0	0	0	0	0	0	0	0	0	0	0	0	0	0	0.0360257	0	0	0	0	0	0	0	0	0	0	0	0	0	0	0	0	0	0	0	0	0	0	0	0	0	0	0	0	0	0	0
Deltaproteobacteria	0	0	0	0	0	0	0	0	0	0	0	0	0	0.00720513	0	0	0	0	0	0	0	0	0	0	0	0	0	0	0	0	0	0	0	0	0	0	0	0	0	0	0.00720513	0	0	0	0	0	0	0	0
Ktedonobacterales	0	0	0	0	0	0	0	0.0504359	0.0216154	0.0144103	0	0	0	0.0648462	0	0.057641	0	0	0	0	0	0	0	0	0	0	0	0	0	0	0	0	0	0	0	0	0	0	0	0	0	0	0	0	0	0	0	0	0
Chloroflexota	0	0	0	0	0	0	0	0	0	0	0	0	0	0	0	0	0	0	0	0	0	0	0	0	0	0	0	0	0	0	0	0	0	0	0	0	0	0.00720513	0	0.0216154	0.0432308	0	0.0504359	0.0144103	0	0	0	0	0
Deltaproteobacteria	0	0	0	0	0	0	0	0	0	0	0	0	0	0	0	0	0	0	0	0	0	0	0	0.00720513	0	0	0	0	0	0	0	0	0	0	0	0.0144103	0	0	0	0	0	0.00720513	0	0	0	0	0	0	0
Chitinophagaceae	0	0	0	0	0	0	0	0	0	0	0	0	0	0	0	0	0	0	0	0	0	0	0	0.00720513	0	0	0	0	0	0	0.00720513	0	0	0	0	0.0144103	0	0	0	0	0	0	0.00720513	0	0	0	0	0	0
Verrucomicrobiota	0	0	0	0	0	0	0	0	0	0	0	0	0	0	0	0	0	0	0	0.00720513	0	0	0.00720513	0.0144103	0.0144103	0.0144103	0	0.00720513	0	0.0144103	0.00720513	0.0432308	0.00720513	0.00720513	0	0	0	0.00720513	0.0432308	0	0.0864616	0.0504359	0.0648462	0.0432308	0	0	0	0	0
Geobacteraceae	0	0	0	0	0	0.00720513	0	0	0	0.0216154	0	0	0	0	0	0	0.00720513	0	0	0	0	0.0288205	0	0	0	0.00720513	0	0	0	0	0	0	0	0	0	0	0	0	0	0	0	0	0	0	0.0144103	0	0.00720513	0.0216154	0.0216154
Bacteroidales	0	0	0	0	0	0	0	0	0	0	0	0	0	0	0	0	0	0	0	0	0	0	0.172923	0	0.00720513	0	0	0.00720513	0	0	0	0	0	0	0	0	0	0	0	0	0	0	0	0.00720513	0	0	0	0	0
Chitinophagaceae	0	0	0	0	0	0	0	0	0	0	0	0	0	0	0	0	0	0	0	0	0	0	0	0.0216154	0.00720513	0.0144103	0	0	0	0	0	0	0	0	0	0	0	0	0.0144103	0	0.0504359	0	0.0360257	0	0	0	0	0	0
Planctomycetales	0	0	0	0	0	0	0	0	0	0	0	0	0	0	0	0	0	0	0	0	0	0	0	0.0216154	0.0144103	0	0	0	0	0	0	0.0144103	0	0.00720513	0.00720513	0.00720513	0	0	0.00720513	0	0.00720513	0.0288205	0.00720513	0.0288205	0	0	0	0	0
Alphaproteobacteria	0.00720513	0.0144103	0.0144103	0.00720513	0.00720513	0	0.00720513	0	0	0	0.0144103	0.0144103	0	0	0	0.0144103	0	0	0	0	0	0.00720513	0	0	0	0	0	0	0	0	0	0	0	0	0	0	0	0	0	0	0	0	0	0	0.00720513	0	0	0	0
Acidobacteriota	0.144103	0.158513	0.0216154	0.151308	0.0360257	0.115282	0.0864616	0.0216154	0	0.0504359	0.00720513	0.057641	0.00720513	0	0.0216154	0.00720513	0.0432308	0	0.00720513	0	0	0.0792564	0	0	0.00720513	0.0216154	0.100872	0.00720513	0	0	0.00720513	0	0	0.100872	0.0792564	0.00720513	0.0648462	0.288205	0	0.0216154	0	0	0	0.0216154	0.0360257	0	0.0144103	0	0.0144103
Flavisolibacter	0	0	0	0	0	0	0	0	0	0	0	0	0	0	0	0	0	0	0	0	0	0	0.00720513	0.0288205	0	0	0	0	0	0	0	0.00720513	0	0	0	0	0	0	0.0504359	0	0	0	0.00720513	0	0	0	0	0	0
Verrucomicrobiota	0.0432308	0	0	0	0	0	0	0	0.0360257	0.00720513	0	0	0	0	0	0	0	0	0	0.0216154	0	0	0.00720513	0.0216154	0	0	0	0	0	0	0.0216154	0.0144103	0	0	0	0.0504359	0.00720513	0.00720513	0.0288205	0	0	0.0144103	0.00720513	0.0720513	0	0	0	0	0
Polyangiaceae	0	0	0	0	0	0	0	0	0	0	0	0	0	0	0	0	0	0	0	0	0.00720513	0	0	0	0	0	0	0.0288205	0	0	0	0	0	0	0	0	0	0	0.0720513	0	0.00720513	0	0	0	0	0	0	0	0
Spirosoma	0	0	0	0	0	0	0	0	0	0	0	0	0	0	0	0	0	0	0	0	0	0	0	0	0	0	0.0288205	0.00720513	0	0	0	0	0	0	0	0.0144103	0	0	0.0216154	0	0	0	0	0	0	0.00720513	0	0	0
Massilia	0.057641	0.0432308	0.0216154	0.00720513	0	0.100872	0.00720513	0.00720513	0.00720513	0.0432308	0	0	0	0	0	0	0.0288205	0.00720513	0.136897	0.0360257	0.00720513	0	0.158513	0.0792564	0.00720513	0.00720513	0.0360257	0.0216154	0.0144103	0.0216154	0.00720513	0.00720513	0	0	0	0	0	0.0144103	0.648462	0.0288205	0.00720513	0.0144103	0.0288205	0.0144103	0	0.00720513	0.194539	0	0.0144103
Verrucomicrobiae	0	0	0.0144103	0.0216154	0	0.00720513	0	0	0	0.00720513	0	0	0	0	0.0144103	0	0	0	0	0	0	0	0.00720513	0	0.00720513	0.0216154	0.00720513	0	0	0	0.00720513	0	0	0.00720513	0.0216154	0.00720513	0.00720513	0	0	0	0	0.00720513	0	0	0	0.0288205	0.00720513	0.0288205	0
Ktedonobacterales	0	0	0	0	0	0	0	0	0.0144103	0	0	0	0	0.0216154	0	0	0	0	0	0	0	0	0	0	0	0	0	0	0	0	0	0	0	0	0	0	0	0	0	0	0	0	0	0	0	0	0	0	0
Acidobacteriota	0.0216154	0	0	0	0	0	0	0	0	0	0	0	0	0	0	0	0	0	0	0	0	0	0	0	0	0	0.0360257	0	0	0.00720513	0	0	0	0.0216154	0.0144103	0	0	0.0432308	0	0.00720513	0.00720513	0	0	0	0	0	0.00720513	0	0
Deltaproteobacteria	0	0	0	0.00720513	0	0	0	0	0	0	0	0	0	0	0	0	0.0360257	0.00720513	0	0.0144103	0	0	0.00720513	0	0.00720513	0	0	0	0	0	0	0	0	0	0	0	0.0288205	0	0.00720513	0.00720513	0	0	0	0.00720513	0	0.00720513	0	0	0
Gluconobacter frateurii	0.0432308	0	0.00720513	0	0	0.00720513	0.00720513	0	0	0	0	0	0	0.0144103	0	0	0.0432308	0.0144103	0.00720513	0.0288205	0.0288205	0	0	0	0	0	0	0	0.0144103	0.0144103	0	0	0	0	0	0.00720513	0	0	0	0.00720513	0	0	0	0	0	0	0	0	0.00720513
Polyangiaceae	0.0216154	0	0	0	0	0	0	0	0	0.0288205	0	0	0	0	0	0	0.0288205	0.00720513	0.00720513	0	0.00720513	0.0432308	0	0	0	0	0	0	0	0	0	0	0	0	0	0	0	0	0	0.00720513	0	0	0	0	0	0	0	0	0
Propionibacteriales	0	0	0	0	0	0	0	0	0	0	0	0	0	0	0	0	0	0	0	0	0	0	0.0216154	0.0216154	0.00720513	0.00720513	0.0144103	0	0	0.00720513	0	0.0144103	0	0.00720513	0	0.00720513	0.00720513	0.0792564	0.00720513	0.0288205	0.0216154	0.0360257	0.115282	0.0216154	0	0.00720513	0	0	0
Acetobacteraceae	2.68031	1.89495	3.43685	2.14713	4.84185	3.04777	2.61546	4.01326	2.96851	2.75956	3.20628	3.98444	4.30867	5.12285	6.26126	7.23395	0.965487	0.317026	0.144103	0.129692	1.75805	0.626846	0	0	0.00720513	0	0.0216154	0.00720513	0.00720513	0.00720513	0	0	0.216154	0.0144103	0.0288205	0.136897	0.0216154	0.057641	0	0	0	0.00720513	0	0	0.100872	0.0360257	0	0.0432308	0.00720513
Gammaproteobacteria	0	0	0	0	0	0	0	0	0	0	0	0	0	0	0	0	0	0	0	0	0	0	0	0	0	0	0	0	0	0	0	0.00720513	0	0	0	0	0	0	0	0	0	0	0	0	0	0	0	0	0
Aquabacterium citratiphilum	0	0	0	0	0	0	0	0	0	0	0	0	0	0	0	0	0	0	0	0	0	0	0.0360257	0.0504359	0.00720513	0.00720513	0.0432308	0.00720513	0.0360257	0.0288205	0	0.00720513	0	0	0.00720513	0.00720513	0	0	0.0720513	0.0288205	0	0.0288205	0.0432308	0	0	0	0	0.0144103	0.00720513
Streptomyces	0	0	0	0	0	0	0	0	0	0	0	0	0	0	0	0	0	0	0	0	0	0	0	0	0	0	0	0	0	0	0	0.0216154	0.00720513	0	0	0	0	0	0	0	0	0.00720513	0	0	0	0	0	0.0144103	0
Candidatus hepatincola porcellionum	0	0	0	0	0	0	0	0	0	0	0	0	0	0	0	0	0	0	0	0	0	0	0	0	0	0	0	0	0	0	0	0.158513	0	0	0	0	0	0	0	0	0	0	0	0	0	0	0	0	0
Myxococcales	0	0	0	0	0	0	0	0	0	0	0	0	0	0	0	0	0	0	0	0	0	0	0	0.0216154	0	0	0	0	0	0	0	0.0144103	0	0	0	0	0	0	0.100872	0.0216154	0.0216154	0.0216154	0.00720513	0.0288205	0	0	0	0	0
Actinomycetia	0	0	0	0	0	0	0	0	0	0	0	0	0	0	0	0	0	0	0	0	0	0	0	0.00720513	0.0504359	0	0.0144103	0	0	0	0	0.0504359	0.0360257	0.00720513	0.0288205	0.0432308	0	0	0	0	0	0.0144103	0	0	0	0	0	0	0
Bacteroidota	0	0	0	0	0	0	0	0	0	0	0	0	0	0	0	0	0	0	0	0	0	0	0.00720513	0	0	0	0	0	0	0	0	0	0.115282	0.00720513	0	0.158513	0	0	0	0	0	0	0	0	0	0	0	0	0
Armatimonadota	0	0	0	0	0	0	0	0	0	0	0	0	0	0	0	0	0	0	0	0	0	0	0	0	0	0	0	0	0	0	0	0	0	0	0	0	0	0	0	0	0	0	0	0	0.00720513	0	0.0216154	0	0.00720513
Acetobacteraceae	0.0216154	0.00720513	0	0.0720513	0	0	0	0.00720513	0	0	0	0	0	0.0144103	0	0	0.0216154	0.00720513	0.0288205	0.0216154	0.00720513	0	0.00720513	0.00720513	0	0.00720513	0.0144103	0	0.0144103	0.0432308	0	0.0144103	0	0.00720513	0	0	0	0.00720513	0.00720513	0.0144103	0.0504359	0.00720513	0	0.0360257	0	0	0	0	0
Rhodospirillales	0.00720513	0	0.00720513	0	0	0	0.00720513	0	0.00720513	0.00720513	0.0216154	0	0	0	0	0.00720513	0	0.00720513	0	0	0.00720513	0	0	0	0	0	0	0	0	0	0	0	0	0	0	0	0	0	0	0	0	0	0	0	0.00720513	0	0	0	0.00720513
Cytophaga	0	0	0	0	0	0	0	0	0	0	0	0	0	0	0	0	0	0	0	0	0	0	0	0	0	0	0	0	0	0	0	0	0	0.0144103	0	0	0.00720513	0	0	0	0	0	0	0	0	0	0	0	0
Xiphinematobacteriaceae	0	0	0	0	0	0	0	0	0	0	0	0	0	0	0	0	0	0	0	0	0	0	0.0648462	0.0144103	0	0	0	0.0288205	0	0	0	0.0504359	0	0	0	0.00720513	0.00720513	0	0	0.0504359	0.0144103	0.0648462	0	0.0216154	0	0	0	0	0
Alphaproteobacteria	0	0	0	0	0	0	0	0	0	0	0	0	0	0	0	0	0	0	0	0	0	0	0.172923	0	0.0864616	0	0	0	0	0	0	0	0	0	0	0	0	0	0	0	0	0	0	0	0	0	0	0	0
Methylibium	0	0	0	0	0	0	0	0	0	0	0	0	0	0	0	0	0	0	0	0	0	0	0	0.0432308	0	0	0	0	0	0	0	0.0216154	0	0	0	0.0144103	0	0	0	0	0	0.00720513	0	0	0	0	0	0	0
Burkholderiales	0.00720513	0.00720513	0	0	0	0	0	0	0	0.0216154	0	0	0	0.0216154	0.00720513	0.00720513	0.0216154	0	0	0.00720513	0	0	0.0216154	0.00720513	0.00720513	0.0144103	0.0432308	0.122487	0.0144103	0.0216154	0	0	0.0216154	0.0216154	0	0.057641	0.0216154	0.057641	0.0720513	0	0.0144103	0.00720513	0.0648462	0.0216154	0	0.00720513	0	0	0
Hymenobacter	0	0	0	0	0.0792564	0	0	0	0	0	0	0	0	0.0216154	0	0	0.0144103	0.0360257	0	0.108077	0.0432308	0.0144103	0.00720513	0	0	0	0	0.0288205	0	0	0	0	0	0	0	0	0	0.0144103	0	0.0216154	0	0.00720513	0.00720513	0.0288205	0	0	0.0144103	0	0
Gemmata	0.00720513	0.0720513	0.0288205	0.00720513	0	0.0144103	0.0432308	0	0.0144103	0.0288205	0	0.0216154	0.00720513	0.0144103	0.0360257	0	0	0	0	0	0	0	0	0	0	0	0.0216154	0	0	0	0	0	0	0	0	0	0	0	0	0	0	0	0	0	0.0144103	0	0	0	0
Deltaproteobacteria	0	0	0	0	0	0	0	0	0	0	0	0	0	0	0	0	0	0	0	0	0	0	0	0	0	0	0.00720513	0	0	0	0	0	0	0	0	0	0	0	0	0	0	0	0	0	0	0.0288205	0	0	0
Roseateles depolymerans	0	0	0	0	0	0	0	0	0	0	0	0	0	0	0	0	0	0	0	0	0	0	0.00720513	0.0144103	0.00720513	0.0216154	0.0144103	0.0288205	0	0.0144103	0.00720513	0	0.00720513	0	0.0144103	0	0	0	0.0360257	0.0216154	0	0.00720513	0.0360257	0.00720513	0	0	0	0	0
Aquicella	0	0	0	0.0360257	0.0144103	0.00720513	0.00720513	0	0	0	0	0	0.0504359	0	0.057641	0.0216154	0.0216154	0	0	0	0	0	0	0	0	0	0	0	0	0	0	0	0	0	0	0	0	0	0	0	0	0	0	0	0.0792564	0.0144103	0.0288205	0.0144103	0
Alphaproteobacteria	0.0144103	0	0	0.00720513	0	0	0	0	0	0	0	0	0	0	0	0	0.00720513	0	0	0.00720513	0	0.00720513	0	0	0	0	0	0	0	0.0144103	0	0	0	0	0	0	0	0	0	0	0	0	0	0.00720513	0	0	0	0	0
Candidatus saccharibacteria	0	0	0	0	0	0	0	0	0	0	0	0	0	0	0	0	0	0	0	0	0	0	0.0144103	0.00720513	0.0288205	0	0	0	0.0144103	0	0	0	0	0	0	0	0	0	0.0216154	0.00720513	0	0	0	0.0216154	0	0	0	0	0
Alphaproteobacteria	0	0.00720513	0	0	0	0	0	0	0	0	0.00720513	0.0144103	0.0144103	0	0.00720513	0.00720513	0	0	0	0	0	0	0	0.0216154	0.00720513	0	0	0	0	0	0	0	0	0.0144103	0	0.00720513	0	0	0.0144103	0	0	0	0	0	0	0	0	0	0
Polyangiaceae	0	0	0	0	0	0	0	0	0	0.00720513	0	0	0	0	0	0	0.0144103	0	0	0	0.00720513	0.0216154	0	0.00720513	0	0	0	0	0	0	0	0	0	0	0	0	0	0	0	0.0144103	0	0	0.0216154	0	0	0.00720513	0	0.00720513	0
Chloroflexota	0	0	0	0	0	0	0	0	0	0	0	0	0	0	0	0	0	0	0	0	0	0	0	0	0	0	0	0	0	0	0	0.00720513	0.0432308	0	0	0.0864616	0.00720513	0	0	0	0	0	0	0	0	0	0	0	0
Tannerellaceae	0.00720513	0	0	0	0	0	0	0	0	0	0	0	0	0	0	0	0	0	0	0	0	0	0.0144103	0.0288205	0	0	0	0.489949	0	0.00720513	0	0.057641	0	0	0	0	0	0	0	0	0	0	0	0	0	0	0	0	0
Mycobacterium	0.0288205	0	0	0	0	0	0.00720513	0	0	0.0216154	0	0	0	0.0144103	0	0	0	0.0144103	0	0	0	0.00720513	0	0	0.0216154	0.0216154	0	0	0	0	0	0.0144103	0.0144103	0.0144103	0	0	0.0288205	0.0288205	0.00720513	0.00720513	0.00720513	0.0216154	0.00720513	0	0	0	0.00720513	0	0
Bacteroidota	0	0	0	0	0	0	0	0	0	0	0	0	0	0	0	0	0	0	0	0	0	0	0	0	0	0	0	0	0	0	0	0	0	0	0	0	0	0	0	0	0	0	0	0	0	0	0	0	0.122487
Gammaproteobacteria	0	0	0	0	0	0	0	0	0	0	0	0	0	0	0	0	0	0	0	0	0	0	0	0	0.00720513	0	0.136897	0	0	0	0	0	0	0	0	0.00720513	0	0	0	0	0.00720513	0	0	0	0	0	0	0	0
Rhizobacter	0.0216154	0	0	0	0	0	0	0	0	0	0	0	0	0.0216154	0	0	0.0144103	0	0	0.00720513	0.0144103	0.0216154	0.0360257	0.00720513	0.0288205	0.0216154	0.0144103	0.00720513	0	0.00720513	0	0.00720513	0	0.00720513	0	0.0144103	0.00720513	0	0.0720513	0.00720513	0.0432308	0.0432308	0.057641	0.0360257	0	0.0288205	0.0216154	0	0.0360257
Acidobacteriota	0.417898	0.0288205	0	0	0	0.0360257	0.0144103	0	0	0	0.0216154	0.00720513	0	0	0	0	0	0	0	0	0	0	0.00720513	0.0288205	0	0	0.0504359	0	0	0	0	0	0.0432308	0.0720513	0.0432308	0.0504359	0.057641	0.0864616	0	0.0216154	0.0144103	0	0	0	0.0144103	0.00720513	0	0	0
Verrucomicrobiota	0.0216154	0	0	0.00720513	0.00720513	0.00720513	0	0.0720513	0.0144103	0	0.0144103	0.0144103	0	0.0144103	0	0.00720513	0	0	0	0	0	0	0	0	0	0	0	0	0	0	0	0	0	0	0	0	0	0	0	0	0	0	0	0	0	0	0	0	0
Nocardioides marinquilinus	0	0	0	0	0	0	0	0	0	0	0	0	0	0	0	0	0	0	0	0	0	0	0	0	0	0.00720513	0	0	0	0	0	0.0216154	0	0	0	0	0	0	0	0.0144103	0.00720513	0	0.00720513	0.00720513	0	0	0	0	0
Marmoricola	0	0	0	0	0	0	0	0	0	0	0	0	0	0	0	0	0	0	0	0	0	0.00720513	0.0144103	0.0288205	0.0144103	0	0.0288205	0.00720513	0	0.00720513	0.00720513	0.00720513	0.00720513	0	0	0	0	0.0216154	0.0288205	0.0144103	0.115282	0.057641	0.0504359	0.0288205	0	0	0	0	0
Planctomycetales	0	0	0	0	0	0	0	0	0	0	0	0	0	0	0	0	0	0	0	0	0	0	0	0.0360257	0	0.0360257	0	0	0	0	0	0.0288205	0.00720513	0	0	0.0288205	0.00720513	0.0216154	0	0	0	0	0	0	0	0	0	0	0
Caulobacteraceae	0	0	0	0	0	0	0	0	0	0	0	0	0	0	0	0	0	0	0	0	0	0	0	0	0.0432308	0.0144103	0.0504359	0	0	0	0	0	0	0.0216154	0	0	0	0	0	0	0	0.00720513	0	0	0.00720513	0	0	0	0.00720513
Verrucomicrobiota	0.0288205	0.00720513	0.0720513	0.0216154	0.0216154	0.00720513	0	0	0	0.00720513	0.0432308	0.0144103	0	0	0.100872	0	0.0288205	0	0	0	0	0.0144103	0.00720513	0.00720513	0.00720513	0	0.00720513	0	0	0.0144103	0.00720513	0.0216154	0.0504359	0.0144103	0.0288205	0.00720513	0.0288205	0.0144103	0	0	0	0.00720513	0	0	0.00720513	0.0432308	0.00720513	0	0.00720513
Actinobacteriota	0	0	0	0	0	0	0	0	0	0	0	0	0	0	0	0	0	0	0	0	0	0	0.00720513	0.0288205	0.00720513	0	0	0	0	0	0	0.0288205	0.00720513	0	0	0.0144103	0	0	0	0.0144103	0	0.0144103	0.00720513	0.0216154	0	0	0	0	0
Gammaproteobacteria	0	0	0	0	0	0	0	0	0	0	0	0	0	0	0	0	0	0	0	0	0	0	0	0	0	0	0	0	0	0	0	0	0.00720513	0	0	0.0360257	0.00720513	0	0	0	0	0	0	0	0	0	0	0	0
Candidatus saccharibacteria	0	0	0	0	0	0	0	0	0	0	0	0	0	0	0	0	0	0	0	0	0	0	0	0	0	0	0.00720513	0.00720513	0	0	0	0	0	0	0	0	0	0	0.0144103	0.00720513	0.0144103	0	0	0.0144103	0	0	0	0	0
Burkholderiales	0	0	0	0	0	0	0	0	0	0	0	0	0	0	0	0	0	0	0	0	0	0	0	0	0	0	0.00720513	0	0	0	0	0	0	0	0	0	0	0	0.00720513	0	0	0.0216154	0	0	0.00720513	0	0	0	0
Cyanobacteria	0	0	0	0	0	0	0	0	0	0	0	0	0	0	0	0	0	0	0	0	0	0	0	0	0.0144103	0.0144103	0	0	0	0	0	0	0	0	0.00720513	0	0.0144103	0	0	0	0	0	0	0.00720513	0	0	0	0	0
Ktedonobacterales	0	0	0	0	0	0	0	0	0	0	0	0	0	0	0	0	0	0	0	0	0	0	0	0	0	0	0	0	0	0	0	0.00720513	0.057641	0	0	0.288205	0.0144103	0	0	0	0	0	0	0	0	0	0	0	0
Alphaproteobacteria	0	0	0	0	0	0.0144103	0	0	0	0	0	0	0	0	0	0	0	0	0	0	0	0	0	0.00720513	0	0	0	0	0	0	0	0	0	0	0	0	0	0	0	0	0	0	0	0	0	0	0.00720513	0.00720513	0.00720513
Bacteroidales	0	0	0	0	0	0	0	0	0	0	0	0	0	0	0	0	0	0	0	0	0	0	0	0	0	0	0	0	0	0	0	0	0	0	0	0	0	0	0	0	0	0	0	0	0	0.129692	0	0	0
Acetobacteraceae	0	0	0	0	0	0	0	0	0	0	0	0	0	0	0	0	0	0	0	0	0	0	0	0	0	0	0	0	0	0	0	0	0	0	0	0	0	0	0	0	0	0	0	0	0	0	0	0	0
Armatimonadota	0	0	0	0	0	0	0	0	0	0	0	0	0	0	0	0	0	0	0	0	0	0	0	0.00720513	0	0	0	0.0792564	0	0	0.0792564	0	0	0	0	0	0	0.00720513	0.0144103	0	0	0	0.0288205	0.100872	0	0	0	0	0
Planctomycetia	0	0	0	0	0	0	0	0	0	0	0	0	0	0	0	0	0	0	0	0	0	0	0.0144103	0.0144103	0	0.00720513	0	0	0	0	0	0.00720513	0	0	0.00720513	0	0.00720513	0	0	0	0	0	0	0.00720513	0	0	0	0	0
Chitinophagaceae	0	0	0	0	0	0	0	0	0	0	0	0	0	0	0	0	0	0	0	0	0	0	0	0.0216154	0	0.0360257	0.00720513	0.0432308	0	0.0216154	0.0360257	0.0144103	0.00720513	0	0	0	0.0360257	0	0	0.0432308	0	0.00720513	0.0144103	0.0144103	0	0	0	0	0
Planctomycetia	0	0	0	0	0	0	0	0	0	0	0	0	0	0.00720513	0	0	0	0	0	0	0	0	0	0.0144103	0.0216154	0	0.0144103	0.00720513	0	0	0	0	0.129692	0.00720513	0.00720513	0.208949	0	0	0	0	0.00720513	0.0144103	0	0	0	0	0	0	0
Spirosoma	0	0	0	0	0	0	0	0	0	0	0	0	0	0	0	0	0	0	0	0	0	0	0	0	0	0	0	0	0	0.00720513	0	0	0	0	0	0	0	0.00720513	0.0936667	0	0.0216154	0	0	0.0288205	0	0	0	0	0
Spirosoma	0	0	0	0	0	0	0	0	0	0	0	0	0	0	0	0	0	0	0	0	0	0	0	0	0	0	0	0	0	0	0	0.0216154	0.00720513	0	0	0	0	0	0	0	0	0	0	0	0	0	0	0	0
Corallococcus	0	0	0	0	0	0	0	0	0	0	0	0	0	0	0	0	0	0	0	0	0	0	0	0.00720513	0	0	0	0.00720513	0	0	0	0	0	0	0	0	0.00720513	0	0.0144103	0	0	0	0	0	0	0	0	0	0
Hyphomicrobiales	0	0	0	0	0	0	0	0	0	0	0	0	0	0	0	0	0	0	0	0	0	0	0	0	0	0	0	0	0	0	0	0	0	0	0.00720513	0	0.00720513	0	0	0	0	0	0	0	0.0144103	0.0792564	0	0.00720513	0
Mycoplasma	0	0	0	0	0	0	0	0	0	0	0	0	0	0	0	0	0	0	0	0	0	0	0	0.0720513	0	0	0	0	0	0	0	0	0	0	0	0	0	0	0	0	0	0	0	0	0	0	0	0	0
Novosphingobium	0	0.0288205	0.00720513	0.0432308	0	0	0	0	0	0.00720513	0	0	0	0.0144103	0.00720513	0	0.0216154	0.0216154	0	0	0	0	0.136897	0.194539	0.25218	0.115282	0.172923	0.057641	0.0432308	0.0216154	0.0288205	0.057641	0.0504359	0.158513	0.158513	0.324231	0.194539	0.0936667	0.288205	0.0288205	0.0936667	0.129692	0.115282	0.0864616	0.00720513	0.0792564	0.0288205	0.00720513	0.00720513
Verrucomicrobiota	0	0	0.00720513	0	0	0	0	0	0	0.0144103	0	0	0	0	0	0	0	0	0	0.00720513	0	0.122487	0	0	0	0.00720513	0	0	0	0	0	0	0	0	0	0.0144103	0.00720513	0	0	0	0	0.00720513	0	0	0	0	0	0	0
Actinobacteriota	0.0648462	0.00720513	0.0432308	0	0	0.00720513	0.0144103	0	0.0216154	0	0	0	0	0.00720513	0	0	0	0.0648462	0	0.0288205	0.0360257	0.0432308	0	0	0	0.0144103	0.0360257	0	0.00720513	0.0288205	0	0	0	0.0288205	0.0216154	0	0.00720513	0.0288205	0	0.0288205	0	0	0.0648462	0.0288205	0.00720513	0	0	0	0
Acinetobacter	0.0360257	0	0	0	0	0	0	0	0	0	0	0	0	0	0	0	0	0	0	0	0	0	0.0432308	0	0.230564	0.626846	0.0216154	0	0	0	0	0	0	0	0	0.0216154	0.00720513	0	0	0	0	0	0	0.713308	0	0	0	0	0
Proteobacteria	0.00720513	0	0.00720513	0	0	0	0	0	0	0	0	0	0	0	0	0	0	0	0	0	0	0	0	0	0	0	0	0	0	0	0	0	0	0	0.00720513	0	0	0.00720513	0	0.00720513	0.00720513	0	0	0	0	0	0	0	0
Bacteroidia	0.00720513	0	0	0	0	0	0	0	0	0.0216154	0	0	0	0	0	0	0	0	0	0	0	0	0	0	0	0.100872	0	0	0	0.00720513	0	0	0	0	0	0	0	0	0	0	0	0	0	0	0	0.0216154	0.00720513	0	0
Flavipsychrobacter stenotrophus	0	0	0	0	0	0	0	0	0	0	0	0	0	0	0	0	0	0	0	0	0	0	0.00720513	0.0288205	0	0	0	0	0	0	0.0144103	0	0	0	0	0	0	0	0	0	0	0.00720513	0	0	0	0.00720513	0	0	0
Luteolibacter	0	0	0.00720513	0	0	0	0	0	0	0	0	0	0	0	0	0	0	0	0	0	0	0	0.0144103	0.0144103	0	0.00720513	0.00720513	0.00720513	0	0.00720513	0.0144103	0	0	0	0	0	0	0.0144103	0	0	0.00720513	0.0216154	0.0288205	0.0144103	0.00720513	0	0	0	0
Spirosoma	0	0	0	0	0	0	0	0	0	0	0	0	0	0	0	0	0	0	0	0	0	0	0	0	0.0216154	0	0	0.0144103	0	0.00720513	0	0	0	0	0	0.0144103	0	0	0.0504359	0	0	0.0144103	0.00720513	0.0144103	0.00720513	0.0144103	0	0	0
Cyanobacteria	0.0144103	0	0	0	0	0	0	0	0	0	0	0	0	0	0	0	0	0.0144103	0	0	0	0	0	0	0	0	0	0	0	0	0	0	0	0.0288205	0	0	0	0.00720513	0	0.00720513	0	0	0	0	0	0	0.0144103	0	0
Chondromyces	0	0	0	0	0	0	0	0	0	0	0	0	0	0	0	0	0	0	0	0	0	0	0	0.00720513	0.00720513	0	0	0	0	0	0	0.00720513	0	0	0	0	0	0.00720513	0.0216154	0.0432308	0	0	0.00720513	0.0216154	0	0.00720513	0	0	0
Legionella	0	0	0	0	0	0	0	0	0	0	0	0	0	0	0	0	0	0	0	0	0	0	0	0	0	0	0	0	0	0	0	0	0	0	0	0	0	0	0	0	0	0.00720513	0	0.129692	0	0	0	0	0
Planctomycetia	0.0216154	0.0288205	0	0.0144103	0	0.0144103	0.0288205	0.0144103	0.0216154	0.00720513	0	0	0	0.0288205	0	0.00720513	0	0	0	0	0	0	0	0	0	0.00720513	0.0144103	0	0	0.00720513	0	0.00720513	0	0	0.00720513	0	0	0.0288205	0	0	0	0.0144103	0	0	0	0	0	0.0144103	0.00720513
Proteobacteria	0	0	0	0	0	0	0	0	0	0	0	0	0	0	0	0	0	0	0	0	0	0	0	0	0	0	0	0	0	0	0	0	0	0	0	0	0	0	0	0	0	0	0	0	0	0	0	0	0
Acetobacteraceae	0	0	0	0	0.00720513	0	0.00720513	0	0	0	0.0216154	0.0864616	0.00720513	0	0	0.0360257	0	0	0	0	0	0	0	0	0	0	0	0	0	0	0	0	0.00720513	0	0	0	0	0.0216154	0	0	0	0	0	0	0.0216154	0.00720513	0	0	0
Elusimicrobium minutum	0	0	0	0	0	0	0	0	0	0	0	0	0	0	0	0	0	0	0	0	0	0	0.0936667	0	0	0	0	0	0	0	0	0.00720513	0	0	0	0	0	0	0	0	0	0	0	0	0	0	0	0	0
Firmicutes	0.0648462	0.0504359	0	0.0216154	0	0.00720513	0.00720513	0	0	0	0	0.0144103	0	0	0	0	0	0	0	0	0	0	0	0	0	0	0.00720513	0	0	0	0	0	0	0.0504359	0.00720513	0	0	0.0360257	0	0.0144103	0	0	0	0	0.00720513	0	0	0	0.00720513
Acidobacteriota	0	0	0	0	0	0	0	0	0	0	0	0	0	0	0	0	0	0	0	0	0	0	0.0144103	0.00720513	0	0	0.0144103	0	0	0	0.00720513	0.0288205	0	0	0	0	0	0	0	0	0.00720513	0.00720513	0	0.0216154	0	0.0144103	0	0	0
Acidobacteriaceae	0.0720513	0.0288205	0.0144103	0	0	0	0.158513	0.0144103	0	0	0	0	0	0.0144103	0	0	0	0	0	0	0	0	0	0.057641	0.00720513	0	0.0720513	0	0	0.00720513	0	0.00720513	0	0.0216154	0.0288205	0.0144103	0.0144103	0.0864616	0.00720513	0	0	0	0	0.00720513	0.00720513	0.00720513	0	0	0.00720513
Acidobacteriota	0.0216154	0	0	0	0	0	0	0	0	0	0	0	0	0	0	0.0144103	0	0	0	0	0	0	0	0	0	0	0	0	0	0	0	0	0.00720513	0.0648462	0.0432308	0.00720513	0.0144103	0.00720513	0	0.00720513	0	0	0	0	0	0	0	0	0
Deltaproteobacteria	0.0864616	0.057641	0	0.0216154	0.0144103	0.00720513	0.00720513	0.00720513	0	0	0.0216154	0.0288205	0.00720513	0	0.0288205	0	0	0	0	0	0	0	0	0	0	0	0.0216154	0	0	0	0	0.00720513	0.0288205	0.00720513	0	0	0	0.0432308	0	0	0	0	0	0	0	0	0	0	0
Chitinophagaceae	0	0	0	0	0	0	0	0	0	0	0	0	0	0	0	0	0	0.00720513	0	0	0	0	0	0.0288205	0.0144103	0	0.0720513	0	0.0144103	0	0	0.0216154	0.0216154	0.0288205	0.0216154	0.0720513	0.0792564	0.0216154	0.0144103	0.00720513	0.00720513	0.00720513	0	0	0	0.00720513	0	0	0
Bacteroidota	0	0	0	0.00720513	0	0	0	0	0	0	0	0.00720513	0	0	0	0	0	0	0	0	0	0	0	0.00720513	0.00720513	0.00720513	0.00720513	0	0	0	0.00720513	0.00720513	0.057641	0.0144103	0.0144103	0.0648462	0.0216154	0.00720513	0.00720513	0	0.00720513	0	0	0.00720513	0.00720513	0	0	0.00720513	0.0216154
Cyanobacteria	0	0	0	0	0	0	0	0	0	0	0	0	0	0	0	0	0	0	0	0	0	0	0	0	0	0	0	0	0	0	0	0	0	0.00720513	0	0	0	0	0	0	0	0	0	0	0	0	0	0	0
Bacteroidales	0	0	0	0	0	0	0	0	0	0	0	0	0	0	0	0	0	0	0	0	0	0	0.100872	0	0.0288205	0.0504359	0	0.0216154	0	0	0	0	0	0	0	0	0	0	0	0	0	0	0	0	0	0	0	0	0
Cyanobacteria	0	0	0	0	0	0	0	0	0	0	0	0	0	0	0	0	0	0	0	0	0	0	0	0	0	0	0	0	0	0	0	0	0	0	0	0	0	0	0	0	0.0144103	0	0	0.0144103	0	0	0	0	0
Negativicutes	0	0	0	0	0	0	0	0	0	0	0	0	0	0	0	0	0	0	0	0	0	0	0.0936667	0	0	0	0	0	0	0	0	0	0	0	0	0	0	0	0	0	0	0	0	0	0	0	0	0	0
Oxalobacteraceae	0	0	0	0	0	0	0	0	0	0	0	0	0	0	0	0	0	0	0	0	0	0	0	0	0	0	0	0	0	0	0	0	0	0	0	0	0	0	0	0	0	0	0	0	0	0	0	0	0
Rhabdochlamydiaceae	0	0	0	0	0	0	0	0	0	0	0	0	0	0	0	0	0	0	0	0	0	0	0	0	0	0	0	0	0	0	0	0	0	0.00720513	0	0	0	0.0144103	0	0	0	0	0	0	0.00720513	0.0288205	0.00720513	0	0
Spirosoma	0	0	0	0	0	0	0	0	0	0	0	0	0	0	0	0	0	0	0	0	0	0	0	0.0144103	0	0	0	0	0	0	0	0	0	0	0	0	0	0	0	0	0	0.0216154	0	0	0	0.00720513	0	0	0
Firmicutes	0.0288205	0.0288205	0.0144103	0	0	0.00720513	0	0	0.00720513	0.00720513	0	0.0216154	0	0	0	0	0	0	0	0	0	0	0	0	0	0	0	0	0	0	0	0	0.00720513	0	0.00720513	0	0	0.0144103	0	0	0	0	0	0	0	0	0	0	0
Acetobacteraceae	0.309821	0.108077	0.00720513	0.151308	0.338641	0.151308	0.259385	0.158513	0.0216154	0.122487	0	0.648462	1.8301	0.518769	1.98141	0.756539	0.201744	0.0216154	0	0.0144103	0.0504359	0.00720513	0.057641	0	0	0.0216154	0	0	0	0.00720513	0	0.00720513	0	0	0.00720513	0	0	0	0.0144103	0.0144103	0.0144103	0.0360257	0.0144103	0	0.0288205	0.0144103	0	0.0288205	0.0432308
Acetobacteraceae	0.0360257	0	0	0	0.00720513	0.0504359	0.0216154	0	0.00720513	0.0216154	0	0.00720513	0	0.00720513	0	0.0432308	0.00720513	0	0	0	0.0648462	0.00720513	0	0	0	0	0	0	0.00720513	0	0	0	0.0792564	0.00720513	0	0.129692	0.00720513	0.057641	0.00720513	0	0	0.0144103	0	0	0	0.00720513	0	0	0
Chloroflexota	0	0	0	0	0	0	0	0	0	0	0	0	0	0.00720513	0	0	0	0	0	0	0	0	0	0.0144103	0.00720513	0.00720513	0.0216154	0	0	0	0	0	0.00720513	0.0144103	0.00720513	0.0216154	0.0432308	0.0144103	0	0	0.00720513	0	0.0144103	0.00720513	0	0	0	0	0
Alphaproteobacteria	0.0144103	0.00720513	0.0144103	0	0	0	0	0	0	0	0	0	0	0.0144103	0	0	0	0	0	0	0	0	0.00720513	0	0	0	0	0	0	0	0	0.0144103	0	0.00720513	0	0	0	0	0.0504359	0	0.0216154	0	0.00720513	0	0	0.00720513	0	0	0.00720513
Acidobacteriota	0	0	0	0	0	0	0	0	0	0	0	0	0	0	0	0	0	0	0	0	0	0	0	0	0.0144103	0	0.00720513	0.0144103	0	0	0	0	0	0	0	0	0	0	0.0864616	0	0	0.00720513	0	0	0	0	0	0	0
Ktedonobacterales	0	0	0	0	0	0	0	0	0	0	0	0.00720513	0	0	0	0	0	0	0	0	0	0	0	0	0	0	0	0	0	0	0	0	0	0	0	0	0	0	0	0	0	0	0	0	0	0	0	0	0
Chloroflexota	0.0504359	0	0.00720513	0.0144103	0.00720513	0.00720513	0	0.00720513	0	0.00720513	0.0288205	0.0504359	0	0	0.0432308	0.00720513	0	0	0	0	0	0	0	0	0	0	0	0	0	0	0	0	0	0	0	0	0	0	0	0	0	0	0	0	0	0	0	0	0
Spiroplasma	0	0	0	0.0792564	0	0	0	0	0	0	0	0	0	0	0	0	0.0648462	0	0	0	0	0	0	0	0	0	0	0	0	0	0	0	0	0	0	0	0	0	0	0.0432308	0	0	0	0.0144103	0	0	0	0	0
Opitutus	0	0	0	0	0	0	0	0	0	0	0	0	0	0	0	0	0	0	0	0	0	0	0	0	0	0	0	0	0	0	0	0	0	0	0	0.0216154	0	0	0	0	0	0	0	0	0	0	0	0	0
Planctomycetales	0	0	0	0	0	0	0	0	0	0	0	0	0	0	0	0	0	0	0	0	0	0	0.0144103	0.00720513	0	0	0	0	0	0	0	0.0288205	0.0288205	0.00720513	0.0144103	0.122487	0.00720513	0	0	0	0	0	0.00720513	0	0	0	0	0	0
Ktedonobacterales	0	0	0	0	0	0	0	0	0	0	0	0	0	0	0	0	0	0.00720513	0	0	0	0	0.00720513	0	0.00720513	0	0	0	0	0	0	0	0	0	0	0.0144103	0	0	0	0.00720513	0	0	0.0144103	0	0	0	0	0	0
Paracoccus	0	0	0	0	0	0	0.00720513	0	0	0	0	0	0	0	0	0	0	0	0	0	0	0	0.0144103	0	0	0	0	0	0	0	0	0	0.00720513	0	0	0	0	0	0	0	0	0	0	0.00720513	0	0	0	0	0
Gemmataceae	0	0	0	0	0	0	0	0	0	0	0	0	0	0.0288205	0	0	0	0	0	0	0	0	0	0	0	0	0	0	0	0	0	0	0	0	0	0	0	0	0	0	0	0	0	0	0	0	0	0	0
Alphaproteobacteria	0	0	0	0	0	0	0	0	0	0	0	0	0	0	0	0	0	0	0	0	0	0	0.00720513	0.0216154	0	0	0.0504359	0	0	0	0	0	0	0	0	0.0216154	0	0	0.00720513	0	0	0	0	0	0	0.0216154	0	0	0
Catenulispora	0	0	0	0	0	0	0	0	0	0	0	0	0	0	0	0	0	0	0	0	0	0	0	0.00720513	0.0360257	0	0.00720513	0	0	0	0	0.0144103	0.0288205	0.0288205	0.00720513	0.0504359	0.0288205	0	0	0	0.0144103	0	0	0	0	0.0504359	0	0	0
Alphaproteobacteria	0	0	0	0	0	0	0	0	0.00720513	0	0	0	0	0	0	0	0	0.00720513	0	0	0	0	0	0	0	0	0	0.00720513	0	0	0.00720513	0	0.00720513	0.00720513	0	0.00720513	0.0144103	0.00720513	0	0	0	0	0	0	0.0216154	0.0144103	0	0	0
Aliterella	0	0	0	0	0	0	0	0	0	0	0	0	0	0	0	0	0	0	0	0	0	0	0.00720513	0	0.0144103	0	0	0	0	0	0	0.0144103	0	0	0	0	0	0	0.00720513	0.00720513	0	0.00720513	0.00720513	0.00720513	0	0	0	0	0.00720513
Eubacteriales	0	0	0	0	0	0	0	0	0	0	0	0	0	0	0	0	0	0	0	0	0	0	0	0	0	0	0	0	0	0	0	0	0.00720513	0	0	0	0	0	0	0	0	0	0	0	0.0216154	0	0	0	0
Drouetiella	0	0	0	0	0	0	0	0	0	0	0	0	0	0	0	0	0	0	0	0	0	0	0	0	0	0	0	0	0	0	0	0	0	0	0	0	0	0	0	0	0	0	0	0	0	0	0	0	0
Verrucomicrobiota	0	0	0	0	0	0	0	0	0	0	0	0	0	0	0	0	0	0	0	0	0	0	0.0144103	0.0144103	0	0.0144103	0	0	0	0	0.00720513	0.00720513	0	0	0.00720513	0	0	0	0.0144103	0.00720513	0	0.0288205	0.0216154	0.00720513	0	0	0	0	0.0288205
Bdellovibrio	0	0	0	0	0	0	0	0	0	0	0	0.00720513	0	0	0	0	0	0	0	0	0	0	0	0	0	0	0	0	0	0	0	0	0	0	0	0	0	0	0	0	0	0	0	0	0	0.00720513	0	0.0144103	0
Bdellovibrio	0.00720513	0	0	0	0	0	0	0	0.00720513	0.00720513	0	0	0	0.0216154	0	0	0	0	0	0	0	0	0	0	0.00720513	0	0	0	0	0	0	0	0	0	0	0	0	0.0144103	0.0432308	0	0	0.00720513	0	0.00720513	0	0	0	0	0
Cyanobacteria	0	0	0	0	0	0	0	0	0	0	0	0	0	0	0	0	0	0	0	0	0	0	0.0144103	0.0144103	0.00720513	0.00720513	0	0	0	0	0.00720513	0	0	0	0	0	0	0	0.00720513	0.0288205	0.00720513	0.0144103	0	0.0144103	0	0.00720513	0	0	0
Deltaproteobacteria	0	0	0	0	0	0	0	0	0	0	0	0	0	0	0	0	0.00720513	0	0	0.00720513	0.0144103	0.0144103	0	0	0	0	0	0	0	0.00720513	0	0	0	0	0	0	0	0	0	0	0.0144103	0	0	0.00720513	0	0.0144103	0	0	0
Firmicutes	0.0144103	0.0432308	0.00720513	0.0288205	0	0.0360257	0.0432308	0	0	0	0	0	0	0	0	0	0	0	0	0	0	0	0	0	0	0	0.00720513	0	0	0	0	0.00720513	0	0.00720513	0.00720513	0.0216154	0	0.0360257	0	0	0	0	0	0	0.0144103	0	0	0	0
Spirosoma	0	0	0	0	0	0	0	0	0	0	0	0	0	0	0	0	0	0	0	0	0	0	0	0	0	0	0	0.00720513	0	0	0	0	0	0	0	0	0	0	0.0360257	0.00720513	0.0504359	0.00720513	0	0.0360257	0	0	0	0	0
Dysgonomonas gadei	0	0	0	0	0	0	0	0	0	0	0	0	0	0	0	0	0	0	0	0	0	0	0.0648462	0	0.0288205	0	0	0	0	0	0	0	0	0	0	0	0	0	0	0	0	0	0	0	0	0	0	0	0
Labrys	0	0	0	0	0	0	0	0	0	0	0	0	0	0	0	0	0	0	0	0	0	0	0.0432308	0.0720513	0.0216154	0.00720513	0.0360257	0.0360257	0	0.0432308	0.0144103	0.0504359	0	0	0.00720513	0.0144103	0.0216154	0.0144103	0.0936667	0.0360257	0.0216154	0.0720513	0.0720513	0.0432308	0	0	0	0	0
Gammaproteobacteria	0	0	0	0	0	0	0	0	0	0	0	0	0	0	0	0	0	0	0	0	0	0	0	0	0	0	0	0	0	0	0	0	0	0	0	0	0	0	0	0	0	0	0	0	0	0	0	0	0
Parachlamydiaceae	0.00720513	0	0.0216154	0	0	0.0216154	0	0.00720513	0	0	0	0	0.0288205	0	0.0288205	0	0	0	0	0	0	0	0	0	0	0	0	0	0	0	0	0	0	0	0.0216154	0	0.0216154	0.00720513	0	0	0	0	0	0	0	0.00720513	0	0	0
Coxiella	0.00720513	0.0144103	0	0	0	0	0	0	0	0	0	0	0	0	0	0	0	0	0	0	0	0	0	0	0	0	0	0	0	0	0	0	0	0	0	0	0.00720513	0	0	0	0	0	0	0	0	0.0504359	0.0144103	0.0288205	0
Verrucomicrobiota	0	0	0	0	0	0	0	0	0	0	0	0	0	0	0	0	0	0	0	0	0	0	0.0216154	0.0288205	0	0	0	0	0	0	0.00720513	0.0144103	0.00720513	0	0	0	0.00720513	0.00720513	0	0.00720513	0	0.00720513	0.0216154	0.0216154	0	0	0	0	0
Hyphomicrobiales	0.0360257	0	0.0288205	0.0360257	0	0.00720513	0	0.0216154	0.0216154	0	0.0144103	0.00720513	0	0.0432308	0.00720513	0.00720513	0.057641	0.0360257	0.129692	0.0720513	0.0792564	0.0792564	0.057641	0.057641	0.0504359	0.0360257	0.0432308	0.0432308	0.0288205	0.100872	0.0360257	0.0360257	0.360257	0.115282	0.25218	0.187333	0.144103	0.605231	0.0504359	0.0216154	0.057641	0.0432308	0.0288205	0.057641	0	0	0	0	0.00720513
Rhodospirillales	0	0	0	0	0	0	0	0	0	0	0	0	0	0	0	0	0	0	0	0	0	0	0	0	0	0	0	0	0	0	0	0	0.0216154	0	0	0	0	0	0	0	0	0	0	0	0	0	0	0	0
Myxococcales	0	0	0	0	0	0	0	0	0	0	0	0	0	0	0	0	0	0	0	0	0	0	0	0	0	0	0	0	0	0	0	0	0.0648462	0.0864616	0.0792564	0.00720513	0.0432308	0.0216154	0.00720513	0	0	0	0	0	0	0	0	0	0
Deltaproteobacteria	0	0	0	0	0	0	0	0	0.00720513	0	0	0	0	0	0	0	0	0.0288205	0	0	0.0360257	0.0288205	0	0	0	0	0	0	0	0	0	0	0	0	0	0	0	0	0.00720513	0	0	0	0	0.00720513	0.00720513	0.0144103	0	0	0
Acidimicrobiaceae	0	0	0	0	0	0.00720513	0	0	0	0	0	0	0	0	0	0	0	0.00720513	0	0	0	0	0	0	0	0	0.00720513	0	0.00720513	0	0.00720513	0	0	0	0.0144103	0	0.0288205	0	0	0	0.00720513	0	0	0	0.0432308	0	0	0	0
Rikenellaceae	0	0	0	0	0	0	0	0	0	0	0	0	0	0	0	0	0	0	0	0	0	0	0.0864616	0	0.0288205	0	0	0.0216154	0	0	0	0	0	0	0	0	0	0	0	0	0	0	0	0	0	0	0	0	0
Archangiaceae	0	0	0	0	0	0	0	0	0	0	0	0	0	0	0	0	0	0	0	0	0	0	0	0.00720513	0	0	0.00720513	0	0.00720513	0	0	0	0.00720513	0	0	0.0144103	0	0.0216154	0.0432308	0	0.00720513	0	0	0.00720513	0	0	0	0	0
Verrucomicrobiota	0	0	0	0	0	0	0	0	0	0	0	0	0	0	0	0	0	0	0	0	0	0	0	0.00720513	0	0	0	0	0	0	0	0	0.00720513	0	0	0	0	0	0.0288205	0	0.0144103	0.0144103	0.0216154	0.00720513	0	0	0	0	0.0216154
Verrucomicrobiota	0	0	0	0	0	0	0	0	0	0	0	0	0	0	0	0	0	0	0	0	0	0	0.0144103	0	0	0	0	0	0	0	0	0	0	0	0	0	0	0	0	0	0	0	0	0	0	0	0	0	0
Chloroflexota	0	0	0	0	0	0	0	0	0	0	0	0	0	0	0	0	0	0	0	0	0	0	0.0144103	0.0144103	0	0	0	0	0	0	0	0.0144103	0.187333	0	0	0.00720513	0	0	0	0	0	0	0.00720513	0	0	0	0	0	0
Chloroflexota	0.00720513	0	0	0	0	0	0	0	0	0	0	0	0	0	0	0.00720513	0	0.00720513	0	0	0	0	0	0	0	0	0	0	0	0	0	0	0.00720513	0.0216154	0	0.00720513	0.00720513	0.0216154	0	0.0144103	0.00720513	0.00720513	0.00720513	0	0	0	0	0	0
Deltaproteobacteria	0.0288205	0	0	0	0	0	0.00720513	0	0.0216154	0	0	0	0	0	0	0	0	0.0216154	0	0.0144103	0	0	0	0	0	0	0	0	0	0	0	0	0	0	0	0	0	0	0	0	0	0	0	0	0	0	0	0	0
Gammaproteobacteria	0	0	0	0	0	0	0	0	0	0	0	0	0	0	0	0	0	0	0	0	0	0	0	0	0	0	0	0	0	0	0	0	0	0	0	0	0	0	0	0	0	0	0	0	0	0	0	0	0
Solirubrobacterales	0	0	0	0	0	0.0144103	0	0	0	0	0	0	0	0	0	0	0	0	0	0	0	0	0	0	0	0	0	0	0	0	0.00720513	0	0	0	0	0	0	0	0.0216154	0	0.00720513	0	0	0	0	0	0	0	0
Cellvibrio	0	0	0	0	0	0	0	0	0	0	0	0	0	0	0	0	0	0	0	0	0	0	0	0.057641	0	0	0	0	0	0	0	0	0	0	0	0.0144103	0	0	0.0144103	0	0	0	0	0.0360257	0	0	0	0	0
Acidobacteriota	0	0.0288205	0	0	0	0	0	0	0	0	0	0	0	0	0	0	0	0	0	0	0	0	0	0.0360257	0.00720513	0	0	0	0	0	0	0	0	0	0	0	0	0	0	0	0	0	0	0	0	0	0	0	0
Verrucomicrobiota	0	0.00720513	0	0	0	0	0	0	0	0	0	0	0	0	0	0	0	0	0	0	0	0	0	0.0360257	0	0.0144103	0.0288205	0	0	0	0	0	0.0216154	0.0144103	0.00720513	0.0288205	0.00720513	0.0216154	0	0.0144103	0	0	0	0	0	0	0	0	0
Firmicutes	0	0	0	0	0	0	0	0	0	0	0	0	0	0	0	0	0	0	0	0	0	0	0.0144103	0.0288205	0.0360257	0	0	0.00720513	0	0.00720513	0	0	0	0.00720513	0.0144103	0.0144103	0.0360257	0	0.0144103	0	0	0	0.0432308	0.00720513	0	0.00720513	0	0	0
Verrucomicrobiota	0	0	0	0	0	0	0	0	0	0	0	0	0	0	0	0	0	0	0	0	0	0	0.0216154	0.136897	0.00720513	0.0216154	0.0288205	0	0	0.0504359	0	0	0.0792564	0	0	0.0360257	0.0216154	0.057641	0	0	0	0.0216154	0	0	0	0	0	0	0
Verrucomicrobiota	0	0	0	0	0	0	0	0	0	0	0	0	0	0	0	0	0	0	0	0	0	0	0	0.0216154	0.0288205	0.0360257	0	0	0	0.00720513	0	0.057641	0	0	0	0	0.0144103	0.00720513	0.00720513	0	0.00720513	0	0.00720513	0.0144103	0	0	0	0	0
Deltaproteobacteria	0	0	0	0	0	0	0	0	0	0	0	0	0	0	0	0	0	0	0	0	0	0	0	0	0.00720513	0	0	0	0	0	0	0	0	0	0.0144103	0	0.0144103	0	0	0.0288205	0.0648462	0	0.0144103	0.0360257	0	0	0	0	0
Armatimonadota	0	0	0	0	0	0	0	0	0	0	0.0144103	0.00720513	0	0	0.0144103	0	0	0.00720513	0	0	0	0	0.0144103	0	0	0	0.0144103	0	0	0	0	0	0	0.0432308	0.0216154	0.0144103	0	0	0	0	0	0	0	0	0	0	0	0	0
Bacteroidota	0	0	0	0	0	0	0	0	0	0	0	0	0	0	0	0	0	0	0	0	0	0	0.00720513	0.0864616	0.00720513	0	0.0360257	0	0	0	0	0	0	0	0	0.00720513	0.00720513	0	0.00720513	0.0144103	0.00720513	0.0288205	0.00720513	0.00720513	0	0.26659	0.00720513	0	0
Abditibacterium utsteinense	0	0	0	0	0	0	0	0	0	0	0	0	0	0	0	0	0	0	0	0	0	0	0	0.0432308	0.0216154	0	0	0.00720513	0	0	0	0.0144103	0	0	0	0.00720513	0	0	0	0.00720513	0.0144103	0.00720513	0	0.0288205	0	0	0	0	0
Rikenellaceae	0	0	0	0	0	0	0	0	0	0	0	0	0	0	0	0	0	0	0	0	0	0	0.180128	0	0.00720513	0.0144103	0	0	0	0	0	0	0	0	0	0	0	0	0	0	0	0	0	0	0	0	0	0	0
Gemmata	0.0504359	0.00720513	0.00720513	0	0.00720513	0	0	0.0504359	0	0.0144103	0.00720513	0.057641	0	0	0	0	0	0	0	0	0	0	0	0.0216154	0	0	0.0216154	0	0	0.0144103	0	0	0.0288205	0.00720513	0.00720513	0.0360257	0.0144103	0	0	0.0216154	0	0	0	0.00720513	0	0	0	0	0
Bacteroidota	0	0	0	0	0	0	0	0	0	0	0	0	0	0	0	0	0	0	0	0	0	0	0.0144103	0.0288205	0.00720513	0.00720513	0.0360257	0.00720513	0	0.0288205	0.0144103	0.0144103	0.0216154	0	0	0.00720513	0.00720513	0	0	0	0	0	0	0.00720513	0.00720513	0	0	0	0
Acidisphaera	0	0	0	0	0	0	0.0216154	0	0	0	0	0	0	0	0	0.00720513	0.0144103	0.00720513	0	0	0	0	0	0	0	0	0	0	0	0	0	0	0	0	0	0	0	0	0	0	0	0	0	0	0	0	0	0	0
Cyanobacteria	0	0	0	0	0	0	0	0	0	0	0	0	0	0	0	0	0	0	0	0	0	0	0	0	0	0	0	0	0	0	0	0	0.0144103	0	0	0	0	0	0	0	0	0	0	0	0	0	0	0	0
Sphingomonas	0	0.100872	0.281	0.100872	0.0432308	0.331436	0.0216154	0	0.0360257	0.0504359	0	0	0.0144103	0	0.00720513	0	0.360257	0.374667	2.1039	0.0288205	0.331436	0.151308	0.309821	0.273795	0.0864616	0.180128	0.0936667	0.0216154	0	0.129692	0.0144103	0.115282	0.237769	0.0432308	0.187333	0.734923	0.122487	0.0648462	0.100872	0.0360257	0.0792564	0.0504359	0.0864616	0.0504359	0.00720513	0.0216154	0.00720513	0.0936667	0
Roseococcus	0	0	0	0	0	0	0	0	0	0	0	0	0	0	0	0	0	0	0	0	0	0	0.0432308	0.0648462	0	0	0	0	0	0.00720513	0	0.00720513	0	0	0.00720513	0.00720513	0.00720513	0	0.0288205	0	0.0216154	0.0288205	0.0144103	0.0144103	0	0.0144103	0	0	0
Planctomycetales	0.172923	0	0	0	0.00720513	0.00720513	0	0.0144103	0	0.0144103	0	0.0288205	0	0	0	0	0	0	0	0	0	0	0	0.00720513	0	0	0.0144103	0.0144103	0	0	0	0	0	0.0216154	0	0.0288205	0.0288205	0.0144103	0	0	0	0.0144103	0	0	0	0	0	0	0
Methylocystaceae	0	0	0	0	0	0.0144103	0	0	0	0	0	0.00720513	0	0	0	0.00720513	0	0	0	0	0	0	0	0.0864616	0	0.00720513	0.0648462	0	0	0	0	0	0.0288205	0	0	0.0144103	0	0	0	0	0	0	0	0	0	0	0	0	0
Candidatus saccharibacteria	0	0	0	0	0	0	0	0	0	0	0	0	0	0	0	0	0	0	0	0	0	0	0.0144103	0	0	0	0	0.00720513	0	0	0	0	0	0	0	0	0	0	0.00720513	0	0	0.0504359	0.0504359	0.0288205	0	0	0	0	0
Ktedonobacterales	0	0	0	0	0	0	0	0.0144103	0	0	0	0	0	0.0144103	0	0.0216154	0	0	0	0	0	0	0.00720513	0.0144103	0	0.0216154	0.0216154	0	0	0.0216154	0	0	0.0360257	0.0432308	0.0144103	0.115282	0.0864616	0.0144103	0	0	0	0.00720513	0	0	0	0	0	0	0
Chloroflexota	0	0	0	0	0	0	0	0	0	0.00720513	0	0	0	0	0	0	0	0	0	0	0	0	0	0	0.0144103	0	0	0	0	0	0	0	0.0288205	0	0	0.00720513	0	0	0	0	0	0	0	0	0	0	0	0	0
Candidatus amoebophilus	0	0	0	0	0	0	0	0	0.0144103	0	0	0	0	0	0	0	0	0	0	0	0	0	0	0	0	0	0	0	0	0	0	0	0	0	0	0.0144103	0	0	0	0	0	0	0	0	0	0	0	0	0
Planctomycetia	0	0	0.0216154	0.0216154	0	0	0	0	0	0	0	0	0	0	0	0	0	0	0	0	0	0	0	0.00720513	0	0.00720513	0	0	0	0	0	0	0.00720513	0	0	0	0.00720513	0.00720513	0	0	0	0	0	0	0.00720513	0	0.00720513	0	0
Cytophaga	0	0	0	0	0	0	0	0	0	0	0	0	0	0	0	0	0	0	0	0	0	0	0	0	0	0	0	0	0	0	0	0	0	0	0	0	0	0	0	0	0	0	0	0	0.0144103	0	0	0	0
Nocardioides	0	0	0	0	0	0.0360257	0	0	0	0	0	0	0	0	0	0	0	0	0	0	0	0	0	0	0.0144103	0	0	0.0144103	0	0	0	0.00720513	0	0	0	0	0	0	0.0144103	0	0.0360257	0.0144103	0.0360257	0.00720513	0	0	0	0	0
Dysgonomonas gadei	0	0	0	0	0	0	0	0	0	0	0	0	0	0	0	0	0	0	0	0	0	0	0	0.201744	0	0	0	0	0	0.00720513	0	0.00720513	0	0.00720513	0	0	0	0	0	0	0	0	0	0	0	0	0	0	0
Chloroflexota	0	0	0	0	0	0	0	0	0	0	0	0	0	0	0	0	0	0	0	0	0	0	0	0.0288205	0.00720513	0	0.136897	0	0	0	0	0.00720513	0.057641	0.0360257	0.0288205	0.0720513	0	0.00720513	0	0	0	0.00720513	0	0	0	0	0	0	0
Chroakolemma	0	0	0	0	0	0	0	0	0	0	0	0	0	0	0	0	0	0	0	0	0	0	0	0	0	0	0	0	0	0	0	0	0	0	0	0	0	0	0	0	0	0	0	0	0	0	0	0	0
Candidatus saccharibacteria	0	0	0	0	0	0	0	0	0	0	0	0	0	0	0	0	0	0	0	0	0	0	0	0.0144103	0	0	0	0.0144103	0	0	0	0	0	0	0	0	0	0.0144103	0.0432308	0.00720513	0.0216154	0.0144103	0.0144103	0.0504359	0	0	0	0	0
Granulicella	0.0360257	0	0.0144103	0.0144103	0	0	0.0432308	0.00720513	0	0.0216154	0	0	0	0.00720513	0	0	0.0216154	0	0.0216154	0.0216154	0.00720513	0.00720513	0.0288205	0.0216154	0	0.0144103	0	0.0144103	0	0	0	0	0	0	0	0	0	0.0216154	0.0144103	0	0.00720513	0.0144103	0	0.00720513	0	0.00720513	0	0.00720513	0.00720513
Planctomycetia	0.00720513	0	0	0.00720513	0	0	0	0	0	0	0	0	0	0	0	0	0	0	0	0	0	0	0	0	0.00720513	0	0	0	0	0	0.00720513	0	0	0	0	0	0	0	0	0	0	0	0	0	0	0	0	0	0
Acidobacteriota	0	0.00720513	0	0.0360257	0	0.0144103	0.0216154	0.00720513	0.0216154	0.00720513	0	0	0.0144103	0.057641	0	0.0144103	0.0144103	0.0216154	0	0.00720513	0	0	0.0720513	0.0144103	0.0432308	0.00720513	0.0288205	0.00720513	0	0.0144103	0.00720513	0.0504359	0.381872	0	0.0936667	0.345846	0.129692	0	0	0.0144103	0	0.0144103	0.0288205	0.00720513	0	0.0216154	0	0.00720513	0.00720513
Gammaproteobacteria	0	0	0	0	0	0	0	0	0	0	0	0	0	0	0	0	0	0	0	0	0	0	0	0	0	0	0	0	0	0	0	0	0	0	0	0	0.00720513	0	0	0	0	0	0	0	0	0.00720513	0	0	0.0216154
Planctomycetales	0	0	0	0	0	0	0	0.00720513	0.00720513	0	0	0	0	0	0	0	0	0	0	0	0	0	0	0	0	0	0	0	0	0	0	0	0	0	0.00720513	0	0.00720513	0	0	0	0	0	0	0	0	0	0	0	0
Spirosoma	0	0	0	0	0	0	0	0	0	0	0	0	0	0	0	0	0	0	0	0	0	0	0	0	0.00720513	0.00720513	0	0.00720513	0	0	0	0	0	0	0	0	0.0144103	0.0144103	0.129692	0.0216154	0.0144103	0.00720513	0.0360257	0.0144103	0	0	0	0	0
Bacteria	0	0	0	0	0	0	0	0	0	0	0	0	0	0	0	0	0	0	0	0	0	0	0	0	0	0	0	0	0	0	0	0	0	0	0	0	0	0.0144103	0	0	0	0	0	0	0	0	0	0	0
Legionella	0	0	0	0	0	0	0	0	0	0	0	0	0	0	0	0	0	0	0	0	0	0	0	0	0	0.00720513	0	0	0	0.0144103	0.00720513	0	0	0	0	0	0	0	0.00720513	0	0	0	0	0.057641	0	0	0	0	0
Proteobacteria	0	0	0	0	0	0	0	0	0	0	0	0	0	0	0	0	0	0	0	0	0	0	0	0	0	0	0	0	0.00720513	0	0	0	0	0	0	0	0	0.00720513	0	0	0	0	0	0	0	0	0	0	0
Gammaproteobacteria	0	0	0	0	0	0	0	0	0	0	0	0	0	0	0	0	0	0	0	0	0	0.0144103	0	0	0	0	0	0	0	0	0	0	0.00720513	0	0	0	0	0	0	0	0	0	0	0	0	0.00720513	0	0	0
Bacteroidales	0.00720513	0	0	0	0	0	0	0	0	0	0	0	0	0	0	0	0	0	0	0	0	0	0.0720513	0.0504359	0.0288205	0	0	0.26659	0	0.100872	0.0864616	0.194539	0	0	0	0	0	0	0	0	0.00720513	0.0144103	0	0.0144103	0	0.0144103	0	0	0
Stella	0	0	0	0.00720513	0	0.0216154	0	0	0	0	0	0	0	0	0	0	0	0	0	0	0	0	0	0.00720513	0.00720513	0	0	0	0	0	0	0	0.0144103	0	0	0	0.00720513	0	0	0	0	0	0	0	0.0432308	0	0	0.00720513	0
Acidobacteriota	0	0	0	0	0	0	0	0	0	0	0	0	0	0	0	0	0	0	0	0	0	0	0	0.0144103	0	0	0	0	0	0	0	0	0.0504359	0	0	0.208949	0	0	0	0	0	0	0	0	0	0	0	0	0
Cyanobacteria	0.0216154	0	0	0	0	0	0	0	0	0	0	0	0	0	0	0	0	0	0	0.00720513	0	0	0	0	0	0	0	0	0	0	0	0	0	0	0	0	0	0	0	0	0	0	0	0	0	0	0	0	0
Deltaproteobacteria	0	0	0	0	0	0	0	0	0	0	0	0	0	0	0	0	0	0	0	0	0	0	0	0	0	0	0	0	0	0	0	0	0	0	0	0	0	0	0	0	0	0	0	0	0.00720513	0	0	0.00720513	0.0432308
Hymenobacter	0	0	0	0	0	0	0	0	0	0	0	0	0	0.00720513	0	0	0	0	0	0	0	0	0.00720513	0.0216154	0	0	0	0.00720513	0	0.00720513	0	0	0	0	0	0	0	0.00720513	0.0432308	0	0.0144103	0	0.0216154	0.00720513	0	0	0	0	0
Verrucomicrobiota	0	0	0	0	0	0	0	0	0	0	0	0	0	0	0	0	0	0	0	0	0	0	0.0360257	0.0288205	0.0216154	0.0144103	0.0504359	0	0	0	0.0288205	0.0432308	0.0144103	0	0	0.0288205	0	0	0.00720513	0	0	0.0288205	0	0.00720513	0	0	0	0	0.00720513
Brucellaceae	0	0	0	0	0	0	0	0	0	0	0	0	0	0	0	0	0	0	0	0	0	0	0	0	0.00720513	0	0.0216154	0	0	0	0	0.0144103	0.100872	0	0	0.0864616	0	0	0	0	0	0	0.00720513	0	0	0	0	0	0
Rhodospirillales	0	0	0	0	0	0	0	0	0	0	0	0	0	0	0	0	0	0	0	0	0	0	0	0	0	0	0.00720513	0	0	0	0	0	0	0	0.0144103	0	0	0	0	0	0	0	0	0	0	0	0	0	0
Mucilaginibacter	0	0	0	0	0	0	0	0	0	0	0	0	0	0	0	0	0	0	0	0	0	0	0.00720513	0.0288205	0.0504359	0	0.144103	0	0	0	0	0	0.0144103	0	0.00720513	0.00720513	0.0144103	0	0	0.0216154	0	0	0	0.0144103	0	0.0216154	0	0.00720513	0
Chloroflexota	0	0	0	0	0	0	0	0	0	0	0	0	0	0	0	0	0	0	0	0	0	0	0	0.0216154	0.0144103	0	0.0648462	0	0	0	0	0	0.00720513	0.0144103	0	0	0	0	0	0.0216154	0	0.0144103	0	0	0	0	0	0	0
Ktedonobacterales	0	0	0	0	0	0	0	0	0	0	0	0	0	0	0	0	0	0	0	0	0	0	0	0	0	0	0	0	0	0	0	0	0	0	0	0	0	0	0	0	0	0	0	0	0	0	0	0	0
Cyanobacteria	0	0	0	0	0	0	0	0	0	0	0	0	0	0	0	0	0	0	0	0	0	0	0	0	0	0	0	0	0	0	0	0	0	0	0	0	0	0	0.00720513	0.00720513	0	0.00720513	0	0	0	0	0	0	0
Verrucomicrobiae	0	0	0	0	0	0	0	0	0	0	0	0	0	0	0	0	0	0	0	0	0	0	0	0.0648462	0.00720513	0	0	0	0	0	0	0	0	0	0	0.0144103	0	0.0144103	0	0	0	0	0	0	0	0	0	0	0
Actinobacteriota	0.151308	0.0288205	0.00720513	0.0504359	0.0288205	0.0144103	0.0432308	0.0216154	0.057641	0.057641	0	0	0.0216154	0.115282	0	0.0648462	0	0.0144103	0	0	0.0288205	0.0432308	0.057641	0.057641	0.0144103	0.0504359	0.136897	0.057641	0.00720513	0.0648462	0.0144103	0.0432308	0.144103	0.216154	0.136897	0.0792564	0.136897	0.122487	0	0.180128	0.057641	0.0648462	0.0648462	0.0144103	0.0360257	0.0144103	0.00720513	0.00720513	0.0936667
Ferrovum	0	0	0	0	0	0	0	0	0	0	0	0	0	0	0	0	0	0	0	0	0	0	0	0	0	0	0	0	0	0	0	0	0.00720513	0	0.0288205	0	0.0144103	0	0	0	0	0	0	0	0	0	0	0	0
Chloroflexota	0	0	0	0	0	0	0	0	0	0	0	0	0	0	0	0	0	0	0	0	0	0	0.0144103	0.00720513	0.0360257	0	0.0144103	0	0	0	0	0	0	0	0.00720513	0	0	0.00720513	0	0	0.0360257	0.0144103	0.0144103	0.00720513	0	0	0	0	0
Hymenobacter	0	0	0	0	0	0	0	0	0	0	0	0	0	0	0	0	0	0	0	0	0	0	0	0	0	0	0.00720513	0	0	0	0.0216154	0.0216154	0	0	0	0	0	0	0	0	0.00720513	0.0504359	0.0432308	0.00720513	0	0.057641	0	0	0
Verrucomicrobiota	0	0	0	0	0	0	0	0	0	0	0	0	0	0	0	0	0	0	0	0	0	0	0	0	0.00720513	0	0	0	0	0	0	0.0360257	0.0144103	0.0144103	0	0	0	0.00720513	0	0	0	0	0	0	0	0	0	0	0
Bacteroidota	0	0	0	0	0	0	0	0	0	0	0	0	0	0	0	0	0	0	0	0	0	0	0	0.00720513	0.0144103	0.0144103	0	0	0	0.00720513	0	0	0	0	0	0	0	0	0.25218	0	0	0	0.00720513	0	0	0	0	0	0
Arthrospira	0.0432308	0.00720513	0.0360257	0	0	0	0.00720513	0	0.0216154	0	0.00720513	0	0	0	0	0	0	0.00720513	0	0	0	0	0	0	0	0	0	0	0	0	0	0	0	0	0	0	0	0	0	0	0.00720513	0	0	0	0	0	0	0	0
Pedobacter	0	0	0	0	0	0	0	0	0	0	0	0	0	0	0	0	0	0	0	0	0	0	0	0	0	0	0	0	0	0	0	0	0	0	0	0	0	0	0	0	0	0	0	0	0.273795	0	0	0	0
Arcicella aquatica	0	0	0	0	0	0	0	0	0	0	0	0	0	0	0	0	0	0	0	0	0	0	0	0	0	0	0	0.0216154	0	0	0	0	0	0	0	0	0	0	0	0	0	0	0	0	0	0	0	0	0
Chitinophagaceae	0	0	0	0	0	0	0	0	0	0	0	0	0	0	0	0	0	0	0	0	0	0	0.0144103	0.00720513	0.0144103	0.0144103	0.0720513	0	0	0	0	0.00720513	0.0144103	0	0	0.00720513	0	0	0	0	0	0.0144103	0	0	0	0	0	0.00720513	0
Bacteroidia	0	0	0	0	0	0	0	0	0	0	0	0	0	0	0	0	0	0	0	0	0	0	0.0144103	0.0144103	0	0.0144103	0.0288205	0.00720513	0	0.00720513	0	0	0	0.0144103	0	0	0	0.00720513	0.0360257	0.00720513	0.0216154	0.0144103	0	0.00720513	0	0	0	0	0
Bacteroidota	0	0	0	0	0	0	0	0	0	0	0	0	0	0	0	0	0	0	0	0	0	0	0.00720513	0.158513	0	0	0	0	0	0	0	0	0	0	0	0	0	0	0	0	0	0.0144103	0	0	0	0	0	0	0
Cyanobacteria	0.0216154	0	0.00720513	0	0	0	0	0	0	0	0	0	0	0	0	0	0	0	0	0	0.00720513	0	0	0	0	0	0	0	0	0	0	0	0	0	0	0	0	0	0	0	0	0	0	0	0	0	0	0	0
Eubacteriales	0	0	0	0	0	0	0	0	0	0	0	0	0	0	0	0	0	0	0	0	0	0	0	0.136897	0	0	0	0	0	0	0	0	0	0	0	0	0	0	0	0	0	0	0	0	0	0	0	0	0
Chloroflexota	0	0	0	0	0	0	0	0	0	0	0	0	0	0	0	0	0	0	0	0	0	0	0	0	0	0	0.00720513	0	0	0	0	0.0144103	0	0	0	0.0792564	0	0	0	0	0	0	0	0	0	0	0	0	0
Candidatus saccharibacteria	0	0	0	0	0	0	0	0	0	0	0	0	0	0	0	0	0	0	0	0	0	0	0	0	0	0	0.108077	0	0	0	0	0	0	0	0	0	0	0	0.0144103	0	0	0	0	0	0	0	0	0	0
Verrucomicrobiae	0	0	0	0	0	0	0	0	0	0	0	0	0	0	0	0	0	0	0	0	0	0	0.0720513	0.0216154	0.0144103	0.00720513	0.0216154	0	0	0	0	0.0720513	0.0144103	0	0.0144103	0.00720513	0	0	0.00720513	0	0	0.00720513	0.0216154	0.0144103	0	0.00720513	0	0	0
Alphaproteobacteria	0	0	0	0	0	0	0	0	0	0	0	0	0	0	0	0	0	0	0	0	0	0	0	0.057641	0.0864616	0	0	0	0	0	0	0	0	0	0	0	0	0	0	0	0	0	0	0	0	0	0	0	0
Rhodospirillales	0	0	0	0	0	0	0	0	0	0	0	0	0	0	0	0	0	0	0	0	0	0	0	0	0	0	0	0	0	0	0	0	0	0	0	0	0	0	0	0	0	0	0	0	0.057641	0	0	0	0
Candidatus sonnebornia yantaiensis	0	0	0	0	0	0	0	0	0	0	0	0	0	0.00720513	0	0	0	0	0	0	0	0.00720513	0	0	0	0	0	0	0	0	0	0	0	0	0	0.0216154	0	0	0	0	0	0	0	0	0.00720513	0	0	0	0
Rhabdochlamydia	0	0	0.00720513	0	0	0	0	0	0.0792564	0	0	0	0	0	0	0	0	0	0	0	0	0	0	0	0	0	0	0	0	0	0	0	0	0	0	0	0	0	0	0	0	0	0	0	0	0	0	0	0
Bdellovibrio	0	0	0	0	0	0	0.00720513	0	0	0	0	0	0	0.00720513	0	0.00720513	0	0	0	0	0	0	0	0	0	0	0.0144103	0	0	0	0	0	0	0	0	0	0	0	0	0	0	0	0	0	0.0144103	0	0	0	0
Verrucomicrobiota	0	0	0	0	0	0	0	0	0	0	0	0	0	0	0	0	0	0	0	0	0	0	0	0.00720513	0	0	0.0504359	0	0	0	0	0.00720513	0.0288205	0.0216154	0.00720513	0.0360257	0.00720513	0.00720513	0	0.00720513	0	0.00720513	0	0	0	0	0	0	0
Myxococcales	0	0	0	0	0	0	0	0	0	0	0	0	0	0	0	0	0	0	0	0	0	0	0	0.0144103	0.00720513	0	0	0	0	0	0	0	0	0	0	0	0	0	0.0504359	0	0	0.00720513	0.0144103	0	0	0	0	0	0
Gammaproteobacteria	0	0	0	0	0	0	0	0	0	0	0	0	0	0	0	0	0	0	0	0	0	0	0	0	0	0	0	0	0	0	0	0	0	0	0	0	0	0	0	0	0	0	0	0	0	0	0	0	0
Acetobacteraceae	0.0216154	0.00720513	0	0	0	0	0.0216154	0.00720513	0	0.0216154	0	0.00720513	0	0	0.0216154	0.0288205	0.0432308	0.0144103	0	0.00720513	0.108077	0.0144103	0.00720513	0.0288205	0.00720513	0.00720513	0.0216154	0.0432308	0	0.0144103	0	0.0144103	0	0.115282	0.0144103	0.0216154	0.151308	0.115282	0.0288205	0.0144103	0.057641	0.0216154	0.0432308	0.0504359	0	0	0	0	0
Acidimicrobiaceae	0	0	0	0	0	0	0.00720513	0	0	0	0	0	0	0	0	0	0	0	0	0	0	0	0	0.00720513	0	0	0	0	0	0.00720513	0	0	0	0	0	0.0216154	0.00720513	0.00720513	0	0	0	0	0.0144103	0	0	0	0	0	0.00720513
Cyanobacteriales	0	0	0	0	0	0	0	0	0	0	0	0	0	0	0	0	0	0	0	0	0	0	0	0	0	0	0	0.00720513	0.00720513	0.0144103	0.00720513	0.0144103	0	0	0	0	0	0	0	0.0216154	0	0	0	0	0	0	0	0	0
Cyanobacteria	0	0	0	0	0	0	0	0	0	0	0	0	0	0	0	0	0	0	0	0	0	0	0	0.0144103	0.00720513	0	0	0	0	0	0	0	0.0216154	0	0	0.0360257	0	0	0	0	0	0.0144103	0.0216154	0	0	0	0	0	0
Acidobacteriota	0	0	0	0	0	0	0	0	0	0	0	0	0	0	0	0	0	0	0	0	0	0	0.00720513	0.0144103	0.0216154	0	0.0432308	0	0	0	0	0	0	0	0	0	0	0	0.00720513	0	0	0.0288205	0	0	0	0	0	0	0
Cyanobacteria	0	0	0	0	0	0	0	0	0	0	0	0	0	0	0	0	0	0	0	0	0	0	0	0	0	0	0	0	0	0	0	0	0	0	0	0	0	0	0	0	0	0	0	0	0	0	0	0	0
Desulfovibrionaceae	0	0	0	0	0	0	0	0	0	0	0	0	0	0	0	0	0	0	0	0	0	0	0.0360257	0	0.0648462	0.00720513	0	0.00720513	0	0	0	0	0	0	0	0	0	0	0	0	0	0	0	0	0	0	0	0	0
Cyanobacteria	0.0216154	0.00720513	0	0	0	0	0	0	0	0	0	0	0	0	0	0	0	0.0288205	0	0	0	0	0	0	0	0	0	0	0	0	0	0	0	0	0	0	0	0	0	0	0	0	0.00720513	0	0	0	0	0.00720513	0
Planctomycetales	0.0504359	0.0432308	0.0216154	0.0144103	0	0.0648462	0	0.0288205	0	0.00720513	0	0	0.00720513	0.0288205	0.0144103	0	0	0	0	0	0	0	0	0	0	0.00720513	0.00720513	0	0	0	0	0.0144103	0	0	0	0	0	0.00720513	0	0	0	0	0	0	0.00720513	0	0.00720513	0	0.0216154
Ktedonobacteria	0	0	0	0	0	0	0	0	0	0	0	0	0	0.00720513	0	0.0216154	0	0	0	0	0	0	0	0	0	0	0	0	0	0	0	0	0	0	0	0	0	0	0	0	0	0	0	0	0	0	0	0	0
Planctomycetales	0	0	0	0	0	0	0	0	0	0	0	0	0	0	0	0	0	0	0	0	0	0	0	0.0288205	0	0	0	0	0	0	0	0	0	0	0	0	0	0	0	0	0	0	0	0	0	0	0	0	0
Verrucomicrobiota	0	0	0	0	0	0	0	0	0	0	0	0	0	0	0	0	0	0	0	0	0	0	0.00720513	0	0.00720513	0	0	0.00720513	0	0	0	0.0144103	0.00720513	0	0.00720513	0.00720513	0	0	0	0	0.00720513	0	0.00720513	0.0648462	0	0	0	0	0.0216154
Deltaproteobacteria	0.00720513	0	0	0	0	0	0	0	0	0	0	0	0	0	0	0	0	0	0	0	0	0	0.00720513	0	0	0	0	0.0144103	0	0.00720513	0	0.00720513	0	0	0	0	0	0	0.00720513	0	0	0.00720513	0.0144103	0	0.00720513	0	0	0	0
Candidatus saccharibacteria	0	0	0	0.00720513	0	0	0	0	0	0	0	0	0	0	0	0	0	0	0	0	0	0	0.00720513	0.0504359	0	0	0.00720513	0	0	0	0	0.00720513	0	0	0	0	0	0	0.0504359	0	0.0360257	0	0.0216154	0.0144103	0	0	0	0	0.00720513
Ktedonobacterales	0	0	0	0	0	0	0.00720513	0.0144103	0.00720513	0.00720513	0	0	0	0.0216154	0	0.00720513	0	0	0	0	0	0.0144103	0	0	0	0	0	0	0	0	0	0	0	0	0	0	0	0.00720513	0	0	0	0	0	0	0	0	0	0	0
Azospirillaceae	0.00720513	0	0.00720513	0	0	0	0	0.00720513	0	0	0.0360257	0.0288205	0	0	0	0	0	0	0	0	0	0	0	0.00720513	0	0	0	0	0	0	0	0	0.0144103	0.00720513	0.00720513	0	0	0	0	0	0	0	0.00720513	0	0.00720513	0.00720513	0	0	0
Candidatus saccharibacteria	0	0	0	0	0	0	0	0	0	0	0	0	0	0	0	0	0	0	0	0	0	0	0	0	0	0.0144103	0	0	0	0.00720513	0	0	0	0	0	0	0	0	0	0	0.00720513	0	0	0	0	0	0	0	0
Gemmata	0	0	0	0	0	0	0	0	0	0	0	0	0	0	0	0	0	0	0	0	0	0	0	0	0.0144103	0.00720513	0.0792564	0	0	0	0	0	0.00720513	0	0	0.0216154	0	0	0	0	0	0	0	0	0	0	0	0	0
Brevundimonas vesicularis	0.0144103	0.0288205	0	0	0	0	0.00720513	0.00720513	0	0.00720513	0	0	0	0.0216154	0	0.0216154	0.0144103	0.0144103	0	0	0	0	0.0648462	0.0144103	0.0432308	0.0936667	0.0360257	0.0936667	0.0792564	0.216154	0.201744	0.0720513	0	0.0936667	0.0720513	0	0.0288205	0.389077	0.0360257	0.0288205	0.0792564	0.108077	0.0864616	0.0288205	0	0	0.0432308	0.288205	0
Chloroflexota	0	0	0	0	0	0	0	0	0	0	0	0	0	0	0	0	0	0	0	0	0	0	0	0.0288205	0.0144103	0	0.00720513	0	0	0	0	0.00720513	0.00720513	0	0	0.0144103	0.00720513	0	0.0288205	0	0.00720513	0.00720513	0	0.0216154	0	0.0144103	0	0	0
Bacteroidota	0	0	0	0	0	0	0	0	0	0	0	0	0	0	0	0	0	0	0	0	0	0	0	0	0	0	0.00720513	0	0	0	0	0	0	0	0	0	0	0	0	0	0	0	0	0	0	0	0	0	0
Sphingobacteriaceae	0	0	0	0	0	0	0	0	0	0	0	0	0	0	0	0	0	0	0	0	0	0	0	0.00720513	0	0	0	0.00720513	0	0	0	0.057641	0	0	0	0	0	0	0	0	0.0216154	0.00720513	0.0864616	0	0.00720513	0	0	0	0
Alphaproteobacteria	0.0288205	0	0	0	0	0	0.0216154	0.00720513	0.0144103	0	0	0	0	0.0216154	0	0	0	0	0	0	0	0.0144103	0	0	0	0	0	0	0	0	0	0	0	0	0	0	0	0	0	0	0	0	0	0	0	0	0	0	0
Chitinophagaceae	0	0	0	0	0	0	0	0	0	0	0	0	0.00720513	0	0	0	0	0	0	0	0	0	0	0.00720513	0.0144103	0.0216154	0.151308	0.00720513	0	0	0	0	0.0144103	0.0720513	0.057641	0.0648462	0.0504359	0.0144103	0.00720513	0.00720513	0	0.0216154	0	0.0144103	0.00720513	0	0	0	0
Cytophagales	0	0	0	0	0	0	0	0	0	0	0	0	0	0	0	0	0	0	0	0	0	0	0	0	0	0	0	0	0	0	0	0	0	0	0	0	0	0	0.0360257	0	0	0.00720513	0	0.00720513	0	0.165718	0	0	0
Legionella	0	0	0	0	0	0	0	0	0	0	0	0	0	0	0	0	0	0	0	0	0	0	0	0	0	0	0	0	0	0	0	0	0	0	0	0	0	0	0	0	0	0	0	0	0	0.0144103	0	0	0
Chlamydiales	0	0	0.00720513	0	0	0	0	0.00720513	0	0.00720513	0	0	0	0	0	0	0	0	0	0	0	0	0	0	0	0	0	0	0	0	0	0	0	0	0	0	0	0	0	0	0	0	0	0	0	0	0	0	0
Gammaproteobacteria	0	0	0	0	0	0	0	0	0	0	0	0	0	0	0	0	0	0	0	0	0	0	0	0.00720513	0	0	0	0	0	0	0	0	0	0	0	0	0.0216154	0	0	0	0	0.0144103	0	0	0	0	0	0	0
Proteobacteria	0	0	0	0	0	0	0	0	0	0.00720513	0	0	0	0.00720513	0	0	0	0	0	0	0	0.00720513	0	0	0	0	0	0	0	0.00720513	0	0	0.0144103	0.00720513	0	0	0.0144103	0.0216154	0	0	0	0	0	0	0	0	0	0	0
Sterolibacteriaceae	0	0	0	0	0	0	0	0	0.00720513	0	0.0288205	0	0	0	0	0	0	0	0	0	0	0	0	0	0	0	0	0	0	0	0	0	0	0	0	0.00720513	0	0	0	0	0	0	0	0	0	0	0	0	0
Acidobacteriota	0	0	0	0	0	0	0	0	0	0	0	0	0	0	0	0	0	0	0	0	0	0	0.0360257	0.00720513	0	0	0.00720513	0	0	0	0	0	0	0	0	0	0	0	0	0	0	0.0288205	0	0	0	0	0	0	0
Chitinophagaceae	0	0	0	0	0	0	0	0	0	0	0	0	0	0	0	0	0	0	0	0	0	0	0	0	0.0432308	0.00720513	0.0504359	0	0	0	0	0	0	0	0	0	0	0.00720513	0	0	0	0	0	0	0	0	0	0	0
Proteobacteria	0.0144103	0.0648462	0	0	0	0	0	0	0	0	0	0	0	0.00720513	0	0	0.00720513	0	0	0	0	0.00720513	0	0	0	0	0	0	0	0	0	0	0	0	0	0	0	0	0.00720513	0	0	0	0	0	0	0	0	0	0
Hyphomicrobiales	0.057641	0.151308	0.0504359	0.0432308	0.0720513	0.0360257	0.180128	0.0288205	0.057641	0.0504359	0	0.0216154	0	0.0360257	0.00720513	0	0.237769	0.497154	0.727718	0.230564	0.187333	0.504359	0.00720513	0	0.00720513	0	0	0	0.00720513	0.0288205	0	0.00720513	0.0360257	0.0216154	0	0	0.0216154	0.00720513	0	0	0.00720513	0	0	0.00720513	0	0	0	0	0
Solirubrobacterales	0	0	0	0	0	0	0	0	0	0	0	0	0	0	0	0	0	0	0	0	0	0	0	0	0.00720513	0	0	0	0	0	0	0.0144103	0	0	0	0	0	0	0	0	0.0144103	0.0360257	0.0504359	0	0	0	0	0	0
Singulisphaera	0.0288205	0.0216154	0.00720513	0.0144103	0.00720513	0.0288205	0	0	0	0.0288205	0	0.00720513	0.00720513	0.0792564	0	0.0216154	0.0144103	0	0	0	0	0.0288205	0	0	0.00720513	0.00720513	0.0216154	0	0	0	0.00720513	0	0	0.0288205	0.0288205	0.0288205	0.0288205	0	0	0.0144103	0	0.0216154	0	0.00720513	0	0	0	0	0
Chloroflexia	0	0	0	0	0	0	0	0	0	0	0	0	0	0	0	0	0	0	0	0	0	0	0	0	0	0	0	0	0	0	0	0	0	0	0	0	0	0	0	0.0144103	0	0	0	0	0	0	0	0	0
Solirubrobacterales	0	0	0	0	0	0	0	0	0	0	0	0	0	0	0	0	0	0	0	0	0	0	0.00720513	0.00720513	0.0144103	0	0	0	0	0	0	0.0144103	0	0.00720513	0.00720513	0	0.00720513	0.00720513	0	0	0.0360257	0.0288205	0.0360257	0	0	0	0	0	0
Bacteroidales	0	0	0	0	0	0	0	0	0	0	0	0	0	0	0	0	0	0	0	0	0	0	0.100872	0	0	0	0	0	0	0	0	0	0	0	0	0	0	0	0	0	0	0	0	0	0	0	0	0	0
Myxococcales	0	0	0	0	0	0	0	0	0	0	0	0	0	0	0	0	0	0	0	0	0	0	0	0	0	0	0	0	0	0	0.00720513	0	0	0	0	0	0	0	0.0288205	0	0	0	0	0	0	0	0	0	0
Bacteria	0	0	0	0	0	0	0	0	0	0	0	0	0	0	0	0	0	0	0	0	0	0	0	0	0	0	0	0	0	0	0	0.108077	0	0	0	0	0	0	0	0	0	0	0	0	0	0	0	0	0
Candidatus saccharibacteria	0	0	0	0.0144103	0	0.00720513	0	0	0.00720513	0	0	0	0	0	0	0	0	0	0	0	0.00720513	0.0216154	0	0	0	0	0	0	0	0	0	0	0	0	0	0	0	0	0	0.0144103	0.0144103	0	0	0	0.0144103	0	0	0	0
Deltaproteobacteria	0.0288205	0	0	0	0.00720513	0	0.00720513	0.00720513	0	0	0	0	0	0.00720513	0	0	0	0.0144103	0	0.0144103	0	0.0144103	0.00720513	0	0	0	0	0.00720513	0	0.00720513	0	0	0	0	0	0	0.00720513	0	0	0.00720513	0	0	0.00720513	0	0	0	0	0	0
Alphaproteobacteria	0	0	0	0	0	0	0	0	0	0	0	0	0	0	0	0	0	0	0	0	0	0	0	0	0	0	0	0	0	0	0	0	0	0	0	0	0	0	0	0	0	0	0	0	0.0288205	0	0	0.0216154	0
Singulisphaera	0	0.057641	0.00720513	0.0216154	0	0	0	0.0216154	0.0144103	0.0288205	0	0.0144103	0.00720513	0.00720513	0	0	0	0.0288205	0	0	0	0.0216154	0.0144103	0	0.00720513	0.00720513	0	0	0.0144103	0.00720513	0.0144103	0	0	0.0432308	0.0288205	0	0.00720513	0.0144103	0	0.0144103	0.0144103	0.00720513	0	0	0	0	0	0	0
Acetobacteraceae	0.0144103	0	0	0	0.00720513	0	0	0	0	0.00720513	0	0.00720513	0	0	0	0	0	0	0	0.0144103	0.0144103	0.00720513	0	0	0.00720513	0	0	0.00720513	0	0.0216154	0.00720513	0	0	0.0432308	0.0504359	0.0216154	0.0288205	0.0432308	0	0.00720513	0.0216154	0	0	0	0	0.00720513	0	0.00720513	0.0144103
Gammaproteobacteria	0	0	0	0	0	0	0	0	0	0	0	0	0	0	0	0	0	0	0	0	0	0	0	0	0	0	0.0144103	0.0432308	0	0	0	0	0	0	0	0	0	0	0	0.0360257	0	0	0	0	0	0	0	0	0
Acetobacteraceae	0.0216154	0.0144103	0.00720513	0.00720513	0	0	0.0864616	0.00720513	0.00720513	0.0720513	0.00720513	0	0.00720513	0	0	0.00720513	0.0216154	0.00720513	0	0.00720513	0.057641	0.0216154	0	0.00720513	0.0144103	0	0	0	0	0.00720513	0.00720513	0	0	0	0	0.0360257	0	0	0.0720513	0.00720513	0	0	0	0	0.0144103	0.00720513	0	0	0
Spirosoma	0	0	0	0	0	0	0	0	0	0	0	0	0	0	0	0	0	0	0	0	0	0	0.0432308	0.0144103	0	0	0	0	0	0	0	0	0	0	0	0	0	0	0	0	0	0	0	0.00720513	0	0	0	0	0
Spirosoma	0	0	0	0	0	0	0	0	0	0	0	0	0	0	0	0	0	0	0	0	0	0	0	0	0	0	0.00720513	0.0360257	0	0.0144103	0	0	0	0	0	0	0	0	0	0.00720513	0.0144103	0.0144103	0	0.00720513	0	0	0	0	0
Caedimonas varicaedens	0	0	0.0144103	0	0.00720513	0	0	0	0	0.00720513	0	0	0	0.0144103	0	0	0	0.00720513	0	0	0	0.0432308	0	0	0	0	0	0	0	0	0	0	0	0	0	0	0	0	0	0.00720513	0.0360257	0	0	0	0	0.00720513	0	0	0
Rhizobiales	0	0	0	0	0	0	0	0	0	0	0	0	0	0	0	0	0	0	0	0	0	0	0.0144103	0.0216154	0.0288205	0	0.00720513	0	0	0	0.00720513	0.0504359	0	0	0.0288205	0.0144103	0.00720513	0	0	0	0.00720513	0.00720513	0	0	0	0	0	0	0
Bacilli	0	0	0	0	0	0	0	0	0	0	0	0	0	0	0	0	0	0	0	0	0	0	0	0	0.00720513	0	0	0	0	0	0	0	0	0	0	0	0	0	0	0	0	0	0.0864616	0	0	0	0	0	0
Rhodospirillales	0	0.00720513	0	0	0	0	0	0	0	0	0	0	0	0	0	0	0	0	0	0	0	0	0	0	0	0	0.0288205	0	0	0	0	0	0.0216154	0	0	0.0504359	0.00720513	0	0	0	0	0.00720513	0	0	0	0	0	0	0
Nautiliales	0	0	0	0	0	0	0	0	0	0	0	0	0	0	0	0	0	0	0	0	0	0	0	0	0	0	0	0	0	0	0	0	0	0	0	0	0	0	0	0	0	0	0	0	0	0	0	0	0
Candidatus saccharibacteria	0	0	0	0	0	0	0	0	0	0	0	0	0	0	0	0	0	0	0	0	0.00720513	0	0	0	0	0	0	0	0	0	0.00720513	0.0288205	0	0	0	0	0.0288205	0	0	0	0.0216154	0.00720513	0.0144103	0.0288205	0	0	0	0	0
Acidiphilium	0	0	0	0	0	0	0	0	0	0	0	0	0	0	0	0	0	0	0	0	0	0	0	0	0	0	0	0	0	0	0	0	0	0	0	0	0	0	0	0	0	0	0	0	0.237769	0.317026	0.223359	0.26659	0.727718
Desulfovibrionaceae	0	0	0	0	0	0	0	0	0	0	0	0	0	0	0	0	0	0	0	0	0	0	0	0.0720513	0	0	0	0	0	0	0	0.0720513	0	0	0	0	0	0	0	0	0	0	0	0.00720513	0	0	0	0	0
Ralstonia	0	0	0	0	0	0	0	0	0	0	0	0	0	0	0	0	0	0	0	0	0	0	0.00720513	0	0	0	0	0	0	0	0	0.0288205	0	0	0	0	0.00720513	0	0	0	0	0.0144103	0.0216154	0	0	0	0	0	0
Deltaproteobacteria	0	0	0	0	0	0	0	0	0	0	0	0	0	0	0	0	0	0	0	0	0	0	0	0	0	0	0.00720513	0	0	0	0.00720513	0	0	0	0	0	0.0216154	0.00720513	0.00720513	0	0	0	0	0.00720513	0	0	0	0	0
Acidobacteriota	0	0	0	0	0	0	0	0	0	0	0	0	0	0	0	0	0	0	0	0	0	0	0.0144103	0	0.108077	0	0	0	0	0	0	0	0	0	0	0	0	0	0	0	0	0	0	0	0	0	0	0	0
Planctomycetales	0	0.0720513	0.0288205	0.0432308	0	0.00720513	0.0216154	0.0288205	0.0216154	0.0504359	0	0.172923	0.00720513	0.0432308	0.00720513	0	0	0.0216154	0	0	0	0	0	0.0360257	0.00720513	0.057641	0.00720513	0	0	0	0	0	0.0432308	0	0	0	0	0.057641	0	0	0	0	0	0.00720513	0.00720513	0.00720513	0	0	0
Chlamydiales	0	0	0	0	0	0	0	0	0	0	0	0	0	0	0	0	0	0	0	0	0	0	0	0	0	0	0	0	0	0	0	0	0	0	0	0	0	0	0	0	0	0	0	0	0	0.0144103	0	0	0
Rhodospirillales	0	0	0	0	0	0	0	0	0	0	0	0	0	0	0	0	0	0	0	0	0	0	0	0	0	0	0	0	0	0	0	0	0	0	0	0	0	0	0	0	0	0.00720513	0	0	0	0	0	0	0
Nevskia	0	0	0	0	0	0	0	0	0	0	0	0	0	0	0	0	0	0	0	0	0	0	0	0.0216154	0	0	0	0	0	0	0	0.0216154	0.0792564	0	0	0	0	0	0	0	0	0	0	0	0	0	0	0	0
Myxococcales	0	0	0	0	0	0	0	0	0	0	0	0	0	0	0	0	0	0	0	0	0	0	0	0	0	0	0	0	0	0	0	0.0144103	0	0	0	0	0	0	0.00720513	0	0.0288205	0	0.0360257	0.0144103	0	0.00720513	0	0	0
Chlamydiales	0	0	0	0	0	0	0	0	0	0	0	0	0	0	0	0	0	0	0	0	0	0	0	0	0	0	0	0	0	0	0	0	0	0	0	0	0	0	0	0	0	0	0	0	0	0	0	0	0
Verrucomicrobiae	0	0	0	0	0	0	0	0	0	0	0	0	0	0	0	0	0	0	0	0	0	0	0.0144103	0	0	0	0	0.00720513	0	0	0	0.00720513	0	0	0	0	0	0	0	0	0.00720513	0.0288205	0	0	0	0	0	0	0
Solirubrobacter	0	0	0	0	0	0	0	0	0	0	0	0	0	0	0	0	0	0	0	0	0	0	0.0216154	0.0144103	0	0	0	0	0	0	0.00720513	0.00720513	0	0.0216154	0	0.0144103	0.0216154	0	0.00720513	0	0.00720513	0.0864616	0.0360257	0.0144103	0	0	0	0	0
Deltaproteobacteria	0.0144103	0	0	0	0.00720513	0	0	0	0	0	0	0	0	0.00720513	0.00720513	0.0288205	0	0	0	0	0	0	0	0	0	0	0	0	0	0	0	0	0.00720513	0	0	0	0.00720513	0	0	0	0	0	0	0	0	0.0144103	0.00720513	0	0
Legionella	0	0	0	0.0144103	0	0	0	0	0	0	0	0	0.0216154	0	0	0.0144103	0	0	0	0.00720513	0	0	0.0144103	0	0.00720513	0	0.00720513	0	0	0	0	0	0	0	0	0	0	0	0	0	0	0	0	0	0.0216154	0.00720513	0	0.0216154	0.00720513
Acidobacterium	0	0.0360257	0.0144103	0	0	0.0288205	0.00720513	0	0	0	0	0	0.0144103	0	0	0	0	0	0	0	0	0	0	0	0	0	0	0	0	0	0	0	0	0	0	0	0	0	0	0	0	0	0	0	0.00720513	0	0	0	0
Gammaproteobacteria	0	0	0	0	0	0	0	0	0	0	0	0	0	0	0	0	0	0	0	0	0	0	0	0	0	0.0216154	0	0	0	0	0	0	0	0	0.00720513	0	0	0	0.00720513	0	0	0	0	0	0	0.00720513	0	0.0144103	0
Planctomycetia	0	0	0	0	0	0	0	0	0	0	0	0	0	0.00720513	0	0	0	0	0	0	0	0	0	0	0	0	0	0	0	0	0	0	0	0	0	0	0	0	0	0	0	0	0	0.00720513	0	0	0	0	0
Bacteroidota	0	0	0	0	0	0	0	0	0	0	0	0	0	0	0	0	0	0	0	0	0	0	0	0	0.00720513	0	0	0	0	0	0	0.0144103	0	0	0	0	0	0	0.00720513	0	0	0	0	0	0	0	0	0	0
Planctomycetales	0	0	0	0	0	0	0	0	0	0	0	0	0	0	0	0	0.00720513	0.00720513	0	0	0	0.0360257	0	0	0	0	0	0	0	0	0	0.0216154	0	0	0	0	0	0	0	0.00720513	0	0	0	0.0144103	0	0	0	0	0
Brevundimonas	0	0	0	0	0	0	0	0	0	0	0	0	0	0.00720513	0	0	0.0144103	0.00720513	0	0	0.0144103	0.00720513	0.0216154	0.00720513	0.00720513	0.0144103	0.00720513	0.00720513	0	0	0	0	0.00720513	0	0	0	0	0	0.0216154	0	0	0	0	0.00720513	0	0	0	0	0
Planctomycetales	0.129692	0.0216154	0.0360257	0	0.00720513	0.0864616	0	0.00720513	0.0144103	0	0	0.00720513	0	0.00720513	0.00720513	0	0	0	0	0	0	0	0	0	0	0	0.00720513	0	0	0.00720513	0	0	0	0	0	0	0	0.00720513	0	0	0	0	0	0	0	0	0	0	0
Gammaproteobacteria	0	0	0	0	0	0	0	0	0	0	0	0	0	0	0	0	0	0	0	0	0	0	0	0.0144103	0	0.0216154	0.0648462	0	0	0	0	0	0	0.237769	0.0432308	0.0144103	0.057641	0.108077	0	0.0144103	0.0144103	0.0144103	0	0.0216154	0	0	0	0	0
Acidobacteriota	0	0	0	0	0	0	0	0	0	0	0	0	0	0	0	0	0	0	0	0	0	0	0	0.0288205	0.0144103	0	0.100872	0	0	0	0	0	0.0144103	0	0	0.00720513	0	0	0	0	0	0	0	0	0	0	0	0	0
Oxalobacteraceae	0	0	0	0	0	0	0	0	0	0.00720513	0	0	0	0	0	0	0	0	0	0	0	0	0	0	0	0	0	0	0	0	0	0.0144103	0	0	0	0	0	0	0	0	0	0	0	0	0	0	0	0	0
Bdellovibrio	0	0	0	0	0	0	0	0	0	0	0	0	0	0	0	0	0	0	0	0	0	0	0.00720513	0.0216154	0	0	0	0	0	0	0	0	0	0	0	0	0	0	0	0.00720513	0.0216154	0.0144103	0.00720513	0	0	0	0	0	0
Spirosoma	0	0	0	0	0	0	0	0	0	0	0	0	0	0	0	0	0	0	0	0	0	0	0	0.0432308	0	0	0	0	0	0	0.0144103	0	0	0	0	0	0	0	0	0	0	0	0	0	0	0	0	0	0
Enterobacterales	0	0	0	0	0	0	0	0	0	0	0	0	0	0	0	0	0	0	0	0	0	0	0	0	0	0	0	0	0	0	0	0.0216154	0	0	0	0	0	0	0	0	0	0	0	0	0	0	0	0	0
Singulisphaera	0	0	0	0	0	0	0	0	0	0	0	0	0	0	0	0	0	0	0	0	0	0	0	0	0	0	0	0	0	0	0	0	0	0	0	0	0	0	0	0	0	0	0	0	0	0.0144103	0	0	0
Acidimicrobiaceae	0	0	0	0	0	0	0	0	0.00720513	0	0	0.00720513	0	0.00720513	0	0	0	0	0	0	0	0	0	0.0144103	0	0	0	0	0	0	0	0	0	0	0	0	0.0144103	0	0	0	0	0	0	0	0	0	0	0	0
Elusimicrobium minutum	0	0	0	0	0	0	0	0	0	0	0	0	0	0	0	0	0	0	0	0	0	0	0	0	0	0	0.00720513	0	0	0	0	0.0936667	0	0	0	0	0	0	0	0	0	0	0	0	0	0	0	0	0
Hymenobacteraceae	0	0	0	0	0	0	0	0	0	0	0	0	0	0	0	0	0	0	0	0	0	0	0.0216154	0.0216154	0	0	0	0	0	0	0	0	0	0	0	0	0	0	0	0	0	0.0216154	0.00720513	0.0216154	0	0	0	0	0
Nocardioides	0	0	0	0	0	0	0	0	0	0	0	0	0	0	0	0	0	0	0	0	0	0	0	0.0144103	0	0	0	0	0	0.0144103	0	0.0216154	0	0	0	0	0	0	0	0.0144103	0.0144103	0.0288205	0.0288205	0	0	0	0	0	0
Actinomycetia	0	0	0	0	0	0	0	0	0.00720513	0	0	0	0	0.00720513	0	0	0	0	0	0	0.0288205	0	0	0.0216154	0.0360257	0	0.0360257	0	0	0.00720513	0.00720513	0.0504359	0.0360257	0.0864616	0.0216154	0.0216154	0.0648462	0.108077	0	0.0288205	0.0504359	0.0144103	0.057641	0	0	0	0	0	0.00720513
Wolbachia	0.00720513	0	0.0864616	0	0.81418	0	0	0	0	0	0	0	0	0	0	0.0360257	0	0	0	0	0	0	0.0360257	0.0432308	0.0144103	0	0	0	0.0216154	0.525974	0.0216154	0.367462	0.00720513	0	0	0	0.0432308	0	0	0	0.0216154	0.0288205	0	0	0.0216154	0.0360257	0.00720513	0.00720513	0
Deltaproteobacteria	0.00720513	0	0	0	0	0	0	0	0	0	0	0	0	0.00720513	0	0	0	0	0	0	0	0	0	0	0	0	0	0	0	0	0	0	0	0	0	0	0	0	0	0	0	0	0	0	0	0	0	0	0
Planctomycetales	0.0432308	0	0	0	0	0	0	0	0	0	0	0	0	0	0	0.00720513	0	0	0	0	0	0	0	0	0	0	0	0	0	0	0	0	0.0144103	0.0144103	0.00720513	0.0144103	0	0	0	0	0	0	0	0	0	0	0	0	0
Microbacteriaceae	0	0	0	0	0	0	0	0	0	0	0	0	0	0	0	0	0	0	0	0.00720513	0	0	0	0	0.0144103	0	0	0.0144103	0.00720513	0	0.0144103	0	0.0144103	0	0	0	0	0	0.0144103	0	0.0288205	0.00720513	0.0216154	0.0432308	0	0	0	0	0
Cyanobacteria	0	0	0	0	0	0	0	0	0	0	0	0	0	0	0	0	0	0	0	0	0	0	0	0	0	0	0	0	0	0	0	0	0	0	0	0	0	0	0	0	0	0	0	0	0	0	0	0	0
Proteobacteria	0	0	0	0	0	0	0	0	0	0	0	0	0	0	0	0	0	0	0	0	0	0	0.00720513	0.0216154	0	0.00720513	0.0216154	0	0	0	0	0.00720513	0.0216154	0	0	0	0	0	0.0144103	0	0.0144103	0	0	0	0	0	0	0	0
Deltaproteobacteria	0.0216154	0	0.0144103	0	0	0	0	0.00720513	0	0.00720513	0	0.00720513	0	0.00720513	0	0.00720513	0	0	0	0	0.0288205	0	0	0	0	0	0	0	0	0	0	0	0	0	0.0360257	0.00720513	0.0216154	0.0504359	0	0	0	0	0	0	0	0	0	0	0
Edaphobaculum flavum	0	0	0	0	0	0	0	0	0	0	0	0	0	0	0	0	0	0	0	0	0	0	0	0.0288205	0	0	0	0	0	0	0	0	0	0	0	0	0	0	0	0	0	0	0	0	0	0	0	0	0
Planctomycetia	0	0.0288205	0.0288205	0	0.00720513	0.0432308	0	0	0.0360257	0.0144103	0	0.00720513	0.0144103	0.0216154	0.00720513	0	0.00720513	0.00720513	0.0144103	0	0	0.00720513	0	0.00720513	0.00720513	0	0	0	0	0.00720513	0	0.00720513	0.0144103	0	0.0216154	0	0.00720513	0	0	0	0	0.0288205	0	0.0288205	0	0.0216154	0	0.0144103	0
Gammaproteobacteria	0.00720513	0	0	0	0	0.0360257	0.00720513	0	0	0	0	0.0144103	0	0.00720513	0	0	0	0	0	0	0	0	0	0	0	0	0	0	0	0	0	0	0.0144103	0.0144103	0	0.00720513	0	0	0	0	0	0	0	0	0	0	0	0.00720513	0
Bacteroidota	0	0	0	0	0	0	0	0	0	0	0	0	0	0	0	0.00720513	0	0	0	0	0	0	0	0.00720513	0	0.00720513	0.0216154	0	0	0	0	0.00720513	0.0288205	0.0144103	0	0.0288205	0.00720513	0	0	0	0	0	0	0	0	0	0	0	0
Chloroflexota	0	0	0	0	0	0	0	0	0	0.0144103	0	0	0	0	0	0	0	0	0	0	0	0	0	0	0	0	0	0	0	0	0	0	0	0	0	0	0	0	0	0	0	0	0	0	0	0	0	0	0
Xiphinematobacter	0	0	0	0	0	0	0	0	0	0	0	0	0	0	0	0	0	0	0	0	0	0	0	0.00720513	0	0	0	0	0	0.0216154	0.00720513	0	0	0.0216154	0	0	0.0144103	0.0288205	0	0	0.00720513	0	0	0	0	0	0	0	0
Bacteroidota	0	0	0	0	0	0	0	0	0	0	0	0	0	0	0	0	0	0	0	0	0	0	0.0144103	0	0	0.057641	0	0.0720513	0	0	0.0144103	0.00720513	0	0	0	0	0	0	0	0	0	0	0	0	0	0	0	0	0
Acidimicrobiales	0	0	0	0	0	0	0	0	0	0	0	0	0	0	0	0	0	0	0	0	0	0	0	0	0	0	0	0	0	0	0	0.00720513	0	0	0	0	0.0144103	0	0	0.00720513	0	0.00720513	0	0	0	0	0	0	0
Eubacteriales	0	0	0	0	0	0	0	0	0	0	0	0	0	0	0	0	0	0	0	0	0	0	0.0504359	0	0	0	0	0	0	0	0	0	0	0	0	0	0	0	0	0	0	0	0	0	0	0	0	0	0
Opitutus	0	0	0	0	0	0	0	0	0	0	0	0	0	0	0	0	0	0	0	0	0	0	0	0.0144103	0	0	0.0216154	0	0	0	0	0	0	0.00720513	0.00720513	0	0	0	0.0288205	0	0.00720513	0.0144103	0	0.00720513	0	0	0	0	0
Armatimonadota	0	0	0	0	0	0	0	0	0	0	0	0	0	0	0	0	0	0	0	0	0	0	0	0	0	0.0144103	0	0.00720513	0	0	0	0	0	0	0	0	0	0	0.0288205	0	0	0	0	0	0	0	0	0	0
Myxococcales	0	0	0	0	0	0	0	0	0	0	0	0	0	0	0	0	0	0	0	0	0	0	0	0	0	0	0	0	0	0.0144103	0	0	0	0.0792564	0	0	0	0.0216154	0	0	0	0	0	0	0	0	0	0	0
Myxococcales	0	0	0	0	0	0	0	0	0	0	0	0	0	0	0	0	0	0	0	0	0	0	0.00720513	0.0144103	0.0144103	0.00720513	0	0	0	0	0	0.0432308	0.0288205	0	0.00720513	0	0.00720513	0.00720513	0.0648462	0	0.0144103	0.0144103	0	0	0	0	0	0	0
Myxococcales	0	0	0	0	0	0	0	0	0	0	0	0	0	0	0	0	0	0	0	0	0	0	0	0	0	0	0	0	0	0	0	0	0	0.0288205	0	0.0288205	0.00720513	0.0288205	0	0	0.00720513	0	0	0	0	0	0	0	0
Gemmata	0.00720513	0	0.0288205	0.0288205	0	0.0288205	0.00720513	0.0216154	0	0	0	0.0216154	0	0	0.00720513	0	0	0	0	0	0	0	0.00720513	0.0144103	0.0144103	0.0216154	0	0	0	0	0	0	0	0	0.00720513	0	0	0.0288205	0	0	0	0	0	0	0	0	0	0	0
Gammaproteobacteria	0	0	0	0	0	0	0	0	0	0	0	0	0	0	0	0	0	0	0	0	0	0	0	0	0	0	0	0	0	0	0	0	0	0	0	0	0	0	0	0	0	0	0	0	0	0	0	0	0
Gammaproteobacteria	0	0	0	0	0	0	0	0	0	0	0	0	0	0	0	0	0	0	0	0	0	0	0	0	0.00720513	0.00720513	0.00720513	0	0	0	0	0	0	0	0	0	0	0	0	0	0	0	0	0	0	0	0	0.0216154	0
Chloroflexota	0	0	0	0	0	0	0	0	0	0	0	0	0	0	0	0	0	0	0	0	0	0	0.0144103	0	0	0	0	0	0	0	0	0	0	0	0	0	0	0	0.00720513	0	0.0288205	0	0	0	0	0	0	0	0
Myxococcales	0.0216154	0.0144103	0	0	0	0	0	0	0	0	0	0.0144103	0	0	0	0	0	0	0	0	0	0	0	0	0	0	0.00720513	0	0	0	0	0	0	0.0144103	0.00720513	0.0144103	0.0144103	0.0360257	0	0	0	0	0	0	0	0	0	0	0
Verrucomicrobiae	0	0	0	0	0	0	0	0	0	0	0	0	0	0	0	0	0	0	0	0	0	0	0	0.0144103	0.0504359	0	0.0216154	0	0	0	0	0.00720513	0.0144103	0	0	0.00720513	0	0	0.0432308	0	0	0.00720513	0	0.0144103	0	0	0	0	0.0216154
Acidimicrobiia	0	0	0	0	0	0	0	0	0	0	0	0	0	0	0	0	0	0	0	0	0	0	0.0216154	0.00720513	0.00720513	0	0	0	0	0	0	0	0	0	0.00720513	0	0	0	0.0288205	0	0	0.00720513	0	0.00720513	0	0	0	0	0
Rhodospirillales	0	0	0	0	0	0	0	0	0	0	0	0	0	0	0	0	0	0	0	0	0	0	0.0144103	0.00720513	0	0.00720513	0.00720513	0	0	0.0144103	0	0	0	0.057641	0.0360257	0.0288205	0.0144103	0.0288205	0.00720513	0	0.0216154	0	0	0.0144103	0	0	0	0.00720513	0
Derxia	0	0	0	0	0	0	0	0	0	0	0	0	0	0	0	0	0	0	0	0	0	0	0.0144103	0	0	0	0	0	0	0	0	0	0	0	0	0	0	0	0	0	0	0	0.00720513	0	0	0	0	0	0
Spirosoma	0	0	0	0	0	0	0	0	0	0	0	0	0	0	0	0	0	0	0	0	0	0	0	0	0	0	0	0	0	0	0	0	0	0	0	0	0	0	0	0	0	0	0	0	0	0	0	0	0
Alphaproteobacteria	0.0216154	0.0504359	0.158513	0.223359	0.0864616	0.144103	0.151308	0.0720513	0.0720513	0.345846	0.0360257	0.158513	0.0288205	0.0288205	0.0360257	0.237769	0.345846	0.122487	0.00720513	0.0504359	0.475539	0.0648462	0.00720513	0.0216154	0.00720513	0.0288205	0.0216154	0.0288205	0	0.0288205	0.00720513	0	0.00720513	0.136897	0.0288205	0	0.0288205	0.108077	0.0144103	0.0720513	0.0504359	0.0360257	0.00720513	0.0288205	0.0432308	0.108077	0	0.100872	0.129692
Candidatus saccharibacteria	0	0	0	0	0	0	0	0	0	0	0	0	0	0	0	0	0	0	0	0	0	0	0	0	0	0	0.00720513	0.00720513	0	0	0	0.00720513	0	0	0	0	0	0.00720513	0	0.0144103	0	0.00720513	0	0.0216154	0	0	0	0	0
Eubacteriales	0	0	0	0	0	0	0	0	0	0	0	0	0	0	0	0	0	0	0	0	0	0	0	0	0	0	0	0	0	0	0	0	0	0	0	0	0	0	0	0	0	0	0	0	0	0	0	0	0
Chloroflexota	0	0	0	0	0	0	0	0	0	0	0	0	0	0	0	0	0	0	0	0	0	0	0	0	0	0	0	0	0	0	0	0	0	0	0	0	0	0	0	0	0	0	0	0	0	0	0	0	0
Sphingomonadaceae	0	0	0	0	0	0	0	0	0	0	0	0	0	0	0	0	0	0	0	0	0	0	0	0	0	0	0	0	0	0	0	0	0	0	0	0	0	0	0	0	0	0	0	0	0	0	0	0	0
Legionella	0	0	0	0	0	0	0	0	0	0	0	0	0	0	0	0	0	0	0	0	0	0	0.00720513	0.0216154	0.00720513	0	0	0	0	0	0	0	0	0	0	0	0	0	0	0	0	0	0	0	0	0	0	0	0
Luteolibacter	0	0	0	0	0	0	0	0	0	0	0	0	0	0	0	0	0	0	0	0	0	0	0.0288205	0.0216154	0	0.0144103	0	0.00720513	0	0	0	0.0504359	0	0	0	0	0	0	0	0	0.0144103	0.0216154	0.0216154	0	0	0	0	0	0
Eubacteriales	0	0	0	0	0	0	0	0	0	0	0	0	0	0	0	0	0	0	0	0	0	0	0.057641	0	0.00720513	0	0	0	0	0	0	0	0	0	0	0	0	0	0	0	0	0	0	0	0	0	0	0	0
Cyclobacteriaceae	0	0	0	0	0	0	0	0	0	0	0	0	0	0	0	0	0	0	0	0	0	0	0.00720513	0	0	0	0	0	0	0	0	0	0	0	0	0	0	0	0	0	0.00720513	0.0216154	0	0	0	0	0	0	0
Spirosoma	0	0	0	0	0	0	0	0	0	0	0	0	0	0	0	0	0	0	0	0	0	0	0	0	0	0	0	0	0.00720513	0	0	0	0	0	0.00720513	0	0	0	0.00720513	0	0	0.00720513	0	0	0	0	0	0	0
Actinocorallia	0	0	0	0	0	0	0	0	0	0	0	0	0	0	0	0	0	0	0	0	0	0	0.0792564	0.0144103	0.00720513	0	0	0	0	0	0	0	0	0	0	0	0	0	0.00720513	0	0	0	0	0	0	0	0	0	0
Alphaproteobacteria	0	0	0	0	0	0	0	0	0	0	0	0	0	0	0	0	0	0	0	0	0	0	0	0	0.0720513	0	0	0	0	0	0	0	0	0	0	0	0	0	0	0	0	0	0	0	0	0	0	0	0
Candidatus sonnebornia yantaiensis	0	0	0	0	0	0	0	0	0	0	0	0	0	0	0	0	0	0	0	0	0	0	0	0	0	0.0144103	0	0	0	0	0	0	0	0	0	0	0	0	0	0	0	0	0	0	0	0	0	0	0
Dinghuibacter silviterrae	0	0	0	0.0216154	0	0	0	0	0	0.00720513	0	0	0	0	0.0144103	0	0	0	0	0	0	0	0.0216154	0	0	0	0	0	0	0	0	0	0	0.0720513	0.0288205	0	0.00720513	0.0360257	0	0	0	0	0	0	0	0.0216154	0	0	0
Actinobacteriota	0.0144103	0	0	0	0	0	0	0	0.00720513	0	0	0	0	0.0288205	0	0.00720513	0	0	0	0	0	0.00720513	0.0216154	0.0216154	0	0	0.00720513	0	0	0	0	0	0	0	0.0144103	0	0.0288205	0.0144103	0	0	0	0.0144103	0	0	0.0144103	0	0	0	0.0144103
Silvanigrellales	0	0	0	0	0	0	0.00720513	0	0	0	0	0	0	0	0	0	0	0.00720513	0	0.00720513	0	0	0	0	0	0	0	0	0	0	0	0	0	0	0	0	0	0	0.00720513	0	0	0	0	0	0	0	0	0	0
Isosphaeraceae	0	0	0	0.00720513	0	0	0.00720513	0	0	0	0	0	0	0.00720513	0	0	0.0144103	0	0.00720513	0	0	0	0	0	0	0	0	0	0	0	0	0	0	0	0	0	0	0	0	0	0.00720513	0	0	0	0	0	0	0	0.00720513
Burkholderiales	0	0	0	0	0	0	0	0	0	0	0	0	0	0	0	0	0	0	0	0	0	0	0	0.0216154	0	0	0	0	0	0	0	0	0	0	0	0	0	0	0	0	0	0	0	0	0	0	0	0	0
Legionella	0.00720513	0.00720513	0	0	0.00720513	0	0	0.00720513	0	0	0	0.00720513	0	0	0.0144103	0	0	0	0	0	0	0	0.00720513	0	0	0	0	0	0	0.00720513	0	0	0	0	0.00720513	0	0.00720513	0	0	0	0	0	0	0	0.0504359	0.0144103	0	0.00720513	0
Archangiaceae	0	0	0	0	0	0	0	0	0	0.00720513	0	0	0	0	0	0	0	0	0	0	0	0	0	0.00720513	0.00720513	0	0.00720513	0	0	0	0	0	0.00720513	0	0	0	0	0	0	0	0	0	0	0	0	0	0	0.00720513	0
Bacteroidota	0	0	0	0	0	0	0	0	0	0	0	0	0	0	0	0	0	0	0	0	0	0	0.00720513	0.0288205	0.0360257	0.00720513	0.0360257	0	0	0.00720513	0.0144103	0.00720513	0	0.0144103	0	0.0144103	0	0	0.0432308	0.0288205	0.0216154	0.0144103	0.0144103	0.0144103	0	0.00720513	0	0	0.0432308
Spirosoma	0	0	0	0	0	0	0	0	0	0	0	0	0	0	0	0	0	0	0	0	0	0	0	0	0.00720513	0	0	0	0	0	0	0.00720513	0.0288205	0	0	0	0	0	0	0	0	0.0144103	0	0	0	0	0	0	0
Lysobacter enzymogenes	0	0	0	0	0	0	0	0	0	0	0	0	0	0	0	0	0	0	0	0	0	0	0	0.0360257	0.00720513	0.0432308	0	0	0	0	0	0	0	0	0	0	0	0	0.0216154	0	0	0	0	0	0	0	0	0	0
Taibaiella	0	0	0	0	0	0	0	0	0	0	0	0	0	0	0	0	0	0	0	0	0	0	0	0.00720513	0	0	0	0	0	0	0	0	0	0	0	0	0	0	0	0	0.00720513	0	0	0.00720513	0	0	0	0	0
Myxococcales	0	0	0	0	0	0	0	0	0	0	0	0	0	0	0	0	0	0	0	0	0	0	0	0	0	0	0	0	0	0	0	0.00720513	0.0144103	0	0.00720513	0	0	0.00720513	0	0	0.00720513	0	0.00720513	0	0	0	0	0	0
Pedobacter	0	0	0	0	0	0	0	0	0	0	0	0	0	0	0	0	0	0	0	0	0	0	0	0	0	0	0	0.100872	0	0	0	0.00720513	0	0	0	0	0	0	0	0	0	0.0288205	0.0144103	0	0	0	0	0	0
Acidobacteriota	0	0	0	0	0	0	0	0	0	0	0	0	0	0.057641	0	0	0	0	0	0	0	0	0	0	0	0	0	0	0	0	0	0	0	0	0	0	0	0	0	0	0	0	0	0	0	0	0	0	0
Bacteroidota	0	0	0	0	0	0	0	0	0	0	0	0	0	0	0	0	0	0	0	0	0	0	0	0.00720513	0	0.00720513	0	0	0	0.00720513	0	0.0144103	0	0	0	0	0	0	0	0	0.00720513	0.0216154	0.0360257	0	0	0	0	0	0
Hymenobacteraceae	0.0144103	0	0	0	0	0	0	0	0	0	0	0	0	0	0	0.180128	0	0	0	0	0.0288205	0	0.0792564	0.0144103	0.00720513	0	0	0.0288205	0	0	0.0144103	0.00720513	0	0	0	0	0	0	0	0.0144103	0.0216154	0.0216154	0.0144103	0.194539	0	0	0	0	0
Deltaproteobacteria	0	0	0	0	0	0	0	0	0	0	0	0	0	0	0	0	0	0	0	0	0	0	0	0.00720513	0.0144103	0	0.100872	0	0	0	0	0	0	0	0	0	0	0	0.0144103	0	0	0.00720513	0	0.00720513	0	0	0	0	0
Verrucomicrobiota	0	0	0	0	0	0	0	0	0	0.00720513	0	0.00720513	0	0	0	0	0	0	0	0	0	0	0	0.00720513	0	0.0288205	0	0	0	0	0	0	0.0936667	0	0.00720513	0.057641	0	0	0	0	0	0.0144103	0	0	0	0	0	0	0
Legionellales	0	0	0	0	0	0	0	0	0	0	0	0	0	0	0	0	0	0	0	0	0	0	0	0	0	0.00720513	0	0.00720513	0	0.0216154	0.00720513	0	0	0	0	0	0.0144103	0	0	0	0	0	0	0.0216154	0	0	0	0	0
Gammaproteobacteria	0	0.00720513	0	0	0	0	0	0.00720513	0.00720513	0.00720513	0.0216154	0.0144103	0	0	0.00720513	0.00720513	0	0	0	0	0	0	0	0.0504359	0	0	0.00720513	0	0	0.00720513	0	0	0	0.00720513	0	0	0	0.0144103	0	0	0	0	0	0	0.0360257	0	0	0	0.00720513
Gottfriedia luciferensis	0	0	0	0	0	0	0	0	0	0	0	0	0	0	0	0	0	0	0	0	0	0	0	0	0	0	0	0	0	0	0	0.0216154	0	0	0	0	0	0	0	0	0	0	0	0	0	0	0.00720513	0	0
Verrucomicrobiota	0	0	0	0	0	0	0	0	0	0	0	0	0	0	0	0	0	0	0	0	0	0	0	0	0.00720513	0	0	0	0	0	0	0.00720513	0.0504359	0	0	0.151308	0	0	0	0	0	0	0	0	0	0	0	0	0
Bacteroidales	0	0	0	0	0	0	0	0	0	0	0	0	0	0	0	0	0	0	0	0	0	0	0.100872	0	0	0	0	0	0	0	0	0	0	0	0	0	0	0	0	0	0	0	0	0	0	0.0216154	0	0	0
Clostridia	0	0	0	0	0	0	0	0	0	0	0	0.0144103	0.0144103	0	0.00720513	0	0	0	0	0	0	0	0.00720513	0.0144103	0	0	0.00720513	0	0	0	0	0	0.00720513	0.00720513	0	0.0288205	0.0144103	0	0	0	0	0	0	0	0	0	0	0	0
Mucilaginibacter	0	0	0	0	0	0	0	0	0	0	0	0	0	0	0	0	0	0	0	0	0	0	0	0	0.00720513	0	0	0	0	0	0	0.00720513	0	0	0	0	0	0	0	0	0	0	0	0.0216154	0	0	0	0	0
Chloroflexota	0	0	0	0	0	0	0	0	0	0	0	0	0	0	0	0	0	0	0	0	0	0	0	0	0	0	0	0	0	0	0	0	0	0	0	0	0	0	0	0	0	0	0	0	0.0360257	0	0	0	0
Verrucomicrobiota	0	0	0	0	0	0	0	0	0	0	0	0	0	0	0	0	0	0	0	0	0	0	0	0.0144103	0	0	0.00720513	0	0	0	0	0.00720513	0	0	0	0.00720513	0	0	0	0	0	0	0	0	0	0	0	0	0
Firmicutes	0	0	0	0	0	0	0	0	0	0	0	0	0	0	0	0	0	0	0	0	0	0	0	0.0144103	0.00720513	0	0.0288205	0	0	0.00720513	0	0	0	0	0	0.0216154	0	0	0	0	0	0	0	0	0	0	0	0	0
Flavobacterium	0	0	0	0	0	0	0	0	0	0	0	0	0	0	0	0	0	0	0	0	0	0	0	0	0	0	0	0.0504359	0	0	0	0	0	0	0	0	0	0	0	0	0	0	0.0360257	0	0	0	0	0	0
Planctomycetales	0	0.00720513	0.0432308	0	0	0.00720513	0.0144103	0	0.00720513	0.00720513	0	0	0	0.0144103	0	0.0144103	0	0	0	0	0	0	0	0.00720513	0	0.0144103	0.0216154	0	0	0	0	0.00720513	0.00720513	0.00720513	0.00720513	0.0216154	0.0216154	0.0144103	0	0	0	0.00720513	0.00720513	0	0.0432308	0	0.00720513	0	0.0144103
Flavobacteriales	0	0	0	0	0	0	0	0	0	0	0	0	0	0	0	0	0	0	0	0	0	0	0	0	0	0	0	0	0	0	0	0	0	0	0	0	0	0	0	0	0	0	0	0	0	0	0	0	0
Hyphomicrobiales	0	0	0	0	0	0	0	0	0	0	0	0	0	0	0	0	0	0	0	0	0	0	0.057641	0	0	0	0	0	0	0	0	0.00720513	0	0	0	0	0	0	0	0	0	0	0	0	0	0	0	0	0
Myxococcales	0	0	0	0	0	0	0	0	0	0	0	0	0	0	0	0	0	0	0	0	0	0	0.00720513	0.00720513	0	0.00720513	0	0	0	0	0	0.0216154	0	0	0	0	0	0	0.0144103	0.00720513	0	0	0.0144103	0.00720513	0	0	0	0	0
Chitinophagaceae	0	0	0	0	0	0	0	0	0	0	0	0	0	0	0	0	0	0	0	0	0	0	0	0	0	0.00720513	0	0	0	0	0	0.00720513	0	0	0	0	0	0	0	0	0	0	0	0	0	0.0216154	0.00720513	0	0
Gammaproteobacteria	0	0	0	0	0	0	0	0	0	0.00720513	0	0	0	0	0	0	0	0	0	0	0	0	0	0	0	0	0	0	0	0	0	0	0	0	0	0	0	0	0	0	0	0	0	0	0	0	0	0	0
Chlamydiales	0	0.00720513	0	0	0	0	0	0	0	0	0	0	0	0	0.00720513	0.00720513	0	0	0	0	0	0	0	0	0	0	0	0	0	0	0	0	0	0	0	0	0	0	0	0	0	0	0	0	0	0	0	0	0
Hyphomicrobiales	0	0	0	0	0	0	0	0	0	0	0	0	0	0	0	0	0	0	0	0	0	0	0.0288205	0.0216154	0	0	0.0288205	0.00720513	0	0.00720513	0	0.0720513	0.0144103	0.0216154	0	0.00720513	0.0216154	0.00720513	0.0864616	0.0216154	0.057641	0.0792564	0.0936667	0.0864616	0	0	0	0.0216154	0
Bacteroidaceae	0	0	0	0	0	0	0	0	0	0	0	0	0	0	0	0	0	0	0	0	0	0	0.0360257	0	0.0792564	0	0	0.0216154	0	0	0	0.00720513	0	0	0	0	0	0	0.0144103	0	0	0	0	0	0	0	0	0	0
Planctomycetia	0	0	0	0.0216154	0	0.00720513	0	0.00720513	0	0	0	0.0216154	0	0	0	0	0	0	0	0	0	0	0	0.00720513	0	0	0.00720513	0	0	0	0	0	0.00720513	0.0144103	0	0.0360257	0	0	0	0	0	0	0	0	0	0	0	0	0
Deltaproteobacteria	0	0	0	0	0	0	0.0144103	0	0.00720513	0	0	0	0	0.00720513	0	0	0	0.00720513	0	0.0288205	0.0288205	0.00720513	0	0	0	0	0	0	0	0	0	0	0	0	0	0	0	0	0	0	0.00720513	0	0	0.00720513	0	0	0	0	0
Mycobacteriales	0	0	0	0	0	0	0	0	0	0	0	0	0	0	0	0	0	0	0	0	0	0	0.0288205	0	0.0288205	0	0.00720513	0	0	0	0.0216154	0.0360257	0.0144103	0	0	0.00720513	0	0	0.00720513	0.0144103	0.057641	0.0432308	0.0216154	0.0360257	0	0	0	0	0.00720513
Rickettsia	0	0	0	0	0	0	0	0	0	0	0	0	0	0	0	0	0	0	0	0	0	0	0.0144103	0.0144103	0.0144103	0.00720513	0	0	0	0	0	0	0	0	0	0	0	0	0	0	0.00720513	0.0288205	0	0	0.00720513	0	0	0.0360257	0
Alphaproteobacteria	0	0	0	0	0	0	0	0	0	0	0	0	0	0	0	0	0	0	0	0	0	0	0	0	0	0	0.00720513	0	0	0	0	0	0	0	0	0.00720513	0	0	0	0	0	0	0	0	0	0.0144103	0	0	0
Gammaproteobacteria	0	0	0	0	0	0	0	0	0	0	0	0	0	0.0432308	0	0	0	0	0	0	0	0	0	0	0	0	0	0	0	0	0	0	0	0	0	0	0	0	0	0	0	0	0	0	0	0	0	0	0
Mucilaginibacter	0	0	0	0	0	0	0	0	0	0	0	0	0	0	0	0	0	0	0	0	0	0	0.00720513	0.0144103	0	0	0.0216154	0.00720513	0	0.00720513	0.0288205	0.00720513	0.0432308	0	0.100872	0.00720513	0.0504359	0.00720513	0	0	0.0288205	0	0	0	0	0	0	0	0
Dysgonomonas gadei	0	0	0	0	0	0	0	0	0	0	0	0	0	0	0	0	0	0	0	0	0	0	0.194539	0	0.0144103	0	0	0	0	0	0	0	0	0	0	0	0	0	0	0	0	0	0	0	0	0	0	0	0
Planctomycetales	0	0	0	0	0	0	0.00720513	0	0	0	0	0	0	0.00720513	0	0	0	0	0	0	0	0	0	0	0	0	0	0	0	0	0	0	0	0.00720513	0	0	0	0	0	0	0	0	0	0	0.00720513	0	0.00720513	0	0
Alphaproteobacteria	0	0	0	0	0.00720513	0.0144103	0	0	0	0	0.0216154	0.0288205	0.0360257	0	0.00720513	0	0	0	0	0	0	0	0	0	0	0	0	0	0	0	0	0	0.00720513	0.0144103	0.0144103	0.0216154	0	0	0	0	0	0	0	0	0.0360257	0	0.0144103	0.00720513	0
Chitinophagaceae	0	0	0	0	0	0	0	0	0	0	0	0	0	0	0	0	0	0	0	0	0	0	0	0	0	0	0	0	0	0	0	0.00720513	0	0	0	0	0	0	0	0	0.00720513	0.0144103	0	0	0	0	0	0	0
Alphaproteobacteria	0	0	0	0	0	0	0	0	0	0	0	0	0	0	0	0	0	0	0	0	0	0	0.00720513	0	0.0144103	0	0.00720513	0	0	0	0	0	0	0	0	0.0144103	0	0	0	0	0	0	0	0	0	0	0	0	0
Legionellales	0	0	0	0	0	0	0	0	0	0	0	0	0	0	0	0	0	0	0	0	0	0	0	0	0	0	0	0	0	0	0	0	0	0	0	0	0	0	0	0	0	0	0	0	0	0	0	0	0
Acidiphilium	0	0.00720513	0	0	0	0	0	0	0	0	0	0	0	0	0	0	0	0	0	0	0	0	0	0	0	0	0	0	0	0	0	0	0	0	0	0	0	0	0	0	0	0	0	0	0	0	0	0.0648462	0
Bacteria	0	0	0	0	0	0	0	0	0	0	0	0	0	0	0	0	0	0	0	0	0	0	0	0.00720513	0	0	0	0	0	0	0	0	0	0	0	0	0	0	0	0	0	0	0	0	0	0.108077	0	0	0
Actinomycetia	0	0	0	0	0	0	0	0	0	0	0	0	0	0	0	0	0	0	0	0	0	0	0	0	0.0144103	0	0	0.00720513	0	0	0	0	0	0	0	0	0	0	0.0144103	0	0	0.00720513	0.0216154	0.0144103	0	0.00720513	0	0	0
Anaeromyxobacter	0	0	0	0	0	0	0	0	0	0	0	0	0	0	0	0	0	0	0	0	0	0	0	0	0	0	0.187333	0	0	0	0	0	0.0144103	0	0	0	0	0	0	0	0	0	0	0	0	0	0	0	0
Cyanobacteria	0	0	0	0	0	0	0	0	0	0	0	0	0	0	0	0	0	0	0	0	0	0	0	0	0	0	0	0	0	0	0	0	0	0.00720513	0.115282	0.0144103	0	0.00720513	0	0	0	0	0	0	0	0	0	0	0
Ktedonobacterales	0	0	0	0	0	0	0	0	0	0	0	0	0	0.00720513	0	0	0	0	0	0	0	0	0	0	0	0	0	0	0	0	0	0	0	0	0	0	0	0	0	0	0	0	0	0	0	0	0	0	0
Dongia	0	0	0	0	0	0	0	0	0	0	0	0	0	0	0	0	0	0	0	0	0	0	0	0	0	0.0144103	0.0216154	0	0	0	0	0.0144103	0	0	0	0	0	0	0	0	0.0144103	0	0	0	0	0	0	0	0
Chloroflexales	0	0	0	0	0	0	0	0	0	0	0	0	0	0	0	0	0	0	0	0	0	0	0.00720513	0	0	0	0	0	0	0	0.0144103	0	0	0	0	0	0	0	0.0144103	0	0.0432308	0.0216154	0.0288205	0	0	0	0	0	0
Oxalobacteraceae	0.00720513	0	0	0	0	0.00720513	0	0	0	0.00720513	0	0	0	0	0	0	0	0	0.0432308	0.00720513	0	0	0.00720513	0	0	0	0	0	0	0	0	0.0144103	0.057641	0	0	0	0	0.0288205	0.0360257	0.00720513	0.00720513	0	0	0.0144103	0	0	0	0	0
Ktedonobacterales	0	0	0	0	0	0	0	0	0	0	0	0	0	0	0	0	0	0	0	0	0	0	0	0	0	0	0	0	0	0	0	0	0	0	0	0	0	0	0	0	0	0	0	0	0	0	0	0	0
Spirosoma	0	0	0	0	0	0	0	0	0	0	0	0	0	0	0	0	0	0	0	0	0	0	0	0.0144103	0.0288205	0.00720513	0	0	0.00720513	0	0.00720513	0.00720513	0	0.00720513	0	0	0.00720513	0.0144103	0.0360257	0.00720513	0.0360257	0	0	0.0144103	0	0	0	0	0
Alphaproteobacteria	0	0	0	0	0	0	0.00720513	0	0.0216154	0	0.00720513	0	0	0.0144103	0	0	0.0144103	0	0	0	0	0	0	0	0.00720513	0	0	0	0	0	0	0	0	0	0	0	0	0.00720513	0.0216154	0	0	0	0	0.00720513	0	0	0	0	0
Gammaproteobacteria	0	0	0	0	0	0	0	0	0	0	0	0	0	0	0	0	0	0	0	0	0	0	0	0	0	0	0	0	0	0	0	0	0	0	0	0	0	0	0	0	0	0	0	0	0.00720513	0	0	0.0216154	0
[truncated: 1,395 more rows]
[truncated: 44 more columns]

## Sheet: Table S2b
Supplementary Table 2. Bacterial and fungal OTU table of D. spatulata mucilage and surrounding plants
[truncated: 3,740 more rows]
[truncated: 44 more columns]

[truncated: 9 more sheets: Table S3, Table S4, Table S5, Table S6, Table S7, Table S8, Table S9, Table S10, Table S11]
