# Supplementary material for: An acidophilic fungus promotes prey digestion in a carnivorous plant
Source: Nat Microbiol. 2024 Aug 1;9(10):2522–37. doi: 10.1038/s41564-024-01766-y (PMC11445062; doi:10.1038/s41564-024-01766-y)
Supplement: Supplementary file 6 — Statistical source data. [file 41564_2024_1766_MOESM6_ESM.xlsx]

## Sheet: Fig. 1c
Name	Site	Map_Site	Habitat	Longitude	Latitude	Shannon	ITS_16S
Shumei-Mucilage1	Shumei	Shumei	Mucilage	121.861	25.1015	4.90493	ITS
Shumei-Mucilage2	Shumei	Shumei	Mucilage	121.861	25.1015	4.43819	ITS
Shumei-Mucilage3	Shumei	Shumei	Mucilage	121.861	25.1015	3.9111	ITS
Shumei-Mucilage4	Shumei	Shumei	Mucilage	121.861	25.1015	4.04694	ITS
Shumei-Mucilage5	Shumei	Shumei	Mucilage	121.861	25.1015	3.74355	ITS
Shumei-Mucilage6	Shumei	Shumei	Mucilage	121.861	25.1015	3.50343	ITS
Shumei-Mucilage7	Shumei	Shumei	Mucilage	121.861	25.1015	4.31361	ITS
Shumei-Mucilage8	Shumei	Shumei	Mucilage	121.861	25.1015	3.71621	ITS
Shumei-Mucilage9	Shumei	Shumei	Mucilage	121.861	25.1015	3.9489	ITS
Shumei-Mucilage10	Shumei	Shumei	Mucilage	121.861	25.1015	4.28589	ITS
Shumei-Moss1	Shumei	Shumei	Moss	121.861	25.1015	3.10155	ITS
Shumei-Moss2	Shumei	Shumei	Moss	121.861	25.1015	4.016	ITS
Shumei-Moss3	Shumei	Shumei	Moss	121.861	25.1015	3.51543	ITS
Shumei-Moss4	Shumei	Shumei	Moss	121.861	25.1015	4.95167	ITS
Shumei-Moss5	Shumei	Shumei	Moss	121.861	25.1015	3.93008	ITS
Shumei-Moss6	Shumei	Shumei	Moss	121.861	25.1015	4.4801	ITS
Shumei-Plant1	Shumei	Shumei	Plant	121.861	25.1015	3.97909	ITS
Shumei-Plant2	Shumei	Shumei	Plant	121.861	25.1015	4.74699	ITS
Shumei-Plant3	Shumei	Shumei	Plant	121.861	25.1015	4.35652	ITS
Shumei-Plant4	Shumei	Shumei	Plant	121.861	25.1015	4.56211	ITS
Shumei-Plant5	Shumei	Shumei	Plant	121.861	25.1015	4.69413	ITS
Shumei-Plant6	Shumei	Shumei	Plant	121.861	25.1015	4.36887	ITS
Shuangxi--Mucilage1	Shuangxi	ShuangxiI	Mucilage	121.843	25.0662	3.68126	ITS
Shuangxi-Mucilage2	Shuangxi	ShuangxiI	Mucilage	121.843	25.0662	3.43962	ITS
Shuangxi-Mucilage3	Shuangxi	ShuangxiI	Mucilage	121.843	25.0662	3.79106	ITS
Shuangxi-Mucilage4	Shuangxi	ShuangxiI	Mucilage	121.843	25.0662	4.02471	ITS
Shuangxi-Mucilage5	Shuangxi	ShuangxiI	Mucilage	121.843	25.0662	3.65581	ITS
Shuangxi-Mucilage6	Shuangxi	ShuangxiI	Mucilage	121.843	25.0662	4.16824	ITS
Shuangxi-Mucilage7	Shuangxi	ShuangxiI	Mucilage	121.843	25.0662	3.86099	ITS
Shuangxi-Mucilage8	Shuangxi	ShuangxiI	Mucilage	121.843	25.0662	4.19485	ITS
Shuangxi-Mucilage9	Shuangxi	ShuangxiI	Mucilage	121.843	25.0662	3.71784	ITS
Shuangxi-Mucilage10	Shuangxi	ShuangxiI	Mucilage	121.843	25.0662	3.74281	ITS
Shuangxi-Moss2	Shuangxi	ShuangxiI	Moss	121.843	25.0662	4.92307	ITS
Shuangxi-Moss3	Shuangxi	ShuangxiI	Moss	121.843	25.0662	3.96627	ITS
Shuangxi-Moss4	Shuangxi	ShuangxiI	Moss	121.843	25.0662	4.59383	ITS
Shuangxi-Moss5	Shuangxi	ShuangxiI	Moss	121.843	25.0662	5.10142	ITS
Shuangxi-Moss6	Shuangxi	ShuangxiI	Moss	121.843	25.0662	4.28855	ITS
Shuangxi-Plant1	Shuangxi	ShuangxiI	Plant	121.843	25.0662	4.89673	ITS
Shuangxi-Plant2	Shuangxi	ShuangxiI	Plant	121.843	25.0662	5.00738	ITS
Shuangxi-Plant3	Shuangxi	ShuangxiI	Plant	121.843	25.0662	4.95627	ITS
Shuangxi-Plant4	Shuangxi	ShuangxiI	Plant	121.843	25.0662	4.71133	ITS
Shuangxi-Plant5	Shuangxi	ShuangxiI	Plant	121.843	25.0662	4.71964	ITS
Shuangxi-Plant6	Shuangxi	ShuangxiI	Plant	121.843	25.0662	5.08162	ITS
Yangmingshan-Moss5	Yangmingshan2	Yangmingshan	Moss	121.558	25.1769	4.42887	ITS
Yangmingshan-Moss6	Yangmingshan2	Yangmingshan	Moss	121.558	25.1769	4.74856	ITS
Yangmingshan-Moss7	Yangmingshan2	Yangmingshan	Moss	121.558	25.1769	4.34702	ITS
Yangmingshan-Moss8	Yangmingshan2	Yangmingshan	Moss	121.558	25.1769	4.75248	ITS
Yangmingshan-Plant5	Yangmingshan2	Yangmingshan	Plant	121.558	25.1769	0.980481	ITS
Yangmingshan-Plant6	Yangmingshan2	Yangmingshan	Plant	121.558	25.1769	4.08629	ITS
Yangmingshan-Plant7	Yangmingshan2	Yangmingshan	Plant	121.558	25.1769	4.03022	ITS
Yangmingshan-Plant8	Yangmingshan2	Yangmingshan	Plant	121.558	25.1769	5.02692	ITS
Yangmingshan-Mucilage1	Yangmingshan1	Yangmingshan	Mucilage	121.555	25.181	2.43181	ITS
Yangmingshan-Mucilage2	Yangmingshan1	Yangmingshan	Mucilage	121.555	25.181	2.26202	ITS
Yangmingshan-Mucilage3	Yangmingshan1	Yangmingshan	Mucilage	121.555	25.181	3.02471	ITS
Yangmingshan-Mucilage4	Yangmingshan1	Yangmingshan	Mucilage	121.555	25.181	3.1342	ITS
Yangmingshan-Mucilage5	Yangmingshan1	Yangmingshan	Mucilage	121.555	25.181	2.12882	ITS
Yangmingshan-Mucilage6	Yangmingshan1	Yangmingshan	Mucilage	121.555	25.181	3.34548	ITS
Yangmingshan-Mucilage7	Yangmingshan1	Yangmingshan	Mucilage	121.555	25.181	2.64212	ITS
Yangmingshan-Mucilage8	Yangmingshan1	Yangmingshan	Mucilage	121.555	25.181	3.2821	ITS
Yangmingshan-Moss1	Yangmingshan1	Yangmingshan	Moss	121.555	25.181	3.73571	ITS
Yangmingshan-Moss2	Yangmingshan1	Yangmingshan	Moss	121.555	25.181	3.47059	ITS
Yangmingshan-Moss3	Yangmingshan1	Yangmingshan	Moss	121.555	25.181	4.1353	ITS
Yangmingshan-Moss4	Yangmingshan1	Yangmingshan	Moss	121.555	25.181	4.60019	ITS
Yangmingshan-Plant1	Yangmingshan1	Yangmingshan	Plant	121.555	25.181	4.50486	ITS
Yangmingshan-Plant2	Yangmingshan1	Yangmingshan	Plant	121.555	25.181	3.87219	ITS
Yangmingshan-Plant3	Yangmingshan1	Yangmingshan	Plant	121.555	25.181	4.18905	ITS
Yangmingshan-Plant4	Yangmingshan1	Yangmingshan	Plant	121.555	25.181	4.25562	ITS
Yangmingshan-Mucilage18	Yangmingshan3	Yangmingshan	Mucilage	121.549	25.18	2.04563	ITS
Yangmingshan-Mucilage19	Yangmingshan3	Yangmingshan	Mucilage	121.549	25.18	2.77647	ITS
Yangmingshan-Mucilage20	Yangmingshan3	Yangmingshan	Mucilage	121.549	25.18	2.23078	ITS
Yangmingshan-Mucilage21	Yangmingshan3	Yangmingshan	Mucilage	121.549	25.18	3.00185	ITS
Yangmingshan-Mucilage23	Yangmingshan3	Yangmingshan	Mucilage	121.549	25.18	2.65953	ITS
Yangmingshan-Mucilage24	Yangmingshan3	Yangmingshan	Mucilage	121.549	25.18	2.8382	ITS
Yangmingshan-Moss10	Yangmingshan3	Yangmingshan	Moss	121.549	25.18	4.4565	ITS
Yangmingshan-Moss11	Yangmingshan3	Yangmingshan	Moss	121.549	25.18	4.18082	ITS
Yangmingshan-Plant9	Yangmingshan3	Yangmingshan	Plant	121.549	25.18	3.74893	ITS
Yangmingshan-Plant12	Yangmingshan3	Yangmingshan	Plant	121.549	25.18	4.68296	ITS
Yangmingshan-Mucilage9	Yangmingshan2	Yangmingshan	Mucilage	121.558	25.1769	2.42675	ITS
Yangmingshan-Mucilage10	Yangmingshan2	Yangmingshan	Mucilage	121.558	25.1769	2.04746	ITS
Yangmingshan-Mucilage11	Yangmingshan2	Yangmingshan	Mucilage	121.558	25.1769	2.1131	ITS
Yangmingshan-Mucilage13	Yangmingshan2	Yangmingshan	Mucilage	121.558	25.1769	2.91615	ITS
Yangmingshan-Mucilage14	Yangmingshan2	Yangmingshan	Mucilage	121.558	25.1769	2.09033	ITS
Yangmingshan-Mucilage15	Yangmingshan2	Yangmingshan	Mucilage	121.558	25.1769	2.87167	ITS
Shuangxi-Moss1	Shuangxi	ShuangxiI	Moss	121.843	25.0662	4.65949	ITS
Yangmingshan-Mucilage17	Yangmingshan3	Yangmingshan	Mucilage	121.549	25.18	3.16559	ITS
Yangmingshan-Mucilage22	Yangmingshan3	Yangmingshan	Mucilage	121.549	25.18	3.54343	ITS
Yangmingshan-Moss9	Yangmingshan3	Yangmingshan	Moss	121.549	25.18	4.62389	ITS
Yangmingshan-Moss12	Yangmingshan3	Yangmingshan	Moss	121.549	25.18	4.4755	ITS
Yangmingshan-Plant10	Yangmingshan3	Yangmingshan	Plant	121.549	25.18	4.73956	ITS
Yangmingshan-Plant11	Yangmingshan3	Yangmingshan	Plant	121.549	25.18	4.62522	ITS
Yangmingshan-Mucilage12	Yangmingshan2	Yangmingshan	Mucilage	121.558	25.1769	2.93985	ITS
Yangmingshan-Mucilage16	Yangmingshan2	Yangmingshan	Mucilage	121.558	25.1769	3.93903	ITS
Shuangxi-Mucilage1	Shuangxi	Shuangxi	Mucilage	121.843	25.0662	4.65221	16S
Shuangxi-Mucilage2	Shuangxi	Shuangxi	Mucilage	121.843	25.0662	4.20761	16S
Shuangxi-Mucilage3	Shuangxi	Shuangxi	Mucilage	121.843	25.0662	3.93376	16S
Shuangxi-Mucilage4	Shuangxi	Shuangxi	Mucilage	121.843	25.0662	3.96391	16S
Shuangxi-Mucilage5	Shuangxi	Shuangxi	Mucilage	121.843	25.0662	3.77753	16S
Shuangxi-Mucilage6	Shuangxi	Shuangxi	Mucilage	121.843	25.0662	4.17957	16S
Shuangxi-Mucilage7	Shuangxi	Shuangxi	Mucilage	121.843	25.0662	4.08096	16S
Shuangxi-Mucilage8	Shuangxi	Shuangxi	Mucilage	121.843	25.0662	3.77307	16S
Shuangxi-Mucilage9	Shuangxi	Shuangxi	Mucilage	121.843	25.0662	4.13027	16S
Shuangxi-Mucilage10	Shuangxi	Shuangxi	Mucilage	121.843	25.0662	4.26779	16S
Shuangxi-Moss1	Shuangxi	Shuangxi	Moss	121.843	25.0662	2.87265	16S
Shuangxi-Moss2	Shuangxi	Shuangxi	Moss	121.843	25.0662	3.77452	16S
Shuangxi-Moss3	Shuangxi	Shuangxi	Moss	121.843	25.0662	2.95259	16S
Shuangxi-Moss4	Shuangxi	Shuangxi	Moss	121.843	25.0662	4.23319	16S
Shuangxi-Moss5	Shuangxi	Shuangxi	Moss	121.843	25.0662	3.47579	16S
Shuangxi-Moss6	Shuangxi	Shuangxi	Moss	121.843	25.0662	3.83726	16S
Shuangxi-Plant1	Shuangxi	Shuangxi	Plant	121.843	25.0662	4.06016	16S
Shuangxi-Plant2	Shuangxi	Shuangxi	Plant	121.843	25.0662	3.98017	16S
Shuangxi-Plant3	Shuangxi	Shuangxi	Plant	121.843	25.0662	3.85788	16S
Shuangxi-Plant4	Shuangxi	Shuangxi	Plant	121.843	25.0662	3.6162	16S
Shuangxi-Plant5	Shuangxi	Shuangxi	Plant	121.843	25.0662	3.9212	16S
Shuangxi-Plant6	Shuangxi	Shuangxi	Plant	121.843	25.0662	4.02	16S
Shumei-Mucilage1	Shumei	Shumei	Mucilage	121.861	25.1015	5.31065	16S
Shumei-Mucilage2	Shumei	Shumei	Mucilage	121.861	25.1015	5.40713	16S
Shumei-Mucilage3	Shumei	Shumei	Mucilage	121.861	25.1015	4.72747	16S
Shumei-Mucilage4	Shumei	Shumei	Mucilage	121.861	25.1015	4.15832	16S
Shumei-Mucilage5	Shumei	Shumei	Mucilage	121.861	25.1015	5.3811	16S
Shumei-Mucilage6	Shumei	Shumei	Mucilage	121.861	25.1015	4.8743	16S
Shumei-Mucilage7	Shumei	Shumei	Mucilage	121.861	25.1015	2.88663	16S
Shumei-Mucilage8	Shumei	Shumei	Mucilage	121.861	25.1015	4.57365	16S
Shumei-Mucilage9	Shumei	Shumei	Mucilage	121.861	25.1015	3.718	16S
Shumei-Mucilage10	Shumei	Shumei	Mucilage	121.861	25.1015	5.22745	16S
Shumei-Moss1	Shumei	Shumei	Moss	121.861	25.1015	5.38014	16S
Shumei-Moss2	Shumei	Shumei	Moss	121.861	25.1015	5.29657	16S
Shumei-Moss3	Shumei	Shumei	Moss	121.861	25.1015	4.89128	16S
Shumei-Moss4	Shumei	Shumei	Moss	121.861	25.1015	5.37325	16S
Shumei-Moss5	Shumei	Shumei	Moss	121.861	25.1015	5.29531	16S
Shumei-Moss6	Shumei	Shumei	Moss	121.861	25.1015	5.17785	16S
Shumei-Plant1	Shumei	Shumei	Plant	121.861	25.1015	4.94352	16S
Shumei-Plant2	Shumei	Shumei	Plant	121.861	25.1015	4.64386	16S
Shumei-Plant3	Shumei	Shumei	Plant	121.861	25.1015	4.96047	16S
Shumei-Plant4	Shumei	Shumei	Plant	121.861	25.1015	5.20641	16S
Shumei-Plant5	Shumei	Shumei	Plant	121.861	25.1015	4.83082	16S
Shumei-Plant6	Shumei	Shumei	Plant	121.861	25.1015	5.07764	16S
Yangmingshan-Mucilage17	Yangmingshan3	Yangmingshan	Mucilage	121.549	25.18	4.49611	16S
Yangmingshan-Mucilage18	Yangmingshan3	Yangmingshan	Mucilage	121.549	25.18	4.71859	16S
Yangmingshan-Mucilage19	Yangmingshan3	Yangmingshan	Mucilage	121.549	25.18	3.71293	16S
Yangmingshan-Mucilage20	Yangmingshan3	Yangmingshan	Mucilage	121.549	25.18	4.35467	16S
Yangmingshan-Mucilage21	Yangmingshan3	Yangmingshan	Mucilage	121.549	25.18	3.88727	16S
Yangmingshan-Mucilage22	Yangmingshan3	Yangmingshan	Mucilage	121.549	25.18	3.89207	16S
Yangmingshan-Mucilage23	Yangmingshan3	Yangmingshan	Mucilage	121.549	25.18	3.65237	16S
Yangmingshan-Mucilage24	Yangmingshan3	Yangmingshan	Mucilage	121.549	25.18	3.85393	16S
Yangmingshan-Moss9	Yangmingshan3	Yangmingshan	Moss	121.549	25.18	4.20477	16S
Yangmingshan-Moss10	Yangmingshan3	Yangmingshan	Moss	121.549	25.18	4.10335	16S
Yangmingshan-Moss11	Yangmingshan3	Yangmingshan	Moss	121.549	25.18	3.92785	16S
Yangmingshan-Moss12	Yangmingshan3	Yangmingshan	Moss	121.549	25.18	4.17961	16S
Yangmingshan-Plant9	Yangmingshan3	Yangmingshan	Plant	121.549	25.18	4.27288	16S
Yangmingshan-Plant10	Yangmingshan3	Yangmingshan	Plant	121.549	25.18	3.91945	16S
Yangmingshan-Plant11	Yangmingshan3	Yangmingshan	Plant	121.549	25.18	3.98823	16S
Yangmingshan-Plant12	Yangmingshan3	Yangmingshan	Plant	121.549	25.18	4.23469	16S
Yangmingshan-Mucilage9	Yangmingshan2	Yangmingshan	Mucilage	121.558	25.1769	4.36187	16S
Yangmingshan-Mucilage10	Yangmingshan2	Yangmingshan	Mucilage	121.558	25.1769	4.23668	16S
Yangmingshan-Mucilage11	Yangmingshan2	Yangmingshan	Mucilage	121.558	25.1769	4.21863	16S
Yangmingshan-Mucilage12	Yangmingshan2	Yangmingshan	Mucilage	121.558	25.1769	4.14847	16S
Yangmingshan-Mucilage13	Yangmingshan2	Yangmingshan	Mucilage	121.558	25.1769	3.99152	16S
Yangmingshan-Mucilage14	Yangmingshan2	Yangmingshan	Mucilage	121.558	25.1769	4.20718	16S
Yangmingshan-Mucilage15	Yangmingshan2	Yangmingshan	Mucilage	121.558	25.1769	4.77154	16S
Yangmingshan-Mucilage16	Yangmingshan2	Yangmingshan	Mucilage	121.558	25.1769	4.42747	16S
Yangmingshan-Moss5	Yangmingshan2	Yangmingshan	Moss	121.558	25.1769	4.84822	16S
Yangmingshan-Moss6	Yangmingshan2	Yangmingshan	Moss	121.558	25.1769	4.43267	16S
Yangmingshan-Moss7	Yangmingshan2	Yangmingshan	Moss	121.558	25.1769	4.44669	16S
Yangmingshan-Moss8	Yangmingshan2	Yangmingshan	Moss	121.558	25.1769	4.57201	16S
Yangmingshan-Plant5	Yangmingshan2	Yangmingshan	Plant	121.558	25.1769	4.08043	16S
Yangmingshan-Plant6	Yangmingshan2	Yangmingshan	Plant	121.558	25.1769	4.26851	16S
Yangmingshan-Plant7	Yangmingshan2	Yangmingshan	Plant	121.558	25.1769	4.21292	16S
Yangmingshan-Plant8	Yangmingshan2	Yangmingshan	Plant	121.558	25.1769	4.62935	16S
Yangmingshan-Mucilage1	Yangmingshan1	Yangmingshan	Mucilage	121.555	25.181	3.8682	16S
Yangmingshan-Mucilage2	Yangmingshan1	Yangmingshan	Mucilage	121.555	25.181	4.38578	16S
Yangmingshan-Mucilage3	Yangmingshan1	Yangmingshan	Mucilage	121.555	25.181	4.19475	16S
Yangmingshan-Mucilage4	Yangmingshan1	Yangmingshan	Mucilage	121.555	25.181	3.70187	16S
Yangmingshan-Mucilage5	Yangmingshan1	Yangmingshan	Mucilage	121.555	25.181	4.28249	16S
Yangmingshan-Mucilage6	Yangmingshan1	Yangmingshan	Mucilage	121.555	25.181	4.64499	16S
Yangmingshan-Mucilage7	Yangmingshan1	Yangmingshan	Mucilage	121.555	25.181	2.66599	16S
Yangmingshan-Mucilage8	Yangmingshan1	Yangmingshan	Mucilage	121.555	25.181	4.569	16S
Yangmingshan-Moss1	Yangmingshan1	Yangmingshan	Moss	121.555	25.181	3.72228	16S
Yangmingshan-Moss2	Yangmingshan1	Yangmingshan	Moss	121.555	25.181	4.15937	16S
Yangmingshan-Moss3	Yangmingshan1	Yangmingshan	Moss	121.555	25.181	4.0439	16S
Yangmingshan-Moss4	Yangmingshan1	Yangmingshan	Moss	121.555	25.181	4.32997	16S
Yangmingshan-Plant1	Yangmingshan1	Yangmingshan	Plant	121.555	25.181	4.97069	16S
Yangmingshan-Plant2	Yangmingshan1	Yangmingshan	Plant	121.555	25.181	4.46138	16S
Yangmingshan-Plant3	Yangmingshan1	Yangmingshan	Plant	121.555	25.181	3.85356	16S
Yangmingshan-Plant4	Yangmingshan1	Yangmingshan	Plant	121.555	25.181	4.47755	16S
