# Supplementary material for: An acidophilic fungus promotes prey digestion in a carnivorous plant
Source: Nat Microbiol. 2024 Aug 1;9(10):2522–37. doi: 10.1038/s41564-024-01766-y (PMC11445062; doi:10.1038/s41564-024-01766-y)
Supplement: Supplementary file 7 — Statistical source data. [file 41564_2024_1766_MOESM7_ESM.xlsx]

## Sheet: Fig. 2a
OTU	Sample	Abundance	Habitat	Kingdom	Phylum	Class	Order	Family	Genus	Species	group0	group
Otu1	SH0228	66.4259	Mucilage	Fungi	Ascomycota	Dothideomycetes	Mycosphaerellales	Teratosphaeriaceae	Acrodontium	Acrodontium crateriforme	Otu1 Acrodontium crateriforme (f)	Acrodontium crateriforme (f)
Otu1	SH0224	66.4031	Mucilage	Fungi	Ascomycota	Dothideomycetes	Mycosphaerellales	Teratosphaeriaceae	Acrodontium	Acrodontium crateriforme	Otu1 Acrodontium crateriforme (f)	Acrodontium crateriforme (f)
Otu1	SH0225	65.9317	Mucilage	Fungi	Ascomycota	Dothideomycetes	Mycosphaerellales	Teratosphaeriaceae	Acrodontium	Acrodontium crateriforme	Otu1 Acrodontium crateriforme (f)	Acrodontium crateriforme (f)
Otu1	SH0208	65.0802	Mucilage	Fungi	Ascomycota	Dothideomycetes	Mycosphaerellales	Teratosphaeriaceae	Acrodontium	Acrodontium crateriforme	Otu1 Acrodontium crateriforme (f)	Acrodontium crateriforme (f)
Otu1	SH0210	63.7041	Mucilage	Fungi	Ascomycota	Dothideomycetes	Mycosphaerellales	Teratosphaeriaceae	Acrodontium	Acrodontium crateriforme	Otu1 Acrodontium crateriforme (f)	Acrodontium crateriforme (f)
Otu1	SH0177	62.8222	Mucilage	Fungi	Ascomycota	Dothideomycetes	Mycosphaerellales	Teratosphaeriaceae	Acrodontium	Acrodontium crateriforme	Otu1 Acrodontium crateriforme (f)	Acrodontium crateriforme (f)
Otu1	SH0174	62.5865	Mucilage	Fungi	Ascomycota	Dothideomycetes	Mycosphaerellales	Teratosphaeriaceae	Acrodontium	Acrodontium crateriforme	Otu1 Acrodontium crateriforme (f)	Acrodontium crateriforme (f)
Otu1	SH0223	60.6097	Mucilage	Fungi	Ascomycota	Dothideomycetes	Mycosphaerellales	Teratosphaeriaceae	Acrodontium	Acrodontium crateriforme	Otu1 Acrodontium crateriforme (f)	Acrodontium crateriforme (f)
Otu1	SH0213	57.9183	Mucilage	Fungi	Ascomycota	Dothideomycetes	Mycosphaerellales	Teratosphaeriaceae	Acrodontium	Acrodontium crateriforme	Otu1 Acrodontium crateriforme (f)	Acrodontium crateriforme (f)
Otu1	SH0173	56.6487	Mucilage	Fungi	Ascomycota	Dothideomycetes	Mycosphaerellales	Teratosphaeriaceae	Acrodontium	Acrodontium crateriforme	Otu1 Acrodontium crateriforme (f)	Acrodontium crateriforme (f)
Otu1	SH0214	53.7824	Mucilage	Fungi	Ascomycota	Dothideomycetes	Mycosphaerellales	Teratosphaeriaceae	Acrodontium	Acrodontium crateriforme	Otu1 Acrodontium crateriforme (f)	Acrodontium crateriforme (f)
Otu1	SH0211	51.7296	Mucilage	Fungi	Ascomycota	Dothideomycetes	Mycosphaerellales	Teratosphaeriaceae	Acrodontium	Acrodontium crateriforme	Otu1 Acrodontium crateriforme (f)	Acrodontium crateriforme (f)
Otu1	SH0209	51.3875	Mucilage	Fungi	Ascomycota	Dothideomycetes	Mycosphaerellales	Teratosphaeriaceae	Acrodontium	Acrodontium crateriforme	Otu1 Acrodontium crateriforme (f)	Acrodontium crateriforme (f)
Otu1	SH0179	50.8173	Mucilage	Fungi	Ascomycota	Dothideomycetes	Mycosphaerellales	Teratosphaeriaceae	Acrodontium	Acrodontium crateriforme	Otu1 Acrodontium crateriforme (f)	Acrodontium crateriforme (f)
Otu1	SH0229	49.2967	Mucilage	Fungi	Ascomycota	Dothideomycetes	Mycosphaerellales	Teratosphaeriaceae	Acrodontium	Acrodontium crateriforme	Otu1 Acrodontium crateriforme (f)	Acrodontium crateriforme (f)
Otu1	SH0226	48.8482	Mucilage	Fungi	Ascomycota	Dothideomycetes	Mycosphaerellales	Teratosphaeriaceae	Acrodontium	Acrodontium crateriforme	Otu1 Acrodontium crateriforme (f)	Acrodontium crateriforme (f)
Otu1	SH0227	48.7265	Mucilage	Fungi	Ascomycota	Dothideomycetes	Mycosphaerellales	Teratosphaeriaceae	Acrodontium	Acrodontium crateriforme	Otu1 Acrodontium crateriforme (f)	Acrodontium crateriforme (f)
Otu1	SH0175	47.951	Mucilage	Fungi	Ascomycota	Dothideomycetes	Mycosphaerellales	Teratosphaeriaceae	Acrodontium	Acrodontium crateriforme	Otu1 Acrodontium crateriforme (f)	Acrodontium crateriforme (f)
Otu1	SH0176	44.3245	Mucilage	Fungi	Ascomycota	Dothideomycetes	Mycosphaerellales	Teratosphaeriaceae	Acrodontium	Acrodontium crateriforme	Otu1 Acrodontium crateriforme (f)	Acrodontium crateriforme (f)
Otu1	SH0207	42.5986	Mucilage	Fungi	Ascomycota	Dothideomycetes	Mycosphaerellales	Teratosphaeriaceae	Acrodontium	Acrodontium crateriforme	Otu1 Acrodontium crateriforme (f)	Acrodontium crateriforme (f)
Otu1	SH0106	41.0477	Mucilage	Fungi	Ascomycota	Dothideomycetes	Mycosphaerellales	Teratosphaeriaceae	Acrodontium	Acrodontium crateriforme	Otu1 Acrodontium crateriforme (f)	Acrodontium crateriforme (f)
Otu1	SH0108	39.4815	Mucilage	Fungi	Ascomycota	Dothideomycetes	Mycosphaerellales	Teratosphaeriaceae	Acrodontium	Acrodontium crateriforme	Otu1 Acrodontium crateriforme (f)	Acrodontium crateriforme (f)
Otu1	SH0180	38.3867	Mucilage	Fungi	Ascomycota	Dothideomycetes	Mycosphaerellales	Teratosphaeriaceae	Acrodontium	Acrodontium crateriforme	Otu1 Acrodontium crateriforme (f)	Acrodontium crateriforme (f)
Otu1	SH0178	38.1966	Mucilage	Fungi	Ascomycota	Dothideomycetes	Mycosphaerellales	Teratosphaeriaceae	Acrodontium	Acrodontium crateriforme	Otu1 Acrodontium crateriforme (f)	Acrodontium crateriforme (f)
Otu1	SH0212	36.2503	Mucilage	Fungi	Ascomycota	Dothideomycetes	Mycosphaerellales	Teratosphaeriaceae	Acrodontium	Acrodontium crateriforme	Otu1 Acrodontium crateriforme (f)	Acrodontium crateriforme (f)
Otu1	SH0135	35.9842	Mucilage	Fungi	Ascomycota	Dothideomycetes	Mycosphaerellales	Teratosphaeriaceae	Acrodontium	Acrodontium crateriforme	Otu1 Acrodontium crateriforme (f)	Acrodontium crateriforme (f)
Otu1	SH0139	35.9082	Mucilage	Fungi	Ascomycota	Dothideomycetes	Mycosphaerellales	Teratosphaeriaceae	Acrodontium	Acrodontium crateriforme	Otu1 Acrodontium crateriforme (f)	Acrodontium crateriforme (f)
Otu1	SH0136	35.3988	Mucilage	Fungi	Ascomycota	Dothideomycetes	Mycosphaerellales	Teratosphaeriaceae	Acrodontium	Acrodontium crateriforme	Otu1 Acrodontium crateriforme (f)	Acrodontium crateriforme (f)
Otu1	SH0144	35.1479	Mucilage	Fungi	Ascomycota	Dothideomycetes	Mycosphaerellales	Teratosphaeriaceae	Acrodontium	Acrodontium crateriforme	Otu1 Acrodontium crateriforme (f)	Acrodontium crateriforme (f)
Otu1	SH0105	33.4448	Mucilage	Fungi	Ascomycota	Dothideomycetes	Mycosphaerellales	Teratosphaeriaceae	Acrodontium	Acrodontium crateriforme	Otu1 Acrodontium crateriforme (f)	Acrodontium crateriforme (f)
Otu1	SH0143	29.9551	Mucilage	Fungi	Ascomycota	Dothideomycetes	Mycosphaerellales	Teratosphaeriaceae	Acrodontium	Acrodontium crateriforme	Otu1 Acrodontium crateriforme (f)	Acrodontium crateriforme (f)
Otu1	SH0103	29.9095	Mucilage	Fungi	Ascomycota	Dothideomycetes	Mycosphaerellales	Teratosphaeriaceae	Acrodontium	Acrodontium crateriforme	Otu1 Acrodontium crateriforme (f)	Acrodontium crateriforme (f)
Otu1	SH0230	29.6586	Mucilage	Fungi	Ascomycota	Dothideomycetes	Mycosphaerellales	Teratosphaeriaceae	Acrodontium	Acrodontium crateriforme	Otu1 Acrodontium crateriforme (f)	Acrodontium crateriforme (f)
Otu1	SH0137	28.579	Mucilage	Fungi	Ascomycota	Dothideomycetes	Mycosphaerellales	Teratosphaeriaceae	Acrodontium	Acrodontium crateriforme	Otu1 Acrodontium crateriforme (f)	Acrodontium crateriforme (f)
Otu2	SH0171	28.5258	Plant	Fungi	Ascomycota	Dothideomycetes	Pleosporales	Didymellaceae	Unidentified	Unidentified	Otu2 Didymellaceae (f)	Didymellaceae (f)
Otu2	SH0186	28.3433	Plant	Fungi	Ascomycota	Dothideomycetes	Pleosporales	Didymellaceae	Unidentified	Unidentified	Otu2 Didymellaceae (f)	Didymellaceae (f)
Otu1	SH0140	28.1305	Mucilage	Fungi	Ascomycota	Dothideomycetes	Mycosphaerellales	Teratosphaeriaceae	Acrodontium	Acrodontium crateriforme	Otu1 Acrodontium crateriforme (f)	Acrodontium crateriforme (f)
Otu1	SH0109	27.5831	Mucilage	Fungi	Ascomycota	Dothideomycetes	Mycosphaerellales	Teratosphaeriaceae	Acrodontium	Acrodontium crateriforme	Otu1 Acrodontium crateriforme (f)	Acrodontium crateriforme (f)
Otu1	SH0110	27.1649	Mucilage	Fungi	Ascomycota	Dothideomycetes	Mycosphaerellales	Teratosphaeriaceae	Acrodontium	Acrodontium crateriforme	Otu1 Acrodontium crateriforme (f)	Acrodontium crateriforme (f)
Otu1	SH0141	26.9368	Mucilage	Fungi	Ascomycota	Dothideomycetes	Mycosphaerellales	Teratosphaeriaceae	Acrodontium	Acrodontium crateriforme	Otu1 Acrodontium crateriforme (f)	Acrodontium crateriforme (f)
Otu2	SH0170	25.4771	Plant	Fungi	Ascomycota	Dothideomycetes	Pleosporales	Didymellaceae	Unidentified	Unidentified	Otu2 Didymellaceae (f)	Didymellaceae (f)
Otu2	SH0187	24.9753	Plant	Fungi	Ascomycota	Dothideomycetes	Pleosporales	Didymellaceae	Unidentified	Unidentified	Otu2 Didymellaceae (f)	Didymellaceae (f)
Otu1	SH0104	24.4203	Mucilage	Fungi	Ascomycota	Dothideomycetes	Mycosphaerellales	Teratosphaeriaceae	Acrodontium	Acrodontium crateriforme	Otu1 Acrodontium crateriforme (f)	Acrodontium crateriforme (f)
Otu1	SH0107	24.0097	Mucilage	Fungi	Ascomycota	Dothideomycetes	Mycosphaerellales	Teratosphaeriaceae	Acrodontium	Acrodontium crateriforme	Otu1 Acrodontium crateriforme (f)	Acrodontium crateriforme (f)
Otu1	SH0138	21.8657	Mucilage	Fungi	Ascomycota	Dothideomycetes	Mycosphaerellales	Teratosphaeriaceae	Acrodontium	Acrodontium crateriforme	Otu1 Acrodontium crateriforme (f)	Acrodontium crateriforme (f)
Otu1	SH0142	21.0218	Mucilage	Fungi	Ascomycota	Dothideomycetes	Mycosphaerellales	Teratosphaeriaceae	Acrodontium	Acrodontium crateriforme	Otu1 Acrodontium crateriforme (f)	Acrodontium crateriforme (f)
Otu1	SH0102	20.3072	Mucilage	Fungi	Ascomycota	Dothideomycetes	Mycosphaerellales	Teratosphaeriaceae	Acrodontium	Acrodontium crateriforme	Otu1 Acrodontium crateriforme (f)	Acrodontium crateriforme (f)
Otu2	SH0185	19.4556	Plant	Fungi	Ascomycota	Dothideomycetes	Pleosporales	Didymellaceae	Unidentified	Unidentified	Otu2 Didymellaceae (f)	Didymellaceae (f)
Otu2	SH0165	16.3841	Moss	Fungi	Ascomycota	Dothideomycetes	Pleosporales	Didymellaceae	Unidentified	Unidentified	Otu2 Didymellaceae (f)	Didymellaceae (f)
Otu2	SH0166	15.9355	Moss	Fungi	Ascomycota	Dothideomycetes	Pleosporales	Didymellaceae	Unidentified	Unidentified	Otu2 Didymellaceae (f)	Didymellaceae (f)
Otu2	SH0168	13.0312	Moss	Fungi	Ascomycota	Dothideomycetes	Pleosporales	Didymellaceae	Unidentified	Unidentified	Otu2 Didymellaceae (f)	Didymellaceae (f)
Otu1	SH0169	12.9552	Plant	Fungi	Ascomycota	Dothideomycetes	Mycosphaerellales	Teratosphaeriaceae	Acrodontium	Acrodontium crateriforme	Otu1 Acrodontium crateriforme (f)	Acrodontium crateriforme (f)
Otu2	SH0219	12.864	Plant	Fungi	Ascomycota	Dothideomycetes	Pleosporales	Didymellaceae	Unidentified	Unidentified	Otu2 Didymellaceae (f)	Didymellaceae (f)
Otu2	SH0188	12.6435	Plant	Fungi	Ascomycota	Dothideomycetes	Pleosporales	Didymellaceae	Unidentified	Unidentified	Otu2 Didymellaceae (f)	Didymellaceae (f)
Otu2	SH0167	12.3774	Moss	Fungi	Ascomycota	Dothideomycetes	Pleosporales	Didymellaceae	Unidentified	Unidentified	Otu2 Didymellaceae (f)	Didymellaceae (f)
Otu2	SH0222	11.5335	Plant	Fungi	Ascomycota	Dothideomycetes	Pleosporales	Didymellaceae	Unidentified	Unidentified	Otu2 Didymellaceae (f)	Didymellaceae (f)
Otu2	SH0221	11.161	Plant	Fungi	Ascomycota	Dothideomycetes	Pleosporales	Didymellaceae	Unidentified	Unidentified	Otu2 Didymellaceae (f)	Didymellaceae (f)
Otu1	SH0101	11.1381	Mucilage	Fungi	Ascomycota	Dothideomycetes	Mycosphaerellales	Teratosphaeriaceae	Acrodontium	Acrodontium crateriforme	Otu1 Acrodontium crateriforme (f)	Acrodontium crateriforme (f)
Otu2	SH0220	10.6592	Plant	Fungi	Ascomycota	Dothideomycetes	Pleosporales	Didymellaceae	Unidentified	Unidentified	Otu2 Didymellaceae (f)	Didymellaceae (f)
Otu4	SH0137	10.2258	Mucilage	Fungi	Ascomycota	Sordariomycetes	Hypocreales	Cordycipitaceae	Leptobacillium	Leptobacillium chinense	Otu4 Leptobacillium chinense (f)	Leptobacillium chinense (f)
Otu4	SH0139	8.90291	Mucilage	Fungi	Ascomycota	Sordariomycetes	Hypocreales	Cordycipitaceae	Leptobacillium	Leptobacillium chinense	Otu4 Leptobacillium chinense (f)	Leptobacillium chinense (f)
Otu5	SH0207	7.98297	Mucilage	Fungi	Ascomycota	Eurotiomycetes	Eurotiales	Aspergillaceae	Talaromyces	Unidentified	Otu5 Talaromyces (f)	Talaromyces (f)
Otu2	SH0172	7.86893	Plant	Fungi	Ascomycota	Dothideomycetes	Pleosporales	Didymellaceae	Unidentified	Unidentified	Otu2 Didymellaceae (f)	Didymellaceae (f)
Otu4	SH0144	7.7853	Mucilage	Fungi	Ascomycota	Sordariomycetes	Hypocreales	Cordycipitaceae	Leptobacillium	Leptobacillium chinense	Otu4 Leptobacillium chinense (f)	Leptobacillium chinense (f)
Otu2	SH0118	7.35954	Plant	Fungi	Ascomycota	Dothideomycetes	Pleosporales	Didymellaceae	Unidentified	Unidentified	Otu2 Didymellaceae (f)	Didymellaceae (f)
Otu5	SH0142	6.57645	Mucilage	Fungi	Ascomycota	Eurotiomycetes	Eurotiales	Aspergillaceae	Talaromyces	Unidentified	Otu5 Talaromyces (f)	Talaromyces (f)
Otu2	SH0148	6.53083	Moss	Fungi	Ascomycota	Dothideomycetes	Pleosporales	Didymellaceae	Unidentified	Unidentified	Otu2 Didymellaceae (f)	Didymellaceae (f)
Otu5	SH0226	6.40918	Mucilage	Fungi	Ascomycota	Eurotiomycetes	Eurotiales	Aspergillaceae	Talaromyces	Unidentified	Otu5 Talaromyces (f)	Talaromyces (f)
Otu4	SH0138	6.1735	Mucilage	Fungi	Ascomycota	Sordariomycetes	Hypocreales	Cordycipitaceae	Leptobacillium	Leptobacillium chinense	Otu4 Leptobacillium chinense (f)	Leptobacillium chinense (f)
Otu2	SH0212	6.10507	Mucilage	Fungi	Ascomycota	Dothideomycetes	Pleosporales	Didymellaceae	Unidentified	Unidentified	Otu2 Didymellaceae (f)	Didymellaceae (f)
Otu2	SH0117	5.71733	Plant	Fungi	Ascomycota	Dothideomycetes	Pleosporales	Didymellaceae	Unidentified	Unidentified	Otu2 Didymellaceae (f)	Didymellaceae (f)
Otu4	SH0136	5.69452	Mucilage	Fungi	Ascomycota	Sordariomycetes	Hypocreales	Cordycipitaceae	Leptobacillium	Leptobacillium chinense	Otu4 Leptobacillium chinense (f)	Leptobacillium chinense (f)
Otu5	SH0227	5.66411	Mucilage	Fungi	Ascomycota	Eurotiomycetes	Eurotiales	Aspergillaceae	Talaromyces	Unidentified	Otu5 Talaromyces (f)	Talaromyces (f)
Otu2	SH0217	5.58808	Moss	Fungi	Ascomycota	Dothideomycetes	Pleosporales	Didymellaceae	Unidentified	Unidentified	Otu2 Didymellaceae (f)	Didymellaceae (f)
Otu2	SH0183	5.55767	Moss	Fungi	Ascomycota	Dothideomycetes	Pleosporales	Didymellaceae	Unidentified	Unidentified	Otu2 Didymellaceae (f)	Didymellaceae (f)
Otu2	SH0122	5.17753	Plant	Fungi	Ascomycota	Dothideomycetes	Pleosporales	Didymellaceae	Unidentified	Unidentified	Otu2 Didymellaceae (f)	Didymellaceae (f)
Otu2	SH0218	5.13191	Moss	Fungi	Ascomycota	Dothideomycetes	Pleosporales	Didymellaceae	Unidentified	Unidentified	Otu2 Didymellaceae (f)	Didymellaceae (f)
Otu2	SH0180	5.01787	Mucilage	Fungi	Ascomycota	Dothideomycetes	Pleosporales	Didymellaceae	Unidentified	Unidentified	Otu2 Didymellaceae (f)	Didymellaceae (f)
Otu2	SH0229	4.99506	Mucilage	Fungi	Ascomycota	Dothideomycetes	Pleosporales	Didymellaceae	Unidentified	Unidentified	Otu2 Didymellaceae (f)	Didymellaceae (f)
Otu2	SH0114	4.95704	Moss	Fungi	Ascomycota	Dothideomycetes	Pleosporales	Didymellaceae	Unidentified	Unidentified	Otu2 Didymellaceae (f)	Didymellaceae (f)
Otu2	SH0178	4.91143	Mucilage	Fungi	Ascomycota	Dothideomycetes	Pleosporales	Didymellaceae	Unidentified	Unidentified	Otu2 Didymellaceae (f)	Didymellaceae (f)
Otu4	SH0176	4.88862	Mucilage	Fungi	Ascomycota	Sordariomycetes	Hypocreales	Cordycipitaceae	Leptobacillium	Leptobacillium chinense	Otu4 Leptobacillium chinense (f)	Leptobacillium chinense (f)
Otu4	SH0180	4.843	Mucilage	Fungi	Ascomycota	Sordariomycetes	Hypocreales	Cordycipitaceae	Leptobacillium	Leptobacillium chinense	Otu4 Leptobacillium chinense (f)	Leptobacillium chinense (f)
Otu5	SH0165	4.78978	Moss	Fungi	Ascomycota	Eurotiomycetes	Eurotiales	Aspergillaceae	Talaromyces	Unidentified	Otu5 Talaromyces (f)	Talaromyces (f)
Otu4	SH0135	4.75937	Mucilage	Fungi	Ascomycota	Sordariomycetes	Hypocreales	Cordycipitaceae	Leptobacillium	Leptobacillium chinense	Otu4 Leptobacillium chinense (f)	Leptobacillium chinense (f)
Otu2	SH0121	4.74416	Plant	Fungi	Ascomycota	Dothideomycetes	Pleosporales	Didymellaceae	Unidentified	Unidentified	Otu2 Didymellaceae (f)	Didymellaceae (f)
Otu7	SH0151	4.65293	Plant	Fungi	Ascomycota	Dothideomycetes	Capnodiales	Cladosporiaceae	Cladosporium	Unidentified	Otu7 Cladosporium (f)	Cladosporium (f)
Otu2	SH0135	4.39443	Mucilage	Fungi	Ascomycota	Dothideomycetes	Pleosporales	Didymellaceae	Unidentified	Unidentified	Otu2 Didymellaceae (f)	Didymellaceae (f)
Otu2	SH0175	4.2956	Mucilage	Fungi	Ascomycota	Dothideomycetes	Pleosporales	Didymellaceae	Unidentified	Unidentified	Otu2 Didymellaceae (f)	Didymellaceae (f)
Otu5	SH0225	4.27279	Mucilage	Fungi	Ascomycota	Eurotiomycetes	Eurotiales	Aspergillaceae	Talaromyces	Unidentified	Otu5 Talaromyces (f)	Talaromyces (f)
Otu4	SH0141	4.22717	Mucilage	Fungi	Ascomycota	Sordariomycetes	Hypocreales	Cordycipitaceae	Leptobacillium	Leptobacillium chinense	Otu4 Leptobacillium chinense (f)	Leptobacillium chinense (f)
Otu4	SH0178	4.20436	Mucilage	Fungi	Ascomycota	Sordariomycetes	Hypocreales	Cordycipitaceae	Leptobacillium	Leptobacillium chinense	Otu4 Leptobacillium chinense (f)	Leptobacillium chinense (f)
Otu5	SH0209	4.12073	Mucilage	Fungi	Ascomycota	Eurotiomycetes	Eurotiales	Aspergillaceae	Talaromyces	Unidentified	Otu5 Talaromyces (f)	Talaromyces (f)
Otu2	SH0102	3.91546	Mucilage	Fungi	Ascomycota	Dothideomycetes	Pleosporales	Didymellaceae	Unidentified	Unidentified	Otu2 Didymellaceae (f)	Didymellaceae (f)
Otu5	SH0224	3.81662	Mucilage	Fungi	Ascomycota	Eurotiomycetes	Eurotiales	Aspergillaceae	Talaromyces	Unidentified	Otu5 Talaromyces (f)	Talaromyces (f)
Otu2	SH0215	3.74059	Moss	Fungi	Ascomycota	Dothideomycetes	Pleosporales	Didymellaceae	Unidentified	Unidentified	Otu2 Didymellaceae (f)	Didymellaceae (f)
Otu2	SH0179	3.71018	Mucilage	Fungi	Ascomycota	Dothideomycetes	Pleosporales	Didymellaceae	Unidentified	Unidentified	Otu2 Didymellaceae (f)	Didymellaceae (f)
Otu2	SH0119	3.70258	Plant	Fungi	Ascomycota	Dothideomycetes	Pleosporales	Didymellaceae	Unidentified	Unidentified	Otu2 Didymellaceae (f)	Didymellaceae (f)
Otu2	SH0184	3.66456	Moss	Fungi	Ascomycota	Dothideomycetes	Pleosporales	Didymellaceae	Unidentified	Unidentified	Otu2 Didymellaceae (f)	Didymellaceae (f)
Otu5	SH0229	3.63415	Mucilage	Fungi	Ascomycota	Eurotiomycetes	Eurotiales	Aspergillaceae	Talaromyces	Unidentified	Otu5 Talaromyces (f)	Talaromyces (f)
Otu4	SH0179	3.62655	Mucilage	Fungi	Ascomycota	Sordariomycetes	Hypocreales	Cordycipitaceae	Leptobacillium	Leptobacillium chinense	Otu4 Leptobacillium chinense (f)	Leptobacillium chinense (f)
Otu5	SH0212	3.58853	Mucilage	Fungi	Ascomycota	Eurotiomycetes	Eurotiales	Aspergillaceae	Talaromyces	Unidentified	Otu5 Talaromyces (f)	Talaromyces (f)
Otu7	SH0155	3.55052	Plant	Fungi	Ascomycota	Dothideomycetes	Capnodiales	Cladosporiaceae	Cladosporium	Unidentified	Otu7 Cladosporium (f)	Cladosporium (f)
Otu2	SH0176	3.52771	Mucilage	Fungi	Ascomycota	Dothideomycetes	Pleosporales	Didymellaceae	Unidentified	Unidentified	Otu2 Didymellaceae (f)	Didymellaceae (f)
Otu5	SH0216	3.42127	Moss	Fungi	Ascomycota	Eurotiomycetes	Eurotiales	Aspergillaceae	Talaromyces	Unidentified	Otu5 Talaromyces (f)	Talaromyces (f)
Otu1	SH0112	3.40607	Moss	Fungi	Ascomycota	Dothideomycetes	Mycosphaerellales	Teratosphaeriaceae	Acrodontium	Acrodontium crateriforme	Otu1 Acrodontium crateriforme (f)	Acrodontium crateriforme (f)
Otu4	SH0175	3.39846	Mucilage	Fungi	Ascomycota	Sordariomycetes	Hypocreales	Cordycipitaceae	Leptobacillium	Leptobacillium chinense	Otu4 Leptobacillium chinense (f)	Leptobacillium chinense (f)
Otu7	SH0188	3.39086	Plant	Fungi	Ascomycota	Dothideomycetes	Capnodiales	Cladosporiaceae	Cladosporium	Unidentified	Otu7 Cladosporium (f)	Cladosporium (f)
Otu2	SH0216	3.33764	Moss	Fungi	Ascomycota	Dothideomycetes	Pleosporales	Didymellaceae	Unidentified	Unidentified	Otu2 Didymellaceae (f)	Didymellaceae (f)
Otu2	SH0211	3.28442	Mucilage	Fungi	Ascomycota	Dothideomycetes	Pleosporales	Didymellaceae	Unidentified	Unidentified	Otu2 Didymellaceae (f)	Didymellaceae (f)
Otu4	SH0207	3.20839	Mucilage	Fungi	Ascomycota	Sordariomycetes	Hypocreales	Cordycipitaceae	Leptobacillium	Leptobacillium chinense	Otu4 Leptobacillium chinense (f)	Leptobacillium chinense (f)
Otu5	SH0178	3.13997	Mucilage	Fungi	Ascomycota	Eurotiomycetes	Eurotiales	Aspergillaceae	Talaromyces	Unidentified	Otu5 Talaromyces (f)	Talaromyces (f)
Otu5	SH0214	3.04873	Mucilage	Fungi	Ascomycota	Eurotiomycetes	Eurotiales	Aspergillaceae	Talaromyces	Unidentified	Otu5 Talaromyces (f)	Talaromyces (f)
Otu4	SH0214	3.01832	Mucilage	Fungi	Ascomycota	Sordariomycetes	Hypocreales	Cordycipitaceae	Leptobacillium	Leptobacillium chinense	Otu4 Leptobacillium chinense (f)	Leptobacillium chinense (f)
Otu2	SH0227	3.01072	Mucilage	Fungi	Ascomycota	Dothideomycetes	Pleosporales	Didymellaceae	Unidentified	Unidentified	Otu2 Didymellaceae (f)	Didymellaceae (f)
Otu2	SH0177	2.98791	Mucilage	Fungi	Ascomycota	Dothideomycetes	Pleosporales	Didymellaceae	Unidentified	Unidentified	Otu2 Didymellaceae (f)	Didymellaceae (f)
Otu7	SH0153	2.88147	Plant	Fungi	Ascomycota	Dothideomycetes	Capnodiales	Cladosporiaceae	Cladosporium	Unidentified	Otu7 Cladosporium (f)	Cladosporium (f)
Otu5	SH0176	2.83585	Mucilage	Fungi	Ascomycota	Eurotiomycetes	Eurotiales	Aspergillaceae	Talaromyces	Unidentified	Otu5 Talaromyces (f)	Talaromyces (f)
Otu4	SH0174	2.82825	Mucilage	Fungi	Ascomycota	Sordariomycetes	Hypocreales	Cordycipitaceae	Leptobacillium	Leptobacillium chinense	Otu4 Leptobacillium chinense (f)	Leptobacillium chinense (f)
Otu5	SH0180	2.79784	Mucilage	Fungi	Ascomycota	Eurotiomycetes	Eurotiales	Aspergillaceae	Talaromyces	Unidentified	Otu5 Talaromyces (f)	Talaromyces (f)
Otu2	SH0182	2.77503	Moss	Fungi	Ascomycota	Dothideomycetes	Pleosporales	Didymellaceae	Unidentified	Unidentified	Otu2 Didymellaceae (f)	Didymellaceae (f)
Otu5	SH0215	2.75222	Moss	Fungi	Ascomycota	Eurotiomycetes	Eurotiales	Aspergillaceae	Talaromyces	Unidentified	Otu5 Talaromyces (f)	Talaromyces (f)
Otu4	SH0140	2.70661	Mucilage	Fungi	Ascomycota	Sordariomycetes	Hypocreales	Cordycipitaceae	Leptobacillium	Leptobacillium chinense	Otu4 Leptobacillium chinense (f)	Leptobacillium chinense (f)
Otu4	SH0224	2.6838	Mucilage	Fungi	Ascomycota	Sordariomycetes	Hypocreales	Cordycipitaceae	Leptobacillium	Leptobacillium chinense	Otu4 Leptobacillium chinense (f)	Leptobacillium chinense (f)
Otu2	SH0210	2.66099	Mucilage	Fungi	Ascomycota	Dothideomycetes	Pleosporales	Didymellaceae	Unidentified	Unidentified	Otu2 Didymellaceae (f)	Didymellaceae (f)
Otu4	SH0209	2.66099	Mucilage	Fungi	Ascomycota	Sordariomycetes	Hypocreales	Cordycipitaceae	Leptobacillium	Leptobacillium chinense	Otu4 Leptobacillium chinense (f)	Leptobacillium chinense (f)
Otu2	SH0103	2.64578	Mucilage	Fungi	Ascomycota	Dothideomycetes	Pleosporales	Didymellaceae	Unidentified	Unidentified	Otu2 Didymellaceae (f)	Didymellaceae (f)
Otu5	SH0113	2.64578	Moss	Fungi	Ascomycota	Eurotiomycetes	Eurotiales	Aspergillaceae	Talaromyces	Unidentified	Otu5 Talaromyces (f)	Talaromyces (f)
Otu2	SH0120	2.62298	Plant	Fungi	Ascomycota	Dothideomycetes	Pleosporales	Didymellaceae	Unidentified	Unidentified	Otu2 Didymellaceae (f)	Didymellaceae (f)
Otu4	SH0143	2.57736	Mucilage	Fungi	Ascomycota	Sordariomycetes	Hypocreales	Cordycipitaceae	Leptobacillium	Leptobacillium chinense	Otu4 Leptobacillium chinense (f)	Leptobacillium chinense (f)
Otu4	SH0212	2.56215	Mucilage	Fungi	Ascomycota	Sordariomycetes	Hypocreales	Cordycipitaceae	Leptobacillium	Leptobacillium chinense	Otu4 Leptobacillium chinense (f)	Leptobacillium chinense (f)
Otu2	SH0110	2.47852	Mucilage	Fungi	Ascomycota	Dothideomycetes	Pleosporales	Didymellaceae	Unidentified	Unidentified	Otu2 Didymellaceae (f)	Didymellaceae (f)
Otu2	SH0173	2.46332	Mucilage	Fungi	Ascomycota	Dothideomycetes	Pleosporales	Didymellaceae	Unidentified	Unidentified	Otu2 Didymellaceae (f)	Didymellaceae (f)
Otu2	SH0224	2.46332	Mucilage	Fungi	Ascomycota	Dothideomycetes	Pleosporales	Didymellaceae	Unidentified	Unidentified	Otu2 Didymellaceae (f)	Didymellaceae (f)
Otu2	SH0207	2.46332	Mucilage	Fungi	Ascomycota	Dothideomycetes	Pleosporales	Didymellaceae	Unidentified	Unidentified	Otu2 Didymellaceae (f)	Didymellaceae (f)
Otu5	SH0166	2.4253	Moss	Fungi	Ascomycota	Eurotiomycetes	Eurotiales	Aspergillaceae	Talaromyces	Unidentified	Otu5 Talaromyces (f)	Talaromyces (f)
Otu4	SH0208	2.39489	Mucilage	Fungi	Ascomycota	Sordariomycetes	Hypocreales	Cordycipitaceae	Leptobacillium	Leptobacillium chinense	Otu4 Leptobacillium chinense (f)	Leptobacillium chinense (f)
Otu2	SH0104	2.37969	Mucilage	Fungi	Ascomycota	Dothideomycetes	Pleosporales	Didymellaceae	Unidentified	Unidentified	Otu2 Didymellaceae (f)	Didymellaceae (f)
Otu2	SH0109	2.37208	Mucilage	Fungi	Ascomycota	Dothideomycetes	Pleosporales	Didymellaceae	Unidentified	Unidentified	Otu2 Didymellaceae (f)	Didymellaceae (f)
Otu2	SH0101	2.34927	Mucilage	Fungi	Ascomycota	Dothideomycetes	Pleosporales	Didymellaceae	Unidentified	Unidentified	Otu2 Didymellaceae (f)	Didymellaceae (f)
Otu2	SH0116	2.34167	Moss	Fungi	Ascomycota	Dothideomycetes	Pleosporales	Didymellaceae	Unidentified	Unidentified	Otu2 Didymellaceae (f)	Didymellaceae (f)
Otu4	SH0173	2.34167	Mucilage	Fungi	Ascomycota	Sordariomycetes	Hypocreales	Cordycipitaceae	Leptobacillium	Leptobacillium chinense	Otu4 Leptobacillium chinense (f)	Leptobacillium chinense (f)
Otu2	SH0107	2.33407	Mucilage	Fungi	Ascomycota	Dothideomycetes	Pleosporales	Didymellaceae	Unidentified	Unidentified	Otu2 Didymellaceae (f)	Didymellaceae (f)
Otu7	SH0229	2.32647	Mucilage	Fungi	Ascomycota	Dothideomycetes	Capnodiales	Cladosporiaceae	Cladosporium	Unidentified	Otu7 Cladosporium (f)	Cladosporium (f)
Otu7	SH0210	2.31126	Mucilage	Fungi	Ascomycota	Dothideomycetes	Capnodiales	Cladosporiaceae	Cladosporium	Unidentified	Otu7 Cladosporium (f)	Cladosporium (f)
Otu2	SH0154	2.28085	Plant	Fungi	Ascomycota	Dothideomycetes	Pleosporales	Didymellaceae	Unidentified	Unidentified	Otu2 Didymellaceae (f)	Didymellaceae (f)
Otu7	SH0149	2.24283	Moss	Fungi	Ascomycota	Dothideomycetes	Capnodiales	Cladosporiaceae	Cladosporium	Unidentified	Otu7 Cladosporium (f)	Cladosporium (f)
Otu7	SH0118	2.24283	Plant	Fungi	Ascomycota	Dothideomycetes	Capnodiales	Cladosporiaceae	Cladosporium	Unidentified	Otu7 Cladosporium (f)	Cladosporium (f)
Otu4	SH0142	2.21242	Mucilage	Fungi	Ascomycota	Sordariomycetes	Hypocreales	Cordycipitaceae	Leptobacillium	Leptobacillium chinense	Otu4 Leptobacillium chinense (f)	Leptobacillium chinense (f)
Otu5	SH0210	2.20482	Mucilage	Fungi	Ascomycota	Eurotiomycetes	Eurotiales	Aspergillaceae	Talaromyces	Unidentified	Otu5 Talaromyces (f)	Talaromyces (f)
Otu5	SH0228	2.19722	Mucilage	Fungi	Ascomycota	Eurotiomycetes	Eurotiales	Aspergillaceae	Talaromyces	Unidentified	Otu5 Talaromyces (f)	Talaromyces (f)
Otu2	SH0108	2.17441	Mucilage	Fungi	Ascomycota	Dothideomycetes	Pleosporales	Didymellaceae	Unidentified	Unidentified	Otu2 Didymellaceae (f)	Didymellaceae (f)
Otu2	SH0223	2.11359	Mucilage	Fungi	Ascomycota	Dothideomycetes	Pleosporales	Didymellaceae	Unidentified	Unidentified	Otu2 Didymellaceae (f)	Didymellaceae (f)
Otu5	SH0208	2.09838	Mucilage	Fungi	Ascomycota	Eurotiomycetes	Eurotiales	Aspergillaceae	Talaromyces	Unidentified	Otu5 Talaromyces (f)	Talaromyces (f)
Otu5	SH0175	2.05276	Mucilage	Fungi	Ascomycota	Eurotiomycetes	Eurotiales	Aspergillaceae	Talaromyces	Unidentified	Otu5 Talaromyces (f)	Talaromyces (f)
Otu2	SH0209	2.02996	Mucilage	Fungi	Ascomycota	Dothideomycetes	Pleosporales	Didymellaceae	Unidentified	Unidentified	Otu2 Didymellaceae (f)	Didymellaceae (f)
Otu4	SH0213	2.02996	Mucilage	Fungi	Ascomycota	Sordariomycetes	Hypocreales	Cordycipitaceae	Leptobacillium	Leptobacillium chinense	Otu4 Leptobacillium chinense (f)	Leptobacillium chinense (f)
Otu5	SH0230	2.02996	Mucilage	Fungi	Ascomycota	Eurotiomycetes	Eurotiales	Aspergillaceae	Talaromyces	Unidentified	Otu5 Talaromyces (f)	Talaromyces (f)
Otu4	SH0177	1.98434	Mucilage	Fungi	Ascomycota	Sordariomycetes	Hypocreales	Cordycipitaceae	Leptobacillium	Leptobacillium chinense	Otu4 Leptobacillium chinense (f)	Leptobacillium chinense (f)
Otu5	SH0177	1.98434	Mucilage	Fungi	Ascomycota	Eurotiomycetes	Eurotiales	Aspergillaceae	Talaromyces	Unidentified	Otu5 Talaromyces (f)	Talaromyces (f)
Otu2	SH0214	1.96913	Mucilage	Fungi	Ascomycota	Dothideomycetes	Pleosporales	Didymellaceae	Unidentified	Unidentified	Otu2 Didymellaceae (f)	Didymellaceae (f)
Otu4	SH0211	1.8931	Mucilage	Fungi	Ascomycota	Sordariomycetes	Hypocreales	Cordycipitaceae	Leptobacillium	Leptobacillium chinense	Otu4 Leptobacillium chinense (f)	Leptobacillium chinense (f)
Otu7	SH0208	1.8855	Mucilage	Fungi	Ascomycota	Dothideomycetes	Capnodiales	Cladosporiaceae	Cladosporium	Unidentified	Otu7 Cladosporium (f)	Cladosporium (f)
Otu4	SH0210	1.86269	Mucilage	Fungi	Ascomycota	Sordariomycetes	Hypocreales	Cordycipitaceae	Leptobacillium	Leptobacillium chinense	Otu4 Leptobacillium chinense (f)	Leptobacillium chinense (f)
Otu4	SH0183	1.83988	Moss	Fungi	Ascomycota	Sordariomycetes	Hypocreales	Cordycipitaceae	Leptobacillium	Leptobacillium chinense	Otu4 Leptobacillium chinense (f)	Leptobacillium chinense (f)
Otu7	SH0145	1.83228	Moss	Fungi	Ascomycota	Dothideomycetes	Capnodiales	Cladosporiaceae	Cladosporium	Unidentified	Otu7 Cladosporium (f)	Cladosporium (f)
Otu2	SH0228	1.80187	Mucilage	Fungi	Ascomycota	Dothideomycetes	Pleosporales	Didymellaceae	Unidentified	Unidentified	Otu2 Didymellaceae (f)	Didymellaceae (f)
Otu2	SH0230	1.79427	Mucilage	Fungi	Ascomycota	Dothideomycetes	Pleosporales	Didymellaceae	Unidentified	Unidentified	Otu2 Didymellaceae (f)	Didymellaceae (f)
Otu5	SH0213	1.77146	Mucilage	Fungi	Ascomycota	Eurotiomycetes	Eurotiales	Aspergillaceae	Talaromyces	Unidentified	Otu5 Talaromyces (f)	Talaromyces (f)
Otu5	SH0103	1.76386	Mucilage	Fungi	Ascomycota	Eurotiomycetes	Eurotiales	Aspergillaceae	Talaromyces	Unidentified	Otu5 Talaromyces (f)	Talaromyces (f)
Otu2	SH0174	1.73344	Mucilage	Fungi	Ascomycota	Dothideomycetes	Pleosporales	Didymellaceae	Unidentified	Unidentified	Otu2 Didymellaceae (f)	Didymellaceae (f)
Otu5	SH0173	1.72584	Mucilage	Fungi	Ascomycota	Eurotiomycetes	Eurotiales	Aspergillaceae	Talaromyces	Unidentified	Otu5 Talaromyces (f)	Talaromyces (f)
Otu5	SH0217	1.69543	Moss	Fungi	Ascomycota	Eurotiomycetes	Eurotiales	Aspergillaceae	Talaromyces	Unidentified	Otu5 Talaromyces (f)	Talaromyces (f)
Otu7	SH0227	1.62701	Mucilage	Fungi	Ascomycota	Dothideomycetes	Capnodiales	Cladosporiaceae	Cladosporium	Unidentified	Otu7 Cladosporium (f)	Cladosporium (f)
Otu2	SH0105	1.6194	Mucilage	Fungi	Ascomycota	Dothideomycetes	Pleosporales	Didymellaceae	Unidentified	Unidentified	Otu2 Didymellaceae (f)	Didymellaceae (f)
Otu7	SH0150	1.6194	Moss	Fungi	Ascomycota	Dothideomycetes	Capnodiales	Cladosporiaceae	Cladosporium	Unidentified	Otu7 Cladosporium (f)	Cladosporium (f)
Otu2	SH0213	1.55098	Mucilage	Fungi	Ascomycota	Dothideomycetes	Pleosporales	Didymellaceae	Unidentified	Unidentified	Otu2 Didymellaceae (f)	Didymellaceae (f)
Otu7	SH0171	1.55098	Plant	Fungi	Ascomycota	Dothideomycetes	Capnodiales	Cladosporiaceae	Cladosporium	Unidentified	Otu7 Cladosporium (f)	Cladosporium (f)
Otu2	SH0181	1.53577	Moss	Fungi	Ascomycota	Dothideomycetes	Pleosporales	Didymellaceae	Unidentified	Unidentified	Otu2 Didymellaceae (f)	Didymellaceae (f)
Otu7	SH0154	1.49776	Plant	Fungi	Ascomycota	Dothideomycetes	Capnodiales	Cladosporiaceae	Cladosporium	Unidentified	Otu7 Cladosporium (f)	Cladosporium (f)
Otu7	SH0219	1.49015	Plant	Fungi	Ascomycota	Dothideomycetes	Capnodiales	Cladosporiaceae	Cladosporium	Unidentified	Otu7 Cladosporium (f)	Cladosporium (f)
Otu4	SH0185	1.48255	Plant	Fungi	Ascomycota	Sordariomycetes	Hypocreales	Cordycipitaceae	Leptobacillium	Leptobacillium chinense	Otu4 Leptobacillium chinense (f)	Leptobacillium chinense (f)
Otu5	SH0104	1.48255	Mucilage	Fungi	Ascomycota	Eurotiomycetes	Eurotiales	Aspergillaceae	Talaromyces	Unidentified	Otu5 Talaromyces (f)	Talaromyces (f)
Otu7	SH0187	1.46735	Plant	Fungi	Ascomycota	Dothideomycetes	Capnodiales	Cladosporiaceae	Cladosporium	Unidentified	Otu7 Cladosporium (f)	Cladosporium (f)
Otu2	SH0225	1.45214	Mucilage	Fungi	Ascomycota	Dothideomycetes	Pleosporales	Didymellaceae	Unidentified	Unidentified	Otu2 Didymellaceae (f)	Didymellaceae (f)
Otu4	SH0230	1.44454	Mucilage	Fungi	Ascomycota	Sordariomycetes	Hypocreales	Cordycipitaceae	Leptobacillium	Leptobacillium chinense	Otu4 Leptobacillium chinense (f)	Leptobacillium chinense (f)
Otu7	SH0172	1.44454	Plant	Fungi	Ascomycota	Dothideomycetes	Capnodiales	Cladosporiaceae	Cladosporium	Unidentified	Otu7 Cladosporium (f)	Cladosporium (f)
Otu5	SH0182	1.43693	Moss	Fungi	Ascomycota	Eurotiomycetes	Eurotiales	Aspergillaceae	Talaromyces	Unidentified	Otu5 Talaromyces (f)	Talaromyces (f)
Otu5	SH0211	1.43693	Mucilage	Fungi	Ascomycota	Eurotiomycetes	Eurotiales	Aspergillaceae	Talaromyces	Unidentified	Otu5 Talaromyces (f)	Talaromyces (f)
Otu2	SH0136	1.42173	Mucilage	Fungi	Ascomycota	Dothideomycetes	Pleosporales	Didymellaceae	Unidentified	Unidentified	Otu2 Didymellaceae (f)	Didymellaceae (f)
Otu5	SH0110	1.39132	Mucilage	Fungi	Ascomycota	Eurotiomycetes	Eurotiales	Aspergillaceae	Talaromyces	Unidentified	Otu5 Talaromyces (f)	Talaromyces (f)
Otu1	SH0217	1.38371	Moss	Fungi	Ascomycota	Dothideomycetes	Mycosphaerellales	Teratosphaeriaceae	Acrodontium	Acrodontium crateriforme	Otu1 Acrodontium crateriforme (f)	Acrodontium crateriforme (f)
Otu2	SH0226	1.36091	Mucilage	Fungi	Ascomycota	Dothideomycetes	Pleosporales	Didymellaceae	Unidentified	Unidentified	Otu2 Didymellaceae (f)	Didymellaceae (f)
Otu5	SH0179	1.36091	Mucilage	Fungi	Ascomycota	Eurotiomycetes	Eurotiales	Aspergillaceae	Talaromyces	Unidentified	Otu5 Talaromyces (f)	Talaromyces (f)
Otu7	SH0223	1.36091	Mucilage	Fungi	Ascomycota	Dothideomycetes	Capnodiales	Cladosporiaceae	Cladosporium	Unidentified	Otu7 Cladosporium (f)	Cladosporium (f)
Otu1	SH0115	1.3533	Moss	Fungi	Ascomycota	Dothideomycetes	Mycosphaerellales	Teratosphaeriaceae	Acrodontium	Acrodontium crateriforme	Otu1 Acrodontium crateriforme (f)	Acrodontium crateriforme (f)
Otu1	SH0113	1.3533	Moss	Fungi	Ascomycota	Dothideomycetes	Mycosphaerellales	Teratosphaeriaceae	Acrodontium	Acrodontium crateriforme	Otu1 Acrodontium crateriforme (f)	Acrodontium crateriforme (f)
Otu2	SH0145	1.3533	Moss	Fungi	Ascomycota	Dothideomycetes	Pleosporales	Didymellaceae	Unidentified	Unidentified	Otu2 Didymellaceae (f)	Didymellaceae (f)
Otu4	SH0184	1.3533	Moss	Fungi	Ascomycota	Sordariomycetes	Hypocreales	Cordycipitaceae	Leptobacillium	Leptobacillium chinense	Otu4 Leptobacillium chinense (f)	Leptobacillium chinense (f)
Otu4	SH0226	1.3381	Mucilage	Fungi	Ascomycota	Sordariomycetes	Hypocreales	Cordycipitaceae	Leptobacillium	Leptobacillium chinense	Otu4 Leptobacillium chinense (f)	Leptobacillium chinense (f)
Otu5	SH0167	1.32289	Moss	Fungi	Ascomycota	Eurotiomycetes	Eurotiales	Aspergillaceae	Talaromyces	Unidentified	Otu5 Talaromyces (f)	Talaromyces (f)
Otu7	SH0167	1.30769	Moss	Fungi	Ascomycota	Dothideomycetes	Capnodiales	Cladosporiaceae	Cladosporium	Unidentified	Otu7 Cladosporium (f)	Cladosporium (f)
Otu7	SH0224	1.30008	Mucilage	Fungi	Ascomycota	Dothideomycetes	Capnodiales	Cladosporiaceae	Cladosporium	Unidentified	Otu7 Cladosporium (f)	Cladosporium (f)
Otu5	SH0174	1.28488	Mucilage	Fungi	Ascomycota	Eurotiomycetes	Eurotiales	Aspergillaceae	Talaromyces	Unidentified	Otu5 Talaromyces (f)	Talaromyces (f)
Otu7	SH0143	1.28488	Mucilage	Fungi	Ascomycota	Dothideomycetes	Capnodiales	Cladosporiaceae	Cladosporium	Unidentified	Otu7 Cladosporium (f)	Cladosporium (f)
Otu5	SH0115	1.26207	Moss	Fungi	Ascomycota	Eurotiomycetes	Eurotiales	Aspergillaceae	Talaromyces	Unidentified	Otu5 Talaromyces (f)	Talaromyces (f)
Otu7	SH0170	1.25447	Plant	Fungi	Ascomycota	Dothideomycetes	Capnodiales	Cladosporiaceae	Cladosporium	Unidentified	Otu7 Cladosporium (f)	Cladosporium (f)
Otu2	SH0208	1.24686	Mucilage	Fungi	Ascomycota	Dothideomycetes	Pleosporales	Didymellaceae	Unidentified	Unidentified	Otu2 Didymellaceae (f)	Didymellaceae (f)
Otu1	SH0216	1.23926	Moss	Fungi	Ascomycota	Dothideomycetes	Mycosphaerellales	Teratosphaeriaceae	Acrodontium	Acrodontium crateriforme	Otu1 Acrodontium crateriforme (f)	Acrodontium crateriforme (f)
Otu1	SH0218	1.23926	Moss	Fungi	Ascomycota	Dothideomycetes	Mycosphaerellales	Teratosphaeriaceae	Acrodontium	Acrodontium crateriforme	Otu1 Acrodontium crateriforme (f)	Acrodontium crateriforme (f)
Otu4	SH0182	1.22406	Moss	Fungi	Ascomycota	Sordariomycetes	Hypocreales	Cordycipitaceae	Leptobacillium	Leptobacillium chinense	Otu4 Leptobacillium chinense (f)	Leptobacillium chinense (f)
Otu7	SH0209	1.22406	Mucilage	Fungi	Ascomycota	Dothideomycetes	Capnodiales	Cladosporiaceae	Cladosporium	Unidentified	Otu7 Cladosporium (f)	Cladosporium (f)
Otu2	SH0106	1.20125	Mucilage	Fungi	Ascomycota	Dothideomycetes	Pleosporales	Didymellaceae	Unidentified	Unidentified	Otu2 Didymellaceae (f)	Didymellaceae (f)
Otu7	SH0220	1.17844	Plant	Fungi	Ascomycota	Dothideomycetes	Capnodiales	Cladosporiaceae	Cladosporium	Unidentified	Otu7 Cladosporium (f)	Cladosporium (f)
Otu4	SH0145	1.16323	Moss	Fungi	Ascomycota	Sordariomycetes	Hypocreales	Cordycipitaceae	Leptobacillium	Leptobacillium chinense	Otu4 Leptobacillium chinense (f)	Leptobacillium chinense (f)
Otu4	SH0229	1.16323	Mucilage	Fungi	Ascomycota	Sordariomycetes	Hypocreales	Cordycipitaceae	Leptobacillium	Leptobacillium chinense	Otu4 Leptobacillium chinense (f)	Leptobacillium chinense (f)
Otu5	SH0168	1.15563	Moss	Fungi	Ascomycota	Eurotiomycetes	Eurotiales	Aspergillaceae	Talaromyces	Unidentified	Otu5 Talaromyces (f)	Talaromyces (f)
Otu7	SH0207	1.15563	Mucilage	Fungi	Ascomycota	Dothideomycetes	Capnodiales	Cladosporiaceae	Cladosporium	Unidentified	Otu7 Cladosporium (f)	Cladosporium (f)
Otu5	SH0139	1.12522	Mucilage	Fungi	Ascomycota	Eurotiomycetes	Eurotiales	Aspergillaceae	Talaromyces	Unidentified	Otu5 Talaromyces (f)	Talaromyces (f)
Otu7	SH0226	1.10241	Mucilage	Fungi	Ascomycota	Dothideomycetes	Capnodiales	Cladosporiaceae	Cladosporium	Unidentified	Otu7 Cladosporium (f)	Cladosporium (f)
Otu7	SH0119	1.0872	Plant	Fungi	Ascomycota	Dothideomycetes	Capnodiales	Cladosporiaceae	Cladosporium	Unidentified	Otu7 Cladosporium (f)	Cladosporium (f)
Otu7	SH0185	1.0796	Plant	Fungi	Ascomycota	Dothideomycetes	Capnodiales	Cladosporiaceae	Cladosporium	Unidentified	Otu7 Cladosporium (f)	Cladosporium (f)
Otu7	SH0152	1.0644	Plant	Fungi	Ascomycota	Dothideomycetes	Capnodiales	Cladosporiaceae	Cladosporium	Unidentified	Otu7 Cladosporium (f)	Cladosporium (f)
Otu5	SH0183	1.05679	Moss	Fungi	Ascomycota	Eurotiomycetes	Eurotiales	Aspergillaceae	Talaromyces	Unidentified	Otu5 Talaromyces (f)	Talaromyces (f)
Otu5	SH0108	1.04919	Mucilage	Fungi	Ascomycota	Eurotiomycetes	Eurotiales	Aspergillaceae	Talaromyces	Unidentified	Otu5 Talaromyces (f)	Talaromyces (f)
Otu1	SH0215	1.01878	Moss	Fungi	Ascomycota	Dothideomycetes	Mycosphaerellales	Teratosphaeriaceae	Acrodontium	Acrodontium crateriforme	Otu1 Acrodontium crateriforme (f)	Acrodontium crateriforme (f)
Otu2	SH0113	1.01878	Moss	Fungi	Ascomycota	Dothideomycetes	Pleosporales	Didymellaceae	Unidentified	Unidentified	Otu2 Didymellaceae (f)	Didymellaceae (f)
Otu4	SH0218	1.01118	Moss	Fungi	Ascomycota	Sordariomycetes	Hypocreales	Cordycipitaceae	Leptobacillium	Leptobacillium chinense	Otu4 Leptobacillium chinense (f)	Leptobacillium chinense (f)
Otu4	SH0228	0.980765	Mucilage	Fungi	Ascomycota	Sordariomycetes	Hypocreales	Cordycipitaceae	Leptobacillium	Leptobacillium chinense	Otu4 Leptobacillium chinense (f)	Leptobacillium chinense (f)
Otu7	SH0156	0.973162	Plant	Fungi	Ascomycota	Dothideomycetes	Capnodiales	Cladosporiaceae	Cladosporium	Unidentified	Otu7 Cladosporium (f)	Cladosporium (f)
Otu5	SH0172	0.965559	Plant	Fungi	Ascomycota	Eurotiomycetes	Eurotiales	Aspergillaceae	Talaromyces	Unidentified	Otu5 Talaromyces (f)	Talaromyces (f)
Otu5	SH0105	0.935148	Mucilage	Fungi	Ascomycota	Eurotiomycetes	Eurotiales	Aspergillaceae	Talaromyces	Unidentified	Otu5 Talaromyces (f)	Talaromyces (f)
Otu1	SH0152	0.919942	Plant	Fungi	Ascomycota	Dothideomycetes	Mycosphaerellales	Teratosphaeriaceae	Acrodontium	Acrodontium crateriforme	Otu1 Acrodontium crateriforme (f)	Acrodontium crateriforme (f)
Otu4	SH0148	0.919942	Moss	Fungi	Ascomycota	Sordariomycetes	Hypocreales	Cordycipitaceae	Leptobacillium	Leptobacillium chinense	Otu4 Leptobacillium chinense (f)	Leptobacillium chinense (f)
Otu5	SH0223	0.904737	Mucilage	Fungi	Ascomycota	Eurotiomycetes	Eurotiales	Aspergillaceae	Talaromyces	Unidentified	Otu5 Talaromyces (f)	Talaromyces (f)
Otu7	SH0141	0.889531	Mucilage	Fungi	Ascomycota	Dothideomycetes	Capnodiales	Cladosporiaceae	Cladosporium	Unidentified	Otu7 Cladosporium (f)	Cladosporium (f)
Otu2	SH0144	0.881928	Mucilage	Fungi	Ascomycota	Dothideomycetes	Pleosporales	Didymellaceae	Unidentified	Unidentified	Otu2 Didymellaceae (f)	Didymellaceae (f)
Otu2	SH0153	0.874325	Plant	Fungi	Ascomycota	Dothideomycetes	Pleosporales	Didymellaceae	Unidentified	Unidentified	Otu2 Didymellaceae (f)	Didymellaceae (f)
Otu4	SH0152	0.851517	Plant	Fungi	Ascomycota	Sordariomycetes	Hypocreales	Cordycipitaceae	Leptobacillium	Leptobacillium chinense	Otu4 Leptobacillium chinense (f)	Leptobacillium chinense (f)
Otu5	SH0116	0.851517	Moss	Fungi	Ascomycota	Eurotiomycetes	Eurotiales	Aspergillaceae	Talaromyces	Unidentified	Otu5 Talaromyces (f)	Talaromyces (f)
Otu7	SH0186	0.828708	Plant	Fungi	Ascomycota	Dothideomycetes	Capnodiales	Cladosporiaceae	Cladosporium	Unidentified	Otu7 Cladosporium (f)	Cladosporium (f)
Otu7	SH0176	0.813503	Mucilage	Fungi	Ascomycota	Dothideomycetes	Capnodiales	Cladosporiaceae	Cladosporium	Unidentified	Otu7 Cladosporium (f)	Cladosporium (f)
Otu7	SH0140	0.8059	Mucilage	Fungi	Ascomycota	Dothideomycetes	Capnodiales	Cladosporiaceae	Cladosporium	Unidentified	Otu7 Cladosporium (f)	Cladosporium (f)
Otu2	SH0149	0.798297	Moss	Fungi	Ascomycota	Dothideomycetes	Pleosporales	Didymellaceae	Unidentified	Unidentified	Otu2 Didymellaceae (f)	Didymellaceae (f)
Otu2	SH0137	0.798297	Mucilage	Fungi	Ascomycota	Dothideomycetes	Pleosporales	Didymellaceae	Unidentified	Unidentified	Otu2 Didymellaceae (f)	Didymellaceae (f)
Otu1	SH0111	0.790694	Moss	Fungi	Ascomycota	Dothideomycetes	Mycosphaerellales	Teratosphaeriaceae	Acrodontium	Acrodontium crateriforme	Otu1 Acrodontium crateriforme (f)	Acrodontium crateriforme (f)
Otu5	SH0109	0.790694	Mucilage	Fungi	Ascomycota	Eurotiomycetes	Eurotiales	Aspergillaceae	Talaromyces	Unidentified	Otu5 Talaromyces (f)	Talaromyces (f)
Otu7	SH0122	0.790694	Plant	Fungi	Ascomycota	Dothideomycetes	Capnodiales	Cladosporiaceae	Cladosporium	Unidentified	Otu7 Cladosporium (f)	Cladosporium (f)
Otu4	SH0165	0.760283	Moss	Fungi	Ascomycota	Sordariomycetes	Hypocreales	Cordycipitaceae	Leptobacillium	Leptobacillium chinense	Otu4 Leptobacillium chinense (f)	Leptobacillium chinense (f)
Otu5	SH0184	0.745077	Moss	Fungi	Ascomycota	Eurotiomycetes	Eurotiales	Aspergillaceae	Talaromyces	Unidentified	Otu5 Talaromyces (f)	Talaromyces (f)
Otu7	SH0221	0.737474	Plant	Fungi	Ascomycota	Dothideomycetes	Capnodiales	Cladosporiaceae	Cladosporium	Unidentified	Otu7 Cladosporium (f)	Cladosporium (f)
Otu5	SH0112	0.729872	Moss	Fungi	Ascomycota	Eurotiomycetes	Eurotiales	Aspergillaceae	Talaromyces	Unidentified	Otu5 Talaromyces (f)	Talaromyces (f)
Otu7	SH0165	0.729872	Moss	Fungi	Ascomycota	Dothideomycetes	Capnodiales	Cladosporiaceae	Cladosporium	Unidentified	Otu7 Cladosporium (f)	Cladosporium (f)
Otu2	SH0112	0.714666	Moss	Fungi	Ascomycota	Dothideomycetes	Pleosporales	Didymellaceae	Unidentified	Unidentified	Otu2 Didymellaceae (f)	Didymellaceae (f)
Otu7	SH0138	0.714666	Mucilage	Fungi	Ascomycota	Dothideomycetes	Capnodiales	Cladosporiaceae	Cladosporium	Unidentified	Otu7 Cladosporium (f)	Cladosporium (f)
Otu7	SH0177	0.714666	Mucilage	Fungi	Ascomycota	Dothideomycetes	Capnodiales	Cladosporiaceae	Cladosporium	Unidentified	Otu7 Cladosporium (f)	Cladosporium (f)
Otu7	SH0211	0.714666	Mucilage	Fungi	Ascomycota	Dothideomycetes	Capnodiales	Cladosporiaceae	Cladosporium	Unidentified	Otu7 Cladosporium (f)	Cladosporium (f)
Otu7	SH0230	0.707063	Mucilage	Fungi	Ascomycota	Dothideomycetes	Capnodiales	Cladosporiaceae	Cladosporium	Unidentified	Otu7 Cladosporium (f)	Cladosporium (f)
Otu7	SH0121	0.691857	Plant	Fungi	Ascomycota	Dothideomycetes	Capnodiales	Cladosporiaceae	Cladosporium	Unidentified	Otu7 Cladosporium (f)	Cladosporium (f)
Otu7	SH0225	0.691857	Mucilage	Fungi	Ascomycota	Dothideomycetes	Capnodiales	Cladosporiaceae	Cladosporium	Unidentified	Otu7 Cladosporium (f)	Cladosporium (f)
Otu4	SH0105	0.684255	Mucilage	Fungi	Ascomycota	Sordariomycetes	Hypocreales	Cordycipitaceae	Leptobacillium	Leptobacillium chinense	Otu4 Leptobacillium chinense (f)	Leptobacillium chinense (f)
Otu7	SH0216	0.684255	Moss	Fungi	Ascomycota	Dothideomycetes	Capnodiales	Cladosporiaceae	Cladosporium	Unidentified	Otu7 Cladosporium (f)	Cladosporium (f)
Otu4	SH0153	0.676652	Plant	Fungi	Ascomycota	Sordariomycetes	Hypocreales	Cordycipitaceae	Leptobacillium	Leptobacillium chinense	Otu4 Leptobacillium chinense (f)	Leptobacillium chinense (f)
Otu4	SH0225	0.676652	Mucilage	Fungi	Ascomycota	Sordariomycetes	Hypocreales	Cordycipitaceae	Leptobacillium	Leptobacillium chinense	Otu4 Leptobacillium chinense (f)	Leptobacillium chinense (f)
Otu5	SH0106	0.676652	Mucilage	Fungi	Ascomycota	Eurotiomycetes	Eurotiales	Aspergillaceae	Talaromyces	Unidentified	Otu5 Talaromyces (f)	Talaromyces (f)
Otu7	SH0146	0.676652	Moss	Fungi	Ascomycota	Dothideomycetes	Capnodiales	Cladosporiaceae	Cladosporium	Unidentified	Otu7 Cladosporium (f)	Cladosporium (f)
Otu7	SH0139	0.661446	Mucilage	Fungi	Ascomycota	Dothideomycetes	Capnodiales	Cladosporiaceae	Cladosporium	Unidentified	Otu7 Cladosporium (f)	Cladosporium (f)
Otu4	SH0181	0.64624	Moss	Fungi	Ascomycota	Sordariomycetes	Hypocreales	Cordycipitaceae	Leptobacillium	Leptobacillium chinense	Otu4 Leptobacillium chinense (f)	Leptobacillium chinense (f)
Otu4	SH0154	0.64624	Plant	Fungi	Ascomycota	Sordariomycetes	Hypocreales	Cordycipitaceae	Leptobacillium	Leptobacillium chinense	Otu4 Leptobacillium chinense (f)	Leptobacillium chinense (f)
Otu5	SH0218	0.631035	Moss	Fungi	Ascomycota	Eurotiomycetes	Eurotiales	Aspergillaceae	Talaromyces	Unidentified	Otu5 Talaromyces (f)	Talaromyces (f)
Otu7	SH0180	0.631035	Mucilage	Fungi	Ascomycota	Dothideomycetes	Capnodiales	Cladosporiaceae	Cladosporium	Unidentified	Otu7 Cladosporium (f)	Cladosporium (f)
Otu7	SH0213	0.623432	Mucilage	Fungi	Ascomycota	Dothideomycetes	Capnodiales	Cladosporiaceae	Cladosporium	Unidentified	Otu7 Cladosporium (f)	Cladosporium (f)
Otu4	SH0186	0.615829	Plant	Fungi	Ascomycota	Sordariomycetes	Hypocreales	Cordycipitaceae	Leptobacillium	Leptobacillium chinense	Otu4 Leptobacillium chinense (f)	Leptobacillium chinense (f)
Otu2	SH0155	0.608226	Plant	Fungi	Ascomycota	Dothideomycetes	Pleosporales	Didymellaceae	Unidentified	Unidentified	Otu2 Didymellaceae (f)	Didymellaceae (f)
Otu7	SH0179	0.608226	Mucilage	Fungi	Ascomycota	Dothideomycetes	Capnodiales	Cladosporiaceae	Cladosporium	Unidentified	Otu7 Cladosporium (f)	Cladosporium (f)
Otu2	SH0115	0.593021	Moss	Fungi	Ascomycota	Dothideomycetes	Pleosporales	Didymellaceae	Unidentified	Unidentified	Otu2 Didymellaceae (f)	Didymellaceae (f)
Otu4	SH0147	0.577815	Moss	Fungi	Ascomycota	Sordariomycetes	Hypocreales	Cordycipitaceae	Leptobacillium	Leptobacillium chinense	Otu4 Leptobacillium chinense (f)	Leptobacillium chinense (f)
Otu4	SH0227	0.577815	Mucilage	Fungi	Ascomycota	Sordariomycetes	Hypocreales	Cordycipitaceae	Leptobacillium	Leptobacillium chinense	Otu4 Leptobacillium chinense (f)	Leptobacillium chinense (f)
Otu7	SH0222	0.577815	Plant	Fungi	Ascomycota	Dothideomycetes	Capnodiales	Cladosporiaceae	Cladosporium	Unidentified	Otu7 Cladosporium (f)	Cladosporium (f)
Otu7	SH0174	0.562609	Mucilage	Fungi	Ascomycota	Dothideomycetes	Capnodiales	Cladosporiaceae	Cladosporium	Unidentified	Otu7 Cladosporium (f)	Cladosporium (f)
Otu1	SH0116	0.555006	Moss	Fungi	Ascomycota	Dothideomycetes	Mycosphaerellales	Teratosphaeriaceae	Acrodontium	Acrodontium crateriforme	Otu1 Acrodontium crateriforme (f)	Acrodontium crateriforme (f)
Otu7	SH0214	0.555006	Mucilage	Fungi	Ascomycota	Dothideomycetes	Capnodiales	Cladosporiaceae	Cladosporium	Unidentified	Otu7 Cladosporium (f)	Cladosporium (f)
Otu7	SH0175	0.555006	Mucilage	Fungi	Ascomycota	Dothideomycetes	Capnodiales	Cladosporiaceae	Cladosporium	Unidentified	Otu7 Cladosporium (f)	Cladosporium (f)
Otu5	SH0219	0.539801	Plant	Fungi	Ascomycota	Eurotiomycetes	Eurotiales	Aspergillaceae	Talaromyces	Unidentified	Otu5 Talaromyces (f)	Talaromyces (f)
Otu7	SH0215	0.532198	Moss	Fungi	Ascomycota	Dothideomycetes	Capnodiales	Cladosporiaceae	Cladosporium	Unidentified	Otu7 Cladosporium (f)	Cladosporium (f)
Otu7	SH0178	0.532198	Mucilage	Fungi	Ascomycota	Dothideomycetes	Capnodiales	Cladosporiaceae	Cladosporium	Unidentified	Otu7 Cladosporium (f)	Cladosporium (f)
Otu5	SH0137	0.524595	Mucilage	Fungi	Ascomycota	Eurotiomycetes	Eurotiales	Aspergillaceae	Talaromyces	Unidentified	Otu5 Talaromyces (f)	Talaromyces (f)
Otu5	SH0102	0.516992	Mucilage	Fungi	Ascomycota	Eurotiomycetes	Eurotiales	Aspergillaceae	Talaromyces	Unidentified	Otu5 Talaromyces (f)	Talaromyces (f)
Otu7	SH0173	0.516992	Mucilage	Fungi	Ascomycota	Dothideomycetes	Capnodiales	Cladosporiaceae	Cladosporium	Unidentified	Otu7 Cladosporium (f)	Cladosporium (f)
Otu4	SH0168	0.501787	Moss	Fungi	Ascomycota	Sordariomycetes	Hypocreales	Cordycipitaceae	Leptobacillium	Leptobacillium chinense	Otu4 Leptobacillium chinense (f)	Leptobacillium chinense (f)
Otu7	SH0109	0.494184	Mucilage	Fungi	Ascomycota	Dothideomycetes	Capnodiales	Cladosporiaceae	Cladosporium	Unidentified	Otu7 Cladosporium (f)	Cladosporium (f)
Otu5	SH0135	0.486581	Mucilage	Fungi	Ascomycota	Eurotiomycetes	Eurotiales	Aspergillaceae	Talaromyces	Unidentified	Otu5 Talaromyces (f)	Talaromyces (f)
Otu7	SH0212	0.478978	Mucilage	Fungi	Ascomycota	Dothideomycetes	Capnodiales	Cladosporiaceae	Cladosporium	Unidentified	Otu7 Cladosporium (f)	Cladosporium (f)
Otu5	SH0144	0.471375	Mucilage	Fungi	Ascomycota	Eurotiomycetes	Eurotiales	Aspergillaceae	Talaromyces	Unidentified	Otu5 Talaromyces (f)	Talaromyces (f)
Otu4	SH0216	0.463773	Moss	Fungi	Ascomycota	Sordariomycetes	Hypocreales	Cordycipitaceae	Leptobacillium	Leptobacillium chinense	Otu4 Leptobacillium chinense (f)	Leptobacillium chinense (f)
Otu5	SH0107	0.463773	Mucilage	Fungi	Ascomycota	Eurotiomycetes	Eurotiales	Aspergillaceae	Talaromyces	Unidentified	Otu5 Talaromyces (f)	Talaromyces (f)
Otu7	SH0184	0.463773	Moss	Fungi	Ascomycota	Dothideomycetes	Capnodiales	Cladosporiaceae	Cladosporium	Unidentified	Otu7 Cladosporium (f)	Cladosporium (f)
Otu5	SH0141	0.440964	Mucilage	Fungi	Ascomycota	Eurotiomycetes	Eurotiales	Aspergillaceae	Talaromyces	Unidentified	Otu5 Talaromyces (f)	Talaromyces (f)
Otu4	SH0217	0.425758	Moss	Fungi	Ascomycota	Sordariomycetes	Hypocreales	Cordycipitaceae	Leptobacillium	Leptobacillium chinense	Otu4 Leptobacillium chinense (f)	Leptobacillium chinense (f)
Otu7	SH0137	0.425758	Mucilage	Fungi	Ascomycota	Dothideomycetes	Capnodiales	Cladosporiaceae	Cladosporium	Unidentified	Otu7 Cladosporium (f)	Cladosporium (f)
Otu1	SH0165	0.418156	Moss	Fungi	Ascomycota	Dothideomycetes	Mycosphaerellales	Teratosphaeriaceae	Acrodontium	Acrodontium crateriforme	Otu1 Acrodontium crateriforme (f)	Acrodontium crateriforme (f)
Otu1	SH0184	0.418156	Moss	Fungi	Ascomycota	Dothideomycetes	Mycosphaerellales	Teratosphaeriaceae	Acrodontium	Acrodontium crateriforme	Otu1 Acrodontium crateriforme (f)	Acrodontium crateriforme (f)
Otu7	SH0110	0.418156	Mucilage	Fungi	Ascomycota	Dothideomycetes	Capnodiales	Cladosporiaceae	Cladosporium	Unidentified	Otu7 Cladosporium (f)	Cladosporium (f)
Otu7	SH0142	0.40295	Mucilage	Fungi	Ascomycota	Dothideomycetes	Capnodiales	Cladosporiaceae	Cladosporium	Unidentified	Otu7 Cladosporium (f)	Cladosporium (f)
Otu5	SH0111	0.395347	Moss	Fungi	Ascomycota	Eurotiomycetes	Eurotiales	Aspergillaceae	Talaromyces	Unidentified	Otu5 Talaromyces (f)	Talaromyces (f)
Otu4	SH0215	0.387744	Moss	Fungi	Ascomycota	Sordariomycetes	Hypocreales	Cordycipitaceae	Leptobacillium	Leptobacillium chinense	Otu4 Leptobacillium chinense (f)	Leptobacillium chinense (f)
Otu2	SH0111	0.380141	Moss	Fungi	Ascomycota	Dothideomycetes	Pleosporales	Didymellaceae	Unidentified	Unidentified	Otu2 Didymellaceae (f)	Didymellaceae (f)
Otu1	SH0183	0.372539	Moss	Fungi	Ascomycota	Dothideomycetes	Mycosphaerellales	Teratosphaeriaceae	Acrodontium	Acrodontium crateriforme	Otu1 Acrodontium crateriforme (f)	Acrodontium crateriforme (f)
Otu4	SH0150	0.372539	Moss	Fungi	Ascomycota	Sordariomycetes	Hypocreales	Cordycipitaceae	Leptobacillium	Leptobacillium chinense	Otu4 Leptobacillium chinense (f)	Leptobacillium chinense (f)
Otu5	SH0171	0.364936	Plant	Fungi	Ascomycota	Eurotiomycetes	Eurotiales	Aspergillaceae	Talaromyces	Unidentified	Otu5 Talaromyces (f)	Talaromyces (f)
Otu7	SH0103	0.364936	Mucilage	Fungi	Ascomycota	Dothideomycetes	Capnodiales	Cladosporiaceae	Cladosporium	Unidentified	Otu7 Cladosporium (f)	Cladosporium (f)
Otu4	SH0167	0.357333	Moss	Fungi	Ascomycota	Sordariomycetes	Hypocreales	Cordycipitaceae	Leptobacillium	Leptobacillium chinense	Otu4 Leptobacillium chinense (f)	Leptobacillium chinense (f)
Otu7	SH0166	0.34973	Moss	Fungi	Ascomycota	Dothideomycetes	Capnodiales	Cladosporiaceae	Cladosporium	Unidentified	Otu7 Cladosporium (f)	Cladosporium (f)
Otu4	SH0172	0.342127	Plant	Fungi	Ascomycota	Sordariomycetes	Hypocreales	Cordycipitaceae	Leptobacillium	Leptobacillium chinense	Otu4 Leptobacillium chinense (f)	Leptobacillium chinense (f)
Otu4	SH0220	0.342127	Plant	Fungi	Ascomycota	Sordariomycetes	Hypocreales	Cordycipitaceae	Leptobacillium	Leptobacillium chinense	Otu4 Leptobacillium chinense (f)	Leptobacillium chinense (f)
Otu2	SH0141	0.334524	Mucilage	Fungi	Ascomycota	Dothideomycetes	Pleosporales	Didymellaceae	Unidentified	Unidentified	Otu2 Didymellaceae (f)	Didymellaceae (f)
Otu7	SH0136	0.334524	Mucilage	Fungi	Ascomycota	Dothideomycetes	Capnodiales	Cladosporiaceae	Cladosporium	Unidentified	Otu7 Cladosporium (f)	Cladosporium (f)
Otu7	SH0228	0.326922	Mucilage	Fungi	Ascomycota	Dothideomycetes	Capnodiales	Cladosporiaceae	Cladosporium	Unidentified	Otu7 Cladosporium (f)	Cladosporium (f)
Otu4	SH0219	0.319319	Plant	Fungi	Ascomycota	Sordariomycetes	Hypocreales	Cordycipitaceae	Leptobacillium	Leptobacillium chinense	Otu4 Leptobacillium chinense (f)	Leptobacillium chinense (f)
Otu5	SH0188	0.311716	Plant	Fungi	Ascomycota	Eurotiomycetes	Eurotiales	Aspergillaceae	Talaromyces	Unidentified	Otu5 Talaromyces (f)	Talaromyces (f)
Otu5	SH0220	0.311716	Plant	Fungi	Ascomycota	Eurotiomycetes	Eurotiales	Aspergillaceae	Talaromyces	Unidentified	Otu5 Talaromyces (f)	Talaromyces (f)
Otu7	SH0168	0.311716	Moss	Fungi	Ascomycota	Dothideomycetes	Capnodiales	Cladosporiaceae	Cladosporium	Unidentified	Otu7 Cladosporium (f)	Cladosporium (f)
Otu7	SH0148	0.304113	Moss	Fungi	Ascomycota	Dothideomycetes	Capnodiales	Cladosporiaceae	Cladosporium	Unidentified	Otu7 Cladosporium (f)	Cladosporium (f)
Otu2	SH0151	0.29651	Plant	Fungi	Ascomycota	Dothideomycetes	Pleosporales	Didymellaceae	Unidentified	Unidentified	Otu2 Didymellaceae (f)	Didymellaceae (f)
Otu5	SH0136	0.29651	Mucilage	Fungi	Ascomycota	Eurotiomycetes	Eurotiales	Aspergillaceae	Talaromyces	Unidentified	Otu5 Talaromyces (f)	Talaromyces (f)
Otu2	SH0146	0.288907	Moss	Fungi	Ascomycota	Dothideomycetes	Pleosporales	Didymellaceae	Unidentified	Unidentified	Otu2 Didymellaceae (f)	Didymellaceae (f)
Otu4	SH0223	0.288907	Mucilage	Fungi	Ascomycota	Sordariomycetes	Hypocreales	Cordycipitaceae	Leptobacillium	Leptobacillium chinense	Otu4 Leptobacillium chinense (f)	Leptobacillium chinense (f)
Otu5	SH0170	0.288907	Plant	Fungi	Ascomycota	Eurotiomycetes	Eurotiales	Aspergillaceae	Talaromyces	Unidentified	Otu5 Talaromyces (f)	Talaromyces (f)
Otu2	SH0140	0.281305	Mucilage	Fungi	Ascomycota	Dothideomycetes	Pleosporales	Didymellaceae	Unidentified	Unidentified	Otu2 Didymellaceae (f)	Didymellaceae (f)
Otu4	SH0166	0.281305	Moss	Fungi	Ascomycota	Sordariomycetes	Hypocreales	Cordycipitaceae	Leptobacillium	Leptobacillium chinense	Otu4 Leptobacillium chinense (f)	Leptobacillium chinense (f)
Otu4	SH0146	0.273702	Moss	Fungi	Ascomycota	Sordariomycetes	Hypocreales	Cordycipitaceae	Leptobacillium	Leptobacillium chinense	Otu4 Leptobacillium chinense (f)	Leptobacillium chinense (f)
Otu7	SH0181	0.273702	Moss	Fungi	Ascomycota	Dothideomycetes	Capnodiales	Cladosporiaceae	Cladosporium	Unidentified	Otu7 Cladosporium (f)	Cladosporium (f)
Otu4	SH0156	0.266099	Plant	Fungi	Ascomycota	Sordariomycetes	Hypocreales	Cordycipitaceae	Leptobacillium	Leptobacillium chinense	Otu4 Leptobacillium chinense (f)	Leptobacillium chinense (f)
Otu5	SH0181	0.266099	Moss	Fungi	Ascomycota	Eurotiomycetes	Eurotiales	Aspergillaceae	Talaromyces	Unidentified	Otu5 Talaromyces (f)	Talaromyces (f)
Otu5	SH0114	0.266099	Moss	Fungi	Ascomycota	Eurotiomycetes	Eurotiales	Aspergillaceae	Talaromyces	Unidentified	Otu5 Talaromyces (f)	Talaromyces (f)
Otu7	SH0147	0.266099	Moss	Fungi	Ascomycota	Dothideomycetes	Capnodiales	Cladosporiaceae	Cladosporium	Unidentified	Otu7 Cladosporium (f)	Cladosporium (f)
Otu5	SH0140	0.258496	Mucilage	Fungi	Ascomycota	Eurotiomycetes	Eurotiales	Aspergillaceae	Talaromyces	Unidentified	Otu5 Talaromyces (f)	Talaromyces (f)
Otu7	SH0135	0.258496	Mucilage	Fungi	Ascomycota	Dothideomycetes	Capnodiales	Cladosporiaceae	Cladosporium	Unidentified	Otu7 Cladosporium (f)	Cladosporium (f)
Otu5	SH0221	0.250893	Plant	Fungi	Ascomycota	Eurotiomycetes	Eurotiales	Aspergillaceae	Talaromyces	Unidentified	Otu5 Talaromyces (f)	Talaromyces (f)
Otu7	SH0120	0.250893	Plant	Fungi	Ascomycota	Dothideomycetes	Capnodiales	Cladosporiaceae	Cladosporium	Unidentified	Otu7 Cladosporium (f)	Cladosporium (f)
Otu7	SH0144	0.250893	Mucilage	Fungi	Ascomycota	Dothideomycetes	Capnodiales	Cladosporiaceae	Cladosporium	Unidentified	Otu7 Cladosporium (f)	Cladosporium (f)
Otu7	SH0217	0.250893	Moss	Fungi	Ascomycota	Dothideomycetes	Capnodiales	Cladosporiaceae	Cladosporium	Unidentified	Otu7 Cladosporium (f)	Cladosporium (f)
Otu2	SH0138	0.243291	Mucilage	Fungi	Ascomycota	Dothideomycetes	Pleosporales	Didymellaceae	Unidentified	Unidentified	Otu2 Didymellaceae (f)	Didymellaceae (f)
Otu2	SH0143	0.243291	Mucilage	Fungi	Ascomycota	Dothideomycetes	Pleosporales	Didymellaceae	Unidentified	Unidentified	Otu2 Didymellaceae (f)	Didymellaceae (f)
Otu2	SH0152	0.243291	Plant	Fungi	Ascomycota	Dothideomycetes	Pleosporales	Didymellaceae	Unidentified	Unidentified	Otu2 Didymellaceae (f)	Didymellaceae (f)
Otu7	SH0114	0.243291	Moss	Fungi	Ascomycota	Dothideomycetes	Capnodiales	Cladosporiaceae	Cladosporium	Unidentified	Otu7 Cladosporium (f)	Cladosporium (f)
Otu5	SH0222	0.235688	Plant	Fungi	Ascomycota	Eurotiomycetes	Eurotiales	Aspergillaceae	Talaromyces	Unidentified	Otu5 Talaromyces (f)	Talaromyces (f)
Otu7	SH0105	0.235688	Mucilage	Fungi	Ascomycota	Dothideomycetes	Capnodiales	Cladosporiaceae	Cladosporium	Unidentified	Otu7 Cladosporium (f)	Cladosporium (f)
Otu1	SH0122	0.228085	Plant	Fungi	Ascomycota	Dothideomycetes	Mycosphaerellales	Teratosphaeriaceae	Acrodontium	Acrodontium crateriforme	Otu1 Acrodontium crateriforme (f)	Acrodontium crateriforme (f)
Otu4	SH0171	0.228085	Plant	Fungi	Ascomycota	Sordariomycetes	Hypocreales	Cordycipitaceae	Leptobacillium	Leptobacillium chinense	Otu4 Leptobacillium chinense (f)	Leptobacillium chinense (f)
Otu1	SH0166	0.220482	Moss	Fungi	Ascomycota	Dothideomycetes	Mycosphaerellales	Teratosphaeriaceae	Acrodontium	Acrodontium crateriforme	Otu1 Acrodontium crateriforme (f)	Acrodontium crateriforme (f)
Otu4	SH0151	0.220482	Plant	Fungi	Ascomycota	Sordariomycetes	Hypocreales	Cordycipitaceae	Leptobacillium	Leptobacillium chinense	Otu4 Leptobacillium chinense (f)	Leptobacillium chinense (f)
Otu4	SH0222	0.212879	Plant	Fungi	Ascomycota	Sordariomycetes	Hypocreales	Cordycipitaceae	Leptobacillium	Leptobacillium chinense	Otu4 Leptobacillium chinense (f)	Leptobacillium chinense (f)
Otu7	SH0183	0.212879	Moss	Fungi	Ascomycota	Dothideomycetes	Capnodiales	Cladosporiaceae	Cladosporium	Unidentified	Otu7 Cladosporium (f)	Cladosporium (f)
Otu4	SH0149	0.205276	Moss	Fungi	Ascomycota	Sordariomycetes	Hypocreales	Cordycipitaceae	Leptobacillium	Leptobacillium chinense	Otu4 Leptobacillium chinense (f)	Leptobacillium chinense (f)
Otu5	SH0143	0.205276	Mucilage	Fungi	Ascomycota	Eurotiomycetes	Eurotiales	Aspergillaceae	Talaromyces	Unidentified	Otu5 Talaromyces (f)	Talaromyces (f)
Otu4	SH0221	0.197674	Plant	Fungi	Ascomycota	Sordariomycetes	Hypocreales	Cordycipitaceae	Leptobacillium	Leptobacillium chinense	Otu4 Leptobacillium chinense (f)	Leptobacillium chinense (f)
Otu5	SH0101	0.197674	Mucilage	Fungi	Ascomycota	Eurotiomycetes	Eurotiales	Aspergillaceae	Talaromyces	Unidentified	Otu5 Talaromyces (f)	Talaromyces (f)
Otu4	SH0110	0.190071	Mucilage	Fungi	Ascomycota	Sordariomycetes	Hypocreales	Cordycipitaceae	Leptobacillium	Leptobacillium chinense	Otu4 Leptobacillium chinense (f)	Leptobacillium chinense (f)
Otu7	SH0102	0.190071	Mucilage	Fungi	Ascomycota	Dothideomycetes	Capnodiales	Cladosporiaceae	Cladosporium	Unidentified	Otu7 Cladosporium (f)	Cladosporium (f)
Otu2	SH0139	0.182468	Mucilage	Fungi	Ascomycota	Dothideomycetes	Pleosporales	Didymellaceae	Unidentified	Unidentified	Otu2 Didymellaceae (f)	Didymellaceae (f)
Otu1	SH0171	0.174865	Plant	Fungi	Ascomycota	Dothideomycetes	Mycosphaerellales	Teratosphaeriaceae	Acrodontium	Acrodontium crateriforme	Otu1 Acrodontium crateriforme (f)	Acrodontium crateriforme (f)
Otu1	SH0154	0.167262	Plant	Fungi	Ascomycota	Dothideomycetes	Mycosphaerellales	Teratosphaeriaceae	Acrodontium	Acrodontium crateriforme	Otu1 Acrodontium crateriforme (f)	Acrodontium crateriforme (f)
Otu5	SH0156	0.167262	Plant	Fungi	Ascomycota	Eurotiomycetes	Eurotiales	Aspergillaceae	Talaromyces	Unidentified	Otu5 Talaromyces (f)	Talaromyces (f)
Otu7	SH0218	0.167262	Moss	Fungi	Ascomycota	Dothideomycetes	Capnodiales	Cladosporiaceae	Cladosporium	Unidentified	Otu7 Cladosporium (f)	Cladosporium (f)
Otu2	SH0150	0.159659	Moss	Fungi	Ascomycota	Dothideomycetes	Pleosporales	Didymellaceae	Unidentified	Unidentified	Otu2 Didymellaceae (f)	Didymellaceae (f)
Otu5	SH0148	0.159659	Moss	Fungi	Ascomycota	Eurotiomycetes	Eurotiales	Aspergillaceae	Talaromyces	Unidentified	Otu5 Talaromyces (f)	Talaromyces (f)
Otu5	SH0153	0.159659	Plant	Fungi	Ascomycota	Eurotiomycetes	Eurotiales	Aspergillaceae	Talaromyces	Unidentified	Otu5 Talaromyces (f)	Talaromyces (f)
Otu7	SH0116	0.159659	Moss	Fungi	Ascomycota	Dothideomycetes	Capnodiales	Cladosporiaceae	Cladosporium	Unidentified	Otu7 Cladosporium (f)	Cladosporium (f)
Otu4	SH0108	0.152057	Mucilage	Fungi	Ascomycota	Sordariomycetes	Hypocreales	Cordycipitaceae	Leptobacillium	Leptobacillium chinense	Otu4 Leptobacillium chinense (f)	Leptobacillium chinense (f)
Otu2	SH0156	0.144454	Plant	Fungi	Ascomycota	Dothideomycetes	Pleosporales	Didymellaceae	Unidentified	Unidentified	Otu2 Didymellaceae (f)	Didymellaceae (f)
Otu4	SH0102	0.144454	Mucilage	Fungi	Ascomycota	Sordariomycetes	Hypocreales	Cordycipitaceae	Leptobacillium	Leptobacillium chinense	Otu4 Leptobacillium chinense (f)	Leptobacillium chinense (f)
Otu7	SH0101	0.144454	Mucilage	Fungi	Ascomycota	Dothideomycetes	Capnodiales	Cladosporiaceae	Cladosporium	Unidentified	Otu7 Cladosporium (f)	Cladosporium (f)
Otu5	SH0118	0.136851	Plant	Fungi	Ascomycota	Eurotiomycetes	Eurotiales	Aspergillaceae	Talaromyces	Unidentified	Otu5 Talaromyces (f)	Talaromyces (f)
Otu1	SH0168	0.129248	Moss	Fungi	Ascomycota	Dothideomycetes	Mycosphaerellales	Teratosphaeriaceae	Acrodontium	Acrodontium crateriforme	Otu1 Acrodontium crateriforme (f)	Acrodontium crateriforme (f)
Otu4	SH0170	0.129248	Plant	Fungi	Ascomycota	Sordariomycetes	Hypocreales	Cordycipitaceae	Leptobacillium	Leptobacillium chinense	Otu4 Leptobacillium chinense (f)	Leptobacillium chinense (f)
Otu5	SH0117	0.129248	Plant	Fungi	Ascomycota	Eurotiomycetes	Eurotiales	Aspergillaceae	Talaromyces	Unidentified	Otu5 Talaromyces (f)	Talaromyces (f)
Otu7	SH0108	0.121645	Mucilage	Fungi	Ascomycota	Dothideomycetes	Capnodiales	Cladosporiaceae	Cladosporium	Unidentified	Otu7 Cladosporium (f)	Cladosporium (f)
Otu4	SH0115	0.114042	Moss	Fungi	Ascomycota	Sordariomycetes	Hypocreales	Cordycipitaceae	Leptobacillium	Leptobacillium chinense	Otu4 Leptobacillium chinense (f)	Leptobacillium chinense (f)
Otu5	SH0138	0.114042	Mucilage	Fungi	Ascomycota	Eurotiomycetes	Eurotiales	Aspergillaceae	Talaromyces	Unidentified	Otu5 Talaromyces (f)	Talaromyces (f)
Otu5	SH0149	0.114042	Moss	Fungi	Ascomycota	Eurotiomycetes	Eurotiales	Aspergillaceae	Talaromyces	Unidentified	Otu5 Talaromyces (f)	Talaromyces (f)
Otu7	SH0117	0.114042	Plant	Fungi	Ascomycota	Dothideomycetes	Capnodiales	Cladosporiaceae	Cladosporium	Unidentified	Otu7 Cladosporium (f)	Cladosporium (f)
Otu1	SH0118	0.10644	Plant	Fungi	Ascomycota	Dothideomycetes	Mycosphaerellales	Teratosphaeriaceae	Acrodontium	Acrodontium crateriforme	Otu1 Acrodontium crateriforme (f)	Acrodontium crateriforme (f)
Otu4	SH0155	0.0988368	Plant	Fungi	Ascomycota	Sordariomycetes	Hypocreales	Cordycipitaceae	Leptobacillium	Leptobacillium chinense	Otu4 Leptobacillium chinense (f)	Leptobacillium chinense (f)
Otu5	SH0154	0.0988368	Plant	Fungi	Ascomycota	Eurotiomycetes	Eurotiales	Aspergillaceae	Talaromyces	Unidentified	Otu5 Talaromyces (f)	Talaromyces (f)
Otu7	SH0182	0.0988368	Moss	Fungi	Ascomycota	Dothideomycetes	Capnodiales	Cladosporiaceae	Cladosporium	Unidentified	Otu7 Cladosporium (f)	Cladosporium (f)
Otu1	SH0149	0.0912339	Moss	Fungi	Ascomycota	Dothideomycetes	Mycosphaerellales	Teratosphaeriaceae	Acrodontium	Acrodontium crateriforme	Otu1 Acrodontium crateriforme (f)	Acrodontium crateriforme (f)
Otu1	SH0151	0.0912339	Plant	Fungi	Ascomycota	Dothideomycetes	Mycosphaerellales	Teratosphaeriaceae	Acrodontium	Acrodontium crateriforme	Otu1 Acrodontium crateriforme (f)	Acrodontium crateriforme (f)
Otu1	SH0117	0.0912339	Plant	Fungi	Ascomycota	Dothideomycetes	Mycosphaerellales	Teratosphaeriaceae	Acrodontium	Acrodontium crateriforme	Otu1 Acrodontium crateriforme (f)	Acrodontium crateriforme (f)
Otu4	SH0103	0.0912339	Mucilage	Fungi	Ascomycota	Sordariomycetes	Hypocreales	Cordycipitaceae	Leptobacillium	Leptobacillium chinense	Otu4 Leptobacillium chinense (f)	Leptobacillium chinense (f)
Otu1	SH0181	0.0836311	Moss	Fungi	Ascomycota	Dothideomycetes	Mycosphaerellales	Teratosphaeriaceae	Acrodontium	Acrodontium crateriforme	Otu1 Acrodontium crateriforme (f)	Acrodontium crateriforme (f)
Otu5	SH0121	0.0836311	Plant	Fungi	Ascomycota	Eurotiomycetes	Eurotiales	Aspergillaceae	Talaromyces	Unidentified	Otu5 Talaromyces (f)	Talaromyces (f)
Otu1	SH0148	0.0760283	Moss	Fungi	Ascomycota	Dothideomycetes	Mycosphaerellales	Teratosphaeriaceae	Acrodontium	Acrodontium crateriforme	Otu1 Acrodontium crateriforme (f)	Acrodontium crateriforme (f)
Otu1	SH0185	0.0760283	Plant	Fungi	Ascomycota	Dothideomycetes	Mycosphaerellales	Teratosphaeriaceae	Acrodontium	Acrodontium crateriforme	Otu1 Acrodontium crateriforme (f)	Acrodontium crateriforme (f)
Otu4	SH0104	0.0760283	Mucilage	Fungi	Ascomycota	Sordariomycetes	Hypocreales	Cordycipitaceae	Leptobacillium	Leptobacillium chinense	Otu4 Leptobacillium chinense (f)	Leptobacillium chinense (f)
Otu4	SH0107	0.0760283	Mucilage	Fungi	Ascomycota	Sordariomycetes	Hypocreales	Cordycipitaceae	Leptobacillium	Leptobacillium chinense	Otu4 Leptobacillium chinense (f)	Leptobacillium chinense (f)
Otu4	SH0169	0.0760283	Plant	Fungi	Ascomycota	Sordariomycetes	Hypocreales	Cordycipitaceae	Leptobacillium	Leptobacillium chinense	Otu4 Leptobacillium chinense (f)	Leptobacillium chinense (f)
Otu5	SH0186	0.0760283	Plant	Fungi	Ascomycota	Eurotiomycetes	Eurotiales	Aspergillaceae	Talaromyces	Unidentified	Otu5 Talaromyces (f)	Talaromyces (f)
Otu5	SH0152	0.0760283	Plant	Fungi	Ascomycota	Eurotiomycetes	Eurotiales	Aspergillaceae	Talaromyces	Unidentified	Otu5 Talaromyces (f)	Talaromyces (f)
Otu5	SH0122	0.0684255	Plant	Fungi	Ascomycota	Eurotiomycetes	Eurotiales	Aspergillaceae	Talaromyces	Unidentified	Otu5 Talaromyces (f)	Talaromyces (f)
Otu5	SH0150	0.0684255	Moss	Fungi	Ascomycota	Eurotiomycetes	Eurotiales	Aspergillaceae	Talaromyces	Unidentified	Otu5 Talaromyces (f)	Talaromyces (f)
Otu1	SH0153	0.0608226	Plant	Fungi	Ascomycota	Dothideomycetes	Mycosphaerellales	Teratosphaeriaceae	Acrodontium	Acrodontium crateriforme	Otu1 Acrodontium crateriforme (f)	Acrodontium crateriforme (f)
Otu2	SH0142	0.0608226	Mucilage	Fungi	Ascomycota	Dothideomycetes	Pleosporales	Didymellaceae	Unidentified	Unidentified	Otu2 Didymellaceae (f)	Didymellaceae (f)
Otu4	SH0109	0.0608226	Mucilage	Fungi	Ascomycota	Sordariomycetes	Hypocreales	Cordycipitaceae	Leptobacillium	Leptobacillium chinense	Otu4 Leptobacillium chinense (f)	Leptobacillium chinense (f)
Otu5	SH0120	0.0608226	Plant	Fungi	Ascomycota	Eurotiomycetes	Eurotiales	Aspergillaceae	Talaromyces	Unidentified	Otu5 Talaromyces (f)	Talaromyces (f)
Otu5	SH0145	0.0608226	Moss	Fungi	Ascomycota	Eurotiomycetes	Eurotiales	Aspergillaceae	Talaromyces	Unidentified	Otu5 Talaromyces (f)	Talaromyces (f)
Otu5	SH0119	0.0608226	Plant	Fungi	Ascomycota	Eurotiomycetes	Eurotiales	Aspergillaceae	Talaromyces	Unidentified	Otu5 Talaromyces (f)	Talaromyces (f)
Otu7	SH0104	0.0608226	Mucilage	Fungi	Ascomycota	Dothideomycetes	Capnodiales	Cladosporiaceae	Cladosporium	Unidentified	Otu7 Cladosporium (f)	Cladosporium (f)
Otu7	SH0107	0.0608226	Mucilage	Fungi	Ascomycota	Dothideomycetes	Capnodiales	Cladosporiaceae	Cladosporium	Unidentified	Otu7 Cladosporium (f)	Cladosporium (f)
Otu1	SH0156	0.0532198	Plant	Fungi	Ascomycota	Dothideomycetes	Mycosphaerellales	Teratosphaeriaceae	Acrodontium	Acrodontium crateriforme	Otu1 Acrodontium crateriforme (f)	Acrodontium crateriforme (f)
Otu4	SH0106	0.0532198	Mucilage	Fungi	Ascomycota	Sordariomycetes	Hypocreales	Cordycipitaceae	Leptobacillium	Leptobacillium chinense	Otu4 Leptobacillium chinense (f)	Leptobacillium chinense (f)
Otu4	SH0116	0.0532198	Moss	Fungi	Ascomycota	Sordariomycetes	Hypocreales	Cordycipitaceae	Leptobacillium	Leptobacillium chinense	Otu4 Leptobacillium chinense (f)	Leptobacillium chinense (f)
Otu4	SH0112	0.0532198	Moss	Fungi	Ascomycota	Sordariomycetes	Hypocreales	Cordycipitaceae	Leptobacillium	Leptobacillium chinense	Otu4 Leptobacillium chinense (f)	Leptobacillium chinense (f)
Otu4	SH0188	0.045617	Plant	Fungi	Ascomycota	Sordariomycetes	Hypocreales	Cordycipitaceae	Leptobacillium	Leptobacillium chinense	Otu4 Leptobacillium chinense (f)	Leptobacillium chinense (f)
Otu5	SH0185	0.045617	Plant	Fungi	Ascomycota	Eurotiomycetes	Eurotiales	Aspergillaceae	Talaromyces	Unidentified	Otu5 Talaromyces (f)	Talaromyces (f)
Otu1	SH0145	0.0380141	Moss	Fungi	Ascomycota	Dothideomycetes	Mycosphaerellales	Teratosphaeriaceae	Acrodontium	Acrodontium crateriforme	Otu1 Acrodontium crateriforme (f)	Acrodontium crateriforme (f)
Otu1	SH0221	0.0380141	Plant	Fungi	Ascomycota	Dothideomycetes	Mycosphaerellales	Teratosphaeriaceae	Acrodontium	Acrodontium crateriforme	Otu1 Acrodontium crateriforme (f)	Acrodontium crateriforme (f)
Otu2	SH0147	0.0380141	Moss	Fungi	Ascomycota	Dothideomycetes	Pleosporales	Didymellaceae	Unidentified	Unidentified	Otu2 Didymellaceae (f)	Didymellaceae (f)
Otu4	SH0119	0.0380141	Plant	Fungi	Ascomycota	Sordariomycetes	Hypocreales	Cordycipitaceae	Leptobacillium	Leptobacillium chinense	Otu4 Leptobacillium chinense (f)	Leptobacillium chinense (f)
Otu4	SH0187	0.0380141	Plant	Fungi	Ascomycota	Sordariomycetes	Hypocreales	Cordycipitaceae	Leptobacillium	Leptobacillium chinense	Otu4 Leptobacillium chinense (f)	Leptobacillium chinense (f)
Otu1	SH0170	0.0304113	Plant	Fungi	Ascomycota	Dothideomycetes	Mycosphaerellales	Teratosphaeriaceae	Acrodontium	Acrodontium crateriforme	Otu1 Acrodontium crateriforme (f)	Acrodontium crateriforme (f)
Otu4	SH0114	0.0304113	Moss	Fungi	Ascomycota	Sordariomycetes	Hypocreales	Cordycipitaceae	Leptobacillium	Leptobacillium chinense	Otu4 Leptobacillium chinense (f)	Leptobacillium chinense (f)
Otu5	SH0146	0.0304113	Moss	Fungi	Ascomycota	Eurotiomycetes	Eurotiales	Aspergillaceae	Talaromyces	Unidentified	Otu5 Talaromyces (f)	Talaromyces (f)
Otu1	SH0182	0.0228085	Moss	Fungi	Ascomycota	Dothideomycetes	Mycosphaerellales	Teratosphaeriaceae	Acrodontium	Acrodontium crateriforme	Otu1 Acrodontium crateriforme (f)	Acrodontium crateriforme (f)
Otu4	SH0118	0.0228085	Plant	Fungi	Ascomycota	Sordariomycetes	Hypocreales	Cordycipitaceae	Leptobacillium	Leptobacillium chinense	Otu4 Leptobacillium chinense (f)	Leptobacillium chinense (f)
Otu5	SH0147	0.0228085	Moss	Fungi	Ascomycota	Eurotiomycetes	Eurotiales	Aspergillaceae	Talaromyces	Unidentified	Otu5 Talaromyces (f)	Talaromyces (f)
Otu7	SH0106	0.0228085	Mucilage	Fungi	Ascomycota	Dothideomycetes	Capnodiales	Cladosporiaceae	Cladosporium	Unidentified	Otu7 Cladosporium (f)	Cladosporium (f)
Otu7	SH0115	0.0228085	Moss	Fungi	Ascomycota	Dothideomycetes	Capnodiales	Cladosporiaceae	Cladosporium	Unidentified	Otu7 Cladosporium (f)	Cladosporium (f)
Otu4	SH0113	0.0152057	Moss	Fungi	Ascomycota	Sordariomycetes	Hypocreales	Cordycipitaceae	Leptobacillium	Leptobacillium chinense	Otu4 Leptobacillium chinense (f)	Leptobacillium chinense (f)
Otu7	SH0112	0.0152057	Moss	Fungi	Ascomycota	Dothideomycetes	Capnodiales	Cladosporiaceae	Cladosporium	Unidentified	Otu7 Cladosporium (f)	Cladosporium (f)
Otu1	SH0146	0.00760283	Moss	Fungi	Ascomycota	Dothideomycetes	Mycosphaerellales	Teratosphaeriaceae	Acrodontium	Acrodontium crateriforme	Otu1 Acrodontium crateriforme (f)	Acrodontium crateriforme (f)
Otu1	SH0220	0.00760283	Plant	Fungi	Ascomycota	Dothideomycetes	Mycosphaerellales	Teratosphaeriaceae	Acrodontium	Acrodontium crateriforme	Otu1 Acrodontium crateriforme (f)	Acrodontium crateriforme (f)
Otu5	SH0151	0.00760283	Plant	Fungi	Ascomycota	Eurotiomycetes	Eurotiales	Aspergillaceae	Talaromyces	Unidentified	Otu5 Talaromyces (f)	Talaromyces (f)
Otu5	SH0187	0.00760283	Plant	Fungi	Ascomycota	Eurotiomycetes	Eurotiales	Aspergillaceae	Talaromyces	Unidentified	Otu5 Talaromyces (f)	Talaromyces (f)
Otu5	SH0155	0.00760283	Plant	Fungi	Ascomycota	Eurotiomycetes	Eurotiales	Aspergillaceae	Talaromyces	Unidentified	Otu5 Talaromyces (f)	Talaromyces (f)
Otu1	SH0121	0	Plant	Fungi	Ascomycota	Dothideomycetes	Mycosphaerellales	Teratosphaeriaceae	Acrodontium	Acrodontium crateriforme	Otu1 Acrodontium crateriforme (f)	Acrodontium crateriforme (f)
Otu1	SH0120	0	Plant	Fungi	Ascomycota	Dothideomycetes	Mycosphaerellales	Teratosphaeriaceae	Acrodontium	Acrodontium crateriforme	Otu1 Acrodontium crateriforme (f)	Acrodontium crateriforme (f)
Otu1	SH0188	0	Plant	Fungi	Ascomycota	Dothideomycetes	Mycosphaerellales	Teratosphaeriaceae	Acrodontium	Acrodontium crateriforme	Otu1 Acrodontium crateriforme (f)	Acrodontium crateriforme (f)
Otu1	SH0167	0	Moss	Fungi	Ascomycota	Dothideomycetes	Mycosphaerellales	Teratosphaeriaceae	Acrodontium	Acrodontium crateriforme	Otu1 Acrodontium crateriforme (f)	Acrodontium crateriforme (f)
Otu1	SH0172	0	Plant	Fungi	Ascomycota	Dothideomycetes	Mycosphaerellales	Teratosphaeriaceae	Acrodontium	Acrodontium crateriforme	Otu1 Acrodontium crateriforme (f)	Acrodontium crateriforme (f)
Otu1	SH0147	0	Moss	Fungi	Ascomycota	Dothideomycetes	Mycosphaerellales	Teratosphaeriaceae	Acrodontium	Acrodontium crateriforme	Otu1 Acrodontium crateriforme (f)	Acrodontium crateriforme (f)
Otu1	SH0219	0	Plant	Fungi	Ascomycota	Dothideomycetes	Mycosphaerellales	Teratosphaeriaceae	Acrodontium	Acrodontium crateriforme	Otu1 Acrodontium crateriforme (f)	Acrodontium crateriforme (f)
Otu1	SH0150	0	Moss	Fungi	Ascomycota	Dothideomycetes	Mycosphaerellales	Teratosphaeriaceae	Acrodontium	Acrodontium crateriforme	Otu1 Acrodontium crateriforme (f)	Acrodontium crateriforme (f)
Otu1	SH0222	0	Plant	Fungi	Ascomycota	Dothideomycetes	Mycosphaerellales	Teratosphaeriaceae	Acrodontium	Acrodontium crateriforme	Otu1 Acrodontium crateriforme (f)	Acrodontium crateriforme (f)
Otu1	SH0114	0	Moss	Fungi	Ascomycota	Dothideomycetes	Mycosphaerellales	Teratosphaeriaceae	Acrodontium	Acrodontium crateriforme	Otu1 Acrodontium crateriforme (f)	Acrodontium crateriforme (f)
Otu1	SH0186	0	Plant	Fungi	Ascomycota	Dothideomycetes	Mycosphaerellales	Teratosphaeriaceae	Acrodontium	Acrodontium crateriforme	Otu1 Acrodontium crateriforme (f)	Acrodontium crateriforme (f)
Otu1	SH0187	0	Plant	Fungi	Ascomycota	Dothideomycetes	Mycosphaerellales	Teratosphaeriaceae	Acrodontium	Acrodontium crateriforme	Otu1 Acrodontium crateriforme (f)	Acrodontium crateriforme (f)
Otu1	SH0155	0	Plant	Fungi	Ascomycota	Dothideomycetes	Mycosphaerellales	Teratosphaeriaceae	Acrodontium	Acrodontium crateriforme	Otu1 Acrodontium crateriforme (f)	Acrodontium crateriforme (f)
Otu1	SH0119	0	Plant	Fungi	Ascomycota	Dothideomycetes	Mycosphaerellales	Teratosphaeriaceae	Acrodontium	Acrodontium crateriforme	Otu1 Acrodontium crateriforme (f)	Acrodontium crateriforme (f)
Otu2	SH0169	0	Plant	Fungi	Ascomycota	Dothideomycetes	Pleosporales	Didymellaceae	Unidentified	Unidentified	Otu2 Didymellaceae (f)	Didymellaceae (f)
Otu4	SH0111	0	Moss	Fungi	Ascomycota	Sordariomycetes	Hypocreales	Cordycipitaceae	Leptobacillium	Leptobacillium chinense	Otu4 Leptobacillium chinense (f)	Leptobacillium chinense (f)
Otu4	SH0101	0	Mucilage	Fungi	Ascomycota	Sordariomycetes	Hypocreales	Cordycipitaceae	Leptobacillium	Leptobacillium chinense	Otu4 Leptobacillium chinense (f)	Leptobacillium chinense (f)
Otu4	SH0117	0	Plant	Fungi	Ascomycota	Sordariomycetes	Hypocreales	Cordycipitaceae	Leptobacillium	Leptobacillium chinense	Otu4 Leptobacillium chinense (f)	Leptobacillium chinense (f)
Otu4	SH0120	0	Plant	Fungi	Ascomycota	Sordariomycetes	Hypocreales	Cordycipitaceae	Leptobacillium	Leptobacillium chinense	Otu4 Leptobacillium chinense (f)	Leptobacillium chinense (f)
Otu4	SH0121	0	Plant	Fungi	Ascomycota	Sordariomycetes	Hypocreales	Cordycipitaceae	Leptobacillium	Leptobacillium chinense	Otu4 Leptobacillium chinense (f)	Leptobacillium chinense (f)
Otu4	SH0122	0	Plant	Fungi	Ascomycota	Sordariomycetes	Hypocreales	Cordycipitaceae	Leptobacillium	Leptobacillium chinense	Otu4 Leptobacillium chinense (f)	Leptobacillium chinense (f)
Otu5	SH0169	0	Plant	Fungi	Ascomycota	Eurotiomycetes	Eurotiales	Aspergillaceae	Talaromyces	Unidentified	Otu5 Talaromyces (f)	Talaromyces (f)
Otu7	SH0111	0	Moss	Fungi	Ascomycota	Dothideomycetes	Capnodiales	Cladosporiaceae	Cladosporium	Unidentified	Otu7 Cladosporium (f)	Cladosporium (f)
Otu7	SH0113	0	Moss	Fungi	Ascomycota	Dothideomycetes	Capnodiales	Cladosporiaceae	Cladosporium	Unidentified	Otu7 Cladosporium (f)	Cladosporium (f)
Otu7	SH0169	0	Plant	Fungi	Ascomycota	Dothideomycetes	Capnodiales	Cladosporiaceae	Cladosporium	Unidentified	Otu7 Cladosporium (f)	Cladosporium (f)
Otu3	WI011	39.268	Moss	Bacteria	Proteobacteria	Alphaproteobacteria	Acetobacterales	Acetobacteraceae	Unidentified	Unidentified	Otu3 Acetobacteraceae (f)	Acetobacteraceae (b)
Otu8	WI013	30.557	Moss	Bacteria	Proteobacteria	Alphaproteobacteria	Acetobacterales	Acetobacteraceae	Unidentified	Unidentified	Otu8 Acetobacteraceae (f)	Acetobacteraceae (b)
Otu2	WI103	22.9844	Mucilage	Bacteria	Proteobacteria	Alphaproteobacteria	Rhizobiales	Beijerinckiaceae	Unidentified	Unidentified	Otu2 Beijerinckiaceae (f)	Beijerinckiaceae (b)
Otu2	WI114	22.8186	Plant	Bacteria	Proteobacteria	Alphaproteobacteria	Rhizobiales	Beijerinckiaceae	Unidentified	Unidentified	Otu2 Beijerinckiaceae (f)	Beijerinckiaceae (b)
Otu2	WI074	22.7898	Mucilage	Bacteria	Proteobacteria	Alphaproteobacteria	Rhizobiales	Beijerinckiaceae	Unidentified	Unidentified	Otu2 Beijerinckiaceae (f)	Beijerinckiaceae (b)
Otu2	WI073	22.725	Mucilage	Bacteria	Proteobacteria	Alphaproteobacteria	Rhizobiales	Beijerinckiaceae	Unidentified	Unidentified	Otu2 Beijerinckiaceae (f)	Beijerinckiaceae (b)
Otu2	WI083	20.5418	Plant	Bacteria	Proteobacteria	Alphaproteobacteria	Rhizobiales	Beijerinckiaceae	Unidentified	Unidentified	Otu2 Beijerinckiaceae (f)	Beijerinckiaceae (b)
Otu2	WI111	20.0591	Moss	Bacteria	Proteobacteria	Alphaproteobacteria	Rhizobiales	Beijerinckiaceae	Unidentified	Unidentified	Otu2 Beijerinckiaceae (f)	Beijerinckiaceae (b)
Otu2	WI097	19.6412	Plant	Bacteria	Proteobacteria	Alphaproteobacteria	Rhizobiales	Beijerinckiaceae	Unidentified	Unidentified	Otu2 Beijerinckiaceae (f)	Beijerinckiaceae (b)
Otu2	WI078	19.598	Moss	Bacteria	Proteobacteria	Alphaproteobacteria	Rhizobiales	Beijerinckiaceae	Unidentified	Unidentified	Otu2 Beijerinckiaceae (f)	Beijerinckiaceae (b)
Otu2	WI084	19.4755	Plant	Bacteria	Proteobacteria	Alphaproteobacteria	Rhizobiales	Beijerinckiaceae	Unidentified	Unidentified	Otu2 Beijerinckiaceae (f)	Beijerinckiaceae (b)
Otu8	WI015	18.7477	Moss	Bacteria	Proteobacteria	Alphaproteobacteria	Acetobacterales	Acetobacteraceae	Unidentified	Unidentified	Otu8 Acetobacteraceae (f)	Acetobacteraceae (b)
Otu2	WI098	17.4796	Plant	Bacteria	Proteobacteria	Alphaproteobacteria	Rhizobiales	Beijerinckiaceae	Unidentified	Unidentified	Otu2 Beijerinckiaceae (f)	Beijerinckiaceae (b)
Otu3	WI104	17.2131	Mucilage	Bacteria	Proteobacteria	Alphaproteobacteria	Acetobacterales	Acetobacteraceae	Unidentified	Unidentified	Otu3 Acetobacteraceae (f)	Acetobacteraceae (b)
Otu2	WI081	16.8384	Plant	Bacteria	Proteobacteria	Alphaproteobacteria	Rhizobiales	Beijerinckiaceae	Unidentified	Unidentified	Otu2 Beijerinckiaceae (f)	Beijerinckiaceae (b)
Otu2	WI106	16.5646	Mucilage	Bacteria	Proteobacteria	Alphaproteobacteria	Rhizobiales	Beijerinckiaceae	Unidentified	Unidentified	Otu2 Beijerinckiaceae (f)	Beijerinckiaceae (b)
Otu2	WI105	16.4781	Mucilage	Bacteria	Proteobacteria	Alphaproteobacteria	Rhizobiales	Beijerinckiaceae	Unidentified	Unidentified	Otu2 Beijerinckiaceae (f)	Beijerinckiaceae (b)
Otu2	WI099	16.3556	Plant	Bacteria	Proteobacteria	Alphaproteobacteria	Rhizobiales	Beijerinckiaceae	Unidentified	Unidentified	Otu2 Beijerinckiaceae (f)	Beijerinckiaceae (b)
Otu3	WI109	16.3556	Moss	Bacteria	Proteobacteria	Alphaproteobacteria	Acetobacterales	Acetobacteraceae	Unidentified	Unidentified	Otu3 Acetobacteraceae (f)	Acetobacteraceae (b)
Otu2	WI022	16.298	Plant	Bacteria	Proteobacteria	Alphaproteobacteria	Rhizobiales	Beijerinckiaceae	Unidentified	Unidentified	Otu2 Beijerinckiaceae (f)	Beijerinckiaceae (b)
Otu2	WI104	16.0242	Mucilage	Bacteria	Proteobacteria	Alphaproteobacteria	Rhizobiales	Beijerinckiaceae	Unidentified	Unidentified	Otu2 Beijerinckiaceae (f)	Beijerinckiaceae (b)
Otu2	WI018	15.7288	Plant	Bacteria	Proteobacteria	Alphaproteobacteria	Rhizobiales	Beijerinckiaceae	Unidentified	Unidentified	Otu2 Beijerinckiaceae (f)	Beijerinckiaceae (b)
Otu2	WI090	15.6928	Mucilage	Bacteria	Proteobacteria	Alphaproteobacteria	Rhizobiales	Beijerinckiaceae	Unidentified	Unidentified	Otu2 Beijerinckiaceae (f)	Beijerinckiaceae (b)
Otu2	WI072	15.4622	Mucilage	Bacteria	Proteobacteria	Alphaproteobacteria	Rhizobiales	Beijerinckiaceae	Unidentified	Unidentified	Otu2 Beijerinckiaceae (f)	Beijerinckiaceae (b)
Otu2	WI100	15.3902	Plant	Bacteria	Proteobacteria	Alphaproteobacteria	Rhizobiales	Beijerinckiaceae	Unidentified	Unidentified	Otu2 Beijerinckiaceae (f)	Beijerinckiaceae (b)
Otu3	WI110	15.3253	Moss	Bacteria	Proteobacteria	Alphaproteobacteria	Acetobacterales	Acetobacteraceae	Unidentified	Unidentified	Otu3 Acetobacteraceae (f)	Acetobacteraceae (b)
Otu2	WI014	15.2316	Moss	Bacteria	Proteobacteria	Alphaproteobacteria	Rhizobiales	Beijerinckiaceae	Unidentified	Unidentified	Otu2 Beijerinckiaceae (f)	Beijerinckiaceae (b)
Otu2	WI089	15.0659	Mucilage	Bacteria	Proteobacteria	Alphaproteobacteria	Rhizobiales	Beijerinckiaceae	Unidentified	Unidentified	Otu2 Beijerinckiaceae (f)	Beijerinckiaceae (b)
Otu2	WI108	14.8714	Mucilage	Bacteria	Proteobacteria	Alphaproteobacteria	Rhizobiales	Beijerinckiaceae	Unidentified	Unidentified	Otu2 Beijerinckiaceae (f)	Beijerinckiaceae (b)
Otu2	WI052	14.7489	Plant	Bacteria	Proteobacteria	Alphaproteobacteria	Rhizobiales	Beijerinckiaceae	Unidentified	Unidentified	Otu2 Beijerinckiaceae (f)	Beijerinckiaceae (b)
Otu2	WI086	14.7201	Mucilage	Bacteria	Proteobacteria	Alphaproteobacteria	Rhizobiales	Beijerinckiaceae	Unidentified	Unidentified	Otu2 Beijerinckiaceae (f)	Beijerinckiaceae (b)
Otu2	WI102	14.3958	Mucilage	Bacteria	Proteobacteria	Alphaproteobacteria	Rhizobiales	Beijerinckiaceae	Unidentified	Unidentified	Otu2 Beijerinckiaceae (f)	Beijerinckiaceae (b)
Otu2	WI085	13.8915	Mucilage	Bacteria	Proteobacteria	Alphaproteobacteria	Rhizobiales	Beijerinckiaceae	Unidentified	Unidentified	Otu2 Beijerinckiaceae (f)	Beijerinckiaceae (b)
Otu2	WI009	13.6321	Mucilage	Bacteria	Proteobacteria	Alphaproteobacteria	Rhizobiales	Beijerinckiaceae	Unidentified	Unidentified	Otu2 Beijerinckiaceae (f)	Beijerinckiaceae (b)
Otu2	WI082	13.5745	Plant	Bacteria	Proteobacteria	Alphaproteobacteria	Rhizobiales	Beijerinckiaceae	Unidentified	Unidentified	Otu2 Beijerinckiaceae (f)	Beijerinckiaceae (b)
Otu2	WI021	13.5601	Plant	Bacteria	Proteobacteria	Alphaproteobacteria	Rhizobiales	Beijerinckiaceae	Unidentified	Unidentified	Otu2 Beijerinckiaceae (f)	Beijerinckiaceae (b)
Otu2	WI069	13.524	Mucilage	Bacteria	Proteobacteria	Alphaproteobacteria	Rhizobiales	Beijerinckiaceae	Unidentified	Unidentified	Otu2 Beijerinckiaceae (f)	Beijerinckiaceae (b)
Otu2	WI076	13.4736	Mucilage	Bacteria	Proteobacteria	Alphaproteobacteria	Rhizobiales	Beijerinckiaceae	Unidentified	Unidentified	Otu2 Beijerinckiaceae (f)	Beijerinckiaceae (b)
Otu2	WI019	13.207	Plant	Bacteria	Proteobacteria	Alphaproteobacteria	Rhizobiales	Beijerinckiaceae	Unidentified	Unidentified	Otu2 Beijerinckiaceae (f)	Beijerinckiaceae (b)
Otu2	WI112	13.171	Moss	Bacteria	Proteobacteria	Alphaproteobacteria	Rhizobiales	Beijerinckiaceae	Unidentified	Unidentified	Otu2 Beijerinckiaceae (f)	Beijerinckiaceae (b)
Otu2	WI110	13.0989	Moss	Bacteria	Proteobacteria	Alphaproteobacteria	Rhizobiales	Beijerinckiaceae	Unidentified	Unidentified	Otu2 Beijerinckiaceae (f)	Beijerinckiaceae (b)
Otu7	WI116	12.5369	Plant	Bacteria	Proteobacteria	Alphaproteobacteria	Rhizobiales	Beijerinckiaceae	Methylobacterium	Methylobacterium fujisawaense	Otu7 Methylobacterium fujisawaense (f)	Methylobacterium fujisawaense (b)
Otu2	WI087	12.4577	Mucilage	Bacteria	Proteobacteria	Alphaproteobacteria	Rhizobiales	Beijerinckiaceae	Unidentified	Unidentified	Otu2 Beijerinckiaceae (f)	Beijerinckiaceae (b)
Otu7	WI055	12.1623	Plant	Bacteria	Proteobacteria	Alphaproteobacteria	Rhizobiales	Beijerinckiaceae	Methylobacterium	Methylobacterium fujisawaense	Otu7 Methylobacterium fujisawaense (f)	Methylobacterium fujisawaense (b)
Otu2	WI092	12.0758	Mucilage	Bacteria	Proteobacteria	Alphaproteobacteria	Rhizobiales	Beijerinckiaceae	Unidentified	Unidentified	Otu2 Beijerinckiaceae (f)	Beijerinckiaceae (b)
Otu2	WI080	12.011	Moss	Bacteria	Proteobacteria	Alphaproteobacteria	Rhizobiales	Beijerinckiaceae	Unidentified	Unidentified	Otu2 Beijerinckiaceae (f)	Beijerinckiaceae (b)
Otu2	WI079	11.9749	Moss	Bacteria	Proteobacteria	Alphaproteobacteria	Rhizobiales	Beijerinckiaceae	Unidentified	Unidentified	Otu2 Beijerinckiaceae (f)	Beijerinckiaceae (b)
Otu2	WI101	11.9101	Mucilage	Bacteria	Proteobacteria	Alphaproteobacteria	Rhizobiales	Beijerinckiaceae	Unidentified	Unidentified	Otu2 Beijerinckiaceae (f)	Beijerinckiaceae (b)
Otu2	WI091	11.9101	Mucilage	Bacteria	Proteobacteria	Alphaproteobacteria	Rhizobiales	Beijerinckiaceae	Unidentified	Unidentified	Otu2 Beijerinckiaceae (f)	Beijerinckiaceae (b)
Otu2	WI109	11.8308	Moss	Bacteria	Proteobacteria	Alphaproteobacteria	Rhizobiales	Beijerinckiaceae	Unidentified	Unidentified	Otu2 Beijerinckiaceae (f)	Beijerinckiaceae (b)
Otu6	WI095	11.7444	Moss	Bacteria	Proteobacteria	Alphaproteobacteria	Caulobacterales	Caulobacteraceae	Unidentified	Unidentified	Otu6 Caulobacteraceae (f)	Caulobacteraceae (b)
Otu8	WI012	11.7083	Moss	Bacteria	Proteobacteria	Alphaproteobacteria	Acetobacterales	Acetobacteraceae	Unidentified	Unidentified	Otu8 Acetobacteraceae (f)	Acetobacteraceae (b)
Otu2	WI055	11.24	Plant	Bacteria	Proteobacteria	Alphaproteobacteria	Rhizobiales	Beijerinckiaceae	Unidentified	Unidentified	Otu2 Beijerinckiaceae (f)	Beijerinckiaceae (b)
Otu6	WI017	11.0527	Plant	Bacteria	Proteobacteria	Alphaproteobacteria	Caulobacterales	Caulobacteraceae	Unidentified	Unidentified	Otu6 Caulobacteraceae (f)	Caulobacteraceae (b)
Otu2	WI036	10.9446	Mucilage	Bacteria	Proteobacteria	Alphaproteobacteria	Rhizobiales	Beijerinckiaceae	Unidentified	Unidentified	Otu2 Beijerinckiaceae (f)	Beijerinckiaceae (b)
Otu3	WI013	10.9158	Moss	Bacteria	Proteobacteria	Alphaproteobacteria	Acetobacterales	Acetobacteraceae	Unidentified	Unidentified	Otu3 Acetobacteraceae (f)	Acetobacteraceae (b)
Otu2	WI115	10.9014	Plant	Bacteria	Proteobacteria	Alphaproteobacteria	Rhizobiales	Beijerinckiaceae	Unidentified	Unidentified	Otu2 Beijerinckiaceae (f)	Beijerinckiaceae (b)
Otu2	WI044	10.8725	Mucilage	Bacteria	Proteobacteria	Alphaproteobacteria	Rhizobiales	Beijerinckiaceae	Unidentified	Unidentified	Otu2 Beijerinckiaceae (f)	Beijerinckiaceae (b)
Otu2	WI020	10.8365	Plant	Bacteria	Proteobacteria	Alphaproteobacteria	Rhizobiales	Beijerinckiaceae	Unidentified	Unidentified	Otu2 Beijerinckiaceae (f)	Beijerinckiaceae (b)
Otu2	WI088	10.2313	Mucilage	Bacteria	Proteobacteria	Alphaproteobacteria	Rhizobiales	Beijerinckiaceae	Unidentified	Unidentified	Otu2 Beijerinckiaceae (f)	Beijerinckiaceae (b)
Otu3	WI015	9.91426	Moss	Bacteria	Proteobacteria	Alphaproteobacteria	Acetobacterales	Acetobacteraceae	Unidentified	Unidentified	Otu3 Acetobacteraceae (f)	Acetobacteraceae (b)
Otu8	WI003	9.80618	Mucilage	Bacteria	Proteobacteria	Alphaproteobacteria	Acetobacterales	Acetobacteraceae	Unidentified	Unidentified	Otu8 Acetobacteraceae (f)	Acetobacteraceae (b)
Otu3	WI012	9.71972	Moss	Bacteria	Proteobacteria	Alphaproteobacteria	Acetobacterales	Acetobacteraceae	Unidentified	Unidentified	Otu3 Acetobacteraceae (f)	Acetobacteraceae (b)
Otu2	WI012	9.6909	Moss	Bacteria	Proteobacteria	Alphaproteobacteria	Rhizobiales	Beijerinckiaceae	Unidentified	Unidentified	Otu2 Beijerinckiaceae (f)	Beijerinckiaceae (b)
Otu2	WI001	9.65487	Mucilage	Bacteria	Proteobacteria	Alphaproteobacteria	Rhizobiales	Beijerinckiaceae	Unidentified	Unidentified	Otu2 Beijerinckiaceae (f)	Beijerinckiaceae (b)
Otu2	WI010	9.61885	Mucilage	Bacteria	Proteobacteria	Alphaproteobacteria	Rhizobiales	Beijerinckiaceae	Unidentified	Unidentified	Otu2 Beijerinckiaceae (f)	Beijerinckiaceae (b)
Otu2	WI007	9.5468	Mucilage	Bacteria	Proteobacteria	Alphaproteobacteria	Rhizobiales	Beijerinckiaceae	Unidentified	Unidentified	Otu2 Beijerinckiaceae (f)	Beijerinckiaceae (b)
Otu6	WI020	9.53239	Plant	Bacteria	Proteobacteria	Alphaproteobacteria	Caulobacterales	Caulobacteraceae	Unidentified	Unidentified	Otu6 Caulobacteraceae (f)	Caulobacteraceae (b)
Otu3	WI090	9.49636	Mucilage	Bacteria	Proteobacteria	Alphaproteobacteria	Acetobacterales	Acetobacteraceae	Unidentified	Unidentified	Otu3 Acetobacteraceae (f)	Acetobacteraceae (b)
Otu2	WI008	9.46034	Mucilage	Bacteria	Proteobacteria	Alphaproteobacteria	Rhizobiales	Beijerinckiaceae	Unidentified	Unidentified	Otu2 Beijerinckiaceae (f)	Beijerinckiaceae (b)
Otu2	WI054	9.46034	Plant	Bacteria	Proteobacteria	Alphaproteobacteria	Rhizobiales	Beijerinckiaceae	Unidentified	Unidentified	Otu2 Beijerinckiaceae (f)	Beijerinckiaceae (b)
Otu8	WI016	9.43872	Moss	Bacteria	Proteobacteria	Alphaproteobacteria	Acetobacterales	Acetobacteraceae	Unidentified	Unidentified	Otu8 Acetobacteraceae (f)	Acetobacteraceae (b)
Otu6	WI007	9.32344	Mucilage	Bacteria	Proteobacteria	Alphaproteobacteria	Caulobacterales	Caulobacteraceae	Unidentified	Unidentified	Otu6 Caulobacteraceae (f)	Caulobacteraceae (b)
Otu8	WI048	9.1361	Moss	Bacteria	Proteobacteria	Alphaproteobacteria	Acetobacterales	Acetobacteraceae	Unidentified	Unidentified	Otu8 Acetobacteraceae (f)	Acetobacteraceae (b)
Otu2	WI070	9.1289	Mucilage	Bacteria	Proteobacteria	Alphaproteobacteria	Rhizobiales	Beijerinckiaceae	Unidentified	Unidentified	Otu2 Beijerinckiaceae (f)	Beijerinckiaceae (b)
Otu2	WI056	9.05685	Plant	Bacteria	Proteobacteria	Alphaproteobacteria	Rhizobiales	Beijerinckiaceae	Unidentified	Unidentified	Otu2 Beijerinckiaceae (f)	Beijerinckiaceae (b)
Otu2	WI011	9.03523	Moss	Bacteria	Proteobacteria	Alphaproteobacteria	Rhizobiales	Beijerinckiaceae	Unidentified	Unidentified	Otu2 Beijerinckiaceae (f)	Beijerinckiaceae (b)
Otu2	WI095	8.94877	Moss	Bacteria	Proteobacteria	Alphaproteobacteria	Rhizobiales	Beijerinckiaceae	Unidentified	Unidentified	Otu2 Beijerinckiaceae (f)	Beijerinckiaceae (b)
Otu2	WI053	8.8479	Plant	Bacteria	Proteobacteria	Alphaproteobacteria	Rhizobiales	Beijerinckiaceae	Unidentified	Unidentified	Otu2 Beijerinckiaceae (f)	Beijerinckiaceae (b)
Otu2	WI016	8.84069	Moss	Bacteria	Proteobacteria	Alphaproteobacteria	Rhizobiales	Beijerinckiaceae	Unidentified	Unidentified	Otu2 Beijerinckiaceae (f)	Beijerinckiaceae (b)
Otu6	WI080	8.83349	Moss	Bacteria	Proteobacteria	Alphaproteobacteria	Caulobacterales	Caulobacteraceae	Unidentified	Unidentified	Otu6 Caulobacteraceae (f)	Caulobacteraceae (b)
Otu3	WI088	8.47323	Mucilage	Bacteria	Proteobacteria	Alphaproteobacteria	Acetobacterales	Acetobacteraceae	Unidentified	Unidentified	Otu3 Acetobacteraceae (f)	Acetobacteraceae (b)
Otu6	WI096	8.40839	Moss	Bacteria	Proteobacteria	Alphaproteobacteria	Caulobacterales	Caulobacteraceae	Unidentified	Unidentified	Otu6 Caulobacteraceae (f)	Caulobacteraceae (b)
Otu2	WI096	8.33634	Moss	Bacteria	Proteobacteria	Alphaproteobacteria	Rhizobiales	Beijerinckiaceae	Unidentified	Unidentified	Otu2 Beijerinckiaceae (f)	Beijerinckiaceae (b)
Otu8	WI005	8.22826	Mucilage	Bacteria	Proteobacteria	Alphaproteobacteria	Acetobacterales	Acetobacteraceae	Unidentified	Unidentified	Otu8 Acetobacteraceae (f)	Acetobacteraceae (b)
Otu2	WI002	8.22105	Mucilage	Bacteria	Proteobacteria	Alphaproteobacteria	Rhizobiales	Beijerinckiaceae	Unidentified	Unidentified	Otu2 Beijerinckiaceae (f)	Beijerinckiaceae (b)
Otu6	WI081	8.17782	Plant	Bacteria	Proteobacteria	Alphaproteobacteria	Caulobacterales	Caulobacteraceae	Unidentified	Unidentified	Otu6 Caulobacteraceae (f)	Caulobacteraceae (b)
Otu2	WI094	8.13459	Moss	Bacteria	Proteobacteria	Alphaproteobacteria	Rhizobiales	Beijerinckiaceae	Unidentified	Unidentified	Otu2 Beijerinckiaceae (f)	Beijerinckiaceae (b)
Otu2	WI075	7.99769	Mucilage	Bacteria	Proteobacteria	Alphaproteobacteria	Rhizobiales	Beijerinckiaceae	Unidentified	Unidentified	Otu2 Beijerinckiaceae (f)	Beijerinckiaceae (b)
Otu2	WI005	7.7311	Mucilage	Bacteria	Proteobacteria	Alphaproteobacteria	Rhizobiales	Beijerinckiaceae	Unidentified	Unidentified	Otu2 Beijerinckiaceae (f)	Beijerinckiaceae (b)
Otu2	WI113	7.70949	Plant	Bacteria	Proteobacteria	Alphaproteobacteria	Rhizobiales	Beijerinckiaceae	Unidentified	Unidentified	Otu2 Beijerinckiaceae (f)	Beijerinckiaceae (b)
Otu2	WI006	7.69508	Mucilage	Bacteria	Proteobacteria	Alphaproteobacteria	Rhizobiales	Beijerinckiaceae	Unidentified	Unidentified	Otu2 Beijerinckiaceae (f)	Beijerinckiaceae (b)
Otu8	WI046	7.55818	Moss	Bacteria	Proteobacteria	Alphaproteobacteria	Acetobacterales	Acetobacteraceae	Unidentified	Unidentified	Otu8 Acetobacteraceae (f)	Acetobacteraceae (b)
Otu2	WI116	7.54377	Plant	Bacteria	Proteobacteria	Alphaproteobacteria	Rhizobiales	Beijerinckiaceae	Unidentified	Unidentified	Otu2 Beijerinckiaceae (f)	Beijerinckiaceae (b)
Otu6	WI006	7.52936	Mucilage	Bacteria	Proteobacteria	Alphaproteobacteria	Caulobacterales	Caulobacteraceae	Unidentified	Unidentified	Otu6 Caulobacteraceae (f)	Caulobacteraceae (b)
Otu2	WI017	7.52216	Plant	Bacteria	Proteobacteria	Alphaproteobacteria	Rhizobiales	Beijerinckiaceae	Unidentified	Unidentified	Otu2 Beijerinckiaceae (f)	Beijerinckiaceae (b)
Otu2	WI035	7.48613	Mucilage	Bacteria	Proteobacteria	Alphaproteobacteria	Rhizobiales	Beijerinckiaceae	Unidentified	Unidentified	Otu2 Beijerinckiaceae (f)	Beijerinckiaceae (b)
Otu2	WI003	7.33482	Mucilage	Bacteria	Proteobacteria	Alphaproteobacteria	Rhizobiales	Beijerinckiaceae	Unidentified	Unidentified	Otu2 Beijerinckiaceae (f)	Beijerinckiaceae (b)
Otu2	WI015	7.26998	Moss	Bacteria	Proteobacteria	Alphaproteobacteria	Rhizobiales	Beijerinckiaceae	Unidentified	Unidentified	Otu2 Beijerinckiaceae (f)	Beijerinckiaceae (b)
Otu6	WI090	7.26998	Mucilage	Bacteria	Proteobacteria	Alphaproteobacteria	Caulobacterales	Caulobacteraceae	Unidentified	Unidentified	Otu6 Caulobacteraceae (f)	Caulobacteraceae (b)
Otu3	WI093	7.26277	Moss	Bacteria	Proteobacteria	Alphaproteobacteria	Acetobacterales	Acetobacteraceae	Unidentified	Unidentified	Otu3 Acetobacteraceae (f)	Acetobacteraceae (b)
Otu8	WI045	7.11146	Moss	Bacteria	Proteobacteria	Alphaproteobacteria	Acetobacterales	Acetobacteraceae	Unidentified	Unidentified	Otu8 Acetobacteraceae (f)	Acetobacteraceae (b)
Otu2	WI004	7.08985	Mucilage	Bacteria	Proteobacteria	Alphaproteobacteria	Rhizobiales	Beijerinckiaceae	Unidentified	Unidentified	Otu2 Beijerinckiaceae (f)	Beijerinckiaceae (b)
Otu8	WI007	7.05382	Mucilage	Bacteria	Proteobacteria	Alphaproteobacteria	Acetobacterales	Acetobacteraceae	Unidentified	Unidentified	Otu8 Acetobacteraceae (f)	Acetobacteraceae (b)
Otu2	WI093	7.0178	Moss	Bacteria	Proteobacteria	Alphaproteobacteria	Rhizobiales	Beijerinckiaceae	Unidentified	Unidentified	Otu2 Beijerinckiaceae (f)	Beijerinckiaceae (b)
Otu6	WI010	6.83046	Mucilage	Bacteria	Proteobacteria	Alphaproteobacteria	Caulobacterales	Caulobacteraceae	Unidentified	Unidentified	Otu6 Caulobacteraceae (f)	Caulobacteraceae (b)
Otu3	WI079	6.71518	Moss	Bacteria	Proteobacteria	Alphaproteobacteria	Acetobacterales	Acetobacteraceae	Unidentified	Unidentified	Otu3 Acetobacteraceae (f)	Acetobacteraceae (b)
Otu8	WI050	6.64313	Moss	Bacteria	Proteobacteria	Alphaproteobacteria	Acetobacterales	Acetobacteraceae	Unidentified	Unidentified	Otu8 Acetobacteraceae (f)	Acetobacteraceae (b)
Otu2	WI042	6.63592	Mucilage	Bacteria	Proteobacteria	Alphaproteobacteria	Rhizobiales	Beijerinckiaceae	Unidentified	Unidentified	Otu2 Beijerinckiaceae (f)	Beijerinckiaceae (b)
Otu7	WI097	6.62151	Plant	Bacteria	Proteobacteria	Alphaproteobacteria	Rhizobiales	Beijerinckiaceae	Methylobacterium	Methylobacterium fujisawaense	Otu7 Methylobacterium fujisawaense (f)	Methylobacterium fujisawaense (b)
Otu8	WI006	6.463	Mucilage	Bacteria	Proteobacteria	Alphaproteobacteria	Acetobacterales	Acetobacteraceae	Unidentified	Unidentified	Otu8 Acetobacteraceae (f)	Acetobacteraceae (b)
Otu6	WI022	6.44859	Plant	Bacteria	Proteobacteria	Alphaproteobacteria	Caulobacterales	Caulobacteraceae	Unidentified	Unidentified	Otu6 Caulobacteraceae (f)	Caulobacteraceae (b)
Otu2	WI040	6.41977	Mucilage	Bacteria	Proteobacteria	Alphaproteobacteria	Rhizobiales	Beijerinckiaceae	Unidentified	Unidentified	Otu2 Beijerinckiaceae (f)	Beijerinckiaceae (b)
Otu3	WI094	6.33331	Moss	Bacteria	Proteobacteria	Alphaproteobacteria	Acetobacterales	Acetobacteraceae	Unidentified	Unidentified	Otu3 Acetobacteraceae (f)	Acetobacteraceae (b)
Otu6	WI009	6.33331	Mucilage	Bacteria	Proteobacteria	Alphaproteobacteria	Caulobacterales	Caulobacteraceae	Unidentified	Unidentified	Otu6 Caulobacteraceae (f)	Caulobacteraceae (b)
Otu7	WI056	6.30449	Plant	Bacteria	Proteobacteria	Alphaproteobacteria	Rhizobiales	Beijerinckiaceae	Methylobacterium	Methylobacterium fujisawaense	Otu7 Methylobacterium fujisawaense (f)	Methylobacterium fujisawaense (b)
Otu6	WI094	6.22523	Moss	Bacteria	Proteobacteria	Alphaproteobacteria	Caulobacterales	Caulobacteraceae	Unidentified	Unidentified	Otu6 Caulobacteraceae (f)	Caulobacteraceae (b)
Otu3	WI077	6.15318	Moss	Bacteria	Proteobacteria	Alphaproteobacteria	Acetobacterales	Acetobacteraceae	Unidentified	Unidentified	Otu3 Acetobacteraceae (f)	Acetobacteraceae (b)
Otu3	WI016	6.14598	Moss	Bacteria	Proteobacteria	Alphaproteobacteria	Acetobacterales	Acetobacteraceae	Unidentified	Unidentified	Otu3 Acetobacteraceae (f)	Acetobacteraceae (b)
Otu6	WI092	6.09554	Mucilage	Bacteria	Proteobacteria	Alphaproteobacteria	Caulobacterales	Caulobacteraceae	Unidentified	Unidentified	Otu6 Caulobacteraceae (f)	Caulobacteraceae (b)
Otu6	WI084	6.00187	Plant	Bacteria	Proteobacteria	Alphaproteobacteria	Caulobacterales	Caulobacteraceae	Unidentified	Unidentified	Otu6 Caulobacteraceae (f)	Caulobacteraceae (b)
Otu2	WI071	5.93703	Mucilage	Bacteria	Proteobacteria	Alphaproteobacteria	Rhizobiales	Beijerinckiaceae	Unidentified	Unidentified	Otu2 Beijerinckiaceae (f)	Beijerinckiaceae (b)
Otu7	WI099	5.93703	Plant	Bacteria	Proteobacteria	Alphaproteobacteria	Rhizobiales	Beijerinckiaceae	Methylobacterium	Methylobacterium fujisawaense	Otu7 Methylobacterium fujisawaense (f)	Methylobacterium fujisawaense (b)
Otu6	WI019	5.901	Plant	Bacteria	Proteobacteria	Alphaproteobacteria	Caulobacterales	Caulobacteraceae	Unidentified	Unidentified	Otu6 Caulobacteraceae (f)	Caulobacteraceae (b)
Otu7	WI083	5.87939	Plant	Bacteria	Proteobacteria	Alphaproteobacteria	Rhizobiales	Beijerinckiaceae	Methylobacterium	Methylobacterium fujisawaense	Otu7 Methylobacterium fujisawaense (f)	Methylobacterium fujisawaense (b)
Otu2	WI039	5.85777	Mucilage	Bacteria	Proteobacteria	Alphaproteobacteria	Rhizobiales	Beijerinckiaceae	Unidentified	Unidentified	Otu2 Beijerinckiaceae (f)	Beijerinckiaceae (b)
Otu2	WI043	5.74249	Mucilage	Bacteria	Proteobacteria	Alphaproteobacteria	Rhizobiales	Beijerinckiaceae	Unidentified	Unidentified	Otu2 Beijerinckiaceae (f)	Beijerinckiaceae (b)
Otu6	WI091	5.72808	Mucilage	Bacteria	Proteobacteria	Alphaproteobacteria	Caulobacterales	Caulobacteraceae	Unidentified	Unidentified	Otu6 Caulobacteraceae (f)	Caulobacteraceae (b)
Otu6	WI089	5.69205	Mucilage	Bacteria	Proteobacteria	Alphaproteobacteria	Caulobacterales	Caulobacteraceae	Unidentified	Unidentified	Otu6 Caulobacteraceae (f)	Caulobacteraceae (b)
Otu8	WI095	5.68485	Moss	Bacteria	Proteobacteria	Alphaproteobacteria	Acetobacterales	Acetobacteraceae	Unidentified	Unidentified	Otu8 Acetobacteraceae (f)	Acetobacteraceae (b)
Otu2	WI037	5.6128	Mucilage	Bacteria	Proteobacteria	Alphaproteobacteria	Rhizobiales	Beijerinckiaceae	Unidentified	Unidentified	Otu2 Beijerinckiaceae (f)	Beijerinckiaceae (b)
Otu6	WI087	5.59118	Mucilage	Bacteria	Proteobacteria	Alphaproteobacteria	Caulobacterales	Caulobacteraceae	Unidentified	Unidentified	Otu6 Caulobacteraceae (f)	Caulobacteraceae (b)
Otu7	WI019	5.56236	Plant	Bacteria	Proteobacteria	Alphaproteobacteria	Rhizobiales	Beijerinckiaceae	Methylobacterium	Methylobacterium fujisawaense	Otu7 Methylobacterium fujisawaense (f)	Methylobacterium fujisawaense (b)
Otu6	WI052	5.49751	Plant	Bacteria	Proteobacteria	Alphaproteobacteria	Caulobacterales	Caulobacteraceae	Unidentified	Unidentified	Otu6 Caulobacteraceae (f)	Caulobacteraceae (b)
Otu2	WI050	5.46869	Moss	Bacteria	Proteobacteria	Alphaproteobacteria	Rhizobiales	Beijerinckiaceae	Unidentified	Unidentified	Otu2 Beijerinckiaceae (f)	Beijerinckiaceae (b)
Otu7	WI054	5.46869	Plant	Bacteria	Proteobacteria	Alphaproteobacteria	Rhizobiales	Beijerinckiaceae	Methylobacterium	Methylobacterium fujisawaense	Otu7 Methylobacterium fujisawaense (f)	Methylobacterium fujisawaense (b)
Otu6	WI004	5.36782	Mucilage	Bacteria	Proteobacteria	Alphaproteobacteria	Caulobacterales	Caulobacteraceae	Unidentified	Unidentified	Otu6 Caulobacteraceae (f)	Caulobacteraceae (b)
Otu6	WI103	5.31739	Mucilage	Bacteria	Proteobacteria	Alphaproteobacteria	Caulobacterales	Caulobacteraceae	Unidentified	Unidentified	Otu6 Caulobacteraceae (f)	Caulobacteraceae (b)
Otu6	WI078	5.28857	Moss	Bacteria	Proteobacteria	Alphaproteobacteria	Caulobacterales	Caulobacteraceae	Unidentified	Unidentified	Otu6 Caulobacteraceae (f)	Caulobacteraceae (b)
Otu3	WI111	5.28136	Moss	Bacteria	Proteobacteria	Alphaproteobacteria	Acetobacterales	Acetobacteraceae	Unidentified	Unidentified	Otu3 Acetobacteraceae (f)	Acetobacteraceae (b)
Otu8	WI047	5.25254	Moss	Bacteria	Proteobacteria	Alphaproteobacteria	Acetobacterales	Acetobacteraceae	Unidentified	Unidentified	Otu8 Acetobacteraceae (f)	Acetobacteraceae (b)
Otu6	WI021	5.23092	Plant	Bacteria	Proteobacteria	Alphaproteobacteria	Caulobacterales	Caulobacteraceae	Unidentified	Unidentified	Otu6 Caulobacteraceae (f)	Caulobacteraceae (b)
Otu7	WI115	5.20931	Plant	Bacteria	Proteobacteria	Alphaproteobacteria	Rhizobiales	Beijerinckiaceae	Methylobacterium	Methylobacterium fujisawaense	Otu7 Methylobacterium fujisawaense (f)	Methylobacterium fujisawaense (b)
Otu6	WI093	5.17328	Moss	Bacteria	Proteobacteria	Alphaproteobacteria	Caulobacterales	Caulobacteraceae	Unidentified	Unidentified	Otu6 Caulobacteraceae (f)	Caulobacteraceae (b)
Otu6	WI086	5.16608	Mucilage	Bacteria	Proteobacteria	Alphaproteobacteria	Caulobacterales	Caulobacteraceae	Unidentified	Unidentified	Otu6 Caulobacteraceae (f)	Caulobacteraceae (b)
Otu6	WI002	5.08682	Mucilage	Bacteria	Proteobacteria	Alphaproteobacteria	Caulobacterales	Caulobacteraceae	Unidentified	Unidentified	Otu6 Caulobacteraceae (f)	Caulobacteraceae (b)
Otu6	WI105	5.06521	Mucilage	Bacteria	Proteobacteria	Alphaproteobacteria	Caulobacterales	Caulobacteraceae	Unidentified	Unidentified	Otu6 Caulobacteraceae (f)	Caulobacteraceae (b)
Otu2	WI045	5.04359	Moss	Bacteria	Proteobacteria	Alphaproteobacteria	Rhizobiales	Beijerinckiaceae	Unidentified	Unidentified	Otu2 Beijerinckiaceae (f)	Beijerinckiaceae (b)
Otu3	WI078	4.97154	Moss	Bacteria	Proteobacteria	Alphaproteobacteria	Acetobacterales	Acetobacteraceae	Unidentified	Unidentified	Otu3 Acetobacteraceae (f)	Acetobacteraceae (b)
Otu6	WI014	4.94272	Moss	Bacteria	Proteobacteria	Alphaproteobacteria	Caulobacterales	Caulobacteraceae	Unidentified	Unidentified	Otu6 Caulobacteraceae (f)	Caulobacteraceae (b)
Otu8	WI002	4.93551	Mucilage	Bacteria	Proteobacteria	Alphaproteobacteria	Acetobacterales	Acetobacteraceae	Unidentified	Unidentified	Otu8 Acetobacteraceae (f)	Acetobacteraceae (b)
Otu6	WI074	4.88508	Mucilage	Bacteria	Proteobacteria	Alphaproteobacteria	Caulobacterales	Caulobacteraceae	Unidentified	Unidentified	Otu6 Caulobacteraceae (f)	Caulobacteraceae (b)
Otu6	WI001	4.84905	Mucilage	Bacteria	Proteobacteria	Alphaproteobacteria	Caulobacterales	Caulobacteraceae	Unidentified	Unidentified	Otu6 Caulobacteraceae (f)	Caulobacteraceae (b)
Otu6	WI108	4.82744	Mucilage	Bacteria	Proteobacteria	Alphaproteobacteria	Caulobacterales	Caulobacteraceae	Unidentified	Unidentified	Otu6 Caulobacteraceae (f)	Caulobacteraceae (b)
Otu6	WI113	4.81303	Plant	Bacteria	Proteobacteria	Alphaproteobacteria	Caulobacterales	Caulobacteraceae	Unidentified	Unidentified	Otu6 Caulobacteraceae (f)	Caulobacteraceae (b)
Otu6	WI056	4.80582	Plant	Bacteria	Proteobacteria	Alphaproteobacteria	Caulobacterales	Caulobacteraceae	Unidentified	Unidentified	Otu6 Caulobacteraceae (f)	Caulobacteraceae (b)
Otu3	WI089	4.78421	Mucilage	Bacteria	Proteobacteria	Alphaproteobacteria	Acetobacterales	Acetobacteraceae	Unidentified	Unidentified	Otu3 Acetobacteraceae (f)	Acetobacteraceae (b)
Otu2	WI049	4.74818	Moss	Bacteria	Proteobacteria	Alphaproteobacteria	Rhizobiales	Beijerinckiaceae	Unidentified	Unidentified	Otu2 Beijerinckiaceae (f)	Beijerinckiaceae (b)
Otu2	WI013	4.71936	Moss	Bacteria	Proteobacteria	Alphaproteobacteria	Rhizobiales	Beijerinckiaceae	Unidentified	Unidentified	Otu2 Beijerinckiaceae (f)	Beijerinckiaceae (b)
Otu8	WI049	4.65451	Moss	Bacteria	Proteobacteria	Alphaproteobacteria	Acetobacterales	Acetobacteraceae	Unidentified	Unidentified	Otu8 Acetobacteraceae (f)	Acetobacteraceae (b)
Otu6	WI083	4.56805	Plant	Bacteria	Proteobacteria	Alphaproteobacteria	Caulobacterales	Caulobacteraceae	Unidentified	Unidentified	Otu6 Caulobacteraceae (f)	Caulobacteraceae (b)
Otu6	WI085	4.53203	Mucilage	Bacteria	Proteobacteria	Alphaproteobacteria	Caulobacterales	Caulobacteraceae	Unidentified	Unidentified	Otu6 Caulobacteraceae (f)	Caulobacteraceae (b)
Otu6	WI098	4.496	Plant	Bacteria	Proteobacteria	Alphaproteobacteria	Caulobacterales	Caulobacteraceae	Unidentified	Unidentified	Otu6 Caulobacteraceae (f)	Caulobacteraceae (b)
Otu7	WI098	4.44557	Plant	Bacteria	Proteobacteria	Alphaproteobacteria	Rhizobiales	Beijerinckiaceae	Methylobacterium	Methylobacterium fujisawaense	Otu7 Methylobacterium fujisawaense (f)	Methylobacterium fujisawaense (b)
Otu2	WI077	4.43115	Moss	Bacteria	Proteobacteria	Alphaproteobacteria	Rhizobiales	Beijerinckiaceae	Unidentified	Unidentified	Otu2 Beijerinckiaceae (f)	Beijerinckiaceae (b)
Otu6	WI088	4.40954	Mucilage	Bacteria	Proteobacteria	Alphaproteobacteria	Caulobacterales	Caulobacteraceae	Unidentified	Unidentified	Otu6 Caulobacteraceae (f)	Caulobacteraceae (b)
Otu6	WI005	4.38792	Mucilage	Bacteria	Proteobacteria	Alphaproteobacteria	Caulobacterales	Caulobacteraceae	Unidentified	Unidentified	Otu6 Caulobacteraceae (f)	Caulobacteraceae (b)
Otu6	WI097	4.38072	Plant	Bacteria	Proteobacteria	Alphaproteobacteria	Caulobacterales	Caulobacteraceae	Unidentified	Unidentified	Otu6 Caulobacteraceae (f)	Caulobacteraceae (b)
Otu3	WI112	4.37351	Moss	Bacteria	Proteobacteria	Alphaproteobacteria	Acetobacterales	Acetobacteraceae	Unidentified	Unidentified	Otu3 Acetobacteraceae (f)	Acetobacteraceae (b)
Otu6	WI082	4.3591	Plant	Bacteria	Proteobacteria	Alphaproteobacteria	Caulobacterales	Caulobacteraceae	Unidentified	Unidentified	Otu6 Caulobacteraceae (f)	Caulobacteraceae (b)
Otu6	WI042	4.28705	Mucilage	Bacteria	Proteobacteria	Alphaproteobacteria	Caulobacterales	Caulobacteraceae	Unidentified	Unidentified	Otu6 Caulobacteraceae (f)	Caulobacteraceae (b)
Otu6	WI099	4.25103	Plant	Bacteria	Proteobacteria	Alphaproteobacteria	Caulobacterales	Caulobacteraceae	Unidentified	Unidentified	Otu6 Caulobacteraceae (f)	Caulobacteraceae (b)
Otu8	WI004	4.25103	Mucilage	Bacteria	Proteobacteria	Alphaproteobacteria	Acetobacterales	Acetobacteraceae	Unidentified	Unidentified	Otu8 Acetobacteraceae (f)	Acetobacteraceae (b)
Otu8	WI096	4.22941	Moss	Bacteria	Proteobacteria	Alphaproteobacteria	Acetobacterales	Acetobacteraceae	Unidentified	Unidentified	Otu8 Acetobacteraceae (f)	Acetobacteraceae (b)
Otu7	WI053	4.22221	Plant	Bacteria	Proteobacteria	Alphaproteobacteria	Rhizobiales	Beijerinckiaceae	Methylobacterium	Methylobacterium fujisawaense	Otu7 Methylobacterium fujisawaense (f)	Methylobacterium fujisawaense (b)
Otu7	WI084	4.17898	Plant	Bacteria	Proteobacteria	Alphaproteobacteria	Rhizobiales	Beijerinckiaceae	Methylobacterium	Methylobacterium fujisawaense	Otu7 Methylobacterium fujisawaense (f)	Methylobacterium fujisawaense (b)
Otu2	WI047	4.08531	Moss	Bacteria	Proteobacteria	Alphaproteobacteria	Rhizobiales	Beijerinckiaceae	Unidentified	Unidentified	Otu2 Beijerinckiaceae (f)	Beijerinckiaceae (b)
Otu8	WI080	4.08531	Moss	Bacteria	Proteobacteria	Alphaproteobacteria	Acetobacterales	Acetobacteraceae	Unidentified	Unidentified	Otu8 Acetobacteraceae (f)	Acetobacteraceae (b)
Otu6	WI101	4.0781	Mucilage	Bacteria	Proteobacteria	Alphaproteobacteria	Caulobacterales	Caulobacteraceae	Unidentified	Unidentified	Otu6 Caulobacteraceae (f)	Caulobacteraceae (b)
Otu8	WI042	4.04928	Mucilage	Bacteria	Proteobacteria	Alphaproteobacteria	Acetobacterales	Acetobacteraceae	Unidentified	Unidentified	Otu8 Acetobacteraceae (f)	Acetobacteraceae (b)
Otu2	WI038	3.96282	Mucilage	Bacteria	Proteobacteria	Alphaproteobacteria	Rhizobiales	Beijerinckiaceae	Unidentified	Unidentified	Otu2 Beijerinckiaceae (f)	Beijerinckiaceae (b)
Otu6	WI079	3.96282	Moss	Bacteria	Proteobacteria	Alphaproteobacteria	Caulobacterales	Caulobacteraceae	Unidentified	Unidentified	Otu6 Caulobacteraceae (f)	Caulobacteraceae (b)
Otu3	WI003	3.934	Mucilage	Bacteria	Proteobacteria	Alphaproteobacteria	Acetobacterales	Acetobacteraceae	Unidentified	Unidentified	Otu3 Acetobacteraceae (f)	Acetobacteraceae (b)
Otu6	WI112	3.90518	Moss	Bacteria	Proteobacteria	Alphaproteobacteria	Caulobacterales	Caulobacteraceae	Unidentified	Unidentified	Otu6 Caulobacteraceae (f)	Caulobacteraceae (b)
Otu8	WI014	3.89798	Moss	Bacteria	Proteobacteria	Alphaproteobacteria	Acetobacterales	Acetobacteraceae	Unidentified	Unidentified	Otu8 Acetobacteraceae (f)	Acetobacteraceae (b)
Otu2	WI046	3.88357	Moss	Bacteria	Proteobacteria	Alphaproteobacteria	Rhizobiales	Beijerinckiaceae	Unidentified	Unidentified	Otu2 Beijerinckiaceae (f)	Beijerinckiaceae (b)
Otu6	WI073	3.77549	Mucilage	Bacteria	Proteobacteria	Alphaproteobacteria	Caulobacterales	Caulobacteraceae	Unidentified	Unidentified	Otu6 Caulobacteraceae (f)	Caulobacteraceae (b)
Otu2	WI107	3.76108	Mucilage	Bacteria	Proteobacteria	Alphaproteobacteria	Rhizobiales	Beijerinckiaceae	Unidentified	Unidentified	Otu2 Beijerinckiaceae (f)	Beijerinckiaceae (b)
Otu6	WI076	3.73946	Mucilage	Bacteria	Proteobacteria	Alphaproteobacteria	Caulobacterales	Caulobacteraceae	Unidentified	Unidentified	Otu6 Caulobacteraceae (f)	Caulobacteraceae (b)
Otu6	WI111	3.6458	Moss	Bacteria	Proteobacteria	Alphaproteobacteria	Caulobacterales	Caulobacteraceae	Unidentified	Unidentified	Otu6 Caulobacteraceae (f)	Caulobacteraceae (b)
Otu6	WI008	3.58095	Mucilage	Bacteria	Proteobacteria	Alphaproteobacteria	Caulobacterales	Caulobacteraceae	Unidentified	Unidentified	Otu6 Caulobacteraceae (f)	Caulobacteraceae (b)
Otu3	WI106	3.52331	Mucilage	Bacteria	Proteobacteria	Alphaproteobacteria	Acetobacterales	Acetobacteraceae	Unidentified	Unidentified	Otu3 Acetobacteraceae (f)	Acetobacteraceae (b)
Otu3	WI086	3.5089	Mucilage	Bacteria	Proteobacteria	Alphaproteobacteria	Acetobacterales	Acetobacteraceae	Unidentified	Unidentified	Otu3 Acetobacteraceae (f)	Acetobacteraceae (b)
Otu3	WI085	3.43685	Mucilage	Bacteria	Proteobacteria	Alphaproteobacteria	Acetobacterales	Acetobacteraceae	Unidentified	Unidentified	Otu3 Acetobacteraceae (f)	Acetobacteraceae (b)
Otu6	WI106	3.35759	Mucilage	Bacteria	Proteobacteria	Alphaproteobacteria	Caulobacterales	Caulobacteraceae	Unidentified	Unidentified	Otu6 Caulobacteraceae (f)	Caulobacteraceae (b)
Otu3	WI098	3.35039	Plant	Bacteria	Proteobacteria	Alphaproteobacteria	Acetobacterales	Acetobacteraceae	Unidentified	Unidentified	Otu3 Acetobacteraceae (f)	Acetobacteraceae (b)
Otu3	WI102	3.35039	Mucilage	Bacteria	Proteobacteria	Alphaproteobacteria	Acetobacterales	Acetobacteraceae	Unidentified	Unidentified	Otu3 Acetobacteraceae (f)	Acetobacteraceae (b)
Otu8	WI010	3.34318	Mucilage	Bacteria	Proteobacteria	Alphaproteobacteria	Acetobacterales	Acetobacteraceae	Unidentified	Unidentified	Otu8 Acetobacteraceae (f)	Acetobacteraceae (b)
Otu8	WI011	3.32156	Moss	Bacteria	Proteobacteria	Alphaproteobacteria	Acetobacterales	Acetobacteraceae	Unidentified	Unidentified	Otu8 Acetobacteraceae (f)	Acetobacteraceae (b)
Otu7	WI021	3.29995	Plant	Bacteria	Proteobacteria	Alphaproteobacteria	Rhizobiales	Beijerinckiaceae	Methylobacterium	Methylobacterium fujisawaense	Otu7 Methylobacterium fujisawaense (f)	Methylobacterium fujisawaense (b)
Otu6	WI050	3.27113	Moss	Bacteria	Proteobacteria	Alphaproteobacteria	Caulobacterales	Caulobacteraceae	Unidentified	Unidentified	Otu6 Caulobacteraceae (f)	Caulobacteraceae (b)
Otu7	WI100	3.2351	Plant	Bacteria	Proteobacteria	Alphaproteobacteria	Rhizobiales	Beijerinckiaceae	Methylobacterium	Methylobacterium fujisawaense	Otu7 Methylobacterium fujisawaense (f)	Methylobacterium fujisawaense (b)
Otu6	WI102	3.2279	Mucilage	Bacteria	Proteobacteria	Alphaproteobacteria	Caulobacterales	Caulobacteraceae	Unidentified	Unidentified	Otu6 Caulobacteraceae (f)	Caulobacteraceae (b)
Otu6	WI003	3.21349	Mucilage	Bacteria	Proteobacteria	Alphaproteobacteria	Caulobacterales	Caulobacteraceae	Unidentified	Unidentified	Otu6 Caulobacteraceae (f)	Caulobacteraceae (b)
Otu7	WI081	3.19908	Plant	Bacteria	Proteobacteria	Alphaproteobacteria	Rhizobiales	Beijerinckiaceae	Methylobacterium	Methylobacterium fujisawaense	Otu7 Methylobacterium fujisawaense (f)	Methylobacterium fujisawaense (b)
Otu6	WI053	3.17746	Plant	Bacteria	Proteobacteria	Alphaproteobacteria	Caulobacterales	Caulobacteraceae	Unidentified	Unidentified	Otu6 Caulobacteraceae (f)	Caulobacteraceae (b)
Otu6	WI018	3.06939	Plant	Bacteria	Proteobacteria	Alphaproteobacteria	Caulobacterales	Caulobacteraceae	Unidentified	Unidentified	Otu6 Caulobacteraceae (f)	Caulobacteraceae (b)
Otu6	WI100	3.04777	Plant	Bacteria	Proteobacteria	Alphaproteobacteria	Caulobacterales	Caulobacteraceae	Unidentified	Unidentified	Otu6 Caulobacteraceae (f)	Caulobacteraceae (b)
Otu8	WI017	3.03336	Plant	Bacteria	Proteobacteria	Alphaproteobacteria	Acetobacterales	Acetobacteraceae	Unidentified	Unidentified	Otu8 Acetobacteraceae (f)	Acetobacteraceae (b)
Otu3	WI008	3.01174	Mucilage	Bacteria	Proteobacteria	Alphaproteobacteria	Acetobacterales	Acetobacteraceae	Unidentified	Unidentified	Otu3 Acetobacteraceae (f)	Acetobacteraceae (b)
Otu3	WI087	3.01174	Mucilage	Bacteria	Proteobacteria	Alphaproteobacteria	Acetobacterales	Acetobacteraceae	Unidentified	Unidentified	Otu3 Acetobacteraceae (f)	Acetobacteraceae (b)
Otu6	WI054	3.00454	Plant	Bacteria	Proteobacteria	Alphaproteobacteria	Caulobacterales	Caulobacteraceae	Unidentified	Unidentified	Otu6 Caulobacteraceae (f)	Caulobacteraceae (b)
Otu8	WI009	3.00454	Mucilage	Bacteria	Proteobacteria	Alphaproteobacteria	Acetobacterales	Acetobacteraceae	Unidentified	Unidentified	Otu8 Acetobacteraceae (f)	Acetobacteraceae (b)
Otu6	WI070	2.99733	Mucilage	Bacteria	Proteobacteria	Alphaproteobacteria	Caulobacterales	Caulobacteraceae	Unidentified	Unidentified	Otu6 Caulobacteraceae (f)	Caulobacteraceae (b)
Otu7	WI036	2.99733	Mucilage	Bacteria	Proteobacteria	Alphaproteobacteria	Rhizobiales	Beijerinckiaceae	Methylobacterium	Methylobacterium fujisawaense	Otu7 Methylobacterium fujisawaense (f)	Methylobacterium fujisawaense (b)
Otu6	WI104	2.98292	Mucilage	Bacteria	Proteobacteria	Alphaproteobacteria	Caulobacterales	Caulobacteraceae	Unidentified	Unidentified	Otu6 Caulobacteraceae (f)	Caulobacteraceae (b)
Otu7	WI114	2.96851	Plant	Bacteria	Proteobacteria	Alphaproteobacteria	Rhizobiales	Beijerinckiaceae	Methylobacterium	Methylobacterium fujisawaense	Otu7 Methylobacterium fujisawaense (f)	Methylobacterium fujisawaense (b)
Otu6	WI114	2.89646	Plant	Bacteria	Proteobacteria	Alphaproteobacteria	Caulobacterales	Caulobacteraceae	Unidentified	Unidentified	Otu6 Caulobacteraceae (f)	Caulobacteraceae (b)
Otu3	WI005	2.86044	Mucilage	Bacteria	Proteobacteria	Alphaproteobacteria	Acetobacterales	Acetobacteraceae	Unidentified	Unidentified	Otu3 Acetobacteraceae (f)	Acetobacteraceae (b)
Otu3	WI069	2.84603	Mucilage	Bacteria	Proteobacteria	Alphaproteobacteria	Acetobacterales	Acetobacteraceae	Unidentified	Unidentified	Otu3 Acetobacteraceae (f)	Acetobacteraceae (b)
Otu3	WI091	2.76677	Mucilage	Bacteria	Proteobacteria	Alphaproteobacteria	Acetobacterales	Acetobacteraceae	Unidentified	Unidentified	Otu3 Acetobacteraceae (f)	Acetobacteraceae (b)
Otu3	WI009	2.75956	Mucilage	Bacteria	Proteobacteria	Alphaproteobacteria	Acetobacterales	Acetobacteraceae	Unidentified	Unidentified	Otu3 Acetobacteraceae (f)	Acetobacteraceae (b)
Otu8	WI084	2.73795	Plant	Bacteria	Proteobacteria	Alphaproteobacteria	Acetobacterales	Acetobacteraceae	Unidentified	Unidentified	Otu8 Acetobacteraceae (f)	Acetobacteraceae (b)
Otu3	WI070	2.69472	Mucilage	Bacteria	Proteobacteria	Alphaproteobacteria	Acetobacterales	Acetobacteraceae	Unidentified	Unidentified	Otu3 Acetobacteraceae (f)	Acetobacteraceae (b)
Otu3	WI105	2.68031	Mucilage	Bacteria	Proteobacteria	Alphaproteobacteria	Acetobacterales	Acetobacteraceae	Unidentified	Unidentified	Otu3 Acetobacteraceae (f)	Acetobacteraceae (b)
Otu2	WI048	2.64428	Moss	Bacteria	Proteobacteria	Alphaproteobacteria	Rhizobiales	Beijerinckiaceae	Unidentified	Unidentified	Otu2 Beijerinckiaceae (f)	Beijerinckiaceae (b)
Otu6	WI110	2.62987	Moss	Bacteria	Proteobacteria	Alphaproteobacteria	Caulobacterales	Caulobacteraceae	Unidentified	Unidentified	Otu6 Caulobacteraceae (f)	Caulobacteraceae (b)
Otu7	WI044	2.62987	Mucilage	Bacteria	Proteobacteria	Alphaproteobacteria	Rhizobiales	Beijerinckiaceae	Methylobacterium	Methylobacterium fujisawaense	Otu7 Methylobacterium fujisawaense (f)	Methylobacterium fujisawaense (b)
Otu3	WI096	2.61546	Moss	Bacteria	Proteobacteria	Alphaproteobacteria	Acetobacterales	Acetobacteraceae	Unidentified	Unidentified	Otu3 Acetobacteraceae (f)	Acetobacteraceae (b)
Otu8	WI022	2.59385	Plant	Bacteria	Proteobacteria	Alphaproteobacteria	Acetobacterales	Acetobacteraceae	Unidentified	Unidentified	Otu8 Acetobacteraceae (f)	Acetobacteraceae (b)
Otu8	WI094	2.54341	Moss	Bacteria	Proteobacteria	Alphaproteobacteria	Acetobacterales	Acetobacteraceae	Unidentified	Unidentified	Otu8 Acetobacteraceae (f)	Acetobacteraceae (b)
Otu7	WI106	2.49297	Mucilage	Bacteria	Proteobacteria	Alphaproteobacteria	Rhizobiales	Beijerinckiaceae	Methylobacterium	Methylobacterium fujisawaense	Otu7 Methylobacterium fujisawaense (f)	Methylobacterium fujisawaense (b)
Otu7	WI072	2.48577	Mucilage	Bacteria	Proteobacteria	Alphaproteobacteria	Rhizobiales	Beijerinckiaceae	Methylobacterium	Methylobacterium fujisawaense	Otu7 Methylobacterium fujisawaense (f)	Methylobacterium fujisawaense (b)
Otu7	WI113	2.44254	Plant	Bacteria	Proteobacteria	Alphaproteobacteria	Rhizobiales	Beijerinckiaceae	Methylobacterium	Methylobacterium fujisawaense	Otu7 Methylobacterium fujisawaense (f)	Methylobacterium fujisawaense (b)
Otu3	WI073	2.42092	Mucilage	Bacteria	Proteobacteria	Alphaproteobacteria	Acetobacterales	Acetobacteraceae	Unidentified	Unidentified	Otu3 Acetobacteraceae (f)	Acetobacteraceae (b)
Otu3	WI004	2.42092	Mucilage	Bacteria	Proteobacteria	Alphaproteobacteria	Acetobacterales	Acetobacteraceae	Unidentified	Unidentified	Otu3 Acetobacteraceae (f)	Acetobacteraceae (b)
Otu7	WI048	2.39931	Moss	Bacteria	Proteobacteria	Alphaproteobacteria	Rhizobiales	Beijerinckiaceae	Methylobacterium	Methylobacterium fujisawaense	Otu7 Methylobacterium fujisawaense (f)	Methylobacterium fujisawaense (b)
Otu6	WI077	2.37769	Moss	Bacteria	Proteobacteria	Alphaproteobacteria	Caulobacterales	Caulobacteraceae	Unidentified	Unidentified	Otu6 Caulobacteraceae (f)	Caulobacteraceae (b)
Otu2	WI041	2.35608	Mucilage	Bacteria	Proteobacteria	Alphaproteobacteria	Rhizobiales	Beijerinckiaceae	Unidentified	Unidentified	Otu2 Beijerinckiaceae (f)	Beijerinckiaceae (b)
Otu6	WI069	2.35608	Mucilage	Bacteria	Proteobacteria	Alphaproteobacteria	Caulobacterales	Caulobacteraceae	Unidentified	Unidentified	Otu6 Caulobacteraceae (f)	Caulobacteraceae (b)
Otu7	WI052	2.35608	Plant	Bacteria	Proteobacteria	Alphaproteobacteria	Rhizobiales	Beijerinckiaceae	Methylobacterium	Methylobacterium fujisawaense	Otu7 Methylobacterium fujisawaense (f)	Methylobacterium fujisawaense (b)
Otu8	WI021	2.33446	Plant	Bacteria	Proteobacteria	Alphaproteobacteria	Acetobacterales	Acetobacteraceae	Unidentified	Unidentified	Otu8 Acetobacteraceae (f)	Acetobacteraceae (b)
Otu8	WI083	2.32005	Plant	Bacteria	Proteobacteria	Alphaproteobacteria	Acetobacterales	Acetobacteraceae	Unidentified	Unidentified	Otu8 Acetobacteraceae (f)	Acetobacteraceae (b)
Otu8	WI081	2.29123	Plant	Bacteria	Proteobacteria	Alphaproteobacteria	Acetobacterales	Acetobacteraceae	Unidentified	Unidentified	Otu8 Acetobacteraceae (f)	Acetobacteraceae (b)
Otu2	WI051	2.26241	Plant	Bacteria	Proteobacteria	Alphaproteobacteria	Rhizobiales	Beijerinckiaceae	Unidentified	Unidentified	Otu2 Beijerinckiaceae (f)	Beijerinckiaceae (b)
Otu7	WI037	2.248	Mucilage	Bacteria	Proteobacteria	Alphaproteobacteria	Rhizobiales	Beijerinckiaceae	Methylobacterium	Methylobacterium fujisawaense	Otu7 Methylobacterium fujisawaense (f)	Methylobacterium fujisawaense (b)
Otu7	WI049	2.18315	Moss	Bacteria	Proteobacteria	Alphaproteobacteria	Rhizobiales	Beijerinckiaceae	Methylobacterium	Methylobacterium fujisawaense	Otu7 Methylobacterium fujisawaense (f)	Methylobacterium fujisawaense (b)
Otu8	WI008	2.18315	Mucilage	Bacteria	Proteobacteria	Alphaproteobacteria	Acetobacterales	Acetobacteraceae	Unidentified	Unidentified	Otu8 Acetobacteraceae (f)	Acetobacteraceae (b)
Otu6	WI046	2.16874	Moss	Bacteria	Proteobacteria	Alphaproteobacteria	Caulobacterales	Caulobacteraceae	Unidentified	Unidentified	Otu6 Caulobacteraceae (f)	Caulobacteraceae (b)
Otu7	WI082	2.16874	Plant	Bacteria	Proteobacteria	Alphaproteobacteria	Rhizobiales	Beijerinckiaceae	Methylobacterium	Methylobacterium fujisawaense	Otu7 Methylobacterium fujisawaense (f)	Methylobacterium fujisawaense (b)
Otu7	WI022	2.15433	Plant	Bacteria	Proteobacteria	Alphaproteobacteria	Rhizobiales	Beijerinckiaceae	Methylobacterium	Methylobacterium fujisawaense	Otu7 Methylobacterium fujisawaense (f)	Methylobacterium fujisawaense (b)
Otu6	WI072	2.01744	Mucilage	Bacteria	Proteobacteria	Alphaproteobacteria	Caulobacterales	Caulobacteraceae	Unidentified	Unidentified	Otu6 Caulobacteraceae (f)	Caulobacteraceae (b)
Otu8	WI019	1.9598	Plant	Bacteria	Proteobacteria	Alphaproteobacteria	Acetobacterales	Acetobacteraceae	Unidentified	Unidentified	Otu8 Acetobacteraceae (f)	Acetobacteraceae (b)
Otu8	WI052	1.95259	Plant	Bacteria	Proteobacteria	Alphaproteobacteria	Acetobacterales	Acetobacteraceae	Unidentified	Unidentified	Otu8 Acetobacteraceae (f)	Acetobacteraceae (b)
Otu7	WI070	1.90936	Mucilage	Bacteria	Proteobacteria	Alphaproteobacteria	Rhizobiales	Beijerinckiaceae	Methylobacterium	Methylobacterium fujisawaense	Otu7 Methylobacterium fujisawaense (f)	Methylobacterium fujisawaense (b)
Otu3	WI103	1.88774	Mucilage	Bacteria	Proteobacteria	Alphaproteobacteria	Acetobacterales	Acetobacteraceae	Unidentified	Unidentified	Otu3 Acetobacteraceae (f)	Acetobacteraceae (b)
Otu3	WI101	1.8301	Mucilage	Bacteria	Proteobacteria	Alphaproteobacteria	Acetobacterales	Acetobacteraceae	Unidentified	Unidentified	Otu3 Acetobacteraceae (f)	Acetobacteraceae (b)
Otu7	WI020	1.8301	Plant	Bacteria	Proteobacteria	Alphaproteobacteria	Rhizobiales	Beijerinckiaceae	Methylobacterium	Methylobacterium fujisawaense	Otu7 Methylobacterium fujisawaense (f)	Methylobacterium fujisawaense (b)
Otu7	WI050	1.8229	Moss	Bacteria	Proteobacteria	Alphaproteobacteria	Rhizobiales	Beijerinckiaceae	Methylobacterium	Methylobacterium fujisawaense	Otu7 Methylobacterium fujisawaense (f)	Methylobacterium fujisawaense (b)
Otu6	WI075	1.81569	Mucilage	Bacteria	Proteobacteria	Alphaproteobacteria	Caulobacterales	Caulobacteraceae	Unidentified	Unidentified	Otu6 Caulobacteraceae (f)	Caulobacteraceae (b)
Otu7	WI039	1.80128	Mucilage	Bacteria	Proteobacteria	Alphaproteobacteria	Rhizobiales	Beijerinckiaceae	Methylobacterium	Methylobacterium fujisawaense	Otu7 Methylobacterium fujisawaense (f)	Methylobacterium fujisawaense (b)
Otu8	WI078	1.78687	Moss	Bacteria	Proteobacteria	Alphaproteobacteria	Acetobacterales	Acetobacteraceae	Unidentified	Unidentified	Otu8 Acetobacteraceae (f)	Acetobacteraceae (b)
Otu3	WI108	1.77967	Mucilage	Bacteria	Proteobacteria	Alphaproteobacteria	Acetobacterales	Acetobacteraceae	Unidentified	Unidentified	Otu3 Acetobacteraceae (f)	Acetobacteraceae (b)
Otu7	WI018	1.77967	Plant	Bacteria	Proteobacteria	Alphaproteobacteria	Rhizobiales	Beijerinckiaceae	Methylobacterium	Methylobacterium fujisawaense	Otu7 Methylobacterium fujisawaense (f)	Methylobacterium fujisawaense (b)
Otu6	WI047	1.76526	Moss	Bacteria	Proteobacteria	Alphaproteobacteria	Caulobacterales	Caulobacteraceae	Unidentified	Unidentified	Otu6 Caulobacteraceae (f)	Caulobacteraceae (b)
Otu7	WI040	1.74364	Mucilage	Bacteria	Proteobacteria	Alphaproteobacteria	Rhizobiales	Beijerinckiaceae	Methylobacterium	Methylobacterium fujisawaense	Otu7 Methylobacterium fujisawaense (f)	Methylobacterium fujisawaense (b)
Otu3	WI076	1.72923	Mucilage	Bacteria	Proteobacteria	Alphaproteobacteria	Acetobacterales	Acetobacteraceae	Unidentified	Unidentified	Otu3 Acetobacteraceae (f)	Acetobacteraceae (b)
Otu7	WI045	1.72923	Moss	Bacteria	Proteobacteria	Alphaproteobacteria	Rhizobiales	Beijerinckiaceae	Methylobacterium	Methylobacterium fujisawaense	Otu7 Methylobacterium fujisawaense (f)	Methylobacterium fujisawaense (b)
Otu8	WI053	1.72923	Plant	Bacteria	Proteobacteria	Alphaproteobacteria	Acetobacterales	Acetobacteraceae	Unidentified	Unidentified	Otu8 Acetobacteraceae (f)	Acetobacteraceae (b)
Otu6	WI016	1.65718	Moss	Bacteria	Proteobacteria	Alphaproteobacteria	Caulobacterales	Caulobacteraceae	Unidentified	Unidentified	Otu6 Caulobacteraceae (f)	Caulobacteraceae (b)
Otu7	WI035	1.60674	Mucilage	Bacteria	Proteobacteria	Alphaproteobacteria	Rhizobiales	Beijerinckiaceae	Methylobacterium	Methylobacterium fujisawaense	Otu7 Methylobacterium fujisawaense (f)	Methylobacterium fujisawaense (b)
Otu8	WI082	1.52028	Plant	Bacteria	Proteobacteria	Alphaproteobacteria	Acetobacterales	Acetobacteraceae	Unidentified	Unidentified	Otu8 Acetobacteraceae (f)	Acetobacteraceae (b)
Otu8	WI001	1.48426	Mucilage	Bacteria	Proteobacteria	Alphaproteobacteria	Acetobacterales	Acetobacteraceae	Unidentified	Unidentified	Otu8 Acetobacteraceae (f)	Acetobacteraceae (b)
Otu8	WI105	1.48426	Mucilage	Bacteria	Proteobacteria	Alphaproteobacteria	Acetobacterales	Acetobacteraceae	Unidentified	Unidentified	Otu8 Acetobacteraceae (f)	Acetobacteraceae (b)
Otu3	WI071	1.47705	Mucilage	Bacteria	Proteobacteria	Alphaproteobacteria	Acetobacterales	Acetobacteraceae	Unidentified	Unidentified	Otu3 Acetobacteraceae (f)	Acetobacteraceae (b)
Otu8	WI092	1.47705	Mucilage	Bacteria	Proteobacteria	Alphaproteobacteria	Acetobacterales	Acetobacteraceae	Unidentified	Unidentified	Otu8 Acetobacteraceae (f)	Acetobacteraceae (b)
Otu3	WI100	1.46985	Plant	Bacteria	Proteobacteria	Alphaproteobacteria	Acetobacterales	Acetobacteraceae	Unidentified	Unidentified	Otu3 Acetobacteraceae (f)	Acetobacteraceae (b)
Otu7	WI009	1.46985	Mucilage	Bacteria	Proteobacteria	Alphaproteobacteria	Rhizobiales	Beijerinckiaceae	Methylobacterium	Methylobacterium fujisawaense	Otu7 Methylobacterium fujisawaense (f)	Methylobacterium fujisawaense (b)
Otu7	WI038	1.44103	Mucilage	Bacteria	Proteobacteria	Alphaproteobacteria	Rhizobiales	Beijerinckiaceae	Methylobacterium	Methylobacterium fujisawaense	Otu7 Methylobacterium fujisawaense (f)	Methylobacterium fujisawaense (b)
Otu7	WI014	1.42662	Moss	Bacteria	Proteobacteria	Alphaproteobacteria	Rhizobiales	Beijerinckiaceae	Methylobacterium	Methylobacterium fujisawaense	Otu7 Methylobacterium fujisawaense (f)	Methylobacterium fujisawaense (b)
Otu3	WI006	1.41221	Mucilage	Bacteria	Proteobacteria	Alphaproteobacteria	Acetobacterales	Acetobacteraceae	Unidentified	Unidentified	Otu3 Acetobacteraceae (f)	Acetobacteraceae (b)
Otu3	WI002	1.405	Mucilage	Bacteria	Proteobacteria	Alphaproteobacteria	Acetobacterales	Acetobacteraceae	Unidentified	Unidentified	Otu3 Acetobacteraceae (f)	Acetobacteraceae (b)
Otu7	WI042	1.405	Mucilage	Bacteria	Proteobacteria	Alphaproteobacteria	Rhizobiales	Beijerinckiaceae	Methylobacterium	Methylobacterium fujisawaense	Otu7 Methylobacterium fujisawaense (f)	Methylobacterium fujisawaense (b)
Otu3	WI010	1.37618	Mucilage	Bacteria	Proteobacteria	Alphaproteobacteria	Acetobacterales	Acetobacteraceae	Unidentified	Unidentified	Otu3 Acetobacteraceae (f)	Acetobacteraceae (b)
Otu3	WI007	1.36897	Mucilage	Bacteria	Proteobacteria	Alphaproteobacteria	Acetobacterales	Acetobacteraceae	Unidentified	Unidentified	Otu3 Acetobacteraceae (f)	Acetobacteraceae (b)
Otu8	WI074	1.36897	Mucilage	Bacteria	Proteobacteria	Alphaproteobacteria	Acetobacterales	Acetobacteraceae	Unidentified	Unidentified	Otu8 Acetobacteraceae (f)	Acetobacteraceae (b)
Otu3	WI072	1.36177	Mucilage	Bacteria	Proteobacteria	Alphaproteobacteria	Acetobacterales	Acetobacteraceae	Unidentified	Unidentified	Otu3 Acetobacteraceae (f)	Acetobacteraceae (b)
Otu6	WI040	1.34015	Mucilage	Bacteria	Proteobacteria	Alphaproteobacteria	Caulobacterales	Caulobacteraceae	Unidentified	Unidentified	Otu6 Caulobacteraceae (f)	Caulobacteraceae (b)
Otu8	WI100	1.31133	Plant	Bacteria	Proteobacteria	Alphaproteobacteria	Acetobacterales	Acetobacteraceae	Unidentified	Unidentified	Otu8 Acetobacteraceae (f)	Acetobacteraceae (b)
Otu7	WI105	1.30413	Mucilage	Bacteria	Proteobacteria	Alphaproteobacteria	Rhizobiales	Beijerinckiaceae	Methylobacterium	Methylobacterium fujisawaense	Otu7 Methylobacterium fujisawaense (f)	Methylobacterium fujisawaense (b)
Otu3	WI047	1.29692	Moss	Bacteria	Proteobacteria	Alphaproteobacteria	Acetobacterales	Acetobacteraceae	Unidentified	Unidentified	Otu3 Acetobacteraceae (f)	Acetobacteraceae (b)
Otu8	WI035	1.29692	Mucilage	Bacteria	Proteobacteria	Alphaproteobacteria	Acetobacterales	Acetobacteraceae	Unidentified	Unidentified	Otu8 Acetobacteraceae (f)	Acetobacteraceae (b)
Otu7	WI043	1.28972	Mucilage	Bacteria	Proteobacteria	Alphaproteobacteria	Rhizobiales	Beijerinckiaceae	Methylobacterium	Methylobacterium fujisawaense	Otu7 Methylobacterium fujisawaense (f)	Methylobacterium fujisawaense (b)
Otu7	WI108	1.28972	Mucilage	Bacteria	Proteobacteria	Alphaproteobacteria	Rhizobiales	Beijerinckiaceae	Methylobacterium	Methylobacterium fujisawaense	Otu7 Methylobacterium fujisawaense (f)	Methylobacterium fujisawaense (b)
Otu7	WI069	1.28972	Mucilage	Bacteria	Proteobacteria	Alphaproteobacteria	Rhizobiales	Beijerinckiaceae	Methylobacterium	Methylobacterium fujisawaense	Otu7 Methylobacterium fujisawaense (f)	Methylobacterium fujisawaense (b)
Otu6	WI043	1.23208	Mucilage	Bacteria	Proteobacteria	Alphaproteobacteria	Caulobacterales	Caulobacteraceae	Unidentified	Unidentified	Otu6 Caulobacteraceae (f)	Caulobacteraceae (b)
Otu8	WI018	1.22487	Plant	Bacteria	Proteobacteria	Alphaproteobacteria	Acetobacterales	Acetobacteraceae	Unidentified	Unidentified	Otu8 Acetobacteraceae (f)	Acetobacteraceae (b)
Otu6	WI039	1.19605	Mucilage	Bacteria	Proteobacteria	Alphaproteobacteria	Caulobacterales	Caulobacteraceae	Unidentified	Unidentified	Otu6 Caulobacteraceae (f)	Caulobacteraceae (b)
Otu8	WI039	1.18885	Mucilage	Bacteria	Proteobacteria	Alphaproteobacteria	Acetobacterales	Acetobacteraceae	Unidentified	Unidentified	Otu8 Acetobacteraceae (f)	Acetobacteraceae (b)
Otu7	WI089	1.18164	Mucilage	Bacteria	Proteobacteria	Alphaproteobacteria	Rhizobiales	Beijerinckiaceae	Methylobacterium	Methylobacterium fujisawaense	Otu7 Methylobacterium fujisawaense (f)	Methylobacterium fujisawaense (b)
Otu7	WI051	1.14562	Plant	Bacteria	Proteobacteria	Alphaproteobacteria	Rhizobiales	Beijerinckiaceae	Methylobacterium	Methylobacterium fujisawaense	Otu7 Methylobacterium fujisawaense (f)	Methylobacterium fujisawaense (b)
Otu6	WI109	1.13121	Moss	Bacteria	Proteobacteria	Alphaproteobacteria	Caulobacterales	Caulobacteraceae	Unidentified	Unidentified	Otu6 Caulobacteraceae (f)	Caulobacteraceae (b)
Otu7	WI047	1.124	Moss	Bacteria	Proteobacteria	Alphaproteobacteria	Rhizobiales	Beijerinckiaceae	Methylobacterium	Methylobacterium fujisawaense	Otu7 Methylobacterium fujisawaense (f)	Methylobacterium fujisawaense (b)
Otu3	WI097	1.09518	Plant	Bacteria	Proteobacteria	Alphaproteobacteria	Acetobacterales	Acetobacteraceae	Unidentified	Unidentified	Otu3 Acetobacteraceae (f)	Acetobacteraceae (b)
Otu3	WI099	1.08077	Plant	Bacteria	Proteobacteria	Alphaproteobacteria	Acetobacterales	Acetobacteraceae	Unidentified	Unidentified	Otu3 Acetobacteraceae (f)	Acetobacteraceae (b)
Otu7	WI092	1.06636	Mucilage	Bacteria	Proteobacteria	Alphaproteobacteria	Rhizobiales	Beijerinckiaceae	Methylobacterium	Methylobacterium fujisawaense	Otu7 Methylobacterium fujisawaense (f)	Methylobacterium fujisawaense (b)
Otu8	WI097	1.05195	Plant	Bacteria	Proteobacteria	Alphaproteobacteria	Acetobacterales	Acetobacteraceae	Unidentified	Unidentified	Otu8 Acetobacteraceae (f)	Acetobacteraceae (b)
Otu3	WI074	1.03754	Mucilage	Bacteria	Proteobacteria	Alphaproteobacteria	Acetobacterales	Acetobacteraceae	Unidentified	Unidentified	Otu3 Acetobacteraceae (f)	Acetobacteraceae (b)
Otu6	WI045	1.03033	Moss	Bacteria	Proteobacteria	Alphaproteobacteria	Caulobacterales	Caulobacteraceae	Unidentified	Unidentified	Otu6 Caulobacteraceae (f)	Caulobacteraceae (b)
Otu6	WI012	1.02313	Moss	Bacteria	Proteobacteria	Alphaproteobacteria	Caulobacterales	Caulobacteraceae	Unidentified	Unidentified	Otu6 Caulobacteraceae (f)	Caulobacteraceae (b)
Otu8	WI043	1.00151	Mucilage	Bacteria	Proteobacteria	Alphaproteobacteria	Acetobacterales	Acetobacteraceae	Unidentified	Unidentified	Otu8 Acetobacteraceae (f)	Acetobacteraceae (b)
Otu8	WI054	1.00151	Plant	Bacteria	Proteobacteria	Alphaproteobacteria	Acetobacterales	Acetobacteraceae	Unidentified	Unidentified	Otu8 Acetobacteraceae (f)	Acetobacteraceae (b)
Otu6	WI116	0.965487	Plant	Bacteria	Proteobacteria	Alphaproteobacteria	Caulobacterales	Caulobacteraceae	Unidentified	Unidentified	Otu6 Caulobacteraceae (f)	Caulobacteraceae (b)
Otu7	WI091	0.965487	Mucilage	Bacteria	Proteobacteria	Alphaproteobacteria	Rhizobiales	Beijerinckiaceae	Methylobacterium	Methylobacterium fujisawaense	Otu7 Methylobacterium fujisawaense (f)	Methylobacterium fujisawaense (b)
Otu6	WI071	0.951077	Mucilage	Bacteria	Proteobacteria	Alphaproteobacteria	Caulobacterales	Caulobacteraceae	Unidentified	Unidentified	Otu6 Caulobacteraceae (f)	Caulobacteraceae (b)
Otu8	WI040	0.922257	Mucilage	Bacteria	Proteobacteria	Alphaproteobacteria	Acetobacterales	Acetobacteraceae	Unidentified	Unidentified	Otu8 Acetobacteraceae (f)	Acetobacteraceae (b)
Otu7	WI102	0.915052	Mucilage	Bacteria	Proteobacteria	Alphaproteobacteria	Rhizobiales	Beijerinckiaceae	Methylobacterium	Methylobacterium fujisawaense	Otu7 Methylobacterium fujisawaense (f)	Methylobacterium fujisawaense (b)
Otu8	WI020	0.915052	Plant	Bacteria	Proteobacteria	Alphaproteobacteria	Acetobacterales	Acetobacteraceae	Unidentified	Unidentified	Otu8 Acetobacteraceae (f)	Acetobacteraceae (b)
Otu7	WI103	0.893436	Mucilage	Bacteria	Proteobacteria	Alphaproteobacteria	Rhizobiales	Beijerinckiaceae	Methylobacterium	Methylobacterium fujisawaense	Otu7 Methylobacterium fujisawaense (f)	Methylobacterium fujisawaense (b)
Otu6	WI041	0.886231	Mucilage	Bacteria	Proteobacteria	Alphaproteobacteria	Caulobacterales	Caulobacteraceae	Unidentified	Unidentified	Otu6 Caulobacteraceae (f)	Caulobacteraceae (b)
Otu3	WI075	0.879026	Mucilage	Bacteria	Proteobacteria	Alphaproteobacteria	Acetobacterales	Acetobacteraceae	Unidentified	Unidentified	Otu3 Acetobacteraceae (f)	Acetobacteraceae (b)
Otu6	WI038	0.871821	Mucilage	Bacteria	Proteobacteria	Alphaproteobacteria	Caulobacterales	Caulobacteraceae	Unidentified	Unidentified	Otu6 Caulobacteraceae (f)	Caulobacteraceae (b)
Otu6	WI037	0.85741	Mucilage	Bacteria	Proteobacteria	Alphaproteobacteria	Caulobacterales	Caulobacteraceae	Unidentified	Unidentified	Otu6 Caulobacteraceae (f)	Caulobacteraceae (b)
Otu6	WI107	0.85741	Mucilage	Bacteria	Proteobacteria	Alphaproteobacteria	Caulobacterales	Caulobacteraceae	Unidentified	Unidentified	Otu6 Caulobacteraceae (f)	Caulobacteraceae (b)
Otu3	WI048	0.850205	Moss	Bacteria	Proteobacteria	Alphaproteobacteria	Acetobacterales	Acetobacteraceae	Unidentified	Unidentified	Otu3 Acetobacteraceae (f)	Acetobacteraceae (b)
Otu7	WI006	0.843	Mucilage	Bacteria	Proteobacteria	Alphaproteobacteria	Rhizobiales	Beijerinckiaceae	Methylobacterium	Methylobacterium fujisawaense	Otu7 Methylobacterium fujisawaense (f)	Methylobacterium fujisawaense (b)
Otu8	WI041	0.843	Mucilage	Bacteria	Proteobacteria	Alphaproteobacteria	Acetobacterales	Acetobacteraceae	Unidentified	Unidentified	Otu8 Acetobacteraceae (f)	Acetobacteraceae (b)
Otu7	WI101	0.835795	Mucilage	Bacteria	Proteobacteria	Alphaproteobacteria	Rhizobiales	Beijerinckiaceae	Methylobacterium	Methylobacterium fujisawaense	Otu7 Methylobacterium fujisawaense (f)	Methylobacterium fujisawaense (b)
Otu8	WI099	0.835795	Plant	Bacteria	Proteobacteria	Alphaproteobacteria	Acetobacterales	Acetobacteraceae	Unidentified	Unidentified	Otu8 Acetobacteraceae (f)	Acetobacteraceae (b)
Otu6	WI055	0.806975	Plant	Bacteria	Proteobacteria	Alphaproteobacteria	Caulobacterales	Caulobacteraceae	Unidentified	Unidentified	Otu6 Caulobacteraceae (f)	Caulobacteraceae (b)
Otu8	WI076	0.806975	Mucilage	Bacteria	Proteobacteria	Alphaproteobacteria	Acetobacterales	Acetobacteraceae	Unidentified	Unidentified	Otu8 Acetobacteraceae (f)	Acetobacteraceae (b)
Otu8	WI036	0.799769	Mucilage	Bacteria	Proteobacteria	Alphaproteobacteria	Acetobacterales	Acetobacteraceae	Unidentified	Unidentified	Otu8 Acetobacteraceae (f)	Acetobacteraceae (b)
Otu3	WI049	0.792564	Moss	Bacteria	Proteobacteria	Alphaproteobacteria	Acetobacterales	Acetobacteraceae	Unidentified	Unidentified	Otu3 Acetobacteraceae (f)	Acetobacteraceae (b)
Otu8	WI044	0.792564	Mucilage	Bacteria	Proteobacteria	Alphaproteobacteria	Acetobacterales	Acetobacteraceae	Unidentified	Unidentified	Otu8 Acetobacteraceae (f)	Acetobacteraceae (b)
Otu8	WI087	0.785359	Mucilage	Bacteria	Proteobacteria	Alphaproteobacteria	Acetobacterales	Acetobacteraceae	Unidentified	Unidentified	Otu8 Acetobacteraceae (f)	Acetobacteraceae (b)
Otu8	WI085	0.778154	Mucilage	Bacteria	Proteobacteria	Alphaproteobacteria	Acetobacterales	Acetobacteraceae	Unidentified	Unidentified	Otu8 Acetobacteraceae (f)	Acetobacteraceae (b)
Otu6	WI035	0.770949	Mucilage	Bacteria	Proteobacteria	Alphaproteobacteria	Caulobacterales	Caulobacteraceae	Unidentified	Unidentified	Otu6 Caulobacteraceae (f)	Caulobacteraceae (b)
Otu8	WI098	0.749334	Plant	Bacteria	Proteobacteria	Alphaproteobacteria	Acetobacterales	Acetobacteraceae	Unidentified	Unidentified	Otu8 Acetobacteraceae (f)	Acetobacteraceae (b)
Otu6	WI013	0.742128	Moss	Bacteria	Proteobacteria	Alphaproteobacteria	Caulobacterales	Caulobacteraceae	Unidentified	Unidentified	Otu6 Caulobacteraceae (f)	Caulobacteraceae (b)
Otu3	WI021	0.727718	Plant	Bacteria	Proteobacteria	Alphaproteobacteria	Acetobacterales	Acetobacteraceae	Unidentified	Unidentified	Otu3 Acetobacteraceae (f)	Acetobacteraceae (b)
Otu6	WI049	0.713308	Moss	Bacteria	Proteobacteria	Alphaproteobacteria	Caulobacterales	Caulobacteraceae	Unidentified	Unidentified	Otu6 Caulobacteraceae (f)	Caulobacteraceae (b)
Otu8	WI093	0.713308	Moss	Bacteria	Proteobacteria	Alphaproteobacteria	Acetobacterales	Acetobacteraceae	Unidentified	Unidentified	Otu8 Acetobacteraceae (f)	Acetobacteraceae (b)
Otu8	WI073	0.698898	Mucilage	Bacteria	Proteobacteria	Alphaproteobacteria	Acetobacterales	Acetobacteraceae	Unidentified	Unidentified	Otu8 Acetobacteraceae (f)	Acetobacteraceae (b)
Otu7	WI002	0.691692	Mucilage	Bacteria	Proteobacteria	Alphaproteobacteria	Rhizobiales	Beijerinckiaceae	Methylobacterium	Methylobacterium fujisawaense	Otu7 Methylobacterium fujisawaense (f)	Methylobacterium fujisawaense (b)
Otu8	WI102	0.691692	Mucilage	Bacteria	Proteobacteria	Alphaproteobacteria	Acetobacterales	Acetobacteraceae	Unidentified	Unidentified	Otu8 Acetobacteraceae (f)	Acetobacteraceae (b)
Otu6	WI036	0.677282	Mucilage	Bacteria	Proteobacteria	Alphaproteobacteria	Caulobacterales	Caulobacteraceae	Unidentified	Unidentified	Otu6 Caulobacteraceae (f)	Caulobacteraceae (b)
Otu8	WI056	0.670077	Plant	Bacteria	Proteobacteria	Alphaproteobacteria	Acetobacterales	Acetobacteraceae	Unidentified	Unidentified	Otu8 Acetobacteraceae (f)	Acetobacteraceae (b)
Otu3	WI042	0.662872	Mucilage	Bacteria	Proteobacteria	Alphaproteobacteria	Acetobacterales	Acetobacteraceae	Unidentified	Unidentified	Otu3 Acetobacteraceae (f)	Acetobacteraceae (b)
Otu3	WI082	0.648462	Plant	Bacteria	Proteobacteria	Alphaproteobacteria	Acetobacterales	Acetobacteraceae	Unidentified	Unidentified	Otu3 Acetobacteraceae (f)	Acetobacteraceae (b)
Otu8	WI103	0.648462	Mucilage	Bacteria	Proteobacteria	Alphaproteobacteria	Acetobacterales	Acetobacteraceae	Unidentified	Unidentified	Otu8 Acetobacteraceae (f)	Acetobacteraceae (b)
Otu6	WI044	0.626846	Mucilage	Bacteria	Proteobacteria	Alphaproteobacteria	Caulobacterales	Caulobacteraceae	Unidentified	Unidentified	Otu6 Caulobacteraceae (f)	Caulobacteraceae (b)
Otu8	WI038	0.626846	Mucilage	Bacteria	Proteobacteria	Alphaproteobacteria	Acetobacterales	Acetobacteraceae	Unidentified	Unidentified	Otu8 Acetobacteraceae (f)	Acetobacteraceae (b)
Otu7	WI071	0.612436	Mucilage	Bacteria	Proteobacteria	Alphaproteobacteria	Rhizobiales	Beijerinckiaceae	Methylobacterium	Methylobacterium fujisawaense	Otu7 Methylobacterium fujisawaense (f)	Methylobacterium fujisawaense (b)
Otu6	WI051	0.598026	Plant	Bacteria	Proteobacteria	Alphaproteobacteria	Caulobacterales	Caulobacteraceae	Unidentified	Unidentified	Otu6 Caulobacteraceae (f)	Caulobacteraceae (b)
Otu7	WI046	0.598026	Moss	Bacteria	Proteobacteria	Alphaproteobacteria	Rhizobiales	Beijerinckiaceae	Methylobacterium	Methylobacterium fujisawaense	Otu7 Methylobacterium fujisawaense (f)	Methylobacterium fujisawaense (b)
Otu8	WI069	0.598026	Mucilage	Bacteria	Proteobacteria	Alphaproteobacteria	Acetobacterales	Acetobacteraceae	Unidentified	Unidentified	Otu8 Acetobacteraceae (f)	Acetobacteraceae (b)
Otu8	WI089	0.590821	Mucilage	Bacteria	Proteobacteria	Alphaproteobacteria	Acetobacterales	Acetobacteraceae	Unidentified	Unidentified	Otu8 Acetobacteraceae (f)	Acetobacteraceae (b)
Otu8	WI051	0.583616	Plant	Bacteria	Proteobacteria	Alphaproteobacteria	Acetobacterales	Acetobacteraceae	Unidentified	Unidentified	Otu8 Acetobacteraceae (f)	Acetobacteraceae (b)
Otu7	WI085	0.569205	Mucilage	Bacteria	Proteobacteria	Alphaproteobacteria	Rhizobiales	Beijerinckiaceae	Methylobacterium	Methylobacterium fujisawaense	Otu7 Methylobacterium fujisawaense (f)	Methylobacterium fujisawaense (b)
Otu8	WI037	0.569205	Mucilage	Bacteria	Proteobacteria	Alphaproteobacteria	Acetobacterales	Acetobacteraceae	Unidentified	Unidentified	Otu8 Acetobacteraceae (f)	Acetobacteraceae (b)
Otu8	WI113	0.554795	Plant	Bacteria	Proteobacteria	Alphaproteobacteria	Acetobacterales	Acetobacteraceae	Unidentified	Unidentified	Otu8 Acetobacteraceae (f)	Acetobacteraceae (b)
Otu7	WI003	0.540385	Mucilage	Bacteria	Proteobacteria	Alphaproteobacteria	Rhizobiales	Beijerinckiaceae	Methylobacterium	Methylobacterium fujisawaense	Otu7 Methylobacterium fujisawaense (f)	Methylobacterium fujisawaense (b)
Otu8	WI114	0.540385	Plant	Bacteria	Proteobacteria	Alphaproteobacteria	Acetobacterales	Acetobacteraceae	Unidentified	Unidentified	Otu8 Acetobacteraceae (f)	Acetobacteraceae (b)
Otu6	WI048	0.53318	Moss	Bacteria	Proteobacteria	Alphaproteobacteria	Caulobacterales	Caulobacteraceae	Unidentified	Unidentified	Otu6 Caulobacteraceae (f)	Caulobacteraceae (b)
Otu8	WI106	0.53318	Mucilage	Bacteria	Proteobacteria	Alphaproteobacteria	Acetobacterales	Acetobacteraceae	Unidentified	Unidentified	Otu8 Acetobacteraceae (f)	Acetobacteraceae (b)
Otu6	WI115	0.525974	Plant	Bacteria	Proteobacteria	Alphaproteobacteria	Caulobacterales	Caulobacteraceae	Unidentified	Unidentified	Otu6 Caulobacteraceae (f)	Caulobacteraceae (b)
Otu8	WI072	0.525974	Mucilage	Bacteria	Proteobacteria	Alphaproteobacteria	Acetobacterales	Acetobacteraceae	Unidentified	Unidentified	Otu8 Acetobacteraceae (f)	Acetobacteraceae (b)
Otu8	WI091	0.525974	Mucilage	Bacteria	Proteobacteria	Alphaproteobacteria	Acetobacterales	Acetobacteraceae	Unidentified	Unidentified	Otu8 Acetobacteraceae (f)	Acetobacteraceae (b)
Otu8	WI070	0.511564	Mucilage	Bacteria	Proteobacteria	Alphaproteobacteria	Acetobacterales	Acetobacteraceae	Unidentified	Unidentified	Otu8 Acetobacteraceae (f)	Acetobacteraceae (b)
Otu7	WI001	0.504359	Mucilage	Bacteria	Proteobacteria	Alphaproteobacteria	Rhizobiales	Beijerinckiaceae	Methylobacterium	Methylobacterium fujisawaense	Otu7 Methylobacterium fujisawaense (f)	Methylobacterium fujisawaense (b)
Otu8	WI115	0.489949	Plant	Bacteria	Proteobacteria	Alphaproteobacteria	Acetobacterales	Acetobacteraceae	Unidentified	Unidentified	Otu8 Acetobacteraceae (f)	Acetobacteraceae (b)
Otu7	WI075	0.468333	Mucilage	Bacteria	Proteobacteria	Alphaproteobacteria	Rhizobiales	Beijerinckiaceae	Methylobacterium	Methylobacterium fujisawaense	Otu7 Methylobacterium fujisawaense (f)	Methylobacterium fujisawaense (b)
Otu7	WI090	0.468333	Mucilage	Bacteria	Proteobacteria	Alphaproteobacteria	Rhizobiales	Beijerinckiaceae	Methylobacterium	Methylobacterium fujisawaense	Otu7 Methylobacterium fujisawaense (f)	Methylobacterium fujisawaense (b)
Otu8	WI108	0.468333	Mucilage	Bacteria	Proteobacteria	Alphaproteobacteria	Acetobacterales	Acetobacteraceae	Unidentified	Unidentified	Otu8 Acetobacteraceae (f)	Acetobacteraceae (b)
Otu3	WI045	0.453923	Moss	Bacteria	Proteobacteria	Alphaproteobacteria	Acetobacterales	Acetobacteraceae	Unidentified	Unidentified	Otu3 Acetobacteraceae (f)	Acetobacteraceae (b)
Otu6	WI015	0.432308	Moss	Bacteria	Proteobacteria	Alphaproteobacteria	Caulobacterales	Caulobacteraceae	Unidentified	Unidentified	Otu6 Caulobacteraceae (f)	Caulobacteraceae (b)
Otu3	WI050	0.425103	Moss	Bacteria	Proteobacteria	Alphaproteobacteria	Acetobacterales	Acetobacteraceae	Unidentified	Unidentified	Otu3 Acetobacteraceae (f)	Acetobacteraceae (b)
Otu8	WI077	0.425103	Moss	Bacteria	Proteobacteria	Alphaproteobacteria	Acetobacterales	Acetobacteraceae	Unidentified	Unidentified	Otu8 Acetobacteraceae (f)	Acetobacteraceae (b)
Otu7	WI073	0.410692	Mucilage	Bacteria	Proteobacteria	Alphaproteobacteria	Rhizobiales	Beijerinckiaceae	Methylobacterium	Methylobacterium fujisawaense	Otu7 Methylobacterium fujisawaense (f)	Methylobacterium fujisawaense (b)
Otu3	WI080	0.396282	Moss	Bacteria	Proteobacteria	Alphaproteobacteria	Acetobacterales	Acetobacteraceae	Unidentified	Unidentified	Otu3 Acetobacteraceae (f)	Acetobacteraceae (b)
Otu7	WI041	0.396282	Mucilage	Bacteria	Proteobacteria	Alphaproteobacteria	Rhizobiales	Beijerinckiaceae	Methylobacterium	Methylobacterium fujisawaense	Otu7 Methylobacterium fujisawaense (f)	Methylobacterium fujisawaense (b)
Otu7	WI076	0.396282	Mucilage	Bacteria	Proteobacteria	Alphaproteobacteria	Rhizobiales	Beijerinckiaceae	Methylobacterium	Methylobacterium fujisawaense	Otu7 Methylobacterium fujisawaense (f)	Methylobacterium fujisawaense (b)
Otu8	WI104	0.396282	Mucilage	Bacteria	Proteobacteria	Alphaproteobacteria	Acetobacterales	Acetobacteraceae	Unidentified	Unidentified	Otu8 Acetobacteraceae (f)	Acetobacteraceae (b)
Otu7	WI088	0.389077	Mucilage	Bacteria	Proteobacteria	Alphaproteobacteria	Rhizobiales	Beijerinckiaceae	Methylobacterium	Methylobacterium fujisawaense	Otu7 Methylobacterium fujisawaense (f)	Methylobacterium fujisawaense (b)
Otu7	WI005	0.381872	Mucilage	Bacteria	Proteobacteria	Alphaproteobacteria	Rhizobiales	Beijerinckiaceae	Methylobacterium	Methylobacterium fujisawaense	Otu7 Methylobacterium fujisawaense (f)	Methylobacterium fujisawaense (b)
Otu7	WI017	0.374667	Plant	Bacteria	Proteobacteria	Alphaproteobacteria	Rhizobiales	Beijerinckiaceae	Methylobacterium	Methylobacterium fujisawaense	Otu7 Methylobacterium fujisawaense (f)	Methylobacterium fujisawaense (b)
Otu8	WI075	0.374667	Mucilage	Bacteria	Proteobacteria	Alphaproteobacteria	Acetobacterales	Acetobacteraceae	Unidentified	Unidentified	Otu8 Acetobacteraceae (f)	Acetobacteraceae (b)
Otu7	WI007	0.345846	Mucilage	Bacteria	Proteobacteria	Alphaproteobacteria	Rhizobiales	Beijerinckiaceae	Methylobacterium	Methylobacterium fujisawaense	Otu7 Methylobacterium fujisawaense (f)	Methylobacterium fujisawaense (b)
Otu8	WI111	0.345846	Moss	Bacteria	Proteobacteria	Alphaproteobacteria	Acetobacterales	Acetobacteraceae	Unidentified	Unidentified	Otu8 Acetobacteraceae (f)	Acetobacteraceae (b)
Otu7	WI107	0.338641	Mucilage	Bacteria	Proteobacteria	Alphaproteobacteria	Rhizobiales	Beijerinckiaceae	Methylobacterium	Methylobacterium fujisawaense	Otu7 Methylobacterium fujisawaense (f)	Methylobacterium fujisawaense (b)
Otu3	WI092	0.331436	Mucilage	Bacteria	Proteobacteria	Alphaproteobacteria	Acetobacterales	Acetobacteraceae	Unidentified	Unidentified	Otu3 Acetobacteraceae (f)	Acetobacteraceae (b)
Otu7	WI078	0.331436	Moss	Bacteria	Proteobacteria	Alphaproteobacteria	Rhizobiales	Beijerinckiaceae	Methylobacterium	Methylobacterium fujisawaense	Otu7 Methylobacterium fujisawaense (f)	Methylobacterium fujisawaense (b)
Otu3	WI114	0.324231	Plant	Bacteria	Proteobacteria	Alphaproteobacteria	Acetobacterales	Acetobacteraceae	Unidentified	Unidentified	Otu3 Acetobacteraceae (f)	Acetobacteraceae (b)
Otu3	WI035	0.309821	Mucilage	Bacteria	Proteobacteria	Alphaproteobacteria	Acetobacterales	Acetobacteraceae	Unidentified	Unidentified	Otu3 Acetobacteraceae (f)	Acetobacteraceae (b)
Otu3	WI043	0.309821	Mucilage	Bacteria	Proteobacteria	Alphaproteobacteria	Acetobacterales	Acetobacteraceae	Unidentified	Unidentified	Otu3 Acetobacteraceae (f)	Acetobacteraceae (b)
Otu3	WI014	0.309821	Moss	Bacteria	Proteobacteria	Alphaproteobacteria	Acetobacterales	Acetobacteraceae	Unidentified	Unidentified	Otu3 Acetobacteraceae (f)	Acetobacteraceae (b)
Otu7	WI074	0.302615	Mucilage	Bacteria	Proteobacteria	Alphaproteobacteria	Rhizobiales	Beijerinckiaceae	Methylobacterium	Methylobacterium fujisawaense	Otu7 Methylobacterium fujisawaense (f)	Methylobacterium fujisawaense (b)
Otu8	WI090	0.302615	Mucilage	Bacteria	Proteobacteria	Alphaproteobacteria	Acetobacterales	Acetobacteraceae	Unidentified	Unidentified	Otu8 Acetobacteraceae (f)	Acetobacteraceae (b)
Otu6	WI011	0.29541	Moss	Bacteria	Proteobacteria	Alphaproteobacteria	Caulobacterales	Caulobacteraceae	Unidentified	Unidentified	Otu6 Caulobacteraceae (f)	Caulobacteraceae (b)
Otu7	WI087	0.29541	Mucilage	Bacteria	Proteobacteria	Alphaproteobacteria	Rhizobiales	Beijerinckiaceae	Methylobacterium	Methylobacterium fujisawaense	Otu7 Methylobacterium fujisawaense (f)	Methylobacterium fujisawaense (b)
Otu8	WI079	0.29541	Moss	Bacteria	Proteobacteria	Alphaproteobacteria	Acetobacterales	Acetobacteraceae	Unidentified	Unidentified	Otu8 Acetobacteraceae (f)	Acetobacteraceae (b)
Otu3	WI022	0.26659	Plant	Bacteria	Proteobacteria	Alphaproteobacteria	Acetobacterales	Acetobacteraceae	Unidentified	Unidentified	Otu3 Acetobacteraceae (f)	Acetobacteraceae (b)
Otu8	WI086	0.26659	Mucilage	Bacteria	Proteobacteria	Alphaproteobacteria	Acetobacterales	Acetobacteraceae	Unidentified	Unidentified	Otu8 Acetobacteraceae (f)	Acetobacteraceae (b)
Otu8	WI055	0.26659	Plant	Bacteria	Proteobacteria	Alphaproteobacteria	Acetobacterales	Acetobacteraceae	Unidentified	Unidentified	Otu8 Acetobacteraceae (f)	Acetobacteraceae (b)
Otu7	WI111	0.259385	Moss	Bacteria	Proteobacteria	Alphaproteobacteria	Rhizobiales	Beijerinckiaceae	Methylobacterium	Methylobacterium fujisawaense	Otu7 Methylobacterium fujisawaense (f)	Methylobacterium fujisawaense (b)
Otu7	WI095	0.259385	Moss	Bacteria	Proteobacteria	Alphaproteobacteria	Rhizobiales	Beijerinckiaceae	Methylobacterium	Methylobacterium fujisawaense	Otu7 Methylobacterium fujisawaense (f)	Methylobacterium fujisawaense (b)
Otu8	WI071	0.259385	Mucilage	Bacteria	Proteobacteria	Alphaproteobacteria	Acetobacterales	Acetobacteraceae	Unidentified	Unidentified	Otu8 Acetobacteraceae (f)	Acetobacteraceae (b)
Otu3	WI001	0.230564	Mucilage	Bacteria	Proteobacteria	Alphaproteobacteria	Acetobacterales	Acetobacteraceae	Unidentified	Unidentified	Otu3 Acetobacteraceae (f)	Acetobacteraceae (b)
Otu7	WI104	0.230564	Mucilage	Bacteria	Proteobacteria	Alphaproteobacteria	Rhizobiales	Beijerinckiaceae	Methylobacterium	Methylobacterium fujisawaense	Otu7 Methylobacterium fujisawaense (f)	Methylobacterium fujisawaense (b)
Otu8	WI101	0.230564	Mucilage	Bacteria	Proteobacteria	Alphaproteobacteria	Acetobacterales	Acetobacteraceae	Unidentified	Unidentified	Otu8 Acetobacteraceae (f)	Acetobacteraceae (b)
Otu3	WI039	0.223359	Mucilage	Bacteria	Proteobacteria	Alphaproteobacteria	Acetobacterales	Acetobacteraceae	Unidentified	Unidentified	Otu3 Acetobacteraceae (f)	Acetobacteraceae (b)
Otu3	WI107	0.223359	Mucilage	Bacteria	Proteobacteria	Alphaproteobacteria	Acetobacterales	Acetobacteraceae	Unidentified	Unidentified	Otu3 Acetobacteraceae (f)	Acetobacteraceae (b)
Otu7	WI004	0.216154	Mucilage	Bacteria	Proteobacteria	Alphaproteobacteria	Rhizobiales	Beijerinckiaceae	Methylobacterium	Methylobacterium fujisawaense	Otu7 Methylobacterium fujisawaense (f)	Methylobacterium fujisawaense (b)
Otu3	WI095	0.208949	Moss	Bacteria	Proteobacteria	Alphaproteobacteria	Acetobacterales	Acetobacteraceae	Unidentified	Unidentified	Otu3 Acetobacteraceae (f)	Acetobacteraceae (b)
Otu3	WI040	0.208949	Mucilage	Bacteria	Proteobacteria	Alphaproteobacteria	Acetobacterales	Acetobacteraceae	Unidentified	Unidentified	Otu3 Acetobacteraceae (f)	Acetobacteraceae (b)
Otu3	WI113	0.208949	Plant	Bacteria	Proteobacteria	Alphaproteobacteria	Acetobacterales	Acetobacteraceae	Unidentified	Unidentified	Otu3 Acetobacteraceae (f)	Acetobacteraceae (b)
Otu7	WI008	0.208949	Mucilage	Bacteria	Proteobacteria	Alphaproteobacteria	Rhizobiales	Beijerinckiaceae	Methylobacterium	Methylobacterium fujisawaense	Otu7 Methylobacterium fujisawaense (f)	Methylobacterium fujisawaense (b)
Otu8	WI110	0.208949	Moss	Bacteria	Proteobacteria	Alphaproteobacteria	Acetobacterales	Acetobacteraceae	Unidentified	Unidentified	Otu8 Acetobacteraceae (f)	Acetobacteraceae (b)
Otu7	WI096	0.201744	Moss	Bacteria	Proteobacteria	Alphaproteobacteria	Rhizobiales	Beijerinckiaceae	Methylobacterium	Methylobacterium fujisawaense	Otu7 Methylobacterium fujisawaense (f)	Methylobacterium fujisawaense (b)
Otu3	WI044	0.194539	Mucilage	Bacteria	Proteobacteria	Alphaproteobacteria	Acetobacterales	Acetobacteraceae	Unidentified	Unidentified	Otu3 Acetobacteraceae (f)	Acetobacteraceae (b)
Otu7	WI010	0.194539	Mucilage	Bacteria	Proteobacteria	Alphaproteobacteria	Rhizobiales	Beijerinckiaceae	Methylobacterium	Methylobacterium fujisawaense	Otu7 Methylobacterium fujisawaense (f)	Methylobacterium fujisawaense (b)
Otu7	WI016	0.194539	Moss	Bacteria	Proteobacteria	Alphaproteobacteria	Rhizobiales	Beijerinckiaceae	Methylobacterium	Methylobacterium fujisawaense	Otu7 Methylobacterium fujisawaense (f)	Methylobacterium fujisawaense (b)
Otu3	WI036	0.187333	Mucilage	Bacteria	Proteobacteria	Alphaproteobacteria	Acetobacterales	Acetobacteraceae	Unidentified	Unidentified	Otu3 Acetobacteraceae (f)	Acetobacteraceae (b)
Otu3	WI017	0.187333	Plant	Bacteria	Proteobacteria	Alphaproteobacteria	Acetobacterales	Acetobacteraceae	Unidentified	Unidentified	Otu3 Acetobacteraceae (f)	Acetobacteraceae (b)
Otu8	WI116	0.187333	Plant	Bacteria	Proteobacteria	Alphaproteobacteria	Acetobacterales	Acetobacteraceae	Unidentified	Unidentified	Otu8 Acetobacteraceae (f)	Acetobacteraceae (b)
Otu3	WI041	0.180128	Mucilage	Bacteria	Proteobacteria	Alphaproteobacteria	Acetobacterales	Acetobacteraceae	Unidentified	Unidentified	Otu3 Acetobacteraceae (f)	Acetobacteraceae (b)
Otu3	WI038	0.172923	Mucilage	Bacteria	Proteobacteria	Alphaproteobacteria	Acetobacterales	Acetobacteraceae	Unidentified	Unidentified	Otu3 Acetobacteraceae (f)	Acetobacteraceae (b)
Otu8	WI088	0.172923	Mucilage	Bacteria	Proteobacteria	Alphaproteobacteria	Acetobacterales	Acetobacteraceae	Unidentified	Unidentified	Otu8 Acetobacteraceae (f)	Acetobacteraceae (b)
Otu3	WI019	0.165718	Plant	Bacteria	Proteobacteria	Alphaproteobacteria	Acetobacterales	Acetobacteraceae	Unidentified	Unidentified	Otu3 Acetobacteraceae (f)	Acetobacteraceae (b)
Otu7	WI086	0.165718	Mucilage	Bacteria	Proteobacteria	Alphaproteobacteria	Rhizobiales	Beijerinckiaceae	Methylobacterium	Methylobacterium fujisawaense	Otu7 Methylobacterium fujisawaense (f)	Methylobacterium fujisawaense (b)
Otu7	WI094	0.165718	Moss	Bacteria	Proteobacteria	Alphaproteobacteria	Rhizobiales	Beijerinckiaceae	Methylobacterium	Methylobacterium fujisawaense	Otu7 Methylobacterium fujisawaense (f)	Methylobacterium fujisawaense (b)
Otu3	WI037	0.158513	Mucilage	Bacteria	Proteobacteria	Alphaproteobacteria	Acetobacterales	Acetobacteraceae	Unidentified	Unidentified	Otu3 Acetobacteraceae (f)	Acetobacteraceae (b)
Otu3	WI116	0.144103	Plant	Bacteria	Proteobacteria	Alphaproteobacteria	Acetobacterales	Acetobacteraceae	Unidentified	Unidentified	Otu3 Acetobacteraceae (f)	Acetobacteraceae (b)
Otu7	WI110	0.144103	Moss	Bacteria	Proteobacteria	Alphaproteobacteria	Rhizobiales	Beijerinckiaceae	Methylobacterium	Methylobacterium fujisawaense	Otu7 Methylobacterium fujisawaense (f)	Methylobacterium fujisawaense (b)
Otu3	WI020	0.136897	Plant	Bacteria	Proteobacteria	Alphaproteobacteria	Acetobacterales	Acetobacteraceae	Unidentified	Unidentified	Otu3 Acetobacteraceae (f)	Acetobacteraceae (b)
Otu3	WI018	0.129692	Plant	Bacteria	Proteobacteria	Alphaproteobacteria	Acetobacterales	Acetobacteraceae	Unidentified	Unidentified	Otu3 Acetobacteraceae (f)	Acetobacteraceae (b)
Otu8	WI107	0.108077	Mucilage	Bacteria	Proteobacteria	Alphaproteobacteria	Acetobacterales	Acetobacteraceae	Unidentified	Unidentified	Otu8 Acetobacteraceae (f)	Acetobacteraceae (b)
Otu3	WI055	0.100872	Plant	Bacteria	Proteobacteria	Alphaproteobacteria	Acetobacterales	Acetobacteraceae	Unidentified	Unidentified	Otu3 Acetobacteraceae (f)	Acetobacteraceae (b)
Otu7	WI112	0.0936667	Moss	Bacteria	Proteobacteria	Alphaproteobacteria	Rhizobiales	Beijerinckiaceae	Methylobacterium	Methylobacterium fujisawaense	Otu7 Methylobacterium fujisawaense (f)	Methylobacterium fujisawaense (b)
Otu8	WI109	0.0936667	Moss	Bacteria	Proteobacteria	Alphaproteobacteria	Acetobacterales	Acetobacteraceae	Unidentified	Unidentified	Otu8 Acetobacteraceae (f)	Acetobacteraceae (b)
Otu7	WI080	0.0864616	Moss	Bacteria	Proteobacteria	Alphaproteobacteria	Rhizobiales	Beijerinckiaceae	Methylobacterium	Methylobacterium fujisawaense	Otu7 Methylobacterium fujisawaense (f)	Methylobacterium fujisawaense (b)
Otu3	WI046	0.0792564	Moss	Bacteria	Proteobacteria	Alphaproteobacteria	Acetobacterales	Acetobacteraceae	Unidentified	Unidentified	Otu3 Acetobacteraceae (f)	Acetobacteraceae (b)
Otu7	WI093	0.0720513	Moss	Bacteria	Proteobacteria	Alphaproteobacteria	Rhizobiales	Beijerinckiaceae	Methylobacterium	Methylobacterium fujisawaense	Otu7 Methylobacterium fujisawaense (f)	Methylobacterium fujisawaense (b)
Otu7	WI012	0.0648462	Moss	Bacteria	Proteobacteria	Alphaproteobacteria	Rhizobiales	Beijerinckiaceae	Methylobacterium	Methylobacterium fujisawaense	Otu7 Methylobacterium fujisawaense (f)	Methylobacterium fujisawaense (b)
Otu7	WI077	0.0648462	Moss	Bacteria	Proteobacteria	Alphaproteobacteria	Rhizobiales	Beijerinckiaceae	Methylobacterium	Methylobacterium fujisawaense	Otu7 Methylobacterium fujisawaense (f)	Methylobacterium fujisawaense (b)
Otu3	WI083	0.057641	Plant	Bacteria	Proteobacteria	Alphaproteobacteria	Acetobacterales	Acetobacteraceae	Unidentified	Unidentified	Otu3 Acetobacteraceae (f)	Acetobacteraceae (b)
Otu3	WI051	0.057641	Plant	Bacteria	Proteobacteria	Alphaproteobacteria	Acetobacterales	Acetobacteraceae	Unidentified	Unidentified	Otu3 Acetobacteraceae (f)	Acetobacteraceae (b)
Otu7	WI109	0.057641	Moss	Bacteria	Proteobacteria	Alphaproteobacteria	Rhizobiales	Beijerinckiaceae	Methylobacterium	Methylobacterium fujisawaense	Otu7 Methylobacterium fujisawaense (f)	Methylobacterium fujisawaense (b)
Otu3	WI056	0.0504359	Plant	Bacteria	Proteobacteria	Alphaproteobacteria	Acetobacterales	Acetobacteraceae	Unidentified	Unidentified	Otu3 Acetobacteraceae (f)	Acetobacteraceae (b)
Otu7	WI015	0.0432308	Moss	Bacteria	Proteobacteria	Alphaproteobacteria	Rhizobiales	Beijerinckiaceae	Methylobacterium	Methylobacterium fujisawaense	Otu7 Methylobacterium fujisawaense (f)	Methylobacterium fujisawaense (b)
Otu3	WI081	0.0360257	Plant	Bacteria	Proteobacteria	Alphaproteobacteria	Acetobacterales	Acetobacteraceae	Unidentified	Unidentified	Otu3 Acetobacteraceae (f)	Acetobacteraceae (b)
Otu7	WI079	0.0360257	Moss	Bacteria	Proteobacteria	Alphaproteobacteria	Rhizobiales	Beijerinckiaceae	Methylobacterium	Methylobacterium fujisawaense	Otu7 Methylobacterium fujisawaense (f)	Methylobacterium fujisawaense (b)
Otu8	WI112	0.0360257	Moss	Bacteria	Proteobacteria	Alphaproteobacteria	Acetobacterales	Acetobacteraceae	Unidentified	Unidentified	Otu8 Acetobacteraceae (f)	Acetobacteraceae (b)
Otu3	WI054	0.0288205	Plant	Bacteria	Proteobacteria	Alphaproteobacteria	Acetobacterales	Acetobacteraceae	Unidentified	Unidentified	Otu3 Acetobacteraceae (f)	Acetobacteraceae (b)
Otu3	WI115	0.0288205	Plant	Bacteria	Proteobacteria	Alphaproteobacteria	Acetobacterales	Acetobacteraceae	Unidentified	Unidentified	Otu3 Acetobacteraceae (f)	Acetobacteraceae (b)
Otu3	WI053	0.0216154	Plant	Bacteria	Proteobacteria	Alphaproteobacteria	Acetobacterales	Acetobacteraceae	Unidentified	Unidentified	Otu3 Acetobacteraceae (f)	Acetobacteraceae (b)
Otu7	WI013	0.0216154	Moss	Bacteria	Proteobacteria	Alphaproteobacteria	Rhizobiales	Beijerinckiaceae	Methylobacterium	Methylobacterium fujisawaense	Otu7 Methylobacterium fujisawaense (f)	Methylobacterium fujisawaense (b)
Otu3	WI084	0.0144103	Plant	Bacteria	Proteobacteria	Alphaproteobacteria	Acetobacterales	Acetobacteraceae	Unidentified	Unidentified	Otu3 Acetobacteraceae (f)	Acetobacteraceae (b)
Otu3	WI052	0.00720513	Plant	Bacteria	Proteobacteria	Alphaproteobacteria	Acetobacterales	Acetobacteraceae	Unidentified	Unidentified	Otu3 Acetobacteraceae (f)	Acetobacteraceae (b)
Otu7	WI011	0	Moss	Bacteria	Proteobacteria	Alphaproteobacteria	Rhizobiales	Beijerinckiaceae	Methylobacterium	Methylobacterium fujisawaense	Otu7 Methylobacterium fujisawaense (f)	Methylobacterium fujisawaense (b)

## Sheet: Fig. 2b
OTU	month	SD	Abundance
Otu1	April	16.3711	58.9313
Otu1	August	10.6607	21.357
Otu1	December	3.81074	62.9907
Otu1	Febrary	12.3676	51.5324
Otu1	January	16.2007	43.8318
Otu1	July	2.45354	22.0649
Otu1	June	13.665	49.7772
Otu1	March	10.9948	62.3157
Otu1	November	12.6804	47.4146
Otu2	April	0.692812	0.611086
Otu2	August	0.448732	0.424
Otu2	December	1.69657	2.13222
Otu2	Febrary	2.01972	2.46503
Otu2	January	1.97063	1.84266
Otu2	July	1.03607	0.800053
Otu2	June	0.613327	0.77937
Otu2	March	0.502651	1.38889
Otu2	November	1.31906	1.24285
Otu4	April	0.970207	0.906288
Otu4	August	0.635533	0.846119
Otu4	December	0.718569	0.514252
Otu4	Febrary	0.678984	1.29456
Otu4	January	0.499046	0.863042
Otu4	July	3.07554	2.10872
Otu4	June	1.62272	1.66685
Otu4	March	0.432859	0.799739
Otu4	November	1.46287	1.80317
Otu6	April	9.36511	5.48003
Otu6	August	0.76608	0.625188
Otu6	December	0.990391	0.675015
Otu6	Febrary	0.0188026	0.00940132
Otu6	January	0	0
Otu6	July	0	0
Otu6	June	1.92765	2.96236
Otu6	March	11.5266	6.65488
Otu6	November	1.40644	0.703219
Otu7	April	0.516936	0.514252
Otu7	August	1.94709	3.18047
Otu7	December	1.10019	1.4243
Otu7	Febrary	0.807729	0.703219
Otu7	January	0.462499	0.270758
Otu7	July	0.873676	1.35285
Otu7	June	2.36888	3.21431
Otu7	March	0.128868	0.241927
Otu7	November	0.20324	0.168284

## Sheet: Fig. 2c
SampleName	Site	Habitat	Host	Longitude	Latitude	Abundance	Country	Country_Site
B1-1	Shuangxi	Mucilage	Drosera spatulata	121.825	24.9701	61.2876	Taiwan	Taiwan
PL2	Pingxi1	Mucilage	Drosera spatulata	121.71	25.0661	50.1444	Taiwan	Taiwan
M2	Houtong	Mucilage	Drosera spatulata	121.828	25.0869	44.2919	Taiwan	Taiwan
E1-2	Yilan1	Mucilage	Drosera spatulata	121.778	24.8593	42.9979	Taiwan	Taiwan
LO2	Keelung1	Mucilage	Drosera spatulata	121.705	25.1591	42.0324	Taiwan	Taiwan
B1-2	Shuangxi	Mucilage	Drosera spatulata	121.825	24.9701	40.0182	Taiwan	Taiwan
E1-3	Yilan1	Mucilage	Drosera spatulata	121.778	24.8593	39.9826	Taiwan	Taiwan
NY1	Buyanting	Mucilage	Drosera spatulata	121.847	25.0901	39.8203	Taiwan	Taiwan
LO1	Keelung1	Mucilage	Drosera spatulata	121.705	25.1591	39.116	Taiwan	Taiwan
B2-1	Shuangxi	Mucilage	Drosera spatulata	121.837	24.9375	37.9566	Taiwan	Taiwan
PLA	Pingxi1	Mucilage	Drosera spatulata	121.71	25.0661	36.0571	Taiwan	Taiwan
NY3	Buyanting	Mucilage	Drosera spatulata	121.847	25.0901	35.329	Taiwan	Taiwan
E1-1	Yilan1	Mucilage	Drosera spatulata	121.778	24.8593	35.3211	Taiwan	Taiwan
SN2-3	Shiding2	Mucilage	Drosera spatulata	121.615	24.9731	35.0243	Taiwan	Taiwan
M4	Houtong	Mucilage	Drosera spatulata	121.828	25.0869	33.1289	Taiwan	Taiwan
NG4	Nangang	Mucilage	Drosera spatulata	121.64	25.0473	32.0249	Taiwan	Taiwan
M3	Houtong	Mucilage	Drosera spatulata	121.828	25.0869	31.823	Taiwan	Taiwan
LB1	Keelung3	Mucilage	Drosera spatulata	121.709	25.1584	30.3668	Taiwan	Taiwan
Bon2	Keelung2	Mucilage	Drosera spatulata	121.711	25.1551	30.0067	Taiwan	Taiwan
PL1	Pingxi1	Mucilage	Drosera spatulata	121.71	25.0661	29.2193	Taiwan	Taiwan
LB2	Keelung3	Mucilage	Drosera spatulata	121.709	25.1584	29.0016	Taiwan	Taiwan
LO3	Keelung1	Mucilage	Drosera spatulata	121.705	25.1591	28.416	Taiwan	Taiwan
E2-3	Yilan2	Mucilage	Drosera spatulata	121.776	24.8459	28.1508	Taiwan	Taiwan
PL3	Pingxi2	Mucilage	Drosera spatulata	121.786	25.0611	27.7512	Taiwan	Taiwan
NY2	Buyanting	Mucilage	Drosera spatulata	121.847	25.0901	27.494	Taiwan	Taiwan
E2-2	Yilan2	Mucilage	Drosera spatulata	121.776	24.8459	26.8054	Taiwan	Taiwan
SN1-2	Shiding1	Mucilage	Drosera spatulata	121.614	24.9816	26.7659	Taiwan	Taiwan
E2-1	Yilan2	Mucilage	Drosera spatulata	121.776	24.8459	26.7263	Taiwan	Taiwan
LB3	Keelung3	Mucilage	Drosera spatulata	121.709	25.1584	26.659	Taiwan	Taiwan
NG2	Nangang	Mucilage	Drosera spatulata	121.64	25.0473	26.3385	Taiwan	Taiwan
Bon1	Keelung2	Mucilage	Drosera spatulata	121.711	25.1551	25.9586	Taiwan	Taiwan
B2-3	Shuangxi	Mucilage	Drosera spatulata	121.837	24.9375	25.9467	Taiwan	Taiwan
SN2-2	Shiding2	Mucilage	Drosera spatulata	121.615	24.9731	25.5392	Taiwan	Taiwan
PL6	Pingxi3	Mucilage	Drosera spatulata	121.793	25.0742	25.0326	Taiwan	Taiwan
B2-2	Shuangxi	Mucilage	Drosera spatulata	121.837	24.9375	24.8546	Taiwan	Taiwan
SN1-1	Shiding1	Mucilage	Drosera spatulata	121.614	24.9816	24.3837	Taiwan	Taiwan
PLB	Pingxi2	Mucilage	Drosera spatulata	121.786	25.0611	23.8495	Taiwan	Taiwan
PLC	Pingxi3	Mucilage	Drosera spatulata	121.793	25.0742	23.7268	Taiwan	Taiwan
SN1-A	Shiding1	Mucilage	Drosera spatulata	121.614	24.9816	23.5923	Taiwan	Taiwan
PL5	Pingxi3	Mucilage	Drosera spatulata	121.793	25.0742	23.1253	Taiwan	Taiwan
KING2	Pingxi4	Mucilage	Drosera spatulata	121.663	24.9923	22.88	Taiwan	Taiwan
NG3	Nangang	Mucilage	Drosera spatulata	121.64	25.0473	22.4961	Taiwan	Taiwan
M1	Houtong	Mucilage	Drosera spatulata	121.828	25.0869	22.4922	Taiwan	Taiwan
SN3-3	Shiding3	Mucilage	Drosera spatulata	121.625	24.9547	22.3616	Taiwan	Taiwan
PL4	Pingxi2	Mucilage	Drosera spatulata	121.786	25.0611	20.114	Taiwan	Taiwan
B1-3	Shuangxi	Mucilage	Drosera spatulata	121.825	24.9701	19.7934	Taiwan	Taiwan
Bon3	Keelung2	Mucilage	Drosera spatulata	121.711	25.1551	19.0693	Taiwan	Taiwan
KING1	Pingxi4	Mucilage	Drosera spatulata	121.663	24.9923	18.8477	Taiwan	Taiwan
SN3-1	Shiding3	Mucilage	Drosera spatulata	121.625	24.9547	18.6024	Taiwan	Taiwan
SN3-2	Shiding3	Mucilage	Drosera spatulata	121.625	24.9547	18.4599	Taiwan	Taiwan
NG1	Nangang	Mucilage	Drosera spatulata	121.64	25.0473	18.2343	Taiwan	Taiwan
SN2-1	Shiding2	Mucilage	Drosera spatulata	121.615	24.9731	17.5735	Taiwan	Taiwan
BR_Dr1	Brathay	Mucilage	Drosera rotundifolia	-2.9826	54.4026	99.5101	UK	UK_Brathay
CB_Dr9	Cedarburg	Mucilage	Drosera rotundifolia	-88.0102	43.3821	99.2702	USA	USA_Cedarburg
BR_Dr31	Brathay	Mucilage	Drosera rotundifolia	-2.98296	54.4027	99.2402	UK	UK_Brathay
BR_Dr3	Brathay	Mucilage	Drosera rotundifolia	-2.98266	54.4026	98.5204	UK	UK_Brathay
CB_Dr6	Cedarburg	Mucilage	Drosera rotundifolia	-88.01	43.3821	96.791	USA	USA_Cedarburg
ERY_Dr3	Eryri	Mucilage	Drosera rotundifolia	-4.01091	53.1207	94.7416	UK	UK_Eryri
CB_Dr7	Cedarburg	Mucilage	Drosera rotundifolia	-88.01	43.3821	93.8119	USA	USA_Cedarburg
BR_Dr27	Brathay	Mucilage	Drosera rotundifolia	-2.98334	54.4027	89.5531	UK	UK_Brathay
CB_Dr4	Cedarburg	Mucilage	Drosera rotundifolia	-88.0098	43.382	88.1436	USA	USA_Cedarburg
CB_Dr2	Cedarburg	Mucilage	Drosera rotundifolia	-88.0095	43.3818	87.8037	USA	USA_Cedarburg
CB_Dr8	Cedarburg	Mucilage	Drosera rotundifolia	-88.0102	43.3821	84.5546	USA	USA_Cedarburg
BR_Dr26	Brathay	Mucilage	Drosera rotundifolia	-2.98327	54.4028	83.5249	UK	UK_Brathay
CB_Dr5	Cedarburg	Mucilage	Drosera rotundifolia	-88.01	43.382	80.3559	USA	USA_Cedarburg
LHB_Dr12	Lower hyde	Mucilage	Drosera rotundifolia	-2.16881	50.7266	78.6764	UK	UK_Lower hyde
CC_Dr25	Chobham	Mucilage	Drosera rotundifolia	-0.609215	51.3867	77.6567	UK	UK_Chobham
CC_Dr22	Chobham	Mucilage	Drosera rotundifolia	-0.609274	51.3868	77.1668	UK	UK_Chobham
CC_Dr23	Chobham	Mucilage	Drosera rotundifolia	-0.609214	51.3867	75.8073	UK	UK_Chobham
CB_Dr1	Cedarburg	Mucilage	Drosera rotundifolia	-88.0095	43.3817	70.089	USA	USA_Cedarburg
LHB_Dr52	Lower hyde	Mucilage	Drosera rotundifolia	-2.1687	50.7266	68.3195	UK	UK_Lower hyde
BR_Da6	Brathay	Mucilage	Drosera anglica	-2.98272	54.4026	58.0326	UK	UK_Brathay
BR_Dr34	Brathay	Mucilage	Drosera rotundifolia	-2.98276	54.4026	57.3128	UK	UK_Brathay
BR_Dr2	Brathay	Mucilage	Drosera rotundifolia	-2.98267	54.4026	51.3246	UK	UK_Brathay
CB_Dr10	Cedarburg	Mucilage	Drosera rotundifolia	-88.0095	43.3821	45.8562	USA	USA_Cedarburg
BR_Dr5	Brathay	Mucilage	Drosera rotundifolia	-2.98319	54.4027	40.2379	UK	UK_Brathay
ERY_Dr7	Eryri	Mucilage	Drosera rotundifolia	-4.01012	53.1192	25.6423	UK	UK_Eryri
LHB_Dr53	Lower hyde	Mucilage	Drosera rotundifolia	-2.16886	50.7266	23.5729	UK	UK_Lower hyde
ERY_Dr1	Eryri	Mucilage	Drosera rotundifolia	-4.01112	53.1208	18.8643	UK	UK_Eryri
BR_Dr7	Brathay	Mucilage	Drosera rotundifolia	-2.98264	54.4025	14.3757	UK	UK_Brathay
BR_Da10	Brathay	Mucilage	Drosera anglica	-2.98281	54.4027	9.17725	UK	UK_Brathay
BR_Da4	Brathay	Mucilage	Drosera anglica	-2.98302	54.4027	6.70799	UK	UK_Brathay
BR_Dr6	Brathay	Mucilage	Drosera rotundifolia	-2.98273	54.4026	5.84825	UK	UK_Brathay
BR_Dr33	Brathay	Mucilage	Drosera rotundifolia	-2.98271	54.4026	4.94852	UK	UK_Brathay
ERY_Dr8	Eryri	Mucilage	Drosera rotundifolia	-4.01007	53.1184	3.53894	UK	UK_Eryri
ERY_Dr9	Eryri	Mucilage	Drosera rotundifolia	-4.01047	53.1182	3.29901	UK	UK_Eryri
LHB_Dr16	Lower hyde	Mucilage	Drosera rotundifolia	-2.16819	50.7267	2.55923	UK	UK_Lower hyde
LHB_Dr20	Lower hyde	Mucilage	Drosera rotundifolia	-2.1688	50.7264	2.36929	UK	UK_Lower hyde
BR_Da1	Brathay	Mucilage	Drosera anglica	-2.98263	54.4026	2.18934	UK	UK_Brathay
LHB_Dr47	Lower hyde	Mucilage	Drosera rotundifolia	-2.16906	50.7264	1.9994	UK	UK_Lower hyde
BR_Dr8	Brathay	Mucilage	Drosera rotundifolia	-2.98261	54.4026	1.90943	UK	UK_Brathay
BR_Dr9	Brathay	Mucilage	Drosera rotundifolia	-2.98277	54.4027	1.37959	UK	UK_Brathay
CB_Dr3	Cedarburg	Mucilage	Drosera rotundifolia	-88.0097	43.3819	1.30961	USA	USA_Cedarburg
BR_Dr10	Brathay	Mucilage	Drosera rotundifolia	-2.98276	54.4026	1.23963	UK	UK_Brathay
LHB_Dr51	Lower hyde	Mucilage	Drosera rotundifolia	-2.16855	50.7265	0.659802	UK	UK_Lower hyde
ERY_Dr5	Eryri	Mucilage	Drosera rotundifolia	-4.01001	53.1195	0.509847	UK	UK_Eryri
ERY_Dr4	Eryri	Mucilage	Drosera rotundifolia	-4.00991	53.1198	0.429871	UK	UK_Eryri
LHB_Dr46	Lower hyde	Mucilage	Drosera rotundifolia	-2.16905	50.7264	0.39988	UK	UK_Lower hyde
BR_Dr4	Brathay	Mucilage	Drosera rotundifolia	-2.98288	54.4026	0.359892	UK	UK_Brathay
ERY_Dr10	Eryri	Mucilage	Drosera rotundifolia	-4.01072	53.119	0.09997	UK	UK_Eryri
BR_Da7	Brathay	Mucilage	Drosera anglica	-2.98271	54.4026	0.069979	UK	UK_Brathay
LHB_Dr11	Lower hyde	Mucilage	Drosera rotundifolia	-2.16909	50.7264	0	UK	UK_Lower hyde
LHB_Dr17	Lower hyde	Mucilage	Drosera rotundifolia	-2.16815	50.7268	0	UK	UK_Lower hyde
CC_Dr21	Chobham	Mucilage	Drosera rotundifolia	-0.609277	51.3867	0	UK	UK_Chobham
LHB_Dr15	Lower hyde	Mucilage	Drosera rotundifolia	-2.16874	50.7264	0	UK	UK_Lower hyde
BR_Da9	Brathay	Mucilage	Drosera anglica	-2.98261	54.4027	0	UK	UK_Brathay
ERY_Dr2	Eryri	Mucilage	Drosera rotundifolia	-4.01122	53.1208	0	UK	UK_Eryri
LHB_Dr48	Lower hyde	Mucilage	Drosera rotundifolia	-2.1689	50.7264	0	UK	UK_Lower hyde
LHB_Dr50	Lower hyde	Mucilage	Drosera rotundifolia	-2.16864	50.7265	0	UK	UK_Lower hyde
LHB_Dr54	Lower hyde	Mucilage	Drosera rotundifolia	-2.16857	50.7267	0	UK	UK_Lower hyde
LHB_Dr55	Lower hyde	Mucilage	Drosera rotundifolia	-2.16865	50.7267	0	UK	UK_Lower hyde
LHB_Di46	Lower hyde	Mucilage	Drosera intermedia	-2.16905	50.7264	0	UK	UK_Lower hyde
LHB_Di47	Lower hyde	Mucilage	Drosera intermedia	-2.16906	50.7264	0	UK	UK_Lower hyde
LHB_Di49	Lower hyde	Mucilage	Drosera intermedia	-2.16882	50.7263	0	UK	UK_Lower hyde
LHB_Di50	Lower hyde	Mucilage	Drosera intermedia	-2.16864	50.7265	0	UK	UK_Lower hyde
LHB_Di51	Lower hyde	Mucilage	Drosera intermedia	-2.16855	50.7265	0	UK	UK_Lower hyde
LHB_Di52	Lower hyde	Mucilage	Drosera intermedia	-2.1687	50.7266	0	UK	UK_Lower hyde
LHB_Di54	Lower hyde	Mucilage	Drosera intermedia	-2.16857	50.7267	0	UK	UK_Lower hyde
LHB_Di55	Lower hyde	Mucilage	Drosera intermedia	-2.16865	50.7267	0	UK	UK_Lower hyde
ERY_Dr6	Eryri	Mucilage	Drosera rotundifolia	-4.01011	53.1193	0	UK	UK_Eryri
BR_Da2	Brathay	Mucilage	Drosera anglica	-2.98266	54.4026	0	UK	UK_Brathay
BR_Da3	Brathay	Mucilage	Drosera anglica	-2.98289	54.4027	0	UK	UK_Brathay
