# Supplementary material for: An acidophilic fungus promotes prey digestion in a carnivorous plant
Source: Nat Microbiol. 2024 Aug 1;9(10):2522–37. doi: 10.1038/s41564-024-01766-y (PMC11445062; doi:10.1038/s41564-024-01766-y)
Supplement: Supplementary file 8 — Statistical source data. [file 41564_2024_1766_MOESM8_ESM.xlsx]

## Sheet: Fig. 3d
name	hour	Inoculum
71	91	tissue
72	94	tissue
73	86	tissue
74	97	tissue
75	92	tissue
76	69	1xinoculation
77	71	1xinoculation
78	75	1xinoculation
79	73	1xinoculation
80	74	1xinoculation
91	84	wild_mucilage
92	78	wild_mucilage
93	80	wild_mucilage
94	72	wild_mucilage
95	76	wild_mucilage
96	86	wild_plant
97	82	wild_plant
98	79	wild_plant
99	77	wild_plant
100	81	wild_plant

## Sheet: Fig. 3e
name	group	weight	hr	treatment
C	control	99.6	16h	20230326
C	control	98.9	16h	20230326
C	control	96.4	16h	20230326
C	control	96	16h	20230326
C	control	95.4	16h	20230326
A	ant	95.8	16h	20230326
A	ant	94.2	16h	20230326
A	ant	96.2	16h	20230326
A	ant	95.8	16h	20230326
A	ant	94.9	16h	20230326
WDR	wild_drosera	96.1	16h	20230326
WDR	wild_drosera	97.2	16h	20230326
WDR	wild_drosera	96.6	16h	20230326
WDR	wild_drosera	97.4	16h	20230326
WDR	wild_drosera	96.9	16h	20230326
WPL	wild_plant	98.8	16h	20230326
WPL	wild_plant	98.3	16h	20230326
WPL	wild_plant	98.2	16h	20230326
WPL	wild_plant	95.6	16h	20230326
WPL	wild_plant	97.6	16h	20230326
C	control	93	24h	20230326
C	control	92.3	24h	20230326
C	control	92.9	24h	20230326
C	control	92.4	24h	20230326
C	control	91	24h	20230326
A	ant	83.1	24h	20230326
A	ant	86	24h	20230326
A	ant	85.9	24h	20230326
A	ant	86.2	24h	20230326
A	ant	85.7	24h	20230326
WDR	wild_drosera	91.2	24h	20230326
WDR	wild_drosera	92.1	24h	20230326
WDR	wild_drosera	93	24h	20230326
WDR	wild_drosera	93.1	24h	20230326
WDR	wild_drosera	93	24h	20230326
WPL	wild_plant	94.8	24h	20230326
WPL	wild_plant	94.1	24h	20230326
WPL	wild_plant	94.8	24h	20230326
WPL	wild_plant	90.9	24h	20230326
WPL	wild_plant	92.9	24h	20230326
