# Supplementary material for: An acidophilic fungus promotes prey digestion in a carnivorous plant
Source: Nat Microbiol. 2024 Aug 1;9(10):2522–37. doi: 10.1038/s41564-024-01766-y (PMC11445062; doi:10.1038/s41564-024-01766-y)
Supplement: Supplementary file 9 — Statistical source data. [file 41564_2024_1766_MOESM9_ESM.xlsx]

## Sheet: Fig. 4a
species	OG0000003	OG0000006	OG0000040	OG0000267	OG0007228	OG0007814	OG0011936	OG0014527	OG0005066	OG0003445	OG0008373	OG0014027	OG0000431	OG0000525	OG0008702	OG0010507	OG0012202	OG0013860	OG0008404	OG0006938	OG0009930	OG0008691	OG0000446	OG0007716	OG0007998	OG0014155	OG0008643	OG0000652	OG0007801	OG0008664	OG0008174	OG0009399	OG0000282	OG0007672	OG0008003	OG0007587	OG0007760	OG0013831	OG0000485	OG0008860	OG0008922	OG0000823	OG0009290	OG0007110	OG0009801	OG0010440	OG0011183	OG0005647	OG0009507
Sphmus	6	2	8	1	1	0	0	0	1	1	1	0	2	0	0	0	0	0	0	1	0	0	0	2	0	0	0	0	0	0	0	0	0	1	0	0	1	0	2	0	0	1	0	1	0	0	0	1	0
Cerzea	16	13	12	2	0	0	0	0	1	1	1	0	1	2	0	0	0	0	1	1	0	1	1	1	0	0	0	1	0	0	0	0	2	1	0	1	1	0	1	0	1	3	2	1	0	0	0	1	0
Cerbet	19	20	15	4	0	0	0	0	1	1	1	0	1	2	0	0	0	0	1	1	0	1	1	1	1	0	0	1	0	0	0	0	4	2	0	2	1	0	2	0	1	2	1	1	0	1	1	1	0
Psefij	38	12	10	0	0	0	0	0	1	1	1	0	2	1	0	0	0	0	0	0	1	0	1	1	1	0	0	1	1	0	1	0	1	1	0	0	0	0	1	0	1	2	0	1	0	0	0	1	0
Pasful	75	33	14	2	1	0	0	0	1	1	1	0	2	0	0	0	0	0	1	2	0	0	2	1	1	0	0	4	1	1	1	0	1	2	0	1	2	0	2	1	1	2	1	1	0	0	0	2	0
Dotsep	25	17	10	2	1	0	0	0	1	1	1	0	2	0	0	0	0	0	0	0	0	0	1	1	1	0	0	3	1	0	1	0	1	1	0	1	1	0	1	1	1	2	0	1	0	0	0	0	0
Zascel	39	23	9	2	1	0	0	0	2	2	1	0	2	1	0	0	0	0	0	1	3	0	1	0	1	0	0	6	0	1	2	0	2	0	0	2	1	0	1	0	0	1	2	1	0	0	0	2	0
Zymtri	10	8	11	1	1	0	0	0	0	0	1	0	1	1	0	0	0	0	1	0	0	0	1	0	0	0	0	1	0	0	0	0	2	0	1	0	1	0	1	0	0	3	0	0	1	0	0	1	0
Disaci	1	2	0	0	0	0	0	0	0	0	0	0	1	0	0	0	0	0	0	0	0	0	0	0	0	0	0	3	0	0	0	0	0	0	0	0	0	0	1	0	0	1	0	0	0	0	0	0	0
Piehor	0	0	0	0	0	0	0	0	0	0	0	0	0	0	0	0	0	0	0	1	0	0	0	0	0	0	0	1	0	0	0	0	0	0	0	0	0	0	0	0	0	1	0	0	0	0	0	0	0
Aciric	3	3	2	3	2	1	0	0	1	1	0	0	2	0	0	0	0	0	0	1	1	0	1	0	0	0	1	1	1	1	0	0	3	0	0	0	0	0	2	1	0	0	0	1	0	1	1	1	1
Ternub	12	14	3	1	1	0	0	0	1	0	0	0	1	0	0	0	0	0	0	0	0	0	0	0	0	0	0	3	1	0	0	1	1	1	0	1	1	0	3	0	0	1	0	1	0	0	0	1	0
Saltha	8	2	2	0	1	0	0	0	1	1	0	0	1	0	0	0	0	0	0	0	0	0	1	0	1	0	0	1	1	1	1	1	1	0	0	2	1	0	2	1	0	1	0	0	0	0	0	2	0
Horwer	8	0	8	6	2	2	0	0	4	2	0	0	2	4	0	0	2	0	0	2	0	2	10	2	2	0	2	2	2	0	2	2	8	0	1	5	0	0	6	2	0	2	1	2	0	0	0	2	0
Frisim	12	12	1	4	2	0	0	1	1	1	0	0	1	0	0	0	0	0	0	1	0	0	6	0	0	0	1	0	0	1	0	0	2	0	1	0	0	0	6	0	0	2	0	1	0	0	0	2	0
Friend	7	6	0	4	0	0	0	0	1	1	0	0	1	0	0	0	0	0	0	1	0	0	1	0	0	0	0	1	0	0	1	0	1	0	1	0	0	0	1	0	0	1	0	1	0	0	0	1	0
Baupan	7	14	0	2	1	1	0	0	0	0	0	0	1	0	0	0	0	0	0	1	0	0	1	0	0	0	1	0	1	0	0	0	4	0	1	0	0	0	1	0	0	1	0	0	0	0	0	1	0
Acrcra	0	0	0	0	0	0	0	0	0	0	0	0	0	0	0	0	0	0	0	0	0	0	0	0	0	0	0	0	0	0	0	0	0	0	0	0	0	0	0	0	0	0	0	0	0	0	0	0	0
Horaci	5	9	0	0	0	0	0	0	0	0	0	0	0	0	0	0	0	0	0	1	0	0	0	0	0	0	0	2	0	2	0	0	0	0	0	0	0	0	0	0	2	1	0	0	0	1	0	0	0
Polcit	6	4	0	1	0	0	0	0	0	0	0	0	0	0	0	0	0	0	0	1	0	0	0	0	0	1	0	0	0	1	0	0	0	1	0	0	0	0	0	0	0	1	0	0	0	0	0	1	0
Parnod	2	22	8	7	0	4	1	1	2	5	1	0	5	23	0	1	1	0	1	1	0	1	3	1	2	0	1	1	0	0	0	1	7	0	6	0	2	0	4	0	0	0	0	2	3	1	1	1	1
Aurnam	1	9	2	5	1	1	0	0	1	3	0	0	2	2	1	1	0	0	0	0	0	1	5	1	1	0	1	1	2	0	1	0	4	1	1	0	0	0	1	0	1	3	0	1	0	0	0	1	0
Elsamp	12	6	1	4	1	2	1	0	2	2	1	1	6	4	4	1	0	1	2	2	0	1	3	1	1	0	1	1	1	0	1	1	5	1	1	0	1	1	2	1	0	1	0	1	1	0	0	1	2
Elsfaw	15	8	1	2	1	2	1	0	2	2	1	1	5	1	4	1	0	1	3	1	0	1	5	2	1	1	1	1	1	0	1	1	4	1	0	1	2	1	1	1	0	1	0	1	1	0	0	1	2
Myrdur	1	6	0	2	1	1	0	0	1	0	0	0	3	0	0	0	0	0	1	1	0	1	0	1	0	0	0	2	1	1	0	0	1	2	0	0	0	0	1	0	0	0	0	1	0	0	0	1	0
[truncated: 60 more columns]

## Sheet: Fig. 4b
species	group	value
Acidomyces_richmondensis	NRPS	6
Acidomyces_richmondensis	PKS	2
Acidomyces_richmondensis	RiPP	7
Acidomyces_richmondensis	terpene	2
Acidomyces_richmondensis	other	0
Acidomyces_richmondensis	genome_size	29883570
Acidomyces_richmondensis	total_gene_number	10614
Acidomyces_richmondensis	peptidase(%)	2.40249
Acidomyces_richmondensis	transporter(%)	16.2144
Acidomyces_richmondensis	cazyme(%)	3.82514
Acrodontium_crateriforme	NRPS	6
Acrodontium_crateriforme	PKS	10
Acrodontium_crateriforme	RiPP	10
Acrodontium_crateriforme	terpene	3
Acrodontium_crateriforme	other	1
Acrodontium_crateriforme	genome_size	23104782
Acrodontium_crateriforme	total_gene_number	8030
Acrodontium_crateriforme	peptidase(%)	3.15068
Acrodontium_crateriforme	transporter(%)	19.8879
Acrodontium_crateriforme	cazyme(%)	3.98506
Aureobasidium_namibiae	NRPS	11
Aureobasidium_namibiae	PKS	6
Aureobasidium_namibiae	RiPP	3
Aureobasidium_namibiae	terpene	3
Aureobasidium_namibiae	other	1
Aureobasidium_namibiae	genome_size	25428601
Aureobasidium_namibiae	total_gene_number	10253
Aureobasidium_namibiae	peptidase(%)	2.59436
Aureobasidium_namibiae	transporter(%)	17.4778
Aureobasidium_namibiae	cazyme(%)	4.91563
Baudoinia_panamericana	NRPS	8
Baudoinia_panamericana	PKS	2
Baudoinia_panamericana	RiPP	5
Baudoinia_panamericana	terpene	6
Baudoinia_panamericana	other	0
Baudoinia_panamericana	genome_size	21876451
Baudoinia_panamericana	total_gene_number	10007
Baudoinia_panamericana	peptidase(%)	2.46827
Baudoinia_panamericana	transporter(%)	15.5591
Baudoinia_panamericana	cazyme(%)	3.26771
Cercospora_beticola	NRPS	36
Cercospora_beticola	PKS	18
Cercospora_beticola	RiPP	25
Cercospora_beticola	terpene	6
Cercospora_beticola	other	5
Cercospora_beticola	genome_size	37057033
Cercospora_beticola	total_gene_number	11397
Cercospora_beticola	peptidase(%)	2.8253
Cercospora_beticola	transporter(%)	17.2677
Cercospora_beticola	cazyme(%)	4.46609
Cercospora_zeae_maydis	NRPS	19
Cercospora_zeae_maydis	PKS	13
Cercospora_zeae_maydis	RiPP	29
Cercospora_zeae_maydis	terpene	4
Cercospora_zeae_maydis	other	2
Cercospora_zeae_maydis	genome_size	46606380
Cercospora_zeae_maydis	total_gene_number	11684
Cercospora_zeae_maydis	peptidase(%)	2.46491
Cercospora_zeae_maydis	transporter(%)	15.2773
Cercospora_zeae_maydis	cazyme(%)	3.71448
Dissoconium_aciculare	NRPS	17
Dissoconium_aciculare	PKS	9
Dissoconium_aciculare	RiPP	5
Dissoconium_aciculare	terpene	5
Dissoconium_aciculare	other	3
Dissoconium_aciculare	genome_size	26537235
Dissoconium_aciculare	total_gene_number	9378
Dissoconium_aciculare	peptidase(%)	2.58051
Dissoconium_aciculare	transporter(%)	15.9736
Dissoconium_aciculare	cazyme(%)	2.84709
Dothistroma_septosporum	NRPS	17
Dothistroma_septosporum	PKS	5
Dothistroma_septosporum	RiPP	7
Dothistroma_septosporum	terpene	5
Dothistroma_septosporum	other	1
Dothistroma_septosporum	genome_size	30209431
Dothistroma_septosporum	total_gene_number	10432
Dothistroma_septosporum	peptidase(%)	2.62653
Dothistroma_septosporum	transporter(%)	16.574
Dothistroma_septosporum	cazyme(%)	3.83436
Elsinoe_ampelina	NRPS	13
Elsinoe_ampelina	PKS	6
Elsinoe_ampelina	RiPP	5
Elsinoe_ampelina	terpene	5
Elsinoe_ampelina	other	1
Elsinoe_ampelina	genome_size	28270677
Elsinoe_ampelina	total_gene_number	9264
Elsinoe_ampelina	peptidase(%)	2.96848
Elsinoe_ampelina	transporter(%)	17.3683
Elsinoe_ampelina	cazyme(%)	5.12737
Elsinoe_fawcettii	NRPS	11
Elsinoe_fawcettii	PKS	6
Elsinoe_fawcettii	RiPP	4
Elsinoe_fawcettii	terpene	5
Elsinoe_fawcettii	other	0
Elsinoe_fawcettii	genome_size	26011141
Elsinoe_fawcettii	total_gene_number	10170
Elsinoe_fawcettii	peptidase(%)	2.83186
Elsinoe_fawcettii	transporter(%)	16.6863
Elsinoe_fawcettii	cazyme(%)	5.12291
Friedmanniomyces_endolithicus	NRPS	5
Friedmanniomyces_endolithicus	PKS	1
Friedmanniomyces_endolithicus	RiPP	3
Friedmanniomyces_endolithicus	terpene	2
Friedmanniomyces_endolithicus	other	0
Friedmanniomyces_endolithicus	genome_size	23497870
Friedmanniomyces_endolithicus	total_gene_number	9242
Friedmanniomyces_endolithicus	peptidase(%)	2.76996
Friedmanniomyces_endolithicus	transporter(%)	16.6631
Friedmanniomyces_endolithicus	cazyme(%)	3.36507
Friedmanniomyces_simplex	NRPS	5
Friedmanniomyces_simplex	PKS	2
Friedmanniomyces_simplex	RiPP	4
Friedmanniomyces_simplex	terpene	1
Friedmanniomyces_simplex	other	0
Friedmanniomyces_simplex	genome_size	37790643
Friedmanniomyces_simplex	total_gene_number	13766
Friedmanniomyces_simplex	peptidase(%)	2.45532
Friedmanniomyces_simplex	transporter(%)	15.5238
Friedmanniomyces_simplex	cazyme(%)	3.45779
Myriangium_duriaei	NRPS	17
Myriangium_duriaei	PKS	9
Myriangium_duriaei	RiPP	7
Myriangium_duriaei	terpene	4
Myriangium_duriaei	other	1
Myriangium_duriaei	genome_size	25685045
Myriangium_duriaei	total_gene_number	9946
Myriangium_duriaei	peptidase(%)	3.61955
Myriangium_duriaei	transporter(%)	16.6197
Myriangium_duriaei	cazyme(%)	3.83069
Neohortaea_acidophila	NRPS	8
Neohortaea_acidophila	PKS	1
Neohortaea_acidophila	RiPP	9
Neohortaea_acidophila	terpene	4
Neohortaea_acidophila	other	0
Neohortaea_acidophila	genome_size	20432448
Neohortaea_acidophila	total_gene_number	9040
Neohortaea_acidophila	peptidase(%)	3.08628
Neohortaea_acidophila	transporter(%)	17.5221
Neohortaea_acidophila	cazyme(%)	2.76549
Hortaea_werneckii	NRPS	18
Hortaea_werneckii	PKS	2
Hortaea_werneckii	RiPP	6
Hortaea_werneckii	terpene	3
Hortaea_werneckii	other	1
Hortaea_werneckii	genome_size	49942992
Hortaea_werneckii	total_gene_number	15723
Hortaea_werneckii	peptidase(%)	3.2055
Hortaea_werneckii	transporter(%)	20.8739
Hortaea_werneckii	cazyme(%)	5.60326
Parastagonospora_nodorum	NRPS	18
Parastagonospora_nodorum	PKS	22
Parastagonospora_nodorum	RiPP	17
Parastagonospora_nodorum	terpene	5
Parastagonospora_nodorum	other	2
Parastagonospora_nodorum	genome_size	37213987
Parastagonospora_nodorum	total_gene_number	15649
Parastagonospora_nodorum	peptidase(%)	2.09598
Parastagonospora_nodorum	transporter(%)	12.1989
Parastagonospora_nodorum	cazyme(%)	3.77021
Passalora_fulva	NRPS	26
Passalora_fulva	PKS	10
Passalora_fulva	RiPP	13
Passalora_fulva	terpene	4
Passalora_fulva	other	1
Passalora_fulva	genome_size	61113266
Passalora_fulva	total_gene_number	14127
Passalora_fulva	peptidase(%)	2.22977
Passalora_fulva	transporter(%)	13.2795
Passalora_fulva	cazyme(%)	3.65966
Piedraia_hortae	NRPS	3
Piedraia_hortae	PKS	2
Piedraia_hortae	RiPP	0
Piedraia_hortae	terpene	5
Piedraia_hortae	other	1
Piedraia_hortae	genome_size	16946159
Piedraia_hortae	total_gene_number	6541
Piedraia_hortae	peptidase(%)	2.7213
Piedraia_hortae	transporter(%)	18.0095
Piedraia_hortae	cazyme(%)	2.87418
Polychaeton_citri	NRPS	17
Polychaeton_citri	PKS	7
Polychaeton_citri	RiPP	9
Polychaeton_citri	terpene	2
Polychaeton_citri	other	2
Polychaeton_citri	genome_size	27207581
Polychaeton_citri	total_gene_number	9677
Polychaeton_citri	peptidase(%)	2.69712
Polychaeton_citri	transporter(%)	17.7431
Polychaeton_citri	cazyme(%)	3.1518
Pseudocercospora_fijiensis	NRPS	16
Pseudocercospora_fijiensis	PKS	8
Pseudocercospora_fijiensis	RiPP	22
Pseudocercospora_fijiensis	terpene	4
Pseudocercospora_fijiensis	other	1
Pseudocercospora_fijiensis	genome_size	74141167
Pseudocercospora_fijiensis	total_gene_number	12113
Pseudocercospora_fijiensis	peptidase(%)	2.44366
Pseudocercospora_fijiensis	transporter(%)	15.0087
Pseudocercospora_fijiensis	cazyme(%)	3.71502
Salinomyces_thailandica	NRPS	11
Salinomyces_thailandica	PKS	3
Salinomyces_thailandica	RiPP	3
Salinomyces_thailandica	terpene	3
Salinomyces_thailandica	other	1
Salinomyces_thailandica	genome_size	23885016
Salinomyces_thailandica	total_gene_number	8778
Salinomyces_thailandica	peptidase(%)	3.00752
Salinomyces_thailandica	transporter(%)	17.7375
Salinomyces_thailandica	cazyme(%)	4.03281
Sphaerulina_populicola	NRPS	18
Sphaerulina_populicola	PKS	11
Sphaerulina_populicola	RiPP	25
Sphaerulina_populicola	terpene	6
Sphaerulina_populicola	other	1
Sphaerulina_populicola	genome_size	29352103
Sphaerulina_populicola	total_gene_number	8815
Sphaerulina_populicola	peptidase(%)	2.9949
Sphaerulina_populicola	transporter(%)	18.5593
Sphaerulina_populicola	cazyme(%)	4.11798
Teratosphaeria_nubilosa	NRPS	15
Teratosphaeria_nubilosa	PKS	8
Teratosphaeria_nubilosa	RiPP	14
Teratosphaeria_nubilosa	terpene	5
Teratosphaeria_nubilosa	other	0
Teratosphaeria_nubilosa	genome_size	28443146
Teratosphaeria_nubilosa	total_gene_number	9912
Teratosphaeria_nubilosa	peptidase(%)	2.63317
Teratosphaeria_nubilosa	transporter(%)	16.3943
Teratosphaeria_nubilosa	cazyme(%)	3.83374
Zasmidium_cellare	NRPS	23
Zasmidium_cellare	PKS	21
Zasmidium_cellare	RiPP	30
Zasmidium_cellare	terpene	6
Zasmidium_cellare	other	1
Zasmidium_cellare	genome_size	38247703
Zasmidium_cellare	total_gene_number	15988
Zasmidium_cellare	peptidase(%)	2.6645
Zasmidium_cellare	transporter(%)	14.8737
Zasmidium_cellare	cazyme(%)	4.21566
Zymoseptoria_tritici	NRPS	16
Zymoseptoria_tritici	PKS	12
Zymoseptoria_tritici	RiPP	21
Zymoseptoria_tritici	terpene	4
Zymoseptoria_tritici	other	2
Zymoseptoria_tritici	genome_size	39686251
Zymoseptoria_tritici	total_gene_number	10851
Zymoseptoria_tritici	peptidase(%)	2.691
Zymoseptoria_tritici	transporter(%)	15.7681
Zymoseptoria_tritici	cazyme(%)	3.38218

## Sheet: Fig. 4c,d
SpeciesA			SpeciesB
GeneName	Scaffold	Start	GeneName	Scaffold	Start
Acrcra.AC_00000900	chr01	24802	Baupan.gene_010387	scaffold_9	938295
Acrcra.AC_00001000	chr01	26368	Baupan.gene_010392	scaffold_9	948298
Acrcra.AC_00001500	chr01	42873	Baupan.gene_010503	scaffold_9	1207875
Acrcra.AC_00001600	chr01	44943	Baupan.gene_010504	scaffold_9	1209769
Acrcra.AC_00001700	chr01	47774	Baupan.gene_010505	scaffold_9	1212106
Acrcra.AC_00001800	chr01	48904	Baupan.gene_010506	scaffold_9	1213028
Acrcra.AC_00001900	chr01	49690	Baupan.gene_010507	scaffold_9	1213533
Acrcra.AC_00002000	chr01	51922	Baupan.gene_010508	scaffold_9	1215513
Acrcra.AC_00002200	chr01	56225	Baupan.gene_010419	scaffold_9	1015893
Acrcra.AC_00002400	chr01	60845	Baupan.gene_010314	scaffold_9	803074
Acrcra.AC_00002600	chr01	75138	Baupan.gene_010345	scaffold_9	865150
Acrcra.AC_00002800	chr01	77691	Baupan.gene_010418	scaffold_9	1014680
Acrcra.AC_00002900	chr01	81380	Baupan.gene_010417	scaffold_9	1007948
Acrcra.AC_00003000	chr01	85762	Baupan.gene_001981	scaffold_11	860790
Acrcra.AC_00003300	chr01	94289	Baupan.gene_008247	scaffold_6	614928
Acrcra.AC_00003400	chr01	96465	Baupan.gene_010271	scaffold_9	715057
Acrcra.AC_00003600	chr01	100788	Baupan.gene_010270	scaffold_9	712505
Acrcra.AC_00003800	chr01	109157	Baupan.gene_007911	scaffold_5	1648358
Acrcra.AC_00003900	chr01	111483	Baupan.gene_007910	scaffold_5	1647916
Acrcra.AC_00004000	chr01	112873	Baupan.gene_007390	scaffold_5	636629
Acrcra.AC_00004100	chr01	116190	Baupan.gene_007540	scaffold_5	911036
Acrcra.AC_00004200	chr01	120087	Baupan.gene_007542	scaffold_5	913768
Acrcra.AC_00004400	chr01	124455	Baupan.gene_007365	scaffold_5	583424
Acrcra.AC_00004500	chr01	126026	Baupan.gene_007366	scaffold_5	585258
Acrcra.AC_00004600	chr01	127673	Baupan.gene_007287	scaffold_5	409613
Acrcra.AC_00004900	chr01	134255	Baupan.gene_010015	scaffold_9	207195
Acrcra.AC_00005000	chr01	137022	Baupan.gene_010014	scaffold_9	206203
Acrcra.AC_00005100	chr01	138159	Baupan.gene_010010	scaffold_9	199906
Acrcra.AC_00005500	chr01	147562	Baupan.gene_010174	scaffold_9	521705
Acrcra.AC_00005600	chr01	149221	Baupan.gene_010173	scaffold_9	519132
Acrcra.AC_00005700	chr01	152235	Baupan.gene_010340	scaffold_9	852495
Acrcra.AC_00005800	chr01	156990	Baupan.gene_009918	scaffold_9	3907
Acrcra.AC_00005900	chr01	158958	Baupan.gene_009916	scaffold_9	1061
Acrcra.AC_00006000	chr01	160851	Baupan.gene_010004	scaffold_9	188650
Acrcra.AC_00006300	chr01	168510	Baupan.gene_008480	scaffold_6	1088572
Acrcra.AC_00006400	chr01	169927	Baupan.gene_008637	scaffold_6	1402227
Acrcra.AC_00006500	chr01	172416	Baupan.gene_008638	scaffold_6	1404489
Acrcra.AC_00006600	chr01	173592	Baupan.gene_008639	scaffold_6	1405744
Acrcra.AC_00006700	chr01	175845	Baupan.gene_008477	scaffold_6	1079188
Acrcra.AC_00006800	chr01	177074	Baupan.gene_008478	scaffold_6	1080097
Acrcra.AC_00006900	chr01	179855	Baupan.gene_008475	scaffold_6	1077911
Acrcra.AC_00007000	chr01	181370	Baupan.gene_008474	scaffold_6	1073885
Acrcra.AC_00007100	chr01	188110	Baupan.gene_008479	scaffold_6	1084031
Acrcra.AC_00007200	chr01	194033	Baupan.gene_008679	scaffold_6	1505843
Acrcra.AC_00007300	chr01	197012	Baupan.gene_008421	scaffold_6	965897
Acrcra.AC_00007400	chr01	200431	Baupan.gene_008528	scaffold_6	1177936
Acrcra.AC_00007500	chr01	202330	Baupan.gene_008364	scaffold_6	835707
Acrcra.AC_00007600	chr01	204004	Baupan.gene_008489	scaffold_6	1111329
Acrcra.AC_00007700	chr01	205913	Baupan.gene_008646	scaffold_6	1422611
Acrcra.AC_00007800	chr01	208999	Baupan.gene_008644	scaffold_6	1416350
Acrcra.AC_00007900	chr01	210634	Baupan.gene_008643	scaffold_6	1414723
Acrcra.AC_00008000	chr01	212340	Baupan.gene_008617	scaffold_6	1354998
Acrcra.AC_00008100	chr01	214232	Baupan.gene_008570	scaffold_6	1251941
Acrcra.AC_00008400	chr01	226426	Baupan.gene_007513	scaffold_5	859039
Acrcra.AC_00008500	chr01	230193	Baupan.gene_007389	scaffold_5	635284
Acrcra.AC_00008600	chr01	232948	Baupan.gene_007120	scaffold_5	84054
Acrcra.AC_00008700	chr01	235085	Baupan.gene_007121	scaffold_5	86322
Acrcra.AC_00008800	chr01	236278	Baupan.gene_007115	scaffold_5	71409
Acrcra.AC_00008900	chr01	238038	Baupan.gene_007293	scaffold_5	418285
Acrcra.AC_00009000	chr01	238848	Baupan.gene_007291	scaffold_5	416262
Acrcra.AC_00009200	chr01	242215	Baupan.gene_007361	scaffold_5	574900
Acrcra.AC_00009300	chr01	246446	Baupan.gene_007514	scaffold_5	862762
Acrcra.AC_00009400	chr01	250233	Baupan.gene_005322	scaffold_2	1839118
Acrcra.AC_00009500	chr01	251512	Baupan.gene_005325	scaffold_2	1845742
Acrcra.AC_00009600	chr01	253085	Baupan.gene_005323	scaffold_2	1841068
Acrcra.AC_00009800	chr01	259896	Baupan.gene_007489	scaffold_5	807345
Acrcra.AC_00009900	chr01	261510	Baupan.gene_005013	scaffold_2	1197813
Acrcra.AC_00010000	chr01	263922	Baupan.gene_005066	scaffold_2	1309061
Acrcra.AC_00010100	chr01	268020	Baupan.gene_005293	scaffold_2	1777871
Acrcra.AC_00010200	chr01	271850	Baupan.gene_005291	scaffold_2	1772872
Acrcra.AC_00010400	chr01	292911	Baupan.gene_005139	scaffold_2	1456958
Acrcra.AC_00010500	chr01	294244	Baupan.gene_005357	scaffold_2	1912454
Acrcra.AC_00010600	chr01	295382	Baupan.gene_005356	scaffold_2	1911135
Acrcra.AC_00010700	chr01	296806	Baupan.gene_005165	scaffold_2	1507932
Acrcra.AC_00010800	chr01	300781	Baupan.gene_005278	scaffold_2	1744971
Acrcra.AC_00010900	chr01	304164	Baupan.gene_005279	scaffold_2	1748435
Acrcra.AC_00011000	chr01	306203	Baupan.gene_005306	scaffold_2	1806937
Acrcra.AC_00011100	chr01	307798	Baupan.gene_005069	scaffold_2	1315673
Acrcra.AC_00011200	chr01	310152	Baupan.gene_005220	scaffold_2	1629476
Acrcra.AC_00011300	chr01	312317	Baupan.gene_001584	scaffold_11	55474
Acrcra.AC_00011400	chr01	314873	Baupan.gene_001983	scaffold_11	868297
Acrcra.AC_00011500	chr01	315896	Baupan.gene_008186	scaffold_6	492475
Acrcra.AC_00011600	chr01	319543	Baupan.gene_008185	scaffold_6	490348
Acrcra.AC_00011700	chr01	322655	Baupan.gene_008184	scaffold_6	486989
Acrcra.AC_00011900	chr01	329457	Baupan.gene_010140	scaffold_9	456725
Acrcra.AC_00012000	chr01	331032	Baupan.gene_010141	scaffold_9	457569
Acrcra.AC_00012100	chr01	333315	Baupan.gene_010039	scaffold_9	258296
Acrcra.AC_00012200	chr01	335027	Baupan.gene_010204	scaffold_9	588336
Acrcra.AC_00012300	chr01	337021	Baupan.gene_001669	scaffold_11	217681
Acrcra.AC_00012400	chr01	340052	Baupan.gene_001668	scaffold_11	215942
Acrcra.AC_00012500	chr01	342385	Baupan.gene_001667	scaffold_11	213283
Acrcra.AC_00012600	chr01	345488	Baupan.gene_001665	scaffold_11	209786
Acrcra.AC_00012700	chr01	347379	Baupan.gene_001671	scaffold_11	223552
Acrcra.AC_00012800	chr01	350707	Baupan.gene_001672	scaffold_11	226440
Acrcra.AC_00013200	chr01	362611	Baupan.gene_010051	scaffold_9	286029
Acrcra.AC_00013300	chr01	366273	Baupan.gene_009982	scaffold_9	134748
Acrcra.AC_00013400	chr01	367186	Baupan.gene_009980	scaffold_9	133002
Acrcra.AC_00013500	chr01	368448	Baupan.gene_009981	scaffold_9	134255
Acrcra.AC_00013600	chr01	370007	Baupan.gene_010457	scaffold_9	1109107
Acrcra.AC_00013800	chr01	374647	Baupan.gene_010492	scaffold_9	1187281
Acrcra.AC_00014000	chr01	385171	Baupan.gene_010048	scaffold_9	277030
Acrcra.AC_00014600	chr01	406181	Baupan.gene_008622	scaffold_6	1361864
Acrcra.AC_00014900	chr01	415188	Baupan.gene_004999	scaffold_2	1154020
Acrcra.AC_00015000	chr01	417180	Baupan.gene_005000	scaffold_2	1155341
Acrcra.AC_00015100	chr01	419029	Baupan.gene_005301	scaffold_2	1794525
Acrcra.AC_00015200	chr01	421234	Baupan.gene_005302	scaffold_2	1796958
Acrcra.AC_00015300	chr01	425496	Baupan.gene_008412	scaffold_6	949998
Acrcra.AC_00015400	chr01	427699	Baupan.gene_008411	scaffold_6	945899
Acrcra.AC_00015500	chr01	432243	Baupan.gene_008410	scaffold_6	943486
Acrcra.AC_00015700	chr01	435670	Baupan.gene_008418	scaffold_6	962781
Acrcra.AC_00015800	chr01	436904	Baupan.gene_008419	scaffold_6	964215
Acrcra.AC_00016200	chr01	444651	Baupan.gene_001657	scaffold_11	188923
Acrcra.AC_00016300	chr01	447580	Baupan.gene_001654	scaffold_11	183835
Acrcra.AC_00016400	chr01	449284	Baupan.gene_001655	scaffold_11	185791
Acrcra.AC_00016500	chr01	450257	Baupan.gene_001656	scaffold_11	186715
Acrcra.AC_00016600	chr01	451533	Baupan.gene_001559	scaffold_11	12406
Acrcra.AC_00016700	chr01	452738	Baupan.gene_005219	scaffold_2	1628893
Acrcra.AC_00016800	chr01	453542	Baupan.gene_005218	scaffold_2	1622427
Acrcra.AC_00016900	chr01	459774	Baupan.gene_005217	scaffold_2	1620703
Acrcra.AC_00017000	chr01	462126	Baupan.gene_005216	scaffold_2	1617595
Acrcra.AC_00017200	chr01	474783	Baupan.gene_005213	scaffold_2	1607774
Acrcra.AC_00017300	chr01	478972	Baupan.gene_005212	scaffold_2	1605903
Acrcra.AC_00017400	chr01	481274	Baupan.gene_005211	scaffold_2	1602779
Acrcra.AC_00017500	chr01	483857	Baupan.gene_005372	scaffold_2	1944753
Acrcra.AC_00017600	chr01	488139	Baupan.gene_005373	scaffold_2	1949122
Acrcra.AC_00017800	chr01	493249	Baupan.gene_005305	scaffold_2	1805619
Acrcra.AC_00018100	chr01	497985	Baupan.gene_001685	scaffold_11	255766
Acrcra.AC_00018200	chr01	502525	Baupan.gene_001566	scaffold_11	24262
Acrcra.AC_00018300	chr01	504452	Baupan.gene_001951	scaffold_11	796972
Acrcra.AC_00018400	chr01	506191	Baupan.gene_001952	scaffold_11	798684
Acrcra.AC_00018600	chr01	510275	Baupan.gene_005253	scaffold_2	1696661
Acrcra.AC_00018700	chr01	511802	Baupan.gene_005227	scaffold_2	1646660
Acrcra.AC_00018800	chr01	512638	Baupan.gene_005228	scaffold_2	1647935
Acrcra.AC_00018900	chr01	515087	Baupan.gene_005341	scaffold_2	1879400
Acrcra.AC_00019000	chr01	517380	Baupan.gene_005340	scaffold_2	1876658
Acrcra.AC_00019100	chr01	522214	Baupan.gene_005338	scaffold_2	1871400
Acrcra.AC_00019300	chr01	525882	Baupan.gene_005378	scaffold_2	1957916
Acrcra.AC_00019400	chr01	527160	Baupan.gene_005351	scaffold_2	1901504
Acrcra.AC_00019500	chr01	528052	Baupan.gene_005384	scaffold_2	1974815
Acrcra.AC_00019600	chr01	531750	Baupan.gene_005383	scaffold_2	1972667
Acrcra.AC_00019700	chr01	533605	Baupan.gene_008233	scaffold_6	577383
Acrcra.AC_00019800	chr01	537061	Baupan.gene_008232	scaffold_6	575720
Acrcra.AC_00020000	chr01	540824	Baupan.gene_008178	scaffold_6	473303
Acrcra.AC_00020100	chr01	544514	Baupan.gene_008182	scaffold_6	480097
Acrcra.AC_00020300	chr01	549896	Baupan.gene_008172	scaffold_6	458021
Acrcra.AC_00020400	chr01	552709	Baupan.gene_005332	scaffold_2	1861395
Acrcra.AC_00020800	chr01	568731	Baupan.gene_010325	scaffold_9	824732
Acrcra.AC_00021000	chr01	573817	Baupan.gene_010179	scaffold_9	528824
Acrcra.AC_00021100	chr01	575648	Baupan.gene_010176	scaffold_9	524737
Acrcra.AC_00021200	chr01	576994	Baupan.gene_010171	scaffold_9	516784
Acrcra.AC_00021300	chr01	580899	Baupan.gene_010326	scaffold_9	827470
Acrcra.AC_00021400	chr01	583816	Baupan.gene_010118	scaffold_9	409515
Acrcra.AC_00021600	chr01	589046	Baupan.gene_010119	scaffold_9	412930
Acrcra.AC_00021800	chr01	595401	Baupan.gene_010220	scaffold_9	618096
Acrcra.AC_00021900	chr01	599661	Baupan.gene_010221	scaffold_9	622354
Acrcra.AC_00022100	chr01	602664	Baupan.gene_010053	scaffold_9	288953
Acrcra.AC_00022200	chr01	606023	Baupan.gene_010159	scaffold_9	486480
Acrcra.AC_00022300	chr01	609664	Baupan.gene_010162	scaffold_9	496251
Acrcra.AC_00022400	chr01	616246	Baupan.gene_010161	scaffold_9	492298
Acrcra.AC_00022500	chr01	618990	Baupan.gene_010163	scaffold_9	501325
Acrcra.AC_00022600	chr01	620323	Baupan.gene_010002	scaffold_9	183478
Acrcra.AC_00022800	chr01	625364	Baupan.gene_007908	scaffold_5	1641141
Acrcra.AC_00022900	chr01	629323	Baupan.gene_007909	scaffold_5	1645196
Acrcra.AC_00023000	chr01	631712	Baupan.gene_007392	scaffold_5	639563
Acrcra.AC_00023100	chr01	633079	Baupan.gene_007907	scaffold_5	1636685
Acrcra.AC_00023200	chr01	640988	Baupan.gene_007130	scaffold_5	106132
Acrcra.AC_00023300	chr01	648699	Baupan.gene_007132	scaffold_5	113001
Acrcra.AC_00023700	chr01	660912	Baupan.gene_007093	scaffold_5	34546
Acrcra.AC_00023900	chr01	668175	Baupan.gene_007091	scaffold_5	28316
Acrcra.AC_00024000	chr01	669230	Baupan.gene_007090	scaffold_5	25974
Acrcra.AC_00024100	chr01	671244	Baupan.gene_007133	scaffold_5	116467
Acrcra.AC_00024200	chr01	672795	Baupan.gene_010088	scaffold_9	353020
Acrcra.AC_00024300	chr01	674899	Baupan.gene_010089	scaffold_9	355262
Acrcra.AC_00024400	chr01	675736	Baupan.gene_010488	scaffold_9	1179258
Acrcra.AC_00025100	chr01	693138	Baupan.gene_010043	scaffold_9	264724
Acrcra.AC_00025200	chr01	697651	Baupan.gene_010486	scaffold_9	1173894
Acrcra.AC_00025400	chr01	706364	Baupan.gene_010040	scaffold_9	258883
Acrcra.AC_00025500	chr01	707792	Baupan.gene_010084	scaffold_9	347441
Acrcra.AC_00025600	chr01	709376	Baupan.gene_010337	scaffold_9	846932
Acrcra.AC_00025700	chr01	710733	Baupan.gene_010336	scaffold_9	846011
Acrcra.AC_00025800	chr01	711958	Baupan.gene_009917	scaffold_9	2984
Acrcra.AC_00026100	chr01	717017	Baupan.gene_009931	scaffold_9	33467
Acrcra.AC_00026500	chr01	728690	Baupan.gene_009987	scaffold_9	143887
Acrcra.AC_00026600	chr01	730823	Baupan.gene_009988	scaffold_9	145948
Acrcra.AC_00026700	chr01	734894	Baupan.gene_010080	scaffold_9	339628
Acrcra.AC_00027000	chr01	739000	Baupan.gene_010082	scaffold_9	342998
Acrcra.AC_00027200	chr01	743720	Baupan.gene_009986	scaffold_9	142282
Acrcra.AC_00027400	chr01	747325	Baupan.gene_009921	scaffold_9	9682
Acrcra.AC_00027500	chr01	748622	Baupan.gene_009922	scaffold_9	11119
Acrcra.AC_00027700	chr01	752849	Baupan.gene_010327	scaffold_9	829369
Acrcra.AC_00027800	chr01	754807	Baupan.gene_010116	scaffold_9	404791
Acrcra.AC_00027900	chr01	759429	Baupan.gene_010115	scaffold_9	402544
Acrcra.AC_00028000	chr01	767493	Baupan.gene_010122	scaffold_9	420201
Acrcra.AC_00028100	chr01	770059	Baupan.gene_009964	scaffold_9	99988
Acrcra.AC_00028300	chr01	773875	Baupan.gene_009932	scaffold_9	38669
Acrcra.AC_00028500	chr01	780250	Baupan.gene_010183	scaffold_9	538175
Acrcra.AC_00028600	chr01	782995	Baupan.gene_010184	scaffold_9	540872
Acrcra.AC_00028700	chr01	790501	Baupan.gene_010185	scaffold_9	548311
Acrcra.AC_00028800	chr01	793815	Baupan.gene_010334	scaffold_9	840269
Acrcra.AC_00028900	chr01	798156	Baupan.gene_010335	scaffold_9	844688
Acrcra.AC_00029000	chr01	799477	Baupan.gene_010083	scaffold_9	344497
Acrcra.AC_00029100	chr01	803245	Baupan.gene_010167	scaffold_9	508615
Acrcra.AC_00029200	chr01	805331	Baupan.gene_010489	scaffold_9	1182558
Acrcra.AC_00029400	chr01	809499	Baupan.gene_010483	scaffold_9	1167636
Acrcra.AC_00029500	chr01	813107	Baupan.gene_010429	scaffold_9	1035108
Acrcra.AC_00029600	chr01	815060	Baupan.gene_010427	scaffold_9	1030539
Acrcra.AC_00029700	chr01	816754	Baupan.gene_010045	scaffold_9	268888
Acrcra.AC_00029800	chr01	820443	Baupan.gene_010113	scaffold_9	397392
Acrcra.AC_00030000	chr01	826086	Baupan.gene_010120	scaffold_9	416587
Acrcra.AC_00030100	chr01	830480	Baupan.gene_005272	scaffold_2	1731619
Acrcra.AC_00030200	chr01	838468	Baupan.gene_005062	scaffold_2	1301995
Acrcra.AC_00030300	chr01	840686	Baupan.gene_005063	scaffold_2	1304307
Acrcra.AC_00030400	chr01	841490	Baupan.gene_005064	scaffold_2	1305102
Acrcra.AC_00030500	chr01	843782	Baupan.gene_005138	scaffold_2	1453772
Acrcra.AC_00030600	chr01	851215	Baupan.gene_001567	scaffold_11	26370
Acrcra.AC_00030700	chr01	851967	Baupan.gene_001568	scaffold_11	26896
Acrcra.AC_00030800	chr01	854231	Baupan.gene_002101	scaffold_11	1095658
Acrcra.AC_00031200	chr01	867826	Baupan.gene_007152	scaffold_5	154710
Acrcra.AC_00031300	chr01	869505	Baupan.gene_007334	scaffold_5	504675
Acrcra.AC_00031400	chr01	873629	Baupan.gene_007555	scaffold_5	936298
Acrcra.AC_00031500	chr01	877981	Baupan.gene_002114	scaffold_11	1121936
Acrcra.AC_00031700	chr01	883538	Baupan.gene_002117	scaffold_11	1128232
Acrcra.AC_00031800	chr01	887365	Baupan.gene_002115	scaffold_11	1122812
Acrcra.AC_00031900	chr01	891351	Baupan.gene_008627	scaffold_6	1379411
Acrcra.AC_00032000	chr01	894808	Baupan.gene_008584	scaffold_6	1283069
Acrcra.AC_00032100	chr01	897249	Baupan.gene_008327	scaffold_6	768651
Acrcra.AC_00032200	chr01	898676	Baupan.gene_008648	scaffold_6	1431612
Acrcra.AC_00032300	chr01	901064	Baupan.gene_008618	scaffold_6	1356545
Acrcra.AC_00032400	chr01	903475	Baupan.gene_008619	scaffold_6	1358891
Acrcra.AC_00032600	chr01	906877	Baupan.gene_008170	scaffold_6	452966
Acrcra.AC_00032700	chr01	910556	Baupan.gene_003632	scaffold_14	830547
Acrcra.AC_00033100	chr01	925010	Baupan.gene_010439	scaffold_9	1058514
Acrcra.AC_00033300	chr01	941421	Baupan.gene_010295	scaffold_9	764373
Acrcra.AC_00033400	chr01	945421	Baupan.gene_010294	scaffold_9	761050
Acrcra.AC_00033500	chr01	948213	Baupan.gene_010087	scaffold_9	351335
Acrcra.AC_00033700	chr01	951705	Baupan.gene_010414	scaffold_9	997691
Acrcra.AC_00033800	chr01	955342	Baupan.gene_010254	scaffold_9	689425
Acrcra.AC_00034100	chr01	961203	Baupan.gene_010200	scaffold_9	581850
Acrcra.AC_00034200	chr01	963269	Baupan.gene_006827	scaffold_4	1204737
Acrcra.AC_00034500	chr01	973058	Baupan.gene_006831	scaffold_4	1213548
Acrcra.AC_00034600	chr01	976398	Baupan.gene_006748	scaffold_4	1042743
Acrcra.AC_00034700	chr01	981169	Baupan.gene_006726	scaffold_4	989615
Acrcra.AC_00034800	chr01	985186	Baupan.gene_006727	scaffold_4	993997
Acrcra.AC_00034900	chr01	987912	Baupan.gene_007787	scaffold_5	1403863
Acrcra.AC_00035000	chr01	990156	Baupan.gene_007337	scaffold_5	511120
Acrcra.AC_00035100	chr01	991913	Baupan.gene_007336	scaffold_5	508379
Acrcra.AC_00035200	chr01	994759	Baupan.gene_010235	scaffold_9	657047
Acrcra.AC_00035300	chr01	996143	Baupan.gene_010135	scaffold_9	447734
Acrcra.AC_00035400	chr01	997385	Baupan.gene_010187	scaffold_9	552653
Acrcra.AC_00035600	chr01	1004884	Baupan.gene_001804	scaffold_11	497189
Acrcra.AC_00035700	chr01	1007024	Baupan.gene_009925	scaffold_9	17917
Acrcra.AC_00035800	chr01	1010972	Baupan.gene_009926	scaffold_9	21577
Acrcra.AC_00035900	chr01	1016633	Baupan.gene_010016	scaffold_9	209036
Acrcra.AC_00036000	chr01	1018682	Baupan.gene_010237	scaffold_9	659778
Acrcra.AC_00036100	chr01	1021753	Baupan.gene_010377	scaffold_9	918073
Acrcra.AC_00036200	chr01	1024682	Baupan.gene_010378	scaffold_9	919257
Acrcra.AC_00036400	chr01	1027189	Baupan.gene_010280	scaffold_9	735224
Acrcra.AC_00036500	chr01	1029466	Baupan.gene_010219	scaffold_9	615363
Acrcra.AC_00036600	chr01	1031993	Baupan.gene_010205	scaffold_9	590016
Acrcra.AC_00036800	chr01	1039542	Baupan.gene_010362	scaffold_9	894980
Acrcra.AC_00036900	chr01	1042125	Baupan.gene_010368	scaffold_9	905169
Acrcra.AC_00037000	chr01	1044338	Baupan.gene_010367	scaffold_9	904022
Acrcra.AC_00037100	chr01	1051582	Baupan.gene_010441	scaffold_9	1066781
Acrcra.AC_00037300	chr01	1060777	Baupan.gene_010436	scaffold_9	1050557
Acrcra.AC_00037500	chr01	1066479	Baupan.gene_008239	scaffold_6	593634
Acrcra.AC_00037700	chr01	1071689	Baupan.gene_008249	scaffold_6	620715
Acrcra.AC_00037800	chr01	1074025	Baupan.gene_008250	scaffold_6	623488
Acrcra.AC_00038100	chr01	1086028	Baupan.gene_008671	scaffold_6	1483379
Acrcra.AC_00038200	chr01	1093288	Baupan.gene_008673	scaffold_6	1490134
Acrcra.AC_00038300	chr01	1099819	Baupan.gene_008380	scaffold_6	873899
Acrcra.AC_00038400	chr01	1103296	Baupan.gene_008374	scaffold_6	865478
Acrcra.AC_00038600	chr01	1107165	Baupan.gene_008245	scaffold_6	610823
Acrcra.AC_00038700	chr01	1109218	Baupan.gene_008601	scaffold_6	1317571
Acrcra.AC_00038900	chr01	1127744	Baupan.gene_008578	scaffold_6	1271404
Acrcra.AC_00039000	chr01	1130971	Baupan.gene_008579	scaffold_6	1274237
Acrcra.AC_00039100	chr01	1133082	Baupan.gene_008208	scaffold_6	535266
Acrcra.AC_00039200	chr01	1135686	Baupan.gene_010189	scaffold_9	557387
Acrcra.AC_00039400	chr01	1140396	Baupan.gene_001720	scaffold_11	313691
Acrcra.AC_00039500	chr01	1143917	Baupan.gene_001721	scaffold_11	318244
Acrcra.AC_00039600	chr01	1146905	Baupan.gene_001726	scaffold_11	331784
Acrcra.AC_00039800	chr01	1158147	Baupan.gene_002046	scaffold_11	987769
Acrcra.AC_00040000	chr01	1162131	Baupan.gene_010308	scaffold_9	787720
Acrcra.AC_00040100	chr01	1164353	Baupan.gene_010309	scaffold_9	789924
Acrcra.AC_00040200	chr01	1167324	Baupan.gene_010306	scaffold_9	784618
Acrcra.AC_00040300	chr01	1172705	Baupan.gene_010363	scaffold_9	896926
Acrcra.AC_00040400	chr01	1176120	Baupan.gene_010365	scaffold_9	901903
Acrcra.AC_00040500	chr01	1183705	Baupan.gene_010415	scaffold_9	1005805
Acrcra.AC_00040600	chr01	1187580	Baupan.gene_010310	scaffold_9	792627
Acrcra.AC_00040800	chr01	1199133	Baupan.gene_001988	scaffold_11	877651
Acrcra.AC_00040900	chr01	1202160	Baupan.gene_001989	scaffold_11	880757
Acrcra.AC_00041100	chr01	1238187	Baupan.gene_005054	scaffold_2	1286867
Acrcra.AC_00041200	chr01	1239397	Baupan.gene_001854	scaffold_11	598229
Acrcra.AC_00041300	chr01	1241006	Baupan.gene_001843	scaffold_11	574418
Acrcra.AC_00041400	chr01	1241768	Baupan.gene_001842	scaffold_11	571667
Acrcra.AC_00041500	chr01	1243967	Baupan.gene_001979	scaffold_11	857651
Acrcra.AC_00041700	chr01	1246003	Baupan.gene_001977	scaffold_11	855621
Acrcra.AC_00041800	chr01	1248267	Baupan.gene_005117	scaffold_2	1413147
Acrcra.AC_00041900	chr01	1249519	Baupan.gene_007296	scaffold_5	426102
Acrcra.AC_00042000	chr01	1257319	Baupan.gene_007295	scaffold_5	421159
Acrcra.AC_00042100	chr01	1259794	Baupan.gene_001984	scaffold_11	869700
Acrcra.AC_00042300	chr01	1267357	Baupan.gene_005329	scaffold_2	1854123
Acrcra.AC_00042700	chr01	1278311	Baupan.gene_005065	scaffold_2	1307245
Acrcra.AC_00042800	chr01	1279713	Baupan.gene_005067	scaffold_2	1310340
Acrcra.AC_00042900	chr01	1281012	Baupan.gene_005396	scaffold_2	1999268
Acrcra.AC_00043100	chr01	1289145	Baupan.gene_007297	scaffold_5	431609
Acrcra.AC_00043300	chr01	1292745	Baupan.gene_008429	scaffold_6	986866
Acrcra.AC_00043400	chr01	1297801	Baupan.gene_008427	scaffold_6	984239
Acrcra.AC_00043500	chr01	1300688	Baupan.gene_008425	scaffold_6	974718
Acrcra.AC_00043600	chr01	1307228	Baupan.gene_008424	scaffold_6	972149
Acrcra.AC_00043700	chr01	1309868	Baupan.gene_008473	scaffold_6	1070036
Acrcra.AC_00043800	chr01	1313775	Baupan.gene_008481	scaffold_6	1090410
Acrcra.AC_00043900	chr01	1315522	Baupan.gene_009934	scaffold_9	41844
Acrcra.AC_00044100	chr01	1322526	Baupan.gene_010341	scaffold_9	854350
Acrcra.AC_00044200	chr01	1325344	Baupan.gene_010343	scaffold_9	857033
Acrcra.AC_00044300	chr01	1327682	Baupan.gene_010342	scaffold_9	855935
Acrcra.AC_00044400	chr01	1328803	Baupan.gene_010344	scaffold_9	859878
Acrcra.AC_00044500	chr01	1332049	Baupan.gene_001982	scaffold_11	866499
Acrcra.AC_00044600	chr01	1334008	Baupan.gene_001716	scaffold_11	306794
Acrcra.AC_00044700	chr01	1337553	Baupan.gene_001583	scaffold_11	52613
Acrcra.AC_00044800	chr01	1339431	Baupan.gene_001688	scaffold_11	259012
Acrcra.AC_00044900	chr01	1340765	Baupan.gene_001687	scaffold_11	257138
Acrcra.AC_00045100	chr01	1344562	Baupan.gene_001980	scaffold_11	858887
Acrcra.AC_00045200	chr01	1346654	Baupan.gene_010346	scaffold_9	865810
Acrcra.AC_00045300	chr01	1349649	Baupan.gene_010348	scaffold_9	869108
Acrcra.AC_00045400	chr01	1360801	Baupan.gene_010072	scaffold_9	325265
Acrcra.AC_00045500	chr01	1362220	Baupan.gene_010071	scaffold_9	323041
Acrcra.AC_00045700	chr01	1366871	Baupan.gene_010214	scaffold_9	606565
Acrcra.AC_00045800	chr01	1371840	Baupan.gene_010210	scaffold_9	600164
Acrcra.AC_00046000	chr01	1374659	Baupan.gene_010209	scaffold_9	598083
Acrcra.AC_00046100	chr01	1375960	Baupan.gene_010424	scaffold_9	1026601
Acrcra.AC_00046700	chr01	1388320	Baupan.gene_008307	scaffold_6	733906
Acrcra.AC_00046900	chr01	1391285	Baupan.gene_008495	scaffold_6	1117335
Acrcra.AC_00047000	chr01	1395495	Baupan.gene_008174	scaffold_6	462963
Acrcra.AC_00047200	chr01	1402196	Baupan.gene_005380	scaffold_2	1961835
Acrcra.AC_00047300	chr01	1405122	Baupan.gene_005022	scaffold_2	1217128
Acrcra.AC_00047400	chr01	1407205	Baupan.gene_005113	scaffold_2	1408164
Acrcra.AC_00047500	chr01	1407889	Baupan.gene_005112	scaffold_2	1407239
Acrcra.AC_00047700	chr01	1413139	Baupan.gene_005160	scaffold_2	1496589
Acrcra.AC_00047800	chr01	1415659	Baupan.gene_006932	scaffold_4	1414518
Acrcra.AC_00048000	chr01	1420277	Baupan.gene_008656	scaffold_6	1446055
Acrcra.AC_00048100	chr01	1424190	Baupan.gene_005108	scaffold_2	1399381
Acrcra.AC_00048200	chr01	1427804	Baupan.gene_005107	scaffold_2	1396818
Acrcra.AC_00048600	chr01	1436684	Baupan.gene_010150	scaffold_9	469238
Acrcra.AC_00048700	chr01	1444875	Baupan.gene_010145	scaffold_9	463682
Acrcra.AC_00048900	chr01	1448702	Baupan.gene_010147	scaffold_9	465165
Acrcra.AC_00049000	chr01	1450038	Baupan.gene_010148	scaffold_9	466269
Acrcra.AC_00049100	chr01	1451363	Baupan.gene_010149	scaffold_9	467606
Acrcra.AC_00049300	chr01	1453565	Baupan.gene_010152	scaffold_9	475052
Acrcra.AC_00049400	chr01	1454575	Baupan.gene_010153	scaffold_9	476291
Acrcra.AC_00049600	chr01	1456538	Baupan.gene_010154	scaffold_9	478288
Acrcra.AC_00049700	chr01	1457705	Baupan.gene_010157	scaffold_9	482372
Acrcra.AC_00049800	chr01	1459749	Baupan.gene_010158	scaffold_9	484570
Acrcra.AC_00049900	chr01	1462230	Baupan.gene_010128	scaffold_9	431661
Acrcra.AC_00050000	chr01	1465061	Baupan.gene_010452	scaffold_9	1097230
Acrcra.AC_00050100	chr01	1466826	Baupan.gene_010451	scaffold_9	1091582
Acrcra.AC_00050200	chr01	1474048	Baupan.gene_010449	scaffold_9	1086624
Acrcra.AC_00050300	chr01	1476005	Baupan.gene_010448	scaffold_9	1084175
Acrcra.AC_00050400	chr01	1478061	Baupan.gene_010476	scaffold_9	1155290
Acrcra.AC_00050500	chr01	1480259	Baupan.gene_010447	scaffold_9	1083049
Acrcra.AC_00050600	chr01	1484667	Baupan.gene_009927	scaffold_9	24663
Acrcra.AC_00050900	chr01	1489879	Baupan.gene_001844	scaffold_11	575613
Acrcra.AC_00051200	chr01	1499990	Baupan.gene_010060	scaffold_9	302915
Acrcra.AC_00051300	chr01	1500961	Baupan.gene_010059	scaffold_9	302046
Acrcra.AC_00051500	chr01	1505487	Baupan.gene_006825	scaffold_4	1199724
Acrcra.AC_00051700	chr01	1509649	Baupan.gene_006744	scaffold_4	1035339
Acrcra.AC_00051900	chr01	1515436	Baupan.gene_006381	scaffold_4	291621
Acrcra.AC_00052000	chr01	1519545	Baupan.gene_007007	scaffold_4	1570656
Acrcra.AC_00052100	chr01	1521657	Baupan.gene_007022	scaffold_4	1599491
Acrcra.AC_00052400	chr01	1531748	Baupan.gene_006755	scaffold_4	1059092
Acrcra.AC_00052500	chr01	1536875	Baupan.gene_006756	scaffold_4	1063165
Acrcra.AC_00052600	chr01	1538227	Baupan.gene_002042	scaffold_11	980339
Acrcra.AC_00052700	chr01	1540176	Baupan.gene_002041	scaffold_11	979031
Acrcra.AC_00052800	chr01	1542419	Baupan.gene_002039	scaffold_11	971991
Acrcra.AC_00052900	chr01	1547335	Baupan.gene_002038	scaffold_11	970530
Acrcra.AC_00053000	chr01	1548555	Baupan.gene_002037	scaffold_11	963729
Acrcra.AC_00053200	chr01	1557792	Baupan.gene_002028	scaffold_11	947803
Acrcra.AC_00053300	chr01	1558765	Baupan.gene_002027	scaffold_11	946735
Acrcra.AC_00053500	chr01	1561253	Baupan.gene_006278	scaffold_4	52801
Acrcra.AC_00053700	chr01	1564526	Baupan.gene_008287	scaffold_6	695973
Acrcra.AC_00054000	chr01	1569829	Baupan.gene_008312	scaffold_6	742263
Acrcra.AC_00054100	chr01	1571414	Baupan.gene_008313	scaffold_6	744025
Acrcra.AC_00054200	chr01	1575361	Baupan.gene_008631	scaffold_6	1388873
Acrcra.AC_00054400	chr01	1578461	Baupan.gene_008677	scaffold_6	1502479
Acrcra.AC_00054500	chr01	1580129	Baupan.gene_008642	scaffold_6	1412004
Acrcra.AC_00054600	chr01	1583051	Baupan.gene_010125	scaffold_9	427212
Acrcra.AC_00055000	chr01	1600158	Baupan.gene_009985	scaffold_9	141200
Acrcra.AC_00055100	chr01	1601881	Baupan.gene_010475	scaffold_9	1152964
Acrcra.AC_00055200	chr01	1603269	Baupan.gene_010474	scaffold_9	1150401
Acrcra.AC_00055500	chr01	1609024	Baupan.gene_010291	scaffold_9	756660
Acrcra.AC_00055700	chr01	1611168	Baupan.gene_010285	scaffold_9	745191
Acrcra.AC_00055800	chr01	1613392	Baupan.gene_010288	scaffold_9	753200
Acrcra.AC_00056100	chr01	1622638	Baupan.gene_010037	scaffold_9	255620
Acrcra.AC_00056300	chr01	1627271	Baupan.gene_010034	scaffold_9	248570
Acrcra.AC_00056500	chr01	1630858	Baupan.gene_010033	scaffold_9	247403
Acrcra.AC_00056600	chr01	1632736	Baupan.gene_010032	scaffold_9	243106
Acrcra.AC_00056800	chr01	1640930	Baupan.gene_010030	scaffold_9	239519
Acrcra.AC_00056900	chr01	1642417	Baupan.gene_010028	scaffold_9	233684
Acrcra.AC_00057000	chr01	1643497	Baupan.gene_010027	scaffold_9	232894
Acrcra.AC_00057100	chr01	1644258	Baupan.gene_010026	scaffold_9	229461
Acrcra.AC_00057200	chr01	1648536	Baupan.gene_010025	scaffold_9	227580
Acrcra.AC_00057400	chr01	1652134	Baupan.gene_010130	scaffold_9	434474
Acrcra.AC_00057500	chr01	1657162	Baupan.gene_010129	scaffold_9	432540
Acrcra.AC_00057700	chr01	1660636	Baupan.gene_005008	scaffold_2	1180696
Acrcra.AC_00057800	chr01	1663028	Baupan.gene_010303	scaffold_9	780359
Acrcra.AC_00057900	chr01	1664261	Baupan.gene_010406	scaffold_9	980616
Acrcra.AC_00058100	chr01	1666192	Baupan.gene_005010	scaffold_2	1185658
Acrcra.AC_00058200	chr01	1671968	Baupan.gene_005011	scaffold_2	1192036
Acrcra.AC_00058400	chr01	1678427	Baupan.gene_010301	scaffold_9	775919
Acrcra.AC_00058500	chr01	1681086	Baupan.gene_010300	scaffold_9	773812
Acrcra.AC_00058600	chr01	1684014	Baupan.gene_008200	scaffold_6	523545
Acrcra.AC_00058700	chr01	1686367	Baupan.gene_008255	scaffold_6	632641
Acrcra.AC_00058800	chr01	1687413	Baupan.gene_008254	scaffold_6	631513
Acrcra.AC_00058900	chr01	1688329	Baupan.gene_008253	scaffold_6	630711
Acrcra.AC_00059000	chr01	1689354	Baupan.gene_008248	scaffold_6	616945
Acrcra.AC_00059100	chr01	1694076	Baupan.gene_008151	scaffold_6	408767
Acrcra.AC_00059200	chr01	1696640	Baupan.gene_010070	scaffold_9	321387
Acrcra.AC_00059300	chr01	1699054	Baupan.gene_010096	scaffold_9	365464
Acrcra.AC_00059400	chr01	1700540	Baupan.gene_010229	scaffold_9	641282
Acrcra.AC_00059500	chr01	1701582	Baupan.gene_010228	scaffold_9	639721
Acrcra.AC_00059600	chr01	1703821	Baupan.gene_010095	scaffold_9	363051
Acrcra.AC_00059700	chr01	1707029	Baupan.gene_010069	scaffold_9	319756
Acrcra.AC_00059800	chr01	1708688	Baupan.gene_010068	scaffold_9	316174
Acrcra.AC_00059900	chr01	1712995	Baupan.gene_010230	scaffold_9	642583
Acrcra.AC_00060000	chr01	1715423	Baupan.gene_009997	scaffold_9	171308
Acrcra.AC_00060100	chr01	1716300	Baupan.gene_010092	scaffold_9	358115
Acrcra.AC_00060200	chr01	1717671	Baupan.gene_009995	scaffold_9	166114
Acrcra.AC_00060400	chr01	1726846	Baupan.gene_010222	scaffold_9	624664
Acrcra.AC_00060500	chr01	1731824	Baupan.gene_010208	scaffold_9	595867
Acrcra.AC_00060600	chr01	1735528	Baupan.gene_007548	scaffold_5	925814
Acrcra.AC_00060800	chr01	1740033	Baupan.gene_007544	scaffold_5	916438
Acrcra.AC_00060900	chr01	1742614	Baupan.gene_007545	scaffold_5	919475
Acrcra.AC_00061100	chr01	1748362	Baupan.gene_002022	scaffold_11	938152
Acrcra.AC_00061200	chr01	1750180	Baupan.gene_002021	scaffold_11	935733
Acrcra.AC_00061400	chr01	1758826	Baupan.gene_002008	scaffold_11	912886
Acrcra.AC_00061500	chr01	1761398	Baupan.gene_002009	scaffold_11	915278
Acrcra.AC_00061600	chr01	1763057	Baupan.gene_002010	scaffold_11	917205
Acrcra.AC_00061700	chr01	1765826	Baupan.gene_001673	scaffold_11	228414
Acrcra.AC_00061800	chr01	1767940	Baupan.gene_002011	scaffold_11	919893
Acrcra.AC_00062000	chr01	1772648	Baupan.gene_001853	scaffold_11	596183
Acrcra.AC_00062100	chr01	1774508	Baupan.gene_001852	scaffold_11	595145
Acrcra.AC_00062200	chr01	1775962	Baupan.gene_001851	scaffold_11	591060
Acrcra.AC_00062400	chr01	1785432	Baupan.gene_005335	scaffold_2	1866198
Acrcra.AC_00062500	chr01	1788035	Baupan.gene_005334	scaffold_2	1863577
Acrcra.AC_00062900	chr01	1798476	Baupan.gene_005014	scaffold_2	1200340
Acrcra.AC_00063100	chr01	1805427	Baupan.gene_008636	scaffold_6	1396496
Acrcra.AC_00063200	chr01	1812329	Baupan.gene_008292	scaffold_6	702134
Acrcra.AC_00063300	chr01	1816127	Baupan.gene_008293	scaffold_6	705883
Acrcra.AC_00063500	chr01	1821672	Baupan.gene_008482	scaffold_6	1091706
Acrcra.AC_00063600	chr01	1825152	Baupan.gene_008483	scaffold_6	1094697
Acrcra.AC_00063700	chr01	1832032	Baupan.gene_008484	scaffold_6	1099606
Acrcra.AC_00063800	chr01	1839736	Baupan.gene_008682	scaffold_6	1510771
Acrcra.AC_00063900	chr01	1840755	Baupan.gene_008681	scaffold_6	1509285
Acrcra.AC_00064000	chr01	1843161	Baupan.gene_008633	scaffold_6	1391294
Acrcra.AC_00064200	chr01	1852878	Baupan.gene_008236	scaffold_6	585200
Acrcra.AC_00064300	chr01	1857413	Baupan.gene_008237	scaffold_6	587940
Acrcra.AC_00064400	chr01	1859474	Baupan.gene_008694	scaffold_7	13192
Acrcra.AC_00064500	chr01	1860647	Baupan.gene_008378	scaffold_6	870917
Acrcra.AC_00064600	chr01	1864201	Baupan.gene_008189	scaffold_6	503338
Acrcra.AC_00064700	chr01	1865377	Baupan.gene_008191	scaffold_6	506503
Acrcra.AC_00064800	chr01	1867080	Baupan.gene_008190	scaffold_6	504775
Acrcra.AC_00064900	chr01	1868638	Baupan.gene_008451	scaffold_6	1026607
Acrcra.AC_00065200	chr01	1875950	Baupan.gene_008442	scaffold_6	1014461
Acrcra.AC_00065300	chr01	1877454	Baupan.gene_008446	scaffold_6	1018954
Acrcra.AC_00065400	chr01	1879346	Baupan.gene_008444	scaffold_6	1017069
Acrcra.AC_00065700	chr01	1889943	Baupan.gene_005091	scaffold_2	1359714
Acrcra.AC_00065800	chr01	1891540	Baupan.gene_005093	scaffold_2	1361510
Acrcra.AC_00065900	chr01	1892778	Baupan.gene_005026	scaffold_2	1224467
Acrcra.AC_00066000	chr01	1896232	Baupan.gene_005267	scaffold_2	1723084
Acrcra.AC_00066100	chr01	1928767	Baupan.gene_009948	scaffold_9	68213
Acrcra.AC_00066200	chr01	1930425	Baupan.gene_003373	scaffold_14	262303
Acrcra.AC_00066400	chr01	1932207	Baupan.gene_010402	scaffold_9	972984
Acrcra.AC_00066500	chr01	1934354	Baupan.gene_010403	scaffold_9	975330
Acrcra.AC_00067200	chr01	1946600	Baupan.gene_007356	scaffold_5	560618
Acrcra.AC_00067300	chr01	1953455	Baupan.gene_010282	scaffold_9	739428
Acrcra.AC_00067400	chr01	1954787	Baupan.gene_010442	scaffold_9	1070321
Acrcra.AC_00067600	chr01	1959191	Baupan.gene_008586	scaffold_6	1289801
Acrcra.AC_00067700	chr01	1960995	Baupan.gene_008574	scaffold_6	1262248
Acrcra.AC_00067800	chr01	1964085	Baupan.gene_008575	scaffold_6	1265093
Acrcra.AC_00068100	chr01	1970734	Baupan.gene_010458	scaffold_9	1112163
Acrcra.AC_00068200	chr01	1972063	Baupan.gene_010453	scaffold_9	1098498
Acrcra.AC_00068500	chr01	1985666	Baupan.gene_010195	scaffold_9	568926
Acrcra.AC_00068600	chr01	1987536	Baupan.gene_010194	scaffold_9	566563
Acrcra.AC_00068700	chr01	1989488	Baupan.gene_010193	scaffold_9	565044
Acrcra.AC_00068800	chr01	1995334	Baupan.gene_010432	scaffold_9	1042159
Acrcra.AC_00068900	chr01	2001029	Baupan.gene_010227	scaffold_9	633972
Acrcra.AC_00069000	chr01	2007716	Baupan.gene_008316	scaffold_6	750002
Acrcra.AC_00069100	chr01	2010718	Baupan.gene_008447	scaffold_6	1020886
Acrcra.AC_00069200	chr01	2012268	Baupan.gene_008448	scaffold_6	1022624
Acrcra.AC_00069400	chr01	2016500	Baupan.gene_007879	scaffold_5	1581550
Acrcra.AC_00069500	chr01	2021213	Baupan.gene_010281	scaffold_9	737584
Acrcra.AC_00069600	chr01	2022911	Baupan.gene_010047	scaffold_9	273434
Acrcra.AC_00069700	chr01	2026082	Baupan.gene_008302	scaffold_6	722582
Acrcra.AC_00069800	chr01	2028276	Baupan.gene_010275	scaffold_9	721841
Acrcra.AC_00069900	chr01	2032321	Baupan.gene_010375	scaffold_9	915536
Acrcra.AC_00070000	chr01	2033807	Baupan.gene_010443	scaffold_9	1072478
Acrcra.AC_00070100	chr01	2036254	Baupan.gene_010278	scaffold_9	731542
Acrcra.AC_00070300	chr01	2040742	Baupan.gene_005157	scaffold_2	1489238
Acrcra.AC_00070400	chr01	2041812	Baupan.gene_005158	scaffold_2	1490158
Acrcra.AC_00070500	chr01	2043707	Baupan.gene_004679	scaffold_2	449961
Acrcra.AC_00070600	chr01	2044579	Baupan.gene_004678	scaffold_2	447173
Acrcra.AC_00071200	chr01	2062937	Baupan.gene_005059	scaffold_2	1295949
Acrcra.AC_00071300	chr01	2066579	Baupan.gene_005319	scaffold_2	1833766
Acrcra.AC_00071400	chr01	2067641	Baupan.gene_007168	scaffold_5	183256
Acrcra.AC_00071500	chr01	2070221	Baupan.gene_010206	scaffold_9	592979
Acrcra.AC_00071600	chr01	2075057	Baupan.gene_007354	scaffold_5	552236
Acrcra.AC_00071700	chr01	2080102	Baupan.gene_007353	scaffold_5	549933
Acrcra.AC_00071900	chr01	2084007	Baupan.gene_010279	scaffold_9	733057
Acrcra.AC_00072200	chr01	2089741	Baupan.gene_007123	scaffold_5	88432
Acrcra.AC_00072300	chr01	2091307	Baupan.gene_007151	scaffold_5	151197
Acrcra.AC_00072500	chr01	2096781	Baupan.gene_010394	scaffold_9	955035
Acrcra.AC_00072600	chr01	2100499	Baupan.gene_010395	scaffold_9	958123
Acrcra.AC_00072800	chr01	2109533	Baupan.gene_010393	scaffold_9	952296
Acrcra.AC_00073800	chr01	2136644	Baupan.gene_010404	scaffold_9	976464
Acrcra.AC_00074000	chr01	2143522	Baupan.gene_009973	scaffold_9	117314
Acrcra.AC_00074100	chr01	2146526	Baupan.gene_001845	scaffold_11	579416
Acrcra.AC_00074200	chr01	2148245	Baupan.gene_004995	scaffold_2	1144787
Acrcra.AC_00074300	chr01	2150401	Baupan.gene_004996	scaffold_2	1146876
Acrcra.AC_00074400	chr01	2152244	Baupan.gene_005229	scaffold_2	1651431
Acrcra.AC_00074500	chr01	2155120	Baupan.gene_005231	scaffold_2	1654346
Acrcra.AC_00074600	chr01	2157270	Baupan.gene_005090	scaffold_2	1357318
Acrcra.AC_00074700	chr01	2160050	Baupan.gene_005089	scaffold_2	1355234
Acrcra.AC_00075000	chr01	2167988	Baupan.gene_005348	scaffold_2	1896401
Acrcra.AC_00075100	chr01	2170156	Baupan.gene_005347	scaffold_2	1892497
Acrcra.AC_00075200	chr01	2173855	Baupan.gene_005273	scaffold_2	1738351
Acrcra.AC_00075300	chr01	2174811	Baupan.gene_005053	scaffold_2	1284042
Acrcra.AC_00075400	chr01	2177546	Baupan.gene_005051	scaffold_2	1277550
Acrcra.AC_00075500	chr01	2182838	Baupan.gene_005052	scaffold_2	1282951
Acrcra.AC_00075600	chr01	2184224	Baupan.gene_005195	scaffold_2	1575137
Acrcra.AC_00075700	chr01	2185176	Baupan.gene_005196	scaffold_2	1576567
Acrcra.AC_00075800	chr01	2186937	Baupan.gene_005114	scaffold_2	1408818
Acrcra.AC_00075900	chr01	2189513	Baupan.gene_010203	scaffold_9	585541
Acrcra.AC_00076000	chr01	2191826	Baupan.gene_010202	scaffold_9	584626
Acrcra.AC_00076200	chr01	2195382	Baupan.gene_010188	scaffold_9	555288
Acrcra.AC_00076400	chr01	2201822	Baupan.gene_002023	scaffold_11	939979
Acrcra.AC_00076500	chr01	2204828	Baupan.gene_001963	scaffold_11	820453
Acrcra.AC_00076600	chr01	2209087	Baupan.gene_002105	scaffold_11	1102410
Acrcra.AC_00076800	chr01	2215559	Baupan.gene_001950	scaffold_11	794311
Acrcra.AC_00076900	chr01	2218769	Baupan.gene_001634	scaffold_11	145645
Acrcra.AC_00077000	chr01	2224565	Baupan.gene_001635	scaffold_11	149824
Acrcra.AC_00077100	chr01	2226116	Baupan.gene_001807	scaffold_11	501929
Acrcra.AC_00077200	chr01	2228712	Baupan.gene_001809	scaffold_11	503911
Acrcra.AC_00077300	chr01	2231976	Baupan.gene_001814	scaffold_11	512974
Acrcra.AC_00077400	chr01	2233475	Baupan.gene_001813	scaffold_11	512030
Acrcra.AC_00077600	chr01	2243437	Baupan.gene_001859	scaffold_11	605701
Acrcra.AC_00077700	chr01	2244708	Baupan.gene_001858	scaffold_11	603464
Acrcra.AC_00078100	chr01	2257857	Baupan.gene_008439	scaffold_6	1006615
Acrcra.AC_00078200	chr01	2261537	Baupan.gene_008440	scaffold_6	1010365
Acrcra.AC_00078300	chr01	2262440	Baupan.gene_008154	scaffold_6	414754
Acrcra.AC_00078400	chr01	2264461	Baupan.gene_009970	scaffold_9	110308
Acrcra.AC_00078600	chr01	2270953	Baupan.gene_010000	scaffold_9	179792
Acrcra.AC_00078700	chr01	2272401	Baupan.gene_010001	scaffold_9	181262
Acrcra.AC_00079100	chr01	2282416	Baupan.gene_008188	scaffold_6	500154
Acrcra.AC_00079300	chr01	2288623	Baupan.gene_008159	scaffold_6	423650
Acrcra.AC_00079500	chr01	2296178	Baupan.gene_008273	scaffold_6	668081
Acrcra.AC_00079600	chr01	2298491	Baupan.gene_008155	scaffold_6	415584
Acrcra.AC_00079700	chr01	2301551	Baupan.gene_008156	scaffold_6	418862
Acrcra.AC_00080000	chr01	2308855	Baupan.gene_008497	scaffold_6	1122614
Acrcra.AC_00080200	chr01	2312454	Baupan.gene_008485	scaffold_6	1106458
Acrcra.AC_00080300	chr01	2314191	Baupan.gene_008299	scaffold_6	716423
Acrcra.AC_00080400	chr01	2316534	Baupan.gene_001348	scaffold_10	803220
Acrcra.AC_00080600	chr01	2320772	Baupan.gene_008300	scaffold_6	718655
Acrcra.AC_00080700	chr01	2323104	Baupan.gene_010232	scaffold_9	652125
Acrcra.AC_00080900	chr01	2330091	Baupan.gene_008194	scaffold_6	512695
Acrcra.AC_00081000	chr01	2332585	Baupan.gene_005012	scaffold_2	1196247
Acrcra.AC_00081100	chr01	2333813	Baupan.gene_005299	scaffold_2	1789129
Acrcra.AC_00081200	chr01	2337635	Baupan.gene_005153	scaffold_2	1481041
Acrcra.AC_00081400	chr01	2341813	Baupan.gene_005141	scaffold_2	1459981
Acrcra.AC_00081500	chr01	2343712	Baupan.gene_005140	scaffold_2	1457991
Acrcra.AC_00081800	chr01	2349485	Baupan.gene_005245	scaffold_2	1679490
Acrcra.AC_00081900	chr01	2353856	Baupan.gene_005239	scaffold_2	1670105
Acrcra.AC_00082000	chr01	2355925	Baupan.gene_005240	scaffold_2	1672029
Acrcra.AC_00082100	chr01	2359271	Baupan.gene_005242	scaffold_2	1676165
Acrcra.AC_00082200	chr01	2360242	Baupan.gene_005243	scaffold_2	1677045
Acrcra.AC_00082300	chr01	2361599	Baupan.gene_005244	scaffold_2	1678260
Acrcra.AC_00082400	chr01	2363433	Baupan.gene_005237	scaffold_2	1666135
Acrcra.AC_00082500	chr01	2366205	Baupan.gene_004681	scaffold_2	452809
Acrcra.AC_00082600	chr01	2367029	Baupan.gene_004682	scaffold_2	453624
Acrcra.AC_00082700	chr01	2369770	Baupan.gene_004683	scaffold_2	456397
Acrcra.AC_00082800	chr01	2371266	Baupan.gene_004684	scaffold_2	457844
Acrcra.AC_00082900	chr01	2372141	Baupan.gene_004685	scaffold_2	458625
Acrcra.AC_00083000	chr01	2374302	Baupan.gene_004686	scaffold_2	460711
Acrcra.AC_00083100	chr01	2375262	Baupan.gene_004687	scaffold_2	461927
Acrcra.AC_00083200	chr01	2376768	Baupan.gene_004688	scaffold_2	462973
Acrcra.AC_00083300	chr01	2378703	Baupan.gene_004689	scaffold_2	467276
Acrcra.AC_00083400	chr01	2381775	Baupan.gene_005156	scaffold_2	1486705
Acrcra.AC_00083500	chr01	2384021	Baupan.gene_005155	scaffold_2	1485104
Acrcra.AC_00083600	chr01	2392393	Baupan.gene_005101	scaffold_2	1387502
Acrcra.AC_00083800	chr01	2398703	Baupan.gene_005099	scaffold_2	1377481
Acrcra.AC_00083900	chr01	2404510	Baupan.gene_005072	scaffold_2	1323617
Acrcra.AC_00084100	chr01	2408804	Baupan.gene_005071	scaffold_2	1320940
Acrcra.AC_00084200	chr01	2411080	Baupan.gene_005070	scaffold_2	1318873
Acrcra.AC_00084300	chr01	2414942	Baupan.gene_005074	scaffold_2	1328606
Acrcra.AC_00084400	chr01	2416734	Baupan.gene_005098	scaffold_2	1375921
Acrcra.AC_00084600	chr01	2422564	Baupan.gene_009960	scaffold_9	87131
Acrcra.AC_00084700	chr01	2431308	Baupan.gene_009967	scaffold_9	106245
Acrcra.AC_00084800	chr01	2433319	Baupan.gene_009969	scaffold_9	109202
Acrcra.AC_00084900	chr01	2434991	Baupan.gene_010064	scaffold_9	308390
Acrcra.AC_00085000	chr01	2440711	Baupan.gene_010067	scaffold_9	313335
Acrcra.AC_00085200	chr01	2445299	Baupan.gene_010063	scaffold_9	306160
Acrcra.AC_00085300	chr01	2448384	Baupan.gene_010231	scaffold_9	649665
Acrcra.AC_00085500	chr01	2455232	Baupan.gene_010243	scaffold_9	670321
Acrcra.AC_00085600	chr01	2456304	Baupan.gene_010242	scaffold_9	668995
Acrcra.AC_00085700	chr01	2457451	Baupan.gene_010241	scaffold_9	667213
Acrcra.AC_00085800	chr01	2459727	Baupan.gene_010240	scaffold_9	664575
Acrcra.AC_00085900	chr01	2461876	Baupan.gene_010239	scaffold_9	663711
Acrcra.AC_00086000	chr01	2463290	Baupan.gene_010073	scaffold_9	326911
Acrcra.AC_00086100	chr01	2464214	Baupan.gene_010054	scaffold_9	291589
Acrcra.AC_00086200	chr01	2465078	Baupan.gene_010383	scaffold_9	928734
Acrcra.AC_00086400	chr01	2470288	Baupan.gene_010258	scaffold_9	692013
Acrcra.AC_00086500	chr01	2474517	Baupan.gene_010461	scaffold_9	1118339
Acrcra.AC_00086600	chr01	2476531	Baupan.gene_010076	scaffold_9	329380
Acrcra.AC_00086700	chr01	2480580	Baupan.gene_010077	scaffold_9	331637
Acrcra.AC_00086800	chr01	2485978	Baupan.gene_010100	scaffold_9	374315
Acrcra.AC_00087000	chr01	2494430	Baupan.gene_010463	scaffold_9	1121295
Acrcra.AC_00087100	chr01	2495568	Baupan.gene_010272	scaffold_9	716352
Acrcra.AC_00087200	chr01	2496489	Baupan.gene_009978	scaffold_9	127954
Acrcra.AC_00087300	chr01	2497901	Baupan.gene_009977	scaffold_9	126792
Acrcra.AC_00087400	chr01	2499488	Baupan.gene_009962	scaffold_9	92912
Acrcra.AC_00087500	chr01	2506840	Baupan.gene_010273	scaffold_9	717315
Acrcra.AC_00087600	chr01	2508082	Baupan.gene_010266	scaffold_9	703940
Acrcra.AC_00088100	chr01	2538990	Baupan.gene_010165	scaffold_9	504546
Acrcra.AC_00088200	chr01	2544163	Baupan.gene_010019	scaffold_9	214731
Acrcra.AC_00088300	chr01	2549661	Baupan.gene_008203	scaffold_6	528163
Acrcra.AC_00088400	chr01	2552178	Baupan.gene_008204	scaffold_6	530892
Acrcra.AC_00088500	chr01	2553308	Baupan.gene_008206	scaffold_6	532950
Acrcra.AC_00088600	chr01	2554921	Baupan.gene_008205	scaffold_6	531979
Acrcra.AC_00088800	chr01	2558307	Baupan.gene_008173	scaffold_6	460665
Acrcra.AC_00088900	chr01	2560595	Baupan.gene_008177	scaffold_6	469872
Acrcra.AC_00089000	chr01	2563619	Baupan.gene_008181	scaffold_6	478597
Acrcra.AC_00089100	chr01	2564793	Baupan.gene_005410	scaffold_3	36120
Acrcra.AC_00089200	chr01	2565872	Baupan.gene_008180	scaffold_6	477770
Acrcra.AC_00089300	chr01	2567387	Baupan.gene_010284	scaffold_9	742175
Acrcra.AC_00089400	chr01	2570173	Baupan.gene_010472	scaffold_9	1146035
Acrcra.AC_00089600	chr01	2577113	Baupan.gene_010385	scaffold_9	934848
Acrcra.AC_00089800	chr01	2579644	Baupan.gene_010384	scaffold_9	932248
Acrcra.AC_00090000	chr01	2584750	Baupan.gene_010467	scaffold_9	1129970
Acrcra.AC_00090100	chr01	2591186	Baupan.gene_010468	scaffold_9	1140388
Acrcra.AC_00090200	chr01	2594936	Baupan.gene_010469	scaffold_9	1141254
Acrcra.AC_00090300	chr01	2595853	Baupan.gene_010470	scaffold_9	1142099
Acrcra.AC_00090400	chr01	2601239	Baupan.gene_010444	scaffold_9	1079647
Acrcra.AC_00090600	chr01	2613334	Baupan.gene_005159	scaffold_2	1491737
Acrcra.AC_00090700	chr01	2618959	Baupan.gene_005296	scaffold_2	1782884
Acrcra.AC_00090800	chr01	2620674	Baupan.gene_005304	scaffold_2	1804622
Acrcra.AC_00090900	chr01	2622152	Baupan.gene_005303	scaffold_2	1801655
Acrcra.AC_00091000	chr01	2625058	Baupan.gene_005056	scaffold_2	1289346
Acrcra.AC_00091100	chr01	2627107	Baupan.gene_005055	scaffold_2	1287808
Acrcra.AC_00091200	chr01	2629925	Baupan.gene_005345	scaffold_2	1887415
Acrcra.AC_00091300	chr01	2633985	Baupan.gene_004673	scaffold_2	436697
Acrcra.AC_00091400	chr01	2635109	Baupan.gene_004993	scaffold_2	1138849
Acrcra.AC_00091500	chr01	2637901	Baupan.gene_005344	scaffold_2	1884838
Acrcra.AC_00091600	chr01	2640048	Baupan.gene_005343	scaffold_2	1882788
Acrcra.AC_00091700	chr01	2641919	Baupan.gene_005197	scaffold_2	1577365
Acrcra.AC_00091800	chr01	2642544	Baupan.gene_005377	scaffold_2	1954336
Acrcra.AC_00091900	chr01	2646258	Baupan.gene_008175	scaffold_6	466003
Acrcra.AC_00092200	chr01	2651208	Baupan.gene_008288	scaffold_6	697573
Acrcra.AC_00092300	chr01	2654422	Baupan.gene_008375	scaffold_6	865939
Acrcra.AC_00092400	chr01	2656029	Baupan.gene_002047	scaffold_11	990171
Acrcra.AC_00092500	chr01	2658678	Baupan.gene_001881	scaffold_11	653830
Acrcra.AC_00092800	chr01	2664958	Baupan.gene_007558	scaffold_5	945261
Acrcra.AC_00092900	chr01	2666540	Baupan.gene_007557	scaffold_5	942320
Acrcra.AC_00093000	chr01	2670192	Baupan.gene_008626	scaffold_6	1369162
Acrcra.AC_00093100	chr01	2681409	Baupan.gene_008625	scaffold_6	1366223
Acrcra.AC_00093200	chr01	2683714	Baupan.gene_008623	scaffold_6	1363836
Acrcra.AC_00093300	chr01	2685362	Baupan.gene_008441	scaffold_6	1011151
Acrcra.AC_00094200	chr01	2712207	Baupan.gene_002005	scaffold_11	908473
Acrcra.AC_00094300	chr01	2713383	Baupan.gene_002004	scaffold_11	907655
Acrcra.AC_00094400	chr01	2714886	Baupan.gene_001723	scaffold_11	323716
Acrcra.AC_00094600	chr01	2718349	Baupan.gene_001722	scaffold_11	319416
Acrcra.AC_00094900	chr01	2726859	Baupan.gene_007285	scaffold_5	406211
Acrcra.AC_00095000	chr01	2727719	Baupan.gene_007303	scaffold_5	441992
Acrcra.AC_00095100	chr01	2730009	Baupan.gene_007302	scaffold_5	439948
Acrcra.AC_00095400	chr01	2733844	Baupan.gene_007391	scaffold_5	638686
Acrcra.AC_00095500	chr01	2734818	Baupan.gene_010408	scaffold_9	983856
Acrcra.AC_00095600	chr01	2736750	Baupan.gene_010410	scaffold_9	990327
Acrcra.AC_00095700	chr01	2739976	Baupan.gene_010223	scaffold_9	627562
Acrcra.AC_00095800	chr01	2741173	Baupan.gene_010225	scaffold_9	630642
Acrcra.AC_00095900	chr01	2744750	Baupan.gene_010094	scaffold_9	361150
Acrcra.AC_00096000	chr01	2746794	Baupan.gene_009957	scaffold_9	81256
Acrcra.AC_00096100	chr01	2750694	Baupan.gene_009958	scaffold_9	85013
Acrcra.AC_00096200	chr01	2751377	Baupan.gene_009959	scaffold_9	85508
Acrcra.AC_00096400	chr01	2755659	Baupan.gene_009998	scaffold_9	172102
Acrcra.AC_00096800	chr01	2768579	Baupan.gene_008434	scaffold_6	1001015
Acrcra.AC_00096900	chr01	2771305	Baupan.gene_010499	scaffold_9	1199344
Acrcra.AC_00097000	chr01	2774328	Baupan.gene_010500	scaffold_9	1201176
Acrcra.AC_00097100	chr01	2775068	Baupan.gene_010502	scaffold_9	1203223
Acrcra.AC_00099100	chr01	2828555	Baupan.gene_004816	scaffold_2	756965
Acrcra.AC_00099900	chr02	37982	Baupan.gene_004634	scaffold_2	348998
Acrcra.AC_00102000	chr02	88511	Baupan.gene_004662	scaffold_2	416425
Acrcra.AC_00102400	chr02	109831	Baupan.gene_004622	scaffold_2	322779
Acrcra.AC_00102600	chr02	113418	Baupan.gene_004620	scaffold_2	317836
Acrcra.AC_00102800	chr02	125914	Baupan.gene_004558	scaffold_2	185391
Acrcra.AC_00102900	chr02	127976	Baupan.gene_004549	scaffold_2	165712
Acrcra.AC_00103000	chr02	130138	Baupan.gene_004548	scaffold_2	160087
Acrcra.AC_00103100	chr02	135977	Baupan.gene_004547	scaffold_2	158603
Acrcra.AC_00103200	chr02	139011	Baupan.gene_004621	scaffold_2	321312
Acrcra.AC_00103300	chr02	140127	Baupan.gene_004616	scaffold_2	308324
Acrcra.AC_00103400	chr02	142684	Baupan.gene_004617	scaffold_2	311080
Acrcra.AC_00103800	chr02	154218	Baupan.gene_004624	scaffold_2	327567
Acrcra.AC_00103900	chr02	157779	Baupan.gene_004619	scaffold_2	315934
Acrcra.AC_00104000	chr02	159838	Baupan.gene_004625	scaffold_2	330709
Acrcra.AC_00104100	chr02	163409	Baupan.gene_004628	scaffold_2	336877
Acrcra.AC_00104200	chr02	165342	Baupan.gene_004782	scaffold_2	672193
Acrcra.AC_00104600	chr02	178015	Baupan.gene_004826	scaffold_2	788385
Acrcra.AC_00104800	chr02	182969	Baupan.gene_006764	scaffold_4	1077365
Acrcra.AC_00105000	chr02	187038	Baupan.gene_001482	scaffold_10	1077960
Acrcra.AC_00105100	chr02	189188	Baupan.gene_001173	scaffold_10	469222
Acrcra.AC_00105200	chr02	191298	Baupan.gene_001174	scaffold_10	471270
Acrcra.AC_00105300	chr02	192271	Baupan.gene_007410	scaffold_5	673046
Acrcra.AC_00105500	chr02	194756	Baupan.gene_007930	scaffold_5	1689457
Acrcra.AC_00105600	chr02	196852	Baupan.gene_007931	scaffold_5	1691957
Acrcra.AC_00105700	chr02	199177	Baupan.gene_007923	scaffold_5	1671313
Acrcra.AC_00105800	chr02	205476	Baupan.gene_007921	scaffold_5	1668541
Acrcra.AC_00105900	chr02	206377	Baupan.gene_007920	scaffold_5	1665798
Acrcra.AC_00106000	chr02	210124	Baupan.gene_007918	scaffold_5	1663863
Acrcra.AC_00106100	chr02	211492	Baupan.gene_007917	scaffold_5	1662282
Acrcra.AC_00106200	chr02	213009	Baupan.gene_007916	scaffold_5	1659792
Acrcra.AC_00106300	chr02	218074	Baupan.gene_007924	scaffold_5	1678683
Acrcra.AC_00106400	chr02	220899	Baupan.gene_007925	scaffold_5	1681115
Acrcra.AC_00106500	chr02	223982	Baupan.gene_007767	scaffold_5	1356866
Acrcra.AC_00106600	chr02	226735	Baupan.gene_007766	scaffold_5	1354827
Acrcra.AC_00106700	chr02	228388	Baupan.gene_007768	scaffold_5	1358816
Acrcra.AC_00106800	chr02	232297	Baupan.gene_007769	scaffold_5	1362133
Acrcra.AC_00107000	chr02	235929	Baupan.gene_007770	scaffold_5	1367163
Acrcra.AC_00107100	chr02	237650	Baupan.gene_007427	scaffold_5	704529
Acrcra.AC_00107200	chr02	239199	Baupan.gene_007424	scaffold_5	700697
Acrcra.AC_00107300	chr02	241404	Baupan.gene_007417	scaffold_5	686846
Acrcra.AC_00107400	chr02	246176	Baupan.gene_007672	scaffold_5	1172469
Acrcra.AC_00107600	chr02	249589	Baupan.gene_001168	scaffold_10	451444
Acrcra.AC_00107800	chr02	257498	Baupan.gene_001169	scaffold_10	459465
Acrcra.AC_00107900	chr02	261437	Baupan.gene_000404	scaffold_1	865938
Acrcra.AC_00108000	chr02	263997	Baupan.gene_000509	scaffold_1	1076372
Acrcra.AC_00108100	chr02	268596	Baupan.gene_000508	scaffold_1	1073974
Acrcra.AC_00108300	chr02	272790	Baupan.gene_000028	scaffold_1	60900
Acrcra.AC_00108400	chr02	274179	Baupan.gene_000238	scaffold_1	520318
Acrcra.AC_00108500	chr02	276431	Baupan.gene_000181	scaffold_1	405474
Acrcra.AC_00108600	chr02	277746	Baupan.gene_000343	scaffold_1	743924
Acrcra.AC_00108700	chr02	280252	Baupan.gene_000765	scaffold_1	1607814
Acrcra.AC_00108800	chr02	283447	Baupan.gene_000151	scaffold_1	347441
Acrcra.AC_00108900	chr02	285191	Baupan.gene_000316	scaffold_1	675622
Acrcra.AC_00109000	chr02	288118	Baupan.gene_000074	scaffold_1	171357
Acrcra.AC_00109300	chr02	294318	Baupan.gene_000290	scaffold_1	632049
Acrcra.AC_00109500	chr02	297414	Baupan.gene_000526	scaffold_1	1108808
Acrcra.AC_00109700	chr02	304190	Baupan.gene_000416	scaffold_1	885907
Acrcra.AC_00109800	chr02	304883	Baupan.gene_004641	scaffold_2	362941
Acrcra.AC_00109900	chr02	310437	Baupan.gene_004762	scaffold_2	624471
Acrcra.AC_00110000	chr02	312664	Baupan.gene_004761	scaffold_2	623975
Acrcra.AC_00110100	chr02	313452	Baupan.gene_004760	scaffold_2	621896
Acrcra.AC_00110200	chr02	315930	Baupan.gene_004668	scaffold_2	428069
Acrcra.AC_00110400	chr02	323712	Baupan.gene_004787	scaffold_2	685729
Acrcra.AC_00110500	chr02	326887	Baupan.gene_004784	scaffold_2	676221
Acrcra.AC_00110600	chr02	333511	Baupan.gene_004829	scaffold_2	793175
Acrcra.AC_00110700	chr02	337092	Baupan.gene_007325	scaffold_5	487345
Acrcra.AC_00110800	chr02	338482	Baupan.gene_007326	scaffold_5	489413
Acrcra.AC_00110900	chr02	339495	Baupan.gene_007664	scaffold_5	1159342
Acrcra.AC_00111000	chr02	341913	Baupan.gene_007841	scaffold_5	1517409
Acrcra.AC_00111100	chr02	343784	Baupan.gene_001014	scaffold_10	108831
Acrcra.AC_00111300	chr02	355367	Baupan.gene_001488	scaffold_10	1089074
Acrcra.AC_00111400	chr02	357285	Baupan.gene_001405	scaffold_10	919850
Acrcra.AC_00111600	chr02	359598	Baupan.gene_001406	scaffold_10	921911
Acrcra.AC_00111700	chr02	362669	Baupan.gene_001407	scaffold_10	926630
Acrcra.AC_00111800	chr02	365805	Baupan.gene_001399	scaffold_10	913055
Acrcra.AC_00111900	chr02	367975	Baupan.gene_001398	scaffold_10	908737
Acrcra.AC_00112000	chr02	372500	Baupan.gene_001157	scaffold_10	418229
Acrcra.AC_00112200	chr02	376852	Baupan.gene_000255	scaffold_1	555553
Acrcra.AC_00112300	chr02	380091	Baupan.gene_001216	scaffold_10	557340
Acrcra.AC_00112400	chr02	382781	Baupan.gene_001215	scaffold_10	552343
Acrcra.AC_00112600	chr02	389350	Baupan.gene_000153	scaffold_1	350525
Acrcra.AC_00112900	chr02	398324	Baupan.gene_000287	scaffold_1	625228
Acrcra.AC_00113000	chr02	402157	Baupan.gene_001225	scaffold_10	570799
Acrcra.AC_00113300	chr02	410609	Baupan.gene_001150	scaffold_10	404886
Acrcra.AC_00113400	chr02	413933	Baupan.gene_001151	scaffold_10	406083
Acrcra.AC_00113500	chr02	415497	Baupan.gene_001152	scaffold_10	408115
Acrcra.AC_00113600	chr02	416942	Baupan.gene_001397	scaffold_10	906070
Acrcra.AC_00113900	chr02	424877	Baupan.gene_001160	scaffold_10	425397
Acrcra.AC_00114000	chr02	428898	Baupan.gene_001090	scaffold_10	301836
Acrcra.AC_00114100	chr02	430075	Baupan.gene_001089	scaffold_10	299514
Acrcra.AC_00114700	chr02	446379	Baupan.gene_001213	scaffold_10	547640
Acrcra.AC_00114800	chr02	455962	Baupan.gene_001214	scaffold_10	550262
Acrcra.AC_00114900	chr02	458196	Baupan.gene_001219	scaffold_10	564120
Acrcra.AC_00115000	chr02	459650	Baupan.gene_001220	scaffold_10	566054
Acrcra.AC_00115100	chr02	461450	Baupan.gene_004809	scaffold_2	741399
Acrcra.AC_00115300	chr02	466393	Baupan.gene_004743	scaffold_2	579735
Acrcra.AC_00115400	chr02	470199	Baupan.gene_004744	scaffold_2	583191
Acrcra.AC_00115500	chr02	471834	Baupan.gene_004745	scaffold_2	585257
Acrcra.AC_00115600	chr02	475702	Baupan.gene_004746	scaffold_2	588880
Acrcra.AC_00115800	chr02	479326	Baupan.gene_004741	scaffold_2	576613
Acrcra.AC_00115900	chr02	481265	Baupan.gene_007307	scaffold_5	449694
Acrcra.AC_00116000	chr02	482805	Baupan.gene_007412	scaffold_5	677055
Acrcra.AC_00116100	chr02	484677	Baupan.gene_007937	scaffold_5	1702301
Acrcra.AC_00116200	chr02	487132	Baupan.gene_007936	scaffold_5	1699981
Acrcra.AC_00116400	chr02	495125	Baupan.gene_007932	scaffold_5	1693238
Acrcra.AC_00116500	chr02	496918	Baupan.gene_007912	scaffold_5	1652458
Acrcra.AC_00116600	chr02	500380	Baupan.gene_007868	scaffold_5	1563385
Acrcra.AC_00116700	chr02	502082	Baupan.gene_007865	scaffold_5	1555286
Acrcra.AC_00116800	chr02	504752	Baupan.gene_007863	scaffold_5	1552403
Acrcra.AC_00116900	chr02	506827	Baupan.gene_007862	scaffold_5	1551881
Acrcra.AC_00117000	chr02	508799	Baupan.gene_007860	scaffold_5	1548737
Acrcra.AC_00117100	chr02	511080	Baupan.gene_007875	scaffold_5	1574080
Acrcra.AC_00117200	chr02	512497	Baupan.gene_007872	scaffold_5	1568797
Acrcra.AC_00117300	chr02	513879	Baupan.gene_007873	scaffold_5	1571028
Acrcra.AC_00117400	chr02	516259	Baupan.gene_007871	scaffold_5	1568201
Acrcra.AC_00117500	chr02	517002	Baupan.gene_007870	scaffold_5	1567566
Acrcra.AC_00117600	chr02	518699	Baupan.gene_007422	scaffold_5	696435
Acrcra.AC_00117800	chr02	526239	Baupan.gene_004721	scaffold_2	532388
Acrcra.AC_00118000	chr02	536203	Baupan.gene_004754	scaffold_2	603784
Acrcra.AC_00118100	chr02	540120	Baupan.gene_004752	scaffold_2	601068
Acrcra.AC_00118200	chr02	541929	Baupan.gene_004780	scaffold_2	666283
Acrcra.AC_00118500	chr02	550300	Baupan.gene_004492	scaffold_2	52113
Acrcra.AC_00118600	chr02	553165	Baupan.gene_004493	scaffold_2	56470
Acrcra.AC_00118700	chr02	556841	Baupan.gene_000103	scaffold_1	242738
Acrcra.AC_00118800	chr02	559276	Baupan.gene_000256	scaffold_1	557887
Acrcra.AC_00118900	chr02	561985	Baupan.gene_000098	scaffold_1	230069
Acrcra.AC_00119000	chr02	566032	Baupan.gene_000418	scaffold_1	887639
Acrcra.AC_00119100	chr02	567366	Baupan.gene_000139	scaffold_1	314128
Acrcra.AC_00119200	chr02	568562	Baupan.gene_000140	scaffold_1	315346
Acrcra.AC_00119400	chr02	578904	Baupan.gene_000500	scaffold_1	1056181
Acrcra.AC_00119500	chr02	580100	Baupan.gene_000032	scaffold_1	72390
Acrcra.AC_00119700	chr02	586837	Baupan.gene_000018	scaffold_1	44682
Acrcra.AC_00119800	chr02	589584	Baupan.gene_000017	scaffold_1	40620
Acrcra.AC_00119900	chr02	592560	Baupan.gene_000016	scaffold_1	39892
Acrcra.AC_00120000	chr02	593988	Baupan.gene_000809	scaffold_1	1694656
Acrcra.AC_00120200	chr02	600010	Baupan.gene_001162	scaffold_10	433527
Acrcra.AC_00120300	chr02	601851	Baupan.gene_001408	scaffold_10	928205
Acrcra.AC_00120400	chr02	606737	Baupan.gene_001161	scaffold_10	428936
Acrcra.AC_00120600	chr02	615853	Baupan.gene_001163	scaffold_10	435477
Acrcra.AC_00120700	chr02	617983	Baupan.gene_001165	scaffold_10	441326
Acrcra.AC_00121000	chr02	623989	Baupan.gene_001495	scaffold_10	1098896
Acrcra.AC_00121100	chr02	628675	Baupan.gene_001496	scaffold_10	1100409
Acrcra.AC_00121200	chr02	630581	Baupan.gene_000191	scaffold_1	422904
Acrcra.AC_00121300	chr02	635628	Baupan.gene_000190	scaffold_1	418946
Acrcra.AC_00121400	chr02	639415	Baupan.gene_000412	scaffold_1	879918
Acrcra.AC_00121600	chr02	642134	Baupan.gene_000189	scaffold_1	416377
Acrcra.AC_00121800	chr02	645763	Baupan.gene_000347	scaffold_1	751046
Acrcra.AC_00121900	chr02	647535	Baupan.gene_000790	scaffold_1	1654597
Acrcra.AC_00122000	chr02	649490	Baupan.gene_000283	scaffold_1	615700
Acrcra.AC_00122100	chr02	656291	Baupan.gene_000816	scaffold_1	1710291
Acrcra.AC_00122200	chr02	660100	Baupan.gene_000814	scaffold_1	1705647
Acrcra.AC_00122300	chr02	669216	Baupan.gene_000810	scaffold_1	1696859
Acrcra.AC_00122400	chr02	672041	Baupan.gene_000811	scaffold_1	1699701
Acrcra.AC_00122500	chr02	673656	Baupan.gene_000334	scaffold_1	723798
Acrcra.AC_00122600	chr02	676578	Baupan.gene_000335	scaffold_1	726762
Acrcra.AC_00122700	chr02	679327	Baupan.gene_000410	scaffold_1	876570
Acrcra.AC_00123000	chr02	686300	Baupan.gene_000149	scaffold_1	343432
Acrcra.AC_00123100	chr02	687478	Baupan.gene_000277	scaffold_1	604051
Acrcra.AC_00123200	chr02	689072	Baupan.gene_000278	scaffold_1	605778
Acrcra.AC_00123500	chr02	693952	Baupan.gene_000341	scaffold_1	741207
Acrcra.AC_00123600	chr02	696513	Baupan.gene_000339	scaffold_1	737184
Acrcra.AC_00123700	chr02	699719	Baupan.gene_000245	scaffold_1	534140
Acrcra.AC_00123800	chr02	703716	Baupan.gene_000029	scaffold_1	61863
Acrcra.AC_00123900	chr02	710777	Baupan.gene_000030	scaffold_1	68098
Acrcra.AC_00124100	chr02	717518	Baupan.gene_000336	scaffold_1	729229
Acrcra.AC_00124200	chr02	721684	Baupan.gene_000424	scaffold_1	895335
Acrcra.AC_00124300	chr02	725529	Baupan.gene_000230	scaffold_1	507318
Acrcra.AC_00124700	chr02	736924	Baupan.gene_005320	scaffold_2	1835522
Acrcra.AC_00124800	chr02	737713	Baupan.gene_000313	scaffold_1	671847
Acrcra.AC_00125100	chr02	742835	Baupan.gene_000182	scaffold_1	406961
Acrcra.AC_00125200	chr02	749367	Baupan.gene_000158	scaffold_1	359694
Acrcra.AC_00125300	chr02	751675	Baupan.gene_000199	scaffold_1	437125
Acrcra.AC_00125400	chr02	753360	Baupan.gene_000215	scaffold_1	476730
Acrcra.AC_00125600	chr02	764251	Baupan.gene_000775	scaffold_1	1623863
Acrcra.AC_00125700	chr02	767995	Baupan.gene_004731	scaffold_2	554903
Acrcra.AC_00125800	chr02	772461	Baupan.gene_004720	scaffold_2	528207
Acrcra.AC_00125900	chr02	774557	Baupan.gene_004722	scaffold_2	537554
Acrcra.AC_00126700	chr02	796709	Baupan.gene_007715	scaffold_5	1257079
Acrcra.AC_00126800	chr02	799944	Baupan.gene_000422	scaffold_1	893889
Acrcra.AC_00126900	chr02	801121	Baupan.gene_000254	scaffold_1	551867
Acrcra.AC_00127000	chr02	827615	Baupan.gene_000274	scaffold_1	598394
Acrcra.AC_00127200	chr02	831229	Baupan.gene_000776	scaffold_1	1627325
Acrcra.AC_00127300	chr02	836975	Baupan.gene_000023	scaffold_1	51848
Acrcra.AC_00127500	chr02	840100	Baupan.gene_000214	scaffold_1	474018
Acrcra.AC_00127600	chr02	845667	Baupan.gene_000132	scaffold_1	300107
Acrcra.AC_00127700	chr02	857284	Baupan.gene_000515	scaffold_1	1091100
Acrcra.AC_00127800	chr02	861875	Baupan.gene_000242	scaffold_1	528171
Acrcra.AC_00128100	chr02	868877	Baupan.gene_000092	scaffold_1	219435
Acrcra.AC_00128300	chr02	872026	Baupan.gene_000271	scaffold_1	591639
Acrcra.AC_00128600	chr02	883272	Baupan.gene_000403	scaffold_1	864084
Acrcra.AC_00128700	chr02	885754	Baupan.gene_001483	scaffold_10	1079937
Acrcra.AC_00128800	chr02	889901	Baupan.gene_001487	scaffold_10	1086895
Acrcra.AC_00129000	chr02	893524	Baupan.gene_000427	scaffold_1	905564
Acrcra.AC_00129200	chr02	900065	Baupan.gene_000217	scaffold_1	481138
Acrcra.AC_00129300	chr02	902778	Baupan.gene_000788	scaffold_1	1650457
Acrcra.AC_00129400	chr02	904734	Baupan.gene_000787	scaffold_1	1648473
Acrcra.AC_00129500	chr02	907752	Baupan.gene_000786	scaffold_1	1644329
Acrcra.AC_00129600	chr02	915032	Baupan.gene_000784	scaffold_1	1640468
Acrcra.AC_00129700	chr02	917254	Baupan.gene_000780	scaffold_1	1634308
Acrcra.AC_00129800	chr02	919261	Baupan.gene_000781	scaffold_1	1636116
Acrcra.AC_00129900	chr02	922099	Baupan.gene_000782	scaffold_1	1638394
Acrcra.AC_00130000	chr02	923077	Baupan.gene_000783	scaffold_1	1639359
Acrcra.AC_00130100	chr02	923929	Baupan.gene_000417	scaffold_1	886375
Acrcra.AC_00130200	chr02	927279	Baupan.gene_004639	scaffold_2	360006
Acrcra.AC_00130400	chr02	935178	Baupan.gene_004794	scaffold_2	701589
Acrcra.AC_00130500	chr02	937927	Baupan.gene_004535	scaffold_2	134561
Acrcra.AC_00130600	chr02	939757	Baupan.gene_004530	scaffold_2	128465
Acrcra.AC_00130800	chr02	942659	Baupan.gene_004795	scaffold_2	703361
Acrcra.AC_00131000	chr02	946451	Baupan.gene_001350	scaffold_10	808610
Acrcra.AC_00131100	chr02	949754	Baupan.gene_001344	scaffold_10	795509
Acrcra.AC_00131200	chr02	951647	Baupan.gene_001184	scaffold_10	489615
Acrcra.AC_00131300	chr02	953386	Baupan.gene_001183	scaffold_10	488581
Acrcra.AC_00131400	chr02	954580	Baupan.gene_001182	scaffold_10	486114
Acrcra.AC_00131500	chr02	956336	Baupan.gene_001177	scaffold_10	477335
Acrcra.AC_00131600	chr02	957230	Baupan.gene_001176	scaffold_10	475601
Acrcra.AC_00131700	chr02	959536	Baupan.gene_001386	scaffold_10	885887
Acrcra.AC_00131800	chr02	961290	Baupan.gene_004557	scaffold_2	180734
Acrcra.AC_00131900	chr02	965620	Baupan.gene_004559	scaffold_2	187159
Acrcra.AC_00132100	chr02	973275	Baupan.gene_004758	scaffold_2	615764
Acrcra.AC_00132300	chr02	981845	Baupan.gene_004979	scaffold_2	1105019
Acrcra.AC_00132500	chr02	993365	Baupan.gene_004987	scaffold_2	1123488
Acrcra.AC_00132700	chr02	1002000	Baupan.gene_004991	scaffold_2	1132053
Acrcra.AC_00132900	chr02	1009853	Baupan.gene_007332	scaffold_5	497870
Acrcra.AC_00133000	chr02	1012341	Baupan.gene_007331	scaffold_5	495736
Acrcra.AC_00133100	chr02	1014109	Baupan.gene_007330	scaffold_5	494972
Acrcra.AC_00133200	chr02	1015281	Baupan.gene_007419	scaffold_5	692728
Acrcra.AC_00133300	chr02	1016161	Baupan.gene_007316	scaffold_5	467243
Acrcra.AC_00133500	chr02	1022551	Baupan.gene_007718	scaffold_5	1262264
Acrcra.AC_00133600	chr02	1024867	Baupan.gene_007717	scaffold_5	1258700
Acrcra.AC_00133700	chr02	1028436	Baupan.gene_007329	scaffold_5	492473
Acrcra.AC_00133800	chr02	1030761	Baupan.gene_007327	scaffold_5	489978
Acrcra.AC_00133900	chr02	1032190	Baupan.gene_007775	scaffold_5	1379010
Acrcra.AC_00134200	chr02	1038967	Baupan.gene_007314	scaffold_5	463740
Acrcra.AC_00134400	chr02	1044760	Baupan.gene_007836	scaffold_5	1506476
Acrcra.AC_00134500	chr02	1049815	Baupan.gene_007800	scaffold_5	1426264
Acrcra.AC_00134600	chr02	1051830	Baupan.gene_007799	scaffold_5	1422777
Acrcra.AC_00134700	chr02	1055409	Baupan.gene_007798	scaffold_5	1421968
Acrcra.AC_00134800	chr02	1056698	Baupan.gene_007797	scaffold_5	1419652
Acrcra.AC_00135000	chr02	1059457	Baupan.gene_007796	scaffold_5	1418110
Acrcra.AC_00135100	chr02	1061036	Baupan.gene_007815	scaffold_5	1453890
Acrcra.AC_00135200	chr02	1067355	Baupan.gene_007803	scaffold_5	1431356
Acrcra.AC_00135300	chr02	1070424	Baupan.gene_007838	scaffold_5	1510693
Acrcra.AC_00135600	chr02	1078683	Baupan.gene_001079	scaffold_10	269469
Acrcra.AC_00135700	chr02	1093609	Baupan.gene_001080	scaffold_10	281592
Acrcra.AC_00135800	chr02	1095061	Baupan.gene_001349	scaffold_10	806295
Acrcra.AC_00136000	chr02	1097959	Baupan.gene_004796	scaffold_2	706690
Acrcra.AC_00136100	chr02	1104048	Baupan.gene_004561	scaffold_2	194691
Acrcra.AC_00136200	chr02	1106367	Baupan.gene_004560	scaffold_2	193354
Acrcra.AC_00136300	chr02	1107487	Baupan.gene_004804	scaffold_2	727434
Acrcra.AC_00136400	chr02	1113080	Baupan.gene_004805	scaffold_2	731092
Acrcra.AC_00136500	chr02	1120715	Baupan.gene_007713	scaffold_5	1254094
Acrcra.AC_00136600	chr02	1122012	Baupan.gene_007712	scaffold_5	1252661
Acrcra.AC_00136700	chr02	1122950	Baupan.gene_007711	scaffold_5	1249885
Acrcra.AC_00136900	chr02	1131882	Baupan.gene_007692	scaffold_5	1209250
Acrcra.AC_00137000	chr02	1134079	Baupan.gene_007694	scaffold_5	1213543
Acrcra.AC_00137100	chr02	1135573	Baupan.gene_007249	scaffold_5	327745
Acrcra.AC_00137600	chr02	1147539	Baupan.gene_004738	scaffold_2	571241
Acrcra.AC_00137800	chr02	1151871	Baupan.gene_000253	scaffold_1	548251
Acrcra.AC_00137900	chr02	1156780	Baupan.gene_000154	scaffold_1	351473
Acrcra.AC_00138000	chr02	1158832	Baupan.gene_000155	scaffold_1	354139
Acrcra.AC_00138100	chr02	1161875	Baupan.gene_000223	scaffold_1	490897
Acrcra.AC_00138200	chr02	1163259	Baupan.gene_000222	scaffold_1	488070
Acrcra.AC_00138300	chr02	1166359	Baupan.gene_000251	scaffold_1	545616
Acrcra.AC_00138400	chr02	1169004	Baupan.gene_000236	scaffold_1	516264
Acrcra.AC_00138700	chr02	1176728	Baupan.gene_001498	scaffold_10	1104358
Acrcra.AC_00138900	chr02	1178625	Baupan.gene_001394	scaffold_10	901272
Acrcra.AC_00139000	chr02	1181140	Baupan.gene_001390	scaffold_10	894812
Acrcra.AC_00139100	chr02	1184840	Baupan.gene_001389	scaffold_10	893010
Acrcra.AC_00139200	chr02	1186389	Baupan.gene_001388	scaffold_10	891881
Acrcra.AC_00139300	chr02	1191559	Baupan.gene_004551	scaffold_2	170152
Acrcra.AC_00139400	chr02	1193455	Baupan.gene_004555	scaffold_2	175270
Acrcra.AC_00139600	chr02	1198072	Baupan.gene_004733	scaffold_2	557079
Acrcra.AC_00139700	chr02	1200510	Baupan.gene_004734	scaffold_2	558649
Acrcra.AC_00139800	chr02	1204616	Baupan.gene_004735	scaffold_2	562584
Acrcra.AC_00139900	chr02	1207147	Baupan.gene_004736	scaffold_2	565295
Acrcra.AC_00140000	chr02	1211036	Baupan.gene_004737	scaffold_2	567780
Acrcra.AC_00140100	chr02	1215127	Baupan.gene_004554	scaffold_2	174491
Acrcra.AC_00140200	chr02	1215810	Baupan.gene_004553	scaffold_2	173373
Acrcra.AC_00140300	chr02	1217548	Baupan.gene_004823	scaffold_2	780848
Acrcra.AC_00140400	chr02	1220137	Baupan.gene_004824	scaffold_2	783207
Acrcra.AC_00140500	chr02	1224241	Baupan.gene_004825	scaffold_2	786931
Acrcra.AC_00140600	chr02	1225554	Baupan.gene_005180	scaffold_2	1540165
Acrcra.AC_00140700	chr02	1230860	Baupan.gene_005192	scaffold_2	1565544
Acrcra.AC_00140900	chr02	1234222	Baupan.gene_005177	scaffold_2	1534580
Acrcra.AC_00141000	chr02	1236005	Baupan.gene_004665	scaffold_2	423373
Acrcra.AC_00141100	chr02	1239336	Baupan.gene_000137	scaffold_1	312313
Acrcra.AC_00141500	chr02	1250310	Baupan.gene_000095	scaffold_1	223127
Acrcra.AC_00141600	chr02	1253501	Baupan.gene_000096	scaffold_1	226146
Acrcra.AC_00141700	chr02	1255895	Baupan.gene_000094	scaffold_1	222016
Acrcra.AC_00141800	chr02	1256911	Baupan.gene_000261	scaffold_1	564163
Acrcra.AC_00142500	chr02	1281874	Baupan.gene_000772	scaffold_1	1618760
Acrcra.AC_00142600	chr02	1283677	Baupan.gene_005522	scaffold_3	254981
Acrcra.AC_00142700	chr02	1284481	Baupan.gene_005509	scaffold_3	229032
Acrcra.AC_00142900	chr02	1288691	Baupan.gene_010022	scaffold_9	220671
Acrcra.AC_00143000	chr02	1290107	Baupan.gene_002522	scaffold_12	752558
Acrcra.AC_00143200	chr02	1297117	Baupan.gene_009366	scaffold_8	136936
Acrcra.AC_00143300	chr02	1300272	Baupan.gene_003250	scaffold_13	1123899
Acrcra.AC_00143700	chr02	1311208	Baupan.gene_008675	scaffold_6	1499218
Acrcra.AC_00143800	chr02	1312584	Baupan.gene_008674	scaffold_6	1496823
Acrcra.AC_00144700	chr02	1331734	Baupan.gene_003217	scaffold_13	1066874
Acrcra.AC_00144800	chr02	1332833	Baupan.gene_003218	scaffold_13	1068067
Acrcra.AC_00144900	chr02	1335135	Baupan.gene_008652	scaffold_6	1438715
Acrcra.AC_00145100	chr02	1338070	Baupan.gene_010473	scaffold_9	1148727
Acrcra.AC_00145300	chr02	1341306	Baupan.gene_010379	scaffold_9	922378
Acrcra.AC_00145500	chr02	1344946	Baupan.gene_010055	scaffold_9	292859
Acrcra.AC_00145600	chr02	1346661	Baupan.gene_007288	scaffold_5	411082
Acrcra.AC_00145700	chr02	1347795	Baupan.gene_007906	scaffold_5	1634964
Acrcra.AC_00145800	chr02	1349428	Baupan.gene_006293	scaffold_4	88505
Acrcra.AC_00145900	chr02	1352168	Baupan.gene_009445	scaffold_8	312186
Acrcra.AC_00146000	chr02	1353308	Baupan.gene_006543	scaffold_4	608832
Acrcra.AC_00146200	chr02	1362896	Baupan.gene_003158	scaffold_13	936137
Acrcra.AC_00146600	chr02	1373907	Baupan.gene_003069	scaffold_13	747001
Acrcra.AC_00147200	chr02	1390322	Baupan.gene_006761	scaffold_4	1070943
Acrcra.AC_00147300	chr02	1391996	Baupan.gene_007082	scaffold_5	12569
Acrcra.AC_00147400	chr02	1393821	Baupan.gene_007083	scaffold_5	14001
Acrcra.AC_00147600	chr02	1398102	Baupan.gene_007374	scaffold_5	597323
Acrcra.AC_00147700	chr02	1400810	Baupan.gene_007530	scaffold_5	892782
Acrcra.AC_00147900	chr02	1403013	Baupan.gene_007904	scaffold_5	1632357
Acrcra.AC_00148000	chr02	1405116	Baupan.gene_006374	scaffold_4	276003
Acrcra.AC_00148100	chr02	1407069	Baupan.gene_001848	scaffold_11	584888
Acrcra.AC_00148200	chr02	1410095	Baupan.gene_001847	scaffold_11	582068
Acrcra.AC_00148400	chr02	1418136	Baupan.gene_007902	scaffold_5	1627616
Acrcra.AC_00149000	chr02	1430723	Baupan.gene_007678	scaffold_5	1184641
Acrcra.AC_00149300	chr02	1437421	Baupan.gene_008339	scaffold_6	793740
Acrcra.AC_00149500	chr02	1441518	Baupan.gene_008980	scaffold_7	623395
Acrcra.AC_00149600	chr02	1445658	Baupan.gene_001588	scaffold_11	62690
Acrcra.AC_00149800	chr02	1449598	Baupan.gene_001663	scaffold_11	202984
Acrcra.AC_00149900	chr02	1451839	Baupan.gene_004653	scaffold_2	394476
Acrcra.AC_00150000	chr02	1454979	Baupan.gene_010352	scaffold_9	877107
Acrcra.AC_00150100	chr02	1455788	Baupan.gene_006089	scaffold_3	1454632
Acrcra.AC_00150200	chr02	1457540	Baupan.gene_006088	scaffold_3	1454270
Acrcra.AC_00150300	chr02	1458110	Baupan.gene_010353	scaffold_9	877582
Acrcra.AC_00150700	chr02	1469391	Baupan.gene_005705	scaffold_3	633713
Acrcra.AC_00150800	chr02	1470934	Baupan.gene_005704	scaffold_3	632982
Acrcra.AC_00150900	chr02	1471491	Baupan.gene_008655	scaffold_6	1444587
Acrcra.AC_00151100	chr02	1479495	Baupan.gene_007938	scaffold_5	1705966
Acrcra.AC_00151300	chr02	1482717	Baupan.gene_007889	scaffold_5	1599132
Acrcra.AC_00151500	chr02	1485871	Baupan.gene_007398	scaffold_5	651481
Acrcra.AC_00152100	chr02	1500369	Baupan.gene_005178	scaffold_2	1536343
Acrcra.AC_00152600	chr02	1511926	Baupan.gene_004910	scaffold_2	958297
Acrcra.AC_00152700	chr02	1517111	Baupan.gene_004515	scaffold_2	98052
Acrcra.AC_00152900	chr02	1520596	Baupan.gene_005259	scaffold_2	1704445
Acrcra.AC_00153000	chr02	1522969	Baupan.gene_005260	scaffold_2	1706323
Acrcra.AC_00153400	chr02	1535754	Baupan.gene_006842	scaffold_4	1238214
Acrcra.AC_00153500	chr02	1538120	Baupan.gene_002349	scaffold_12	429307
Acrcra.AC_00153600	chr02	1541370	Baupan.gene_002341	scaffold_12	418663
Acrcra.AC_00153700	chr02	1544703	Baupan.gene_000677	scaffold_1	1418493
Acrcra.AC_00154200	chr02	1563867	Baupan.gene_008680	scaffold_6	1508235
Acrcra.AC_00154300	chr02	1564973	Baupan.gene_008602	scaffold_6	1323128
Acrcra.AC_00154400	chr02	1566662	Baupan.gene_001339	scaffold_10	788368
Acrcra.AC_00154500	chr02	1568548	Baupan.gene_002098	scaffold_11	1088334
Acrcra.AC_00154800	chr02	1575089	Baupan.gene_001846	scaffold_11	581229
Acrcra.AC_00154900	chr02	1576097	Baupan.gene_001966	scaffold_11	829565
Acrcra.AC_00155000	chr02	1577928	Baupan.gene_002104	scaffold_11	1099469
Acrcra.AC_00155100	chr02	1581020	Baupan.gene_000270	scaffold_1	586235
Acrcra.AC_00155200	chr02	1585028	Baupan.gene_000307	scaffold_1	662394
Acrcra.AC_00156300	chr02	1616429	Baupan.gene_000193	scaffold_1	430435
Acrcra.AC_00156400	chr02	1618563	Baupan.gene_000405	scaffold_1	870022
Acrcra.AC_00156500	chr02	1620816	Baupan.gene_000250	scaffold_1	543473
Acrcra.AC_00156900	chr02	1634485	Baupan.gene_000802	scaffold_1	1678914
Acrcra.AC_00157000	chr02	1636296	Baupan.gene_002083	scaffold_11	1061780
Acrcra.AC_00157100	chr02	1640017	Baupan.gene_006564	scaffold_4	647252
Acrcra.AC_00157200	chr02	1642097	Baupan.gene_008572	scaffold_6	1258984
Acrcra.AC_00157700	chr02	1654071	Baupan.gene_002927	scaffold_13	429606
Acrcra.AC_00157900	chr02	1657789	Baupan.gene_003124	scaffold_13	867790
Acrcra.AC_00158100	chr02	1668334	Baupan.gene_004945	scaffold_2	1032879
Acrcra.AC_00158200	chr02	1670058	Baupan.gene_006886	scaffold_4	1317224
Acrcra.AC_00158300	chr02	1672011	Baupan.gene_006885	scaffold_4	1316122
Acrcra.AC_00158600	chr02	1684904	Baupan.gene_002154	scaffold_11	1207048
Acrcra.AC_00158700	chr02	1686765	Baupan.gene_002079	scaffold_11	1054725
Acrcra.AC_00158800	chr02	1687624	Baupan.gene_000161	scaffold_1	365315
Acrcra.AC_00158900	chr02	1688905	Baupan.gene_000162	scaffold_1	366563
Acrcra.AC_00159000	chr02	1690956	Baupan.gene_007024	scaffold_4	1609778
Acrcra.AC_00159100	chr02	1694267	Baupan.gene_001044	scaffold_10	193736
Acrcra.AC_00159800	chr02	1713104	Baupan.gene_001729	scaffold_11	338778
Acrcra.AC_00159900	chr02	1714441	Baupan.gene_001732	scaffold_11	344335
Acrcra.AC_00160000	chr02	1718078	Baupan.gene_001731	scaffold_11	341016
Acrcra.AC_00160100	chr02	1720625	Baupan.gene_001577	scaffold_11	40634
Acrcra.AC_00160200	chr02	1722163	Baupan.gene_001627	scaffold_11	132699
Acrcra.AC_00160300	chr02	1723572	Baupan.gene_001702	scaffold_11	283460
Acrcra.AC_00160400	chr02	1725169	Baupan.gene_001701	scaffold_11	281150
Acrcra.AC_00160500	chr02	1727080	Baupan.gene_001933	scaffold_11	760717
Acrcra.AC_00160900	chr02	1738628	Baupan.gene_008695	scaffold_7	14633
Acrcra.AC_00161300	chr02	1745330	Baupan.gene_000286	scaffold_1	622799
Acrcra.AC_00161600	chr02	1753892	Baupan.gene_001690	scaffold_11	260979
Acrcra.AC_00161900	chr02	1760147	Baupan.gene_003747	scaffold_14	1073868
Acrcra.AC_00162000	chr02	1762490	Baupan.gene_002570	scaffold_12	847284
Acrcra.AC_00162500	chr02	1772113	Baupan.gene_005927	scaffold_3	1134270
Acrcra.AC_00162600	chr02	1773896	Baupan.gene_005385	scaffold_2	1978438
Acrcra.AC_00162700	chr02	1775639	Baupan.gene_008896	scaffold_7	450054
Acrcra.AC_00163000	chr02	1782874	Baupan.gene_005628	scaffold_3	485015
Acrcra.AC_00163100	chr02	1784859	Baupan.gene_008332	scaffold_6	778885
Acrcra.AC_00163200	chr02	1787419	Baupan.gene_008333	scaffold_6	781134
Acrcra.AC_00163300	chr02	1789130	Baupan.gene_000948	scaffold_1	1993256
Acrcra.AC_00163400	chr02	1791657	Baupan.gene_006935	scaffold_4	1419521
Acrcra.AC_00163500	chr02	1793444	Baupan.gene_002452	scaffold_12	613011
Acrcra.AC_00163600	chr02	1797575	Baupan.gene_005916	scaffold_3	1106605
Acrcra.AC_00164100	chr02	1807901	Baupan.gene_008340	scaffold_6	795268
Acrcra.AC_00164200	chr02	1810943	Baupan.gene_008555	scaffold_6	1225098
Acrcra.AC_00164300	chr02	1814261	Baupan.gene_004885	scaffold_2	906688
Acrcra.AC_00164800	chr02	1827975	Baupan.gene_000134	scaffold_1	305597
Acrcra.AC_00165000	chr02	1835171	Baupan.gene_002164	scaffold_12	14921
Acrcra.AC_00165300	chr02	1843039	Baupan.gene_002418	scaffold_12	557476
Acrcra.AC_00165400	chr02	1846720	Baupan.gene_000195	scaffold_1	432173
Acrcra.AC_00165500	chr02	1848692	Baupan.gene_000589	scaffold_1	1240540
Acrcra.AC_00165600	chr02	1849573	Baupan.gene_000876	scaffold_1	1847360
Acrcra.AC_00165700	chr02	1852727	Baupan.gene_000764	scaffold_1	1606899
Acrcra.AC_00165800	chr02	1854745	Baupan.gene_000180	scaffold_1	402392
Acrcra.AC_00165900	chr02	1857479	Baupan.gene_000284	scaffold_1	617547
Acrcra.AC_00166000	chr02	1859703	Baupan.gene_000135	scaffold_1	308776
Acrcra.AC_00166100	chr02	1861462	Baupan.gene_005991	scaffold_3	1263844
Acrcra.AC_00166200	chr02	1863683	Baupan.gene_005757	scaffold_3	751525
Acrcra.AC_00166500	chr02	1867899	Baupan.gene_006053	scaffold_3	1387394
Acrcra.AC_00166700	chr02	1871463	Baupan.gene_003410	scaffold_14	343064
Acrcra.AC_00166800	chr02	1874564	Baupan.gene_009837	scaffold_8	1101970
Acrcra.AC_00167200	chr02	1882394	Baupan.gene_001890	scaffold_11	669521
Acrcra.AC_00167300	chr02	1883247	Baupan.gene_001889	scaffold_11	668531
Acrcra.AC_00167400	chr02	1885002	Baupan.gene_007299	scaffold_5	434729
Acrcra.AC_00167500	chr02	1886886	Baupan.gene_007533	scaffold_5	899741
Acrcra.AC_00167700	chr02	1889921	Baupan.gene_007298	scaffold_5	433076
Acrcra.AC_00167800	chr02	1892544	Baupan.gene_005222	scaffold_2	1639545
Acrcra.AC_00167900	chr02	1894455	Baupan.gene_010268	scaffold_9	710460
Acrcra.AC_00168000	chr02	1895748	Baupan.gene_009561	scaffold_8	542801
Acrcra.AC_00168100	chr02	1896770	Baupan.gene_009562	scaffold_8	543507
Acrcra.AC_00168200	chr02	1898751	Baupan.gene_008223	scaffold_6	554774
Acrcra.AC_00168300	chr02	1900138	Baupan.gene_008222	scaffold_6	552714
Acrcra.AC_00168400	chr02	1903164	Baupan.gene_006989	scaffold_4	1538025
Acrcra.AC_00168700	chr02	1907281	Baupan.gene_009556	scaffold_8	534333
Acrcra.AC_00168800	chr02	1909526	Baupan.gene_002313	scaffold_12	348089
Acrcra.AC_00169100	chr02	1915315	Baupan.gene_008246	scaffold_6	614211
Acrcra.AC_00169200	chr02	1916393	Baupan.gene_009782	scaffold_8	973012
Acrcra.AC_00169300	chr02	1916991	Baupan.gene_009783	scaffold_8	973710
Acrcra.AC_00169500	chr02	1922599	Baupan.gene_004955	scaffold_2	1049284
Acrcra.AC_00169700	chr02	1930028	Baupan.gene_004591	scaffold_2	259773
Acrcra.AC_00169900	chr02	1933334	Baupan.gene_008056	scaffold_6	217974
Acrcra.AC_00170000	chr02	1934533	Baupan.gene_008057	scaffold_6	219424
Acrcra.AC_00170100	chr02	1935589	Baupan.gene_007890	scaffold_5	1600509
Acrcra.AC_00170200	chr02	1937084	Baupan.gene_002242	scaffold_12	179803
Acrcra.AC_00170300	chr02	1938677	Baupan.gene_003215	scaffold_13	1064944
Acrcra.AC_00170400	chr02	1940156	Baupan.gene_003229	scaffold_13	1090626
Acrcra.AC_00170600	chr02	1949594	Baupan.gene_001105	scaffold_10	326296
Acrcra.AC_00170700	chr02	1952402	Baupan.gene_008549	scaffold_6	1218572
Acrcra.AC_00170800	chr02	1953779	Baupan.gene_010485	scaffold_9	1172269
Acrcra.AC_00170900	chr02	1955739	Baupan.gene_005894	scaffold_3	1048474
Acrcra.AC_00171000	chr02	1957386	Baupan.gene_007786	scaffold_5	1401221
Acrcra.AC_00171200	chr02	1962892	Baupan.gene_000602	scaffold_1	1263799
Acrcra.AC_00171300	chr02	1967030	Baupan.gene_007817	scaffold_5	1460664
Acrcra.AC_00171600	chr02	1972760	Baupan.gene_001836	scaffold_11	558619
Acrcra.AC_00171700	chr02	1974470	Baupan.gene_005858	scaffold_3	980307
Acrcra.AC_00172000	chr02	1981316	Baupan.gene_009469	scaffold_8	348848
Acrcra.AC_00172100	chr02	1989578	Baupan.gene_009802	scaffold_8	1018351
Acrcra.AC_00172200	chr02	1998051	Baupan.gene_007597	scaffold_5	1026182
Acrcra.AC_00172300	chr02	2000824	Baupan.gene_001863	scaffold_11	615421
Acrcra.AC_00172600	chr02	2011546	Baupan.gene_009113	scaffold_7	912070
Acrcra.AC_00172700	chr02	2014662	Baupan.gene_007522	scaffold_5	876237
Acrcra.AC_00172800	chr02	2016391	Baupan.gene_007521	scaffold_5	874260
Acrcra.AC_00173000	chr02	2020054	Baupan.gene_001606	scaffold_11	90447
Acrcra.AC_00173100	chr02	2021687	Baupan.gene_006814	scaffold_4	1174751
Acrcra.AC_00173200	chr02	2025094	Baupan.gene_007194	scaffold_5	230441
Acrcra.AC_00173400	chr02	2027449	Baupan.gene_006998	scaffold_4	1557178
Acrcra.AC_00173800	chr02	2035185	Baupan.gene_003261	scaffold_14	14068
Acrcra.AC_00173900	chr02	2037849	Baupan.gene_004670	scaffold_2	431725
Acrcra.AC_00174100	chr02	2044166	Baupan.gene_009330	scaffold_8	68458
Acrcra.AC_00174200	chr02	2045266	Baupan.gene_009797	scaffold_8	1004999
Acrcra.AC_00174300	chr02	2047947	Baupan.gene_009526	scaffold_8	480760
Acrcra.AC_00174400	chr02	2049090	Baupan.gene_008295	scaffold_6	711424
Acrcra.AC_00174500	chr02	2050312	Baupan.gene_008244	scaffold_6	608954
Acrcra.AC_00174600	chr02	2052350	Baupan.gene_008243	scaffold_6	606880
Acrcra.AC_00174700	chr02	2055450	Baupan.gene_004723	scaffold_2	541422
Acrcra.AC_00174900	chr02	2061448	Baupan.gene_007222	scaffold_5	280745
Acrcra.AC_00175000	chr02	2062955	Baupan.gene_007877	scaffold_5	1576743
Acrcra.AC_00175100	chr02	2068186	Baupan.gene_000489	scaffold_1	1033253
Acrcra.AC_00175500	chr02	2109374	Baupan.gene_009519	scaffold_8	467044
Acrcra.AC_00175700	chr02	2113093	Baupan.gene_001229	scaffold_10	577105
Acrcra.AC_00176000	chr02	2118389	Baupan.gene_002631	scaffold_12	968449
Acrcra.AC_00176200	chr02	2125249	Baupan.gene_000725	scaffold_1	1522063
Acrcra.AC_00176400	chr02	2130188	Baupan.gene_003385	scaffold_14	292723
Acrcra.AC_00176600	chr02	2135456	Baupan.gene_006674	scaffold_4	882395
Acrcra.AC_00176700	chr02	2137101	Baupan.gene_006298	scaffold_4	103966
Acrcra.AC_00176800	chr02	2138259	Baupan.gene_007032	scaffold_4	1633104
Acrcra.AC_00176900	chr02	2140425	Baupan.gene_006654	scaffold_4	839073
Acrcra.AC_00177000	chr02	2143079	Baupan.gene_007031	scaffold_4	1632135
Acrcra.AC_00177400	chr02	2153533	Baupan.gene_003400	scaffold_14	326528
Acrcra.AC_00177700	chr02	2165084	Baupan.gene_003083	scaffold_13	781101
Acrcra.AC_00177800	chr02	2168127	Baupan.gene_002812	scaffold_13	198703
Acrcra.AC_00177900	chr02	2171656	Baupan.gene_002811	scaffold_13	196201
Acrcra.AC_00178100	chr02	2175963	Baupan.gene_004777	scaffold_2	659785
Acrcra.AC_00178500	chr02	2184458	Baupan.gene_000268	scaffold_1	579047
Acrcra.AC_00178600	chr02	2185561	Baupan.gene_003076	scaffold_13	766623
Acrcra.AC_00178800	chr02	2189280	Baupan.gene_002151	scaffold_11	1198654
Acrcra.AC_00178900	chr02	2190527	Baupan.gene_002069	scaffold_11	1027651
Acrcra.AC_00179000	chr02	2191722	Baupan.gene_001939	scaffold_11	772568
Acrcra.AC_00179100	chr02	2192888	Baupan.gene_009152	scaffold_7	988882
Acrcra.AC_00179200	chr02	2197232	Baupan.gene_010397	scaffold_9	963012
Acrcra.AC_00179300	chr02	2201025	Baupan.gene_010389	scaffold_9	941828
Acrcra.AC_00179400	chr02	2204025	Baupan.gene_003075	scaffold_13	763497
Acrcra.AC_00179500	chr02	2206077	Baupan.gene_005453	scaffold_3	124108
Acrcra.AC_00179600	chr02	2207385	Baupan.gene_005454	scaffold_3	125376
Acrcra.AC_00179700	chr02	2210498	Baupan.gene_005911	scaffold_3	1095636
Acrcra.AC_00179800	chr02	2212301	Baupan.gene_003074	scaffold_13	761700
Acrcra.AC_00179900	chr02	2215091	Baupan.gene_005665	scaffold_3	555840
Acrcra.AC_00180100	chr02	2219107	Baupan.gene_009845	scaffold_8	1114470
Acrcra.AC_00180200	chr02	2222944	Baupan.gene_004867	scaffold_2	864770
Acrcra.AC_00180400	chr02	2225329	Baupan.gene_002858	scaffold_13	289527
Acrcra.AC_00180500	chr02	2227313	Baupan.gene_006879	scaffold_4	1308021
Acrcra.AC_00180600	chr02	2229511	Baupan.gene_006880	scaffold_4	1309961
Acrcra.AC_00180800	chr02	2233110	Baupan.gene_006883	scaffold_4	1313966
Acrcra.AC_00180900	chr02	2234882	Baupan.gene_005127	scaffold_2	1434165
Acrcra.AC_00181200	chr02	2249162	Baupan.gene_003574	scaffold_14	690117
Acrcra.AC_00181300	chr02	2250590	Baupan.gene_006641	scaffold_4	811932
Acrcra.AC_00181400	chr02	2252089	Baupan.gene_006558	scaffold_4	637714
Acrcra.AC_00181500	chr02	2253914	Baupan.gene_006319	scaffold_4	152426
Acrcra.AC_00181600	chr02	2256456	Baupan.gene_007802	scaffold_5	1429436
Acrcra.AC_00181700	chr02	2258023	Baupan.gene_000566	scaffold_1	1193425
Acrcra.AC_00181900	chr02	2262612	Baupan.gene_000308	scaffold_1	665511
Acrcra.AC_00182000	chr02	2265519	Baupan.gene_000730	scaffold_1	1534456
Acrcra.AC_00182100	chr02	2267413	Baupan.gene_000716	scaffold_1	1502238
Acrcra.AC_00182200	chr02	2267907	Baupan.gene_000715	scaffold_1	1499348
Acrcra.AC_00182300	chr02	2271779	Baupan.gene_008201	scaffold_6	525799
Acrcra.AC_00182500	chr02	2274558	Baupan.gene_000806	scaffold_1	1683714
Acrcra.AC_00182600	chr02	2275725	Baupan.gene_000246	scaffold_1	538154
Acrcra.AC_00182900	chr02	2282173	Baupan.gene_000734	scaffold_1	1542263
Acrcra.AC_00183000	chr02	2283428	Baupan.gene_001835	scaffold_11	557350
Acrcra.AC_00183200	chr02	2287398	Baupan.gene_000224	scaffold_1	492560
Acrcra.AC_00183300	chr02	2289212	Baupan.gene_000226	scaffold_1	497844
Acrcra.AC_00183400	chr02	2290456	Baupan.gene_002167	scaffold_12	19427
Acrcra.AC_00183600	chr02	2351522	Baupan.gene_004654	scaffold_2	397670
Acrcra.AC_00183900	chr02	2361209	Baupan.gene_006264	scaffold_4	27334
Acrcra.AC_00184100	chr02	2364657	Baupan.gene_007277	scaffold_5	388992
Acrcra.AC_00184200	chr02	2367235	Baupan.gene_008112	scaffold_6	323657
Acrcra.AC_00184300	chr02	2368132	Baupan.gene_008113	scaffold_6	324831
Acrcra.AC_00185000	chr02	2382384	Baupan.gene_004755	scaffold_2	606499
Acrcra.AC_00185400	chr02	2395675	Baupan.gene_000117	scaffold_1	268973
Acrcra.AC_00186600	chr02	2430601	Baupan.gene_007706	scaffold_5	1241927
Acrcra.AC_00186700	chr02	2434071	Baupan.gene_001270	scaffold_10	656080
Acrcra.AC_00187000	chr02	2448998	Baupan.gene_010249	scaffold_9	677607
Acrcra.AC_00187700	chr02	2470869	Baupan.gene_009857	scaffold_8	1140965
Acrcra.AC_00189400	chr02	2535608	Baupan.gene_006131	scaffold_3	1538338
Acrcra.AC_00189900	chr02	2549533	Baupan.gene_002468	scaffold_12	638509
Acrcra.AC_00190000	chr02	2550773	Baupan.gene_002469	scaffold_12	640197
Acrcra.AC_00190100	chr02	2552498	Baupan.gene_002470	scaffold_12	641379
Acrcra.AC_00190200	chr02	2554243	Baupan.gene_004635	scaffold_2	349995
Acrcra.AC_00190400	chr02	2558133	Baupan.gene_002960	scaffold_13	497991
Acrcra.AC_00190500	chr02	2560287	Baupan.gene_009560	scaffold_8	541290
Acrcra.AC_00190600	chr02	2561799	Baupan.gene_006120	scaffold_3	1522158
Acrcra.AC_00193200	chr03	51166	Baupan.gene_000675	scaffold_1	1410913
Acrcra.AC_00193400	chr03	56540	Baupan.gene_000687	scaffold_1	1442138
Acrcra.AC_00193500	chr03	60822	Baupan.gene_000932	scaffold_1	1962138
Acrcra.AC_00193600	chr03	63318	Baupan.gene_000931	scaffold_1	1960370
Acrcra.AC_00193700	chr03	64727	Baupan.gene_000925	scaffold_1	1951520
Acrcra.AC_00193800	chr03	67039	Baupan.gene_000966	scaffold_1	2022248
Acrcra.AC_00193900	chr03	68101	Baupan.gene_000965	scaffold_1	2019740
Acrcra.AC_00194000	chr03	70391	Baupan.gene_000431	scaffold_1	916832
Acrcra.AC_00194100	chr03	71609	Baupan.gene_000059	scaffold_1	135239
Acrcra.AC_00194200	chr03	75203	Baupan.gene_000950	scaffold_1	1996537
Acrcra.AC_00194300	chr03	78183	Baupan.gene_000603	scaffold_1	1267626
Acrcra.AC_00194400	chr03	80338	Baupan.gene_000604	scaffold_1	1269843
Acrcra.AC_00194500	chr03	83860	Baupan.gene_001996	scaffold_11	896332
Acrcra.AC_00195000	chr03	96540	Baupan.gene_000651	scaffold_1	1361904
Acrcra.AC_00195100	chr03	97681	Baupan.gene_000944	scaffold_1	1984215
Acrcra.AC_00195200	chr03	103396	Baupan.gene_000867	scaffold_1	1826809
Acrcra.AC_00195500	chr03	111999	Baupan.gene_000702	scaffold_1	1476402
Acrcra.AC_00195600	chr03	113733	Baupan.gene_000606	scaffold_1	1274440
Acrcra.AC_00195700	chr03	116022	Baupan.gene_000700	scaffold_1	1474486
Acrcra.AC_00196000	chr03	127005	Baupan.gene_000439	scaffold_1	937077
Acrcra.AC_00196200	chr03	131634	Baupan.gene_000873	scaffold_1	1836871
Acrcra.AC_00196300	chr03	138641	Baupan.gene_000871	scaffold_1	1832083
Acrcra.AC_00196400	chr03	143176	Baupan.gene_000937	scaffold_1	1969423
Acrcra.AC_00196500	chr03	145020	Baupan.gene_000502	scaffold_1	1059999
Acrcra.AC_00196600	chr03	149412	Baupan.gene_001745	scaffold_11	374732
Acrcra.AC_00196800	chr03	153301	Baupan.gene_006441	scaffold_4	403819
Acrcra.AC_00196900	chr03	155533	Baupan.gene_006442	scaffold_4	405932
Acrcra.AC_00197000	chr03	156552	Baupan.gene_006990	scaffold_4	1539489
Acrcra.AC_00197100	chr03	159581	Baupan.gene_006987	scaffold_4	1534384
Acrcra.AC_00197200	chr03	160946	Baupan.gene_006799	scaffold_4	1144756
Acrcra.AC_00197300	chr03	162844	Baupan.gene_006800	scaffold_4	1146752
Acrcra.AC_00197400	chr03	165162	Baupan.gene_006412	scaffold_4	353368
Acrcra.AC_00197500	chr03	167054	Baupan.gene_006897	scaffold_4	1340556
Acrcra.AC_00197600	chr03	169522	Baupan.gene_006402	scaffold_4	340010
Acrcra.AC_00197700	chr03	170244	Baupan.gene_006487	scaffold_4	500075
Acrcra.AC_00198100	chr03	179099	Baupan.gene_006492	scaffold_4	513965
Acrcra.AC_00198200	chr03	183468	Baupan.gene_002003	scaffold_11	905588
Acrcra.AC_00198300	chr03	184938	Baupan.gene_002002	scaffold_11	902811
Acrcra.AC_00198900	chr03	208080	Baupan.gene_001653	scaffold_11	183046
Acrcra.AC_00199100	chr03	211130	Baupan.gene_001954	scaffold_11	802025
Acrcra.AC_00199200	chr03	213994	Baupan.gene_001953	scaffold_11	800800
Acrcra.AC_00199300	chr03	214836	Baupan.gene_001696	scaffold_11	272516
Acrcra.AC_00199500	chr03	216782	Baupan.gene_001955	scaffold_11	804692
Acrcra.AC_00199600	chr03	218200	Baupan.gene_001958	scaffold_11	808647
Acrcra.AC_00199700	chr03	220472	Baupan.gene_001697	scaffold_11	273832
Acrcra.AC_00199800	chr03	222241	Baupan.gene_001698	scaffold_11	276010
Acrcra.AC_00200000	chr03	225209	Baupan.gene_001706	scaffold_11	287699
Acrcra.AC_00200100	chr03	227802	Baupan.gene_001705	scaffold_11	287257
Acrcra.AC_00200200	chr03	229516	Baupan.gene_001648	scaffold_11	174500
Acrcra.AC_00200300	chr03	230407	Baupan.gene_001677	scaffold_11	237795
Acrcra.AC_00200400	chr03	234934	Baupan.gene_001676	scaffold_11	236948
Acrcra.AC_00200500	chr03	235926	Baupan.gene_001678	scaffold_11	242085
Acrcra.AC_00200600	chr03	237137	Baupan.gene_001679	scaffold_11	243659
Acrcra.AC_00200700	chr03	240277	Baupan.gene_006493	scaffold_4	517957
Acrcra.AC_00200800	chr03	241496	Baupan.gene_006494	scaffold_4	519051
Acrcra.AC_00200900	chr03	245075	Baupan.gene_006333	scaffold_4	182915
Acrcra.AC_00201000	chr03	246929	Baupan.gene_000961	scaffold_1	2014788
Acrcra.AC_00201100	chr03	248256	Baupan.gene_000542	scaffold_1	1145867
Acrcra.AC_00201200	chr03	249309	Baupan.gene_000541	scaffold_1	1143915
Acrcra.AC_00202200	chr03	271005	Baupan.gene_000676	scaffold_1	1414663
Acrcra.AC_00202300	chr03	273405	Baupan.gene_000684	scaffold_1	1436863
Acrcra.AC_00202400	chr03	275296	Baupan.gene_000656	scaffold_1	1370841
Acrcra.AC_00202500	chr03	277502	Baupan.gene_000590	scaffold_1	1241387
Acrcra.AC_00202600	chr03	278696	Baupan.gene_000591	scaffold_1	1242610
Acrcra.AC_00202700	chr03	283871	Baupan.gene_000732	scaffold_1	1537869
Acrcra.AC_00203100	chr03	290091	Baupan.gene_000551	scaffold_1	1163777
Acrcra.AC_00203200	chr03	296560	Baupan.gene_000545	scaffold_1	1150465
Acrcra.AC_00203300	chr03	297922	Baupan.gene_000544	scaffold_1	1147983
Acrcra.AC_00203500	chr03	303643	Baupan.gene_006773	scaffold_4	1094405
Acrcra.AC_00203700	chr03	306742	Baupan.gene_000717	scaffold_1	1502918
Acrcra.AC_00203800	chr03	310869	Baupan.gene_000674	scaffold_1	1408139
Acrcra.AC_00203900	chr03	311749	Baupan.gene_000673	scaffold_1	1406602
Acrcra.AC_00204100	chr03	315700	Baupan.gene_000547	scaffold_1	1155109
Acrcra.AC_00204400	chr03	325558	Baupan.gene_000949	scaffold_1	1995020
Acrcra.AC_00204600	chr03	332667	Baupan.gene_006786	scaffold_4	1119888
Acrcra.AC_00204700	chr03	335074	Baupan.gene_006787	scaffold_4	1122226
Acrcra.AC_00204800	chr03	339150	Baupan.gene_002135	scaffold_11	1177529
Acrcra.AC_00205300	chr03	351010	Baupan.gene_002661	scaffold_12	1051956
Acrcra.AC_00205500	chr03	356551	Baupan.gene_006302	scaffold_4	109941
Acrcra.AC_00205600	chr03	358977	Baupan.gene_006301	scaffold_4	108107
Acrcra.AC_00205700	chr03	360404	Baupan.gene_006269	scaffold_4	35494
Acrcra.AC_00205800	chr03	362002	Baupan.gene_006612	scaffold_4	756099
Acrcra.AC_00205900	chr03	364148	Baupan.gene_006611	scaffold_4	752902
Acrcra.AC_00206000	chr03	367109	Baupan.gene_006609	scaffold_4	748186
Acrcra.AC_00206100	chr03	368314	Baupan.gene_006608	scaffold_4	744914
Acrcra.AC_00206200	chr03	371828	Baupan.gene_006607	scaffold_4	743150
Acrcra.AC_00206400	chr03	376192	Baupan.gene_006606	scaffold_4	741035
Acrcra.AC_00206500	chr03	377927	Baupan.gene_007029	scaffold_4	1627350
Acrcra.AC_00206800	chr03	383213	Baupan.gene_002342	scaffold_12	421427
Acrcra.AC_00206900	chr03	384627	Baupan.gene_002360	scaffold_12	454849
Acrcra.AC_00207000	chr03	387186	Baupan.gene_002361	scaffold_12	456620
Acrcra.AC_00207100	chr03	388440	Baupan.gene_002359	scaffold_12	451981
Acrcra.AC_00207300	chr03	391585	Baupan.gene_002658	scaffold_12	1048201
Acrcra.AC_00207400	chr03	396774	Baupan.gene_002665	scaffold_12	1062224
Acrcra.AC_00207500	chr03	398421	Baupan.gene_002664	scaffold_12	1060482
Acrcra.AC_00207800	chr03	408624	Baupan.gene_002500	scaffold_12	708897
Acrcra.AC_00207900	chr03	411340	Baupan.gene_002499	scaffold_12	706175
Acrcra.AC_00208200	chr03	442125	Baupan.gene_002358	scaffold_12	450281
Acrcra.AC_00208300	chr03	443435	Baupan.gene_002685	scaffold_12	1101624
Acrcra.AC_00208400	chr03	445399	Baupan.gene_002492	scaffold_12	683591
Acrcra.AC_00208600	chr03	458219	Baupan.gene_002218	scaffold_12	134294
Acrcra.AC_00208700	chr03	459989	Baupan.gene_002216	scaffold_12	130286
Acrcra.AC_00209400	chr03	477810	Baupan.gene_001647	scaffold_11	171035
Acrcra.AC_00209600	chr03	482549	Baupan.gene_001792	scaffold_11	473014
Acrcra.AC_00209700	chr03	483811	Baupan.gene_001791	scaffold_11	472360
Acrcra.AC_00209800	chr03	484569	Baupan.gene_006433	scaffold_4	391023
Acrcra.AC_00209900	chr03	486302	Baupan.gene_006432	scaffold_4	388849
Acrcra.AC_00210000	chr03	488170	Baupan.gene_006320	scaffold_4	154241
Acrcra.AC_00210100	chr03	489509	Baupan.gene_006384	scaffold_4	299373
Acrcra.AC_00210200	chr03	493096	Baupan.gene_006268	scaffold_4	34231
Acrcra.AC_00210500	chr03	503766	Baupan.gene_002317	scaffold_12	355087
Acrcra.AC_00210600	chr03	505685	Baupan.gene_002326	scaffold_12	378686
Acrcra.AC_00210700	chr03	508395	Baupan.gene_002397	scaffold_12	519011
Acrcra.AC_00210800	chr03	509938	Baupan.gene_002325	scaffold_12	376166
Acrcra.AC_00211100	chr03	515558	Baupan.gene_002413	scaffold_12	544684
Acrcra.AC_00211200	chr03	517563	Baupan.gene_002409	scaffold_12	537219
Acrcra.AC_00211300	chr03	520652	Baupan.gene_006778	scaffold_4	1102662
Acrcra.AC_00211400	chr03	522709	Baupan.gene_006965	scaffold_4	1477271
Acrcra.AC_00211700	chr03	530705	Baupan.gene_006405	scaffold_4	343882
Acrcra.AC_00211800	chr03	532981	Baupan.gene_006406	scaffold_4	346375
Acrcra.AC_00212000	chr03	537358	Baupan.gene_006954	scaffold_4	1451617
Acrcra.AC_00212100	chr03	541169	Baupan.gene_006781	scaffold_4	1111619
Acrcra.AC_00212200	chr03	543388	Baupan.gene_006782	scaffold_4	1113748
Acrcra.AC_00212300	chr03	545626	Baupan.gene_006404	scaffold_4	341991
Acrcra.AC_00213000	chr03	560392	Baupan.gene_001915	scaffold_11	720971
Acrcra.AC_00213100	chr03	567358	Baupan.gene_002578	scaffold_12	860645
Acrcra.AC_00213200	chr03	569420	Baupan.gene_002579	scaffold_12	862609
Acrcra.AC_00213300	chr03	572891	Baupan.gene_002580	scaffold_12	866155
Acrcra.AC_00213400	chr03	575449	Baupan.gene_002577	scaffold_12	857665
Acrcra.AC_00213500	chr03	578277	Baupan.gene_002576	scaffold_12	855624
Acrcra.AC_00213600	chr03	580742	Baupan.gene_002575	scaffold_12	853653
Acrcra.AC_00213700	chr03	582598	Baupan.gene_002574	scaffold_12	852457
Acrcra.AC_00213800	chr03	584044	Baupan.gene_002573	scaffold_12	850487
Acrcra.AC_00213900	chr03	585875	Baupan.gene_001748	scaffold_11	379655
Acrcra.AC_00214100	chr03	589598	Baupan.gene_001766	scaffold_11	416730
Acrcra.AC_00214200	chr03	598255	Baupan.gene_001767	scaffold_11	424690
Acrcra.AC_00214300	chr03	602748	Baupan.gene_001768	scaffold_11	428902
Acrcra.AC_00214400	chr03	603866	Baupan.gene_001769	scaffold_11	430095
Acrcra.AC_00214500	chr03	606486	Baupan.gene_001770	scaffold_11	435064
Acrcra.AC_00214600	chr03	608217	Baupan.gene_002055	scaffold_11	1002799
Acrcra.AC_00214800	chr03	610562	Baupan.gene_001750	scaffold_11	382370
Acrcra.AC_00215000	chr03	616338	Baupan.gene_001905	scaffold_11	700902
Acrcra.AC_00215100	chr03	622731	Baupan.gene_001908	scaffold_11	704476
Acrcra.AC_00215200	chr03	627912	Baupan.gene_001901	scaffold_11	694021
Acrcra.AC_00215300	chr03	629072	Baupan.gene_001764	scaffold_11	413835
Acrcra.AC_00215400	chr03	630270	Baupan.gene_001911	scaffold_11	711199
Acrcra.AC_00215500	chr03	634306	Baupan.gene_001912	scaffold_11	714475
Acrcra.AC_00215600	chr03	635252	Baupan.gene_001913	scaffold_11	715580
Acrcra.AC_00215800	chr03	641144	Baupan.gene_001758	scaffold_11	400883
Acrcra.AC_00215900	chr03	648168	Baupan.gene_001762	scaffold_11	410740
Acrcra.AC_00216000	chr03	650171	Baupan.gene_001760	scaffold_11	404713
Acrcra.AC_00216100	chr03	658294	Baupan.gene_001587	scaffold_11	61129
Acrcra.AC_00216300	chr03	661493	Baupan.gene_000886	scaffold_1	1874236
Acrcra.AC_00216500	chr03	676385	Baupan.gene_000898	scaffold_1	1893932
Acrcra.AC_00216600	chr03	677817	Baupan.gene_000897	scaffold_1	1893299
Acrcra.AC_00217100	chr03	687625	Baupan.gene_000866	scaffold_1	1823835
Acrcra.AC_00217300	chr03	692408	Baupan.gene_002335	scaffold_12	405538
Acrcra.AC_00217400	chr03	695992	Baupan.gene_002678	scaffold_12	1088907
Acrcra.AC_00217500	chr03	697878	Baupan.gene_002679	scaffold_12	1090912
Acrcra.AC_00217600	chr03	699758	Baupan.gene_002627	scaffold_12	962178
Acrcra.AC_00217700	chr03	702782	Baupan.gene_002626	scaffold_12	960297
Acrcra.AC_00217800	chr03	704732	Baupan.gene_002339	scaffold_12	413383
Acrcra.AC_00218000	chr03	709327	Baupan.gene_006843	scaffold_4	1240305
Acrcra.AC_00218100	chr03	711309	Baupan.gene_006841	scaffold_4	1236165
Acrcra.AC_00218200	chr03	712675	Baupan.gene_002328	scaffold_12	389399
Acrcra.AC_00218400	chr03	714581	Baupan.gene_002330	scaffold_12	391396
Acrcra.AC_00218600	chr03	721370	Baupan.gene_002493	scaffold_12	691250
Acrcra.AC_00218800	chr03	728101	Baupan.gene_002654	scaffold_12	1037689
Acrcra.AC_00219100	chr03	736929	Baupan.gene_006985	scaffold_4	1529031
Acrcra.AC_00219200	chr03	740790	Baupan.gene_006894	scaffold_4	1334724
Acrcra.AC_00219300	chr03	742533	Baupan.gene_000892	scaffold_1	1884061
Acrcra.AC_00219400	chr03	744562	Baupan.gene_000893	scaffold_1	1887442
Acrcra.AC_00219500	chr03	750461	Baupan.gene_000555	scaffold_1	1173123
Acrcra.AC_00220000	chr03	760672	Baupan.gene_001773	scaffold_11	440855
Acrcra.AC_00220100	chr03	763207	Baupan.gene_001928	scaffold_11	746145
Acrcra.AC_00220200	chr03	766119	Baupan.gene_002086	scaffold_11	1067576
Acrcra.AC_00220300	chr03	767735	Baupan.gene_002081	scaffold_11	1058533
Acrcra.AC_00220500	chr03	771592	Baupan.gene_001733	scaffold_11	346406
Acrcra.AC_00220700	chr03	776178	Baupan.gene_001902	scaffold_11	695027
Acrcra.AC_00220800	chr03	777193	Baupan.gene_001631	scaffold_11	140255
Acrcra.AC_00220900	chr03	779496	Baupan.gene_001630	scaffold_11	139331
Acrcra.AC_00221100	chr03	784098	Baupan.gene_001576	scaffold_11	38813
Acrcra.AC_00221300	chr03	787641	Baupan.gene_002150	scaffold_11	1197402
Acrcra.AC_00221400	chr03	788590	Baupan.gene_002148	scaffold_11	1195542
Acrcra.AC_00221500	chr03	789684	Baupan.gene_002946	scaffold_13	467723
Acrcra.AC_00221600	chr03	791699	Baupan.gene_001777	scaffold_11	449368
Acrcra.AC_00221800	chr03	796187	Baupan.gene_001923	scaffold_11	734165
Acrcra.AC_00221900	chr03	798791	Baupan.gene_001920	scaffold_11	729659
Acrcra.AC_00222100	chr03	801895	Baupan.gene_001925	scaffold_11	738846
Acrcra.AC_00222400	chr03	811856	Baupan.gene_000573	scaffold_1	1210057
Acrcra.AC_00222500	chr03	816151	Baupan.gene_001936	scaffold_11	767629
Acrcra.AC_00222600	chr03	818877	Baupan.gene_001935	scaffold_11	763371
Acrcra.AC_00222700	chr03	821628	Baupan.gene_001932	scaffold_11	758316
Acrcra.AC_00222800	chr03	823771	Baupan.gene_001937	scaffold_11	769579
Acrcra.AC_00222900	chr03	825582	Baupan.gene_001938	scaffold_11	771225
Acrcra.AC_00223100	chr03	835065	Baupan.gene_001662	scaffold_11	199685
Acrcra.AC_00223200	chr03	838679	Baupan.gene_001711	scaffold_11	294909
Acrcra.AC_00223500	chr03	845345	Baupan.gene_002137	scaffold_11	1181478
Acrcra.AC_00223700	chr03	851516	Baupan.gene_002147	scaffold_11	1194930
Acrcra.AC_00223800	chr03	854027	Baupan.gene_001897	scaffold_11	685811
Acrcra.AC_00223900	chr03	857517	Baupan.gene_001898	scaffold_11	688702
Acrcra.AC_00224000	chr03	859121	Baupan.gene_001899	scaffold_11	689836
Acrcra.AC_00224100	chr03	863645	Baupan.gene_000360	scaffold_1	772830
Acrcra.AC_00224200	chr03	868827	Baupan.gene_001740	scaffold_11	361528
Acrcra.AC_00224300	chr03	870118	Baupan.gene_001739	scaffold_11	357816
Acrcra.AC_00224400	chr03	873855	Baupan.gene_001793	scaffold_11	474117
Acrcra.AC_00224500	chr03	874705	Baupan.gene_001763	scaffold_11	412275
Acrcra.AC_00224600	chr03	875850	Baupan.gene_001771	scaffold_11	436996
Acrcra.AC_00225000	chr03	883178	Baupan.gene_002345	scaffold_12	423564
Acrcra.AC_00225100	chr03	886073	Baupan.gene_002173	scaffold_12	28303
Acrcra.AC_00225400	chr03	897881	Baupan.gene_006697	scaffold_4	924645
Acrcra.AC_00225500	chr03	900112	Baupan.gene_002180	scaffold_12	57967
Acrcra.AC_00225600	chr03	902898	Baupan.gene_006704	scaffold_4	940617
Acrcra.AC_00225700	chr03	905414	Baupan.gene_006705	scaffold_4	942921
Acrcra.AC_00226000	chr03	918465	Baupan.gene_000964	scaffold_1	2018863
Acrcra.AC_00226100	chr03	929283	Baupan.gene_006429	scaffold_4	382862
Acrcra.AC_00226200	chr03	932598	Baupan.gene_006430	scaffold_4	385883
Acrcra.AC_00226300	chr03	934291	Baupan.gene_006462	scaffold_4	451180
Acrcra.AC_00226500	chr03	940033	Baupan.gene_002333	scaffold_12	398737
Acrcra.AC_00226700	chr03	945393	Baupan.gene_002179	scaffold_12	57201
Acrcra.AC_00227000	chr03	967008	Baupan.gene_002175	scaffold_12	33896
Acrcra.AC_00227100	chr03	968737	Baupan.gene_002621	scaffold_12	950459
Acrcra.AC_00227200	chr03	971348	Baupan.gene_002620	scaffold_12	947998
Acrcra.AC_00227300	chr03	973310	Baupan.gene_002619	scaffold_12	946472
Acrcra.AC_00227400	chr03	974193	Baupan.gene_002616	scaffold_12	940258
Acrcra.AC_00227600	chr03	982776	Baupan.gene_009990	scaffold_9	154417
Acrcra.AC_00227800	chr03	987039	Baupan.gene_000598	scaffold_1	1257817
Acrcra.AC_00228000	chr03	991636	Baupan.gene_000599	scaffold_1	1260250
Acrcra.AC_00228100	chr03	992529	Baupan.gene_000600	scaffold_1	1261170
Acrcra.AC_00228300	chr03	995543	Baupan.gene_000915	scaffold_1	1932385
Acrcra.AC_00228400	chr03	997701	Baupan.gene_000914	scaffold_1	1929944
Acrcra.AC_00228600	chr03	1000517	Baupan.gene_000912	scaffold_1	1926519
Acrcra.AC_00228700	chr03	1002374	Baupan.gene_000596	scaffold_1	1253687
Acrcra.AC_00228800	chr03	1009068	Baupan.gene_002622	scaffold_12	952345
Acrcra.AC_00228900	chr03	1014291	Baupan.gene_002254	scaffold_12	202554
Acrcra.AC_00229100	chr03	1023545	Baupan.gene_001085	scaffold_10	293783
Acrcra.AC_00229300	chr03	1030591	Baupan.gene_000639	scaffold_1	1333536
Acrcra.AC_00229400	chr03	1036339	Baupan.gene_000636	scaffold_1	1329733
Acrcra.AC_00229500	chr03	1039243	Baupan.gene_000634	scaffold_1	1326526
Acrcra.AC_00229600	chr03	1042102	Baupan.gene_000633	scaffold_1	1325786
Acrcra.AC_00229700	chr03	1043029	Baupan.gene_000595	scaffold_1	1250466
Acrcra.AC_00229800	chr03	1046205	Baupan.gene_001772	scaffold_11	438530
Acrcra.AC_00229900	chr03	1047921	Baupan.gene_001753	scaffold_11	388415
Acrcra.AC_00230000	chr03	1049041	Baupan.gene_001755	scaffold_11	390660
Acrcra.AC_00230200	chr03	1057084	Baupan.gene_000620	scaffold_1	1302254
Acrcra.AC_00230300	chr03	1060392	Baupan.gene_000640	scaffold_1	1338192
Acrcra.AC_00230800	chr03	1115986	Baupan.gene_000739	scaffold_1	1550812
Acrcra.AC_00231000	chr03	1122398	Baupan.gene_000750	scaffold_1	1572759
Acrcra.AC_00231100	chr03	1124601	Baupan.gene_000741	scaffold_1	1555549
Acrcra.AC_00231200	chr03	1128052	Baupan.gene_000864	scaffold_1	1820022
Acrcra.AC_00231300	chr03	1129145	Baupan.gene_000865	scaffold_1	1820736
Acrcra.AC_00231400	chr03	1131993	Baupan.gene_000501	scaffold_1	1057132
Acrcra.AC_00231500	chr03	1134372	Baupan.gene_000953	scaffold_1	2002327
Acrcra.AC_00231600	chr03	1136152	Baupan.gene_000910	scaffold_1	1924301
Acrcra.AC_00231800	chr03	1140145	Baupan.gene_000891	scaffold_1	1882722
Acrcra.AC_00231900	chr03	1141555	Baupan.gene_006895	scaffold_4	1336483
Acrcra.AC_00232000	chr03	1150765	Baupan.gene_006898	scaffold_4	1342925
Acrcra.AC_00232100	chr03	1152092	Baupan.gene_006275	scaffold_4	48427
Acrcra.AC_00232300	chr03	1155192	Baupan.gene_006567	scaffold_4	655563
Acrcra.AC_00232400	chr03	1158820	Baupan.gene_006420	scaffold_4	369869
Acrcra.AC_00232500	chr03	1160229	Baupan.gene_006663	scaffold_4	858669
Acrcra.AC_00232600	chr03	1161654	Baupan.gene_006271	scaffold_4	39445
Acrcra.AC_00232700	chr03	1162963	Baupan.gene_006272	scaffold_4	41274
Acrcra.AC_00232800	chr03	1164274	Baupan.gene_006273	scaffold_4	42784
Acrcra.AC_00232900	chr03	1168672	Baupan.gene_006346	scaffold_4	216660
Acrcra.AC_00233000	chr03	1170662	Baupan.gene_006347	scaffold_4	218535
Acrcra.AC_00233100	chr03	1172544	Baupan.gene_006348	scaffold_4	221156
Acrcra.AC_00233200	chr03	1174647	Baupan.gene_006618	scaffold_4	769857
Acrcra.AC_00233300	chr03	1178368	Baupan.gene_006619	scaffold_4	773665
Acrcra.AC_00233400	chr03	1186727	Baupan.gene_006450	scaffold_4	425219
Acrcra.AC_00233700	chr03	1195920	Baupan.gene_006439	scaffold_4	400216
Acrcra.AC_00233800	chr03	1198345	Baupan.gene_006438	scaffold_4	398426
Acrcra.AC_00233900	chr03	1203245	Baupan.gene_006497	scaffold_4	524673
Acrcra.AC_00234000	chr03	1208254	Baupan.gene_006416	scaffold_4	363673
Acrcra.AC_00234100	chr03	1210447	Baupan.gene_006443	scaffold_4	406815
Acrcra.AC_00234300	chr03	1214552	Baupan.gene_006472	scaffold_4	466885
Acrcra.AC_00234400	chr03	1216646	Baupan.gene_006471	scaffold_4	465273
Acrcra.AC_00234500	chr03	1217965	Baupan.gene_006470	scaffold_4	464524
Acrcra.AC_00234700	chr03	1221924	Baupan.gene_006469	scaffold_4	461583
Acrcra.AC_00234800	chr03	1224316	Baupan.gene_006383	scaffold_4	295120
Acrcra.AC_00235200	chr03	1231618	Baupan.gene_006454	scaffold_4	433433
Acrcra.AC_00235300	chr03	1235040	Baupan.gene_006453	scaffold_4	431197
Acrcra.AC_00235400	chr03	1237260	Baupan.gene_002132	scaffold_11	1164982
Acrcra.AC_00235500	chr03	1238959	Baupan.gene_006452	scaffold_4	429907
Acrcra.AC_00235900	chr03	1254743	Baupan.gene_002072	scaffold_11	1037980
Acrcra.AC_00236000	chr03	1259066	Baupan.gene_002059	scaffold_11	1007678
Acrcra.AC_00236100	chr03	1261575	Baupan.gene_002075	scaffold_11	1044284
Acrcra.AC_00236400	chr03	1268930	Baupan.gene_001710	scaffold_11	294257
Acrcra.AC_00236500	chr03	1269545	Baupan.gene_001709	scaffold_11	293260
Acrcra.AC_00236600	chr03	1270646	Baupan.gene_001708	scaffold_11	291532
Acrcra.AC_00236700	chr03	1272106	Baupan.gene_001714	scaffold_11	302980
Acrcra.AC_00236800	chr03	1274760	Baupan.gene_001715	scaffold_11	305462
Acrcra.AC_00236900	chr03	1276036	Baupan.gene_001661	scaffold_11	197308
Acrcra.AC_00237000	chr03	1278211	Baupan.gene_002153	scaffold_11	1205403
Acrcra.AC_00237100	chr03	1283491	Baupan.gene_001683	scaffold_11	251685
Acrcra.AC_00237300	chr03	1288722	Baupan.gene_002060	scaffold_11	1009952
Acrcra.AC_00237400	chr03	1291236	Baupan.gene_000724	scaffold_1	1520880
Acrcra.AC_00237500	chr03	1292347	Baupan.gene_001929	scaffold_11	749658
Acrcra.AC_00237600	chr03	1298114	Baupan.gene_001919	scaffold_11	725986
Acrcra.AC_00237700	chr03	1301878	Baupan.gene_001794	scaffold_11	475826
Acrcra.AC_00238000	chr03	1309238	Baupan.gene_000842	scaffold_1	1774378
Acrcra.AC_00238100	chr03	1310444	Baupan.gene_000850	scaffold_1	1793170
Acrcra.AC_00238200	chr03	1312733	Baupan.gene_000843	scaffold_1	1776916
Acrcra.AC_00238300	chr03	1314774	Baupan.gene_000845	scaffold_1	1779514
Acrcra.AC_00238400	chr03	1316182	Baupan.gene_000839	scaffold_1	1767273
Acrcra.AC_00238500	chr03	1317956	Baupan.gene_000856	scaffold_1	1807825
Acrcra.AC_00238700	chr03	1321187	Baupan.gene_000852	scaffold_1	1797228
Acrcra.AC_00238800	chr03	1324207	Baupan.gene_000853	scaffold_1	1800201
Acrcra.AC_00238900	chr03	1330835	Baupan.gene_000908	scaffold_1	1919532
Acrcra.AC_00239000	chr03	1332321	Baupan.gene_000957	scaffold_1	2010136
Acrcra.AC_00239100	chr03	1336048	Baupan.gene_000956	scaffold_1	2007914
Acrcra.AC_00239200	chr03	1340161	Baupan.gene_000906	scaffold_1	1915593
Acrcra.AC_00239300	chr03	1341293	Baupan.gene_000907	scaffold_1	1916783
Acrcra.AC_00239400	chr03	1343986	Baupan.gene_000905	scaffold_1	1913630
Acrcra.AC_00239500	chr03	1346694	Baupan.gene_000904	scaffold_1	1910357
Acrcra.AC_00239800	chr03	1356571	Baupan.gene_000791	scaffold_1	1656866
Acrcra.AC_00239900	chr03	1357175	Baupan.gene_000348	scaffold_1	753027
Acrcra.AC_00240000	chr03	1362427	Baupan.gene_000889	scaffold_1	1879642
Acrcra.AC_00240100	chr03	1364760	Baupan.gene_000685	scaffold_1	1438468
Acrcra.AC_00240200	chr03	1367317	Baupan.gene_000693	scaffold_1	1455254
Acrcra.AC_00240300	chr03	1372194	Baupan.gene_000556	scaffold_1	1175234
Acrcra.AC_00240400	chr03	1374742	Baupan.gene_000557	scaffold_1	1177340
Acrcra.AC_00240500	chr03	1377299	Baupan.gene_000558	scaffold_1	1179738
Acrcra.AC_00240800	chr03	1385908	Baupan.gene_000563	scaffold_1	1188847
Acrcra.AC_00240900	chr03	1387892	Baupan.gene_000564	scaffold_1	1190811
Acrcra.AC_00241000	chr03	1389092	Baupan.gene_000703	scaffold_1	1478178
Acrcra.AC_00241200	chr03	1397703	Baupan.gene_000689	scaffold_1	1446570
Acrcra.AC_00241300	chr03	1402322	Baupan.gene_000858	scaffold_1	1813248
Acrcra.AC_00241400	chr03	1403955	Baupan.gene_000857	scaffold_1	1811771
Acrcra.AC_00241500	chr03	1405078	Baupan.gene_000487	scaffold_1	1028606
Acrcra.AC_00241700	chr03	1409722	Baupan.gene_000671	scaffold_1	1402827
Acrcra.AC_00241800	chr03	1411549	Baupan.gene_000704	scaffold_1	1480683
Acrcra.AC_00241900	chr03	1414413	Baupan.gene_000641	scaffold_1	1342423
Acrcra.AC_00242100	chr03	1424209	Baupan.gene_000643	scaffold_1	1346118
Acrcra.AC_00242200	chr03	1427692	Baupan.gene_000642	scaffold_1	1344270
Acrcra.AC_00242300	chr03	1430085	Baupan.gene_000646	scaffold_1	1351394
Acrcra.AC_00242400	chr03	1431931	Baupan.gene_000849	scaffold_1	1791574
Acrcra.AC_00242500	chr03	1434025	Baupan.gene_000894	scaffold_1	1888177
Acrcra.AC_00242600	chr03	1436565	Baupan.gene_000895	scaffold_1	1891149
Acrcra.AC_00242700	chr03	1437665	Baupan.gene_000881	scaffold_1	1864987
Acrcra.AC_00243000	chr03	1443427	Baupan.gene_000463	scaffold_1	988544
Acrcra.AC_00243100	chr03	1445167	Baupan.gene_000464	scaffold_1	990483
Acrcra.AC_00243200	chr03	1447770	Baupan.gene_000465	scaffold_1	993461
Acrcra.AC_00243300	chr03	1449233	Baupan.gene_000653	scaffold_1	1364669
Acrcra.AC_00243700	chr03	1460321	Baupan.gene_000875	scaffold_1	1845164
Acrcra.AC_00243900	chr03	1463675	Baupan.gene_000736	scaffold_1	1544884
Acrcra.AC_00244000	chr03	1466462	Baupan.gene_000737	scaffold_1	1547629
Acrcra.AC_00244100	chr03	1467743	Baupan.gene_000744	scaffold_1	1560942
Acrcra.AC_00244200	chr03	1469516	Baupan.gene_000743	scaffold_1	1559884
Acrcra.AC_00244300	chr03	1470878	Baupan.gene_000727	scaffold_1	1525913
Acrcra.AC_00244400	chr03	1472377	Baupan.gene_000726	scaffold_1	1523923
Acrcra.AC_00244700	chr03	1481586	Baupan.gene_000729	scaffold_1	1532127
Acrcra.AC_00244800	chr03	1485294	Baupan.gene_000723	scaffold_1	1518984
Acrcra.AC_00244900	chr03	1487464	Baupan.gene_000721	scaffold_1	1515298
Acrcra.AC_00245000	chr03	1492212	Baupan.gene_000720	scaffold_1	1511112
Acrcra.AC_00245100	chr03	1496177	Baupan.gene_000718	scaffold_1	1506979
Acrcra.AC_00245300	chr03	1502394	Baupan.gene_000609	scaffold_1	1279820
Acrcra.AC_00245400	chr03	1505144	Baupan.gene_000608	scaffold_1	1277829
Acrcra.AC_00245500	chr03	1506779	Baupan.gene_000607	scaffold_1	1276740
Acrcra.AC_00245700	chr03	1510219	Baupan.gene_000879	scaffold_1	1860786
Acrcra.AC_00245800	chr03	1511497	Baupan.gene_000878	scaffold_1	1855423
Acrcra.AC_00245900	chr03	1517050	Baupan.gene_000877	scaffold_1	1852754
Acrcra.AC_00246000	chr03	1520020	Baupan.gene_000626	scaffold_1	1316025
Acrcra.AC_00246100	chr03	1521260	Baupan.gene_000622	scaffold_1	1308348
Acrcra.AC_00246300	chr03	1523764	Baupan.gene_000627	scaffold_1	1318701
Acrcra.AC_00246400	chr03	1526744	Baupan.gene_000630	scaffold_1	1323089
Acrcra.AC_00246500	chr03	1527980	Baupan.gene_000629	scaffold_1	1321957
Acrcra.AC_00246800	chr03	1533390	Baupan.gene_000711	scaffold_1	1491587
Acrcra.AC_00246900	chr03	1535320	Baupan.gene_000712	scaffold_1	1493427
Acrcra.AC_00247000	chr03	1538589	Baupan.gene_001781	scaffold_11	457218
Acrcra.AC_00247100	chr03	1541707	Baupan.gene_001780	scaffold_11	456431
Acrcra.AC_00247200	chr03	1542704	Baupan.gene_001779	scaffold_11	455373
Acrcra.AC_00247300	chr03	1543464	Baupan.gene_001795	scaffold_11	480973
Acrcra.AC_00247400	chr03	1546168	Baupan.gene_000357	scaffold_1	767236
Acrcra.AC_00247500	chr03	1547984	Baupan.gene_000358	scaffold_1	767872
Acrcra.AC_00247600	chr03	1549756	Baupan.gene_000353	scaffold_1	763079
Acrcra.AC_00247800	chr03	1554541	Baupan.gene_000352	scaffold_1	760167
Acrcra.AC_00247900	chr03	1557619	Baupan.gene_000837	scaffold_1	1762166
Acrcra.AC_00248000	chr03	1560309	Baupan.gene_000836	scaffold_1	1758846
Acrcra.AC_00248100	chr03	1563480	Baupan.gene_000486	scaffold_1	1027055
Acrcra.AC_00248500	chr03	1573638	Baupan.gene_000754	scaffold_1	1580676
Acrcra.AC_00248600	chr03	1575929	Baupan.gene_000752	scaffold_1	1575913
Acrcra.AC_00248700	chr03	1578570	Baupan.gene_000942	scaffold_1	1979346
Acrcra.AC_00248800	chr03	1580211	Baupan.gene_000746	scaffold_1	1565968
Acrcra.AC_00248900	chr03	1581123	Baupan.gene_000745	scaffold_1	1562666
Acrcra.AC_00249200	chr03	1590538	Baupan.gene_000395	scaffold_1	849223
Acrcra.AC_00249500	chr03	1598361	Baupan.gene_000922	scaffold_1	1944241
Acrcra.AC_00249700	chr03	1604292	Baupan.gene_000624	scaffold_1	1310626
Acrcra.AC_00249800	chr03	1606204	Baupan.gene_000654	scaffold_1	1366793
Acrcra.AC_00249900	chr03	1609313	Baupan.gene_000613	scaffold_1	1292233
Acrcra.AC_00250000	chr03	1611350	Baupan.gene_000614	scaffold_1	1294306
Acrcra.AC_00250100	chr03	1612296	Baupan.gene_000615	scaffold_1	1295135
Acrcra.AC_00250200	chr03	1613920	Baupan.gene_000440	scaffold_1	939478
Acrcra.AC_00250400	chr03	1621180	Baupan.gene_000611	scaffold_1	1287324
Acrcra.AC_00250500	chr03	1625202	Baupan.gene_000610	scaffold_1	1283395
Acrcra.AC_00250600	chr03	1629570	Baupan.gene_000459	scaffold_1	977956
Acrcra.AC_00250700	chr03	1631132	Baupan.gene_000572	scaffold_1	1207816
Acrcra.AC_00250800	chr03	1633318	Baupan.gene_000571	scaffold_1	1205472
Acrcra.AC_00250900	chr03	1638739	Baupan.gene_000570	scaffold_1	1200129
Acrcra.AC_00251000	chr03	1642846	Baupan.gene_000569	scaffold_1	1197530
Acrcra.AC_00251100	chr03	1644898	Baupan.gene_000568	scaffold_1	1195807
Acrcra.AC_00251200	chr03	1648118	Baupan.gene_006424	scaffold_4	375665
Acrcra.AC_00251300	chr03	1651469	Baupan.gene_006698	scaffold_4	926571
Acrcra.AC_00251400	chr03	1653972	Baupan.gene_006721	scaffold_4	980099
Acrcra.AC_00251700	chr03	1660126	Baupan.gene_006596	scaffold_4	721175
Acrcra.AC_00251800	chr03	1663944	Baupan.gene_006595	scaffold_4	719352
Acrcra.AC_00252000	chr03	1666736	Baupan.gene_006592	scaffold_4	712608
Acrcra.AC_00252100	chr03	1672037	Baupan.gene_006585	scaffold_4	698829
Acrcra.AC_00252200	chr03	1674874	Baupan.gene_006594	scaffold_4	716924
Acrcra.AC_00252300	chr03	1677231	Baupan.gene_006593	scaffold_4	715722
Acrcra.AC_00252400	chr03	1678917	Baupan.gene_002583	scaffold_12	873231
Acrcra.AC_00252500	chr03	1680910	Baupan.gene_002557	scaffold_12	819931
Acrcra.AC_00252600	chr03	1684169	Baupan.gene_002435	scaffold_12	586150
Acrcra.AC_00252800	chr03	1687444	Baupan.gene_000479	scaffold_1	1018478
Acrcra.AC_00252900	chr03	1690122	Baupan.gene_000827	scaffold_1	1738047
Acrcra.AC_00253000	chr03	1693136	Baupan.gene_000838	scaffold_1	1765068
Acrcra.AC_00253100	chr03	1694789	Baupan.gene_000832	scaffold_1	1748954
Acrcra.AC_00253200	chr03	1696866	Baupan.gene_000482	scaffold_1	1022037
Acrcra.AC_00253300	chr03	1698361	Baupan.gene_000834	scaffold_1	1752735
Acrcra.AC_00253400	chr03	1703408	Baupan.gene_000835	scaffold_1	1756938
Acrcra.AC_00253600	chr03	1709808	Baupan.gene_000466	scaffold_1	995794
Acrcra.AC_00253700	chr03	1712157	Baupan.gene_000467	scaffold_1	997640
Acrcra.AC_00253800	chr03	1713609	Baupan.gene_000468	scaffold_1	999579
Acrcra.AC_00253900	chr03	1717659	Baupan.gene_000349	scaffold_1	754351
Acrcra.AC_00254000	chr03	1719706	Baupan.gene_000469	scaffold_1	1002693
Acrcra.AC_00254600	chr03	1733717	Baupan.gene_000580	scaffold_1	1224287
Acrcra.AC_00254700	chr03	1738847	Baupan.gene_000579	scaffold_1	1220026
Acrcra.AC_00254800	chr03	1742419	Baupan.gene_000577	scaffold_1	1216860
Acrcra.AC_00254900	chr03	1744341	Baupan.gene_000576	scaffold_1	1215828
Acrcra.AC_00255000	chr03	1745668	Baupan.gene_000825	scaffold_1	1733500
Acrcra.AC_00255300	chr03	1752154	Baupan.gene_000583	scaffold_1	1229792
Acrcra.AC_00255500	chr03	1754860	Baupan.gene_000375	scaffold_1	801068
Acrcra.AC_00255600	chr03	1756365	Baupan.gene_000374	scaffold_1	798764
Acrcra.AC_00255700	chr03	1759432	Baupan.gene_000370	scaffold_1	790641
Acrcra.AC_00255800	chr03	1763951	Baupan.gene_000830	scaffold_1	1744082
Acrcra.AC_00255900	chr03	1765989	Baupan.gene_000582	scaffold_1	1228383
Acrcra.AC_00256000	chr03	1767793	Baupan.gene_000372	scaffold_1	796604
Acrcra.AC_00256200	chr03	1770993	Baupan.gene_000504	scaffold_1	1065216
Acrcra.AC_00256300	chr03	1778784	Baupan.gene_000506	scaffold_1	1070081
Acrcra.AC_00256400	chr03	1781289	Baupan.gene_000507	scaffold_1	1072953
Acrcra.AC_00256500	chr03	1782396	Baupan.gene_000831	scaffold_1	1745323
Acrcra.AC_00256600	chr03	1786032	Baupan.gene_000471	scaffold_1	1006090
Acrcra.AC_00256700	chr03	1787063	Baupan.gene_000472	scaffold_1	1007114
Acrcra.AC_00256800	chr03	1791869	Baupan.gene_000475	scaffold_1	1011389
Acrcra.AC_00256900	chr03	1793947	Baupan.gene_000477	scaffold_1	1012881
Acrcra.AC_00257000	chr03	1795161	Baupan.gene_000470	scaffold_1	1004795
Acrcra.AC_00257100	chr03	1800251	Baupan.gene_000503	scaffold_1	1064150
Acrcra.AC_00257300	chr03	1804848	Baupan.gene_000366	scaffold_1	781326
Acrcra.AC_00257400	chr03	1808410	Baupan.gene_000365	scaffold_1	779944
Acrcra.AC_00257500	chr03	1812296	Baupan.gene_000363	scaffold_1	776176
Acrcra.AC_00257600	chr03	1813384	Baupan.gene_000478	scaffold_1	1014368
Acrcra.AC_00258100	chr03	1822896	Baupan.gene_002379	scaffold_12	487749
Acrcra.AC_00258200	chr03	1824203	Baupan.gene_002380	scaffold_12	489141
Acrcra.AC_00258300	chr03	1825130	Baupan.gene_002381	scaffold_12	489976
Acrcra.AC_00258400	chr03	1826531	Baupan.gene_002375	scaffold_12	481761
Acrcra.AC_00258500	chr03	1828240	Baupan.gene_002436	scaffold_12	588060
Acrcra.AC_00258600	chr03	1829222	Baupan.gene_002437	scaffold_12	589921
Acrcra.AC_00258800	chr03	1835583	Baupan.gene_002275	scaffold_12	249738
Acrcra.AC_00259000	chr03	1843548	Baupan.gene_002274	scaffold_12	244891
Acrcra.AC_00259100	chr03	1846502	Baupan.gene_002273	scaffold_12	242575
Acrcra.AC_00259200	chr03	1848535	Baupan.gene_002272	scaffold_12	241063
Acrcra.AC_00259300	chr03	1850072	Baupan.gene_002271	scaffold_12	238465
Acrcra.AC_00259700	chr03	1860612	Baupan.gene_006631	scaffold_4	791770
Acrcra.AC_00259800	chr03	1861947	Baupan.gene_006315	scaffold_4	141327
Acrcra.AC_00259900	chr03	1866445	Baupan.gene_006566	scaffold_4	651980
Acrcra.AC_00260200	chr03	1873623	Baupan.gene_006793	scaffold_4	1136347
Acrcra.AC_00260300	chr03	1875693	Baupan.gene_006790	scaffold_4	1128834
Acrcra.AC_00260400	chr03	1882209	Baupan.gene_006791	scaffold_4	1134165
Acrcra.AC_00260500	chr03	1883957	Baupan.gene_000342	scaffold_1	742347
Acrcra.AC_00260600	chr03	1885201	Baupan.gene_006702	scaffold_4	936117
Acrcra.AC_00260700	chr03	1888010	Baupan.gene_006431	scaffold_4	387639
Acrcra.AC_00260800	chr03	1889770	Baupan.gene_006448	scaffold_4	418178
Acrcra.AC_00260900	chr03	1893239	Baupan.gene_006700	scaffold_4	930967
Acrcra.AC_00261000	chr03	1896393	Baupan.gene_006976	scaffold_4	1506287
Acrcra.AC_00261100	chr03	1899072	Baupan.gene_006703	scaffold_4	938337
Acrcra.AC_00261200	chr03	1901610	Baupan.gene_000031	scaffold_1	71057
Acrcra.AC_00261400	chr03	1906463	Baupan.gene_003278	scaffold_14	45527
Acrcra.AC_00261600	chr03	1909871	Baupan.gene_006708	scaffold_4	954031
Acrcra.AC_00261700	chr03	1911527	Baupan.gene_006709	scaffold_4	955429
Acrcra.AC_00261800	chr03	1913018	Baupan.gene_006710	scaffold_4	956924
Acrcra.AC_00261900	chr03	1919170	Baupan.gene_006780	scaffold_4	1106130
Acrcra.AC_00262000	chr03	1924941	Baupan.gene_006456	scaffold_4	440701
Acrcra.AC_00262100	chr03	1927406	Baupan.gene_006457	scaffold_4	441772
Acrcra.AC_00262200	chr03	1929737	Baupan.gene_000659	scaffold_1	1379145
Acrcra.AC_00262300	chr03	1931147	Baupan.gene_000585	scaffold_1	1232652
Acrcra.AC_00262700	chr03	1941611	Baupan.gene_000493	scaffold_1	1043368
Acrcra.AC_00262800	chr03	1943056	Baupan.gene_000033	scaffold_1	74189
Acrcra.AC_00262900	chr03	1945744	Baupan.gene_000034	scaffold_1	77696
Acrcra.AC_00263000	chr03	1949966	Baupan.gene_000497	scaffold_1	1048753
Acrcra.AC_00263200	chr03	1956500	Baupan.gene_000383	scaffold_1	820284
Acrcra.AC_00263300	chr03	1960476	Baupan.gene_000381	scaffold_1	816145
Acrcra.AC_00263400	chr03	1961648	Baupan.gene_000379	scaffold_1	807574
Acrcra.AC_00263600	chr03	1973027	Baupan.gene_000377	scaffold_1	803764
Acrcra.AC_00263700	chr03	1975569	Baupan.gene_000661	scaffold_1	1382903
Acrcra.AC_00263900	chr03	1983754	Baupan.gene_006565	scaffold_4	649625
Acrcra.AC_00264000	chr03	1985890	Baupan.gene_006318	scaffold_4	151286
Acrcra.AC_00264200	chr03	1990083	Baupan.gene_006775	scaffold_4	1097829
Acrcra.AC_00264500	chr03	1994302	Baupan.gene_001615	scaffold_11	104841
Acrcra.AC_00264600	chr03	1995465	Baupan.gene_001579	scaffold_11	44216
Acrcra.AC_00265000	chr03	2003734	Baupan.gene_001945	scaffold_11	784492
Acrcra.AC_00265200	chr03	2009653	Baupan.gene_001947	scaffold_11	787270
Acrcra.AC_00265400	chr03	2014411	Baupan.gene_001941	scaffold_11	776293
Acrcra.AC_00265500	chr03	2017318	Baupan.gene_006958	scaffold_4	1464743
Acrcra.AC_00265600	chr03	2019593	Baupan.gene_006959	scaffold_4	1467233
Acrcra.AC_00265800	chr03	2024324	Baupan.gene_006327	scaffold_4	169088
Acrcra.AC_00266200	chr03	2031726	Baupan.gene_002429	scaffold_12	576680
Acrcra.AC_00266300	chr03	2032295	Baupan.gene_002411	scaffold_12	540322
Acrcra.AC_00266500	chr03	2038397	Baupan.gene_006964	scaffold_4	1475656
Acrcra.AC_00266600	chr03	2039902	Baupan.gene_006963	scaffold_4	1474653
Acrcra.AC_00266700	chr03	2040980	Baupan.gene_006957	scaffold_4	1463810
Acrcra.AC_00266800	chr03	2041930	Baupan.gene_006950	scaffold_4	1444661
Acrcra.AC_00266900	chr03	2045017	Baupan.gene_006418	scaffold_4	367286
Acrcra.AC_00267000	chr03	2048081	Baupan.gene_006414	scaffold_4	359927
Acrcra.AC_00267100	chr03	2054167	Baupan.gene_006413	scaffold_4	354700
Acrcra.AC_00267400	chr03	2063968	Baupan.gene_006973	scaffold_4	1497054
Acrcra.AC_00267500	chr03	2069135	Baupan.gene_006974	scaffold_4	1501617
Acrcra.AC_00267700	chr03	2076218	Baupan.gene_006972	scaffold_4	1493501
Acrcra.AC_00267800	chr03	2076904	Baupan.gene_006971	scaffold_4	1491031
Acrcra.AC_00267900	chr03	2079974	Baupan.gene_000807	scaffold_1	1685926
Acrcra.AC_00268000	chr03	2086729	Baupan.gene_006960	scaffold_4	1468833
Acrcra.AC_00268100	chr03	2089839	Baupan.gene_006966	scaffold_4	1479406
Acrcra.AC_00268200	chr03	2092031	Baupan.gene_006967	scaffold_4	1481308
Acrcra.AC_00268300	chr03	2093179	Baupan.gene_006982	scaffold_4	1523904
Acrcra.AC_00268400	chr03	2094378	Baupan.gene_006777	scaffold_4	1101821
Acrcra.AC_00268500	chr03	2096023	Baupan.gene_006979	scaffold_4	1516127
Acrcra.AC_00268700	chr03	2104614	Baupan.gene_006951	scaffold_4	1447541
Acrcra.AC_00268800	chr03	2105420	Baupan.gene_006956	scaffold_4	1454643
Acrcra.AC_00268900	chr03	2115020	Baupan.gene_006955	scaffold_4	1452743
Acrcra.AC_00269100	chr03	2118527	Baupan.gene_001942	scaffold_11	778883
Acrcra.AC_00269200	chr03	2120527	Baupan.gene_002066	scaffold_11	1023555
Acrcra.AC_00269300	chr03	2122429	Baupan.gene_002128	scaffold_11	1155884
Acrcra.AC_00269600	chr03	2128686	Baupan.gene_001968	scaffold_11	834738
Acrcra.AC_00269700	chr03	2130227	Baupan.gene_001645	scaffold_11	166854
Acrcra.AC_00269800	chr03	2131254	Baupan.gene_001644	scaffold_11	165895
Acrcra.AC_00269900	chr03	2132468	Baupan.gene_001643	scaffold_11	163071
Acrcra.AC_00270000	chr03	2135139	Baupan.gene_001940	scaffold_11	774346
Acrcra.AC_00270100	chr03	2137472	Baupan.gene_001775	scaffold_11	444437
Acrcra.AC_00270400	chr03	2145623	Baupan.gene_001639	scaffold_11	158619
Acrcra.AC_00270600	chr03	2150617	Baupan.gene_001790	scaffold_11	471151
Acrcra.AC_00270800	chr03	2154109	Baupan.gene_001999	scaffold_11	899024
Acrcra.AC_00270900	chr03	2156649	Baupan.gene_002113	scaffold_11	1119169
Acrcra.AC_00271100	chr03	2160398	Baupan.gene_001995	scaffold_11	894711
Acrcra.AC_00271300	chr03	2165265	Baupan.gene_001578	scaffold_11	41565
Acrcra.AC_00271400	chr03	2167711	Baupan.gene_001959	scaffold_11	810841
Acrcra.AC_00271600	chr03	2172022	Baupan.gene_001971	scaffold_11	841556
Acrcra.AC_00271700	chr03	2175997	Baupan.gene_001974	scaffold_11	850111
Acrcra.AC_00271800	chr03	2179156	Baupan.gene_001973	scaffold_11	847363
Acrcra.AC_00271900	chr03	2181150	Baupan.gene_001972	scaffold_11	844920
Acrcra.AC_00272000	chr03	2183444	Baupan.gene_001975	scaffold_11	852738
Acrcra.AC_00272100	chr03	2186606	Baupan.gene_001962	scaffold_11	818262
Acrcra.AC_00272300	chr03	2189585	Baupan.gene_001961	scaffold_11	815940
Acrcra.AC_00272400	chr03	2191383	Baupan.gene_001960	scaffold_11	813206
Acrcra.AC_00272500	chr03	2196319	Baupan.gene_000909	scaffold_1	1922271
Acrcra.AC_00272600	chr03	2205188	Baupan.gene_000883	scaffold_1	1868059
Acrcra.AC_00272700	chr03	2206310	Baupan.gene_000884	scaffold_1	1869228
Acrcra.AC_00272800	chr03	2209299	Baupan.gene_000498	scaffold_1	1051131
Acrcra.AC_00272900	chr03	2210439	Baupan.gene_000499	scaffold_1	1052273
Acrcra.AC_00273000	chr03	2213962	Baupan.gene_002314	scaffold_12	349995
Acrcra.AC_00273300	chr03	2223039	Baupan.gene_002312	scaffold_12	344830
Acrcra.AC_00273400	chr03	2227548	Baupan.gene_002311	scaffold_12	342639
Acrcra.AC_00273500	chr03	2232295	Baupan.gene_002278	scaffold_12	262059
Acrcra.AC_00273600	chr03	2235615	Baupan.gene_002279	scaffold_12	264658
Acrcra.AC_00273700	chr03	2238552	Baupan.gene_002280	scaffold_12	267490
Acrcra.AC_00273900	chr03	2244497	Baupan.gene_002222	scaffold_12	141774
Acrcra.AC_00277000	chr04	125343	Baupan.gene_000007	scaffold_1	16636
Acrcra.AC_00277100	chr04	128641	Baupan.gene_000114	scaffold_1	264626
Acrcra.AC_00277200	chr04	130982	Baupan.gene_000112	scaffold_1	261299
Acrcra.AC_00277300	chr04	132988	Baupan.gene_000111	scaffold_1	259527
Acrcra.AC_00277400	chr04	134431	Baupan.gene_000113	scaffold_1	263219
Acrcra.AC_00277500	chr04	136162	Baupan.gene_000109	scaffold_1	252901
Acrcra.AC_00277700	chr04	145180	Baupan.gene_000175	scaffold_1	391178
Acrcra.AC_00277900	chr04	151191	Baupan.gene_000796	scaffold_1	1664994
Acrcra.AC_00278000	chr04	155346	Baupan.gene_000797	scaffold_1	1668765
Acrcra.AC_00278300	chr04	164266	Baupan.gene_000179	scaffold_1	400511
Acrcra.AC_00278500	chr04	167872	Baupan.gene_000323	scaffold_1	690008
Acrcra.AC_00278600	chr04	169676	Baupan.gene_000533	scaffold_1	1123568
Acrcra.AC_00278900	chr04	177178	Baupan.gene_000178	scaffold_1	396994
Acrcra.AC_00279000	chr04	180681	Baupan.gene_000536	scaffold_1	1129393
Acrcra.AC_00279100	chr04	186409	Baupan.gene_000050	scaffold_1	119019
Acrcra.AC_00279200	chr04	189250	Baupan.gene_000008	scaffold_1	19251
Acrcra.AC_00279400	chr04	196483	Baupan.gene_000201	scaffold_1	443938
Acrcra.AC_00279500	chr04	202567	Baupan.gene_000203	scaffold_1	447702
Acrcra.AC_00279700	chr04	209795	Baupan.gene_000070	scaffold_1	161596
Acrcra.AC_00279800	chr04	213880	Baupan.gene_000300	scaffold_1	651735
Acrcra.AC_00279900	chr04	215635	Baupan.gene_000299	scaffold_1	649913
Acrcra.AC_00280400	chr04	230206	Baupan.gene_000043	scaffold_1	106917
Acrcra.AC_00280500	chr04	232048	Baupan.gene_000052	scaffold_1	121090
Acrcra.AC_00280600	chr04	234117	Baupan.gene_000053	scaffold_1	123189
Acrcra.AC_00280700	chr04	235730	Baupan.gene_000822	scaffold_1	1724517
Acrcra.AC_00280900	chr04	238845	Baupan.gene_000819	scaffold_1	1716585
Acrcra.AC_00281300	chr04	250019	Baupan.gene_000046	scaffold_1	112410
Acrcra.AC_00281400	chr04	252109	Baupan.gene_000327	scaffold_1	706225
Acrcra.AC_00281500	chr04	254657	Baupan.gene_000441	scaffold_1	940286
Acrcra.AC_00281600	chr04	255897	Baupan.gene_000435	scaffold_1	926514
Acrcra.AC_00281700	chr04	258462	Baupan.gene_000438	scaffold_1	935848
Acrcra.AC_00281800	chr04	260011	Baupan.gene_000823	scaffold_1	1728283
Acrcra.AC_00281900	chr04	262177	Baupan.gene_000824	scaffold_1	1730332
Acrcra.AC_00282000	chr04	265776	Baupan.gene_000437	scaffold_1	931051
Acrcra.AC_00282400	chr04	285191	Baupan.gene_000005	scaffold_1	13388
Acrcra.AC_00282500	chr04	286484	Baupan.gene_000325	scaffold_1	695258
Acrcra.AC_00282600	chr04	292045	Baupan.gene_000269	scaffold_1	580400
Acrcra.AC_00282800	chr04	304210	Baupan.gene_000436	scaffold_1	928395
Acrcra.AC_00282900	chr04	307077	Baupan.gene_000266	scaffold_1	574929
Acrcra.AC_00283000	chr04	310354	Baupan.gene_000798	scaffold_1	1671069
Acrcra.AC_00283100	chr04	313818	Baupan.gene_000301	scaffold_1	653687
Acrcra.AC_00283200	chr04	315119	Baupan.gene_000128	scaffold_1	292429
Acrcra.AC_00283300	chr04	316330	Baupan.gene_000127	scaffold_1	291178
Acrcra.AC_00283800	chr04	326745	Baupan.gene_000532	scaffold_1	1121787
Acrcra.AC_00283900	chr04	328152	Baupan.gene_000393	scaffold_1	842098
Acrcra.AC_00284000	chr04	336550	Baupan.gene_000394	scaffold_1	845833
Acrcra.AC_00284700	chr04	350935	Baupan.gene_000303	scaffold_1	656644
Acrcra.AC_00284900	chr04	355594	Baupan.gene_000147	scaffold_1	335925
Acrcra.AC_00285000	chr04	359125	Baupan.gene_000146	scaffold_1	334391
Acrcra.AC_00285200	chr04	361688	Baupan.gene_000451	scaffold_1	960032
Acrcra.AC_00285300	chr04	365699	Baupan.gene_002145	scaffold_11	1192165
Acrcra.AC_00285400	chr04	366906	Baupan.gene_002144	scaffold_11	1190861
Acrcra.AC_00285600	chr04	371829	Baupan.gene_001867	scaffold_11	623939
Acrcra.AC_00286000	chr04	383730	Baupan.gene_001596	scaffold_11	75308
Acrcra.AC_00286100	chr04	385312	Baupan.gene_001609	scaffold_11	95857
Acrcra.AC_00286200	chr04	386624	Baupan.gene_001610	scaffold_11	97201
Acrcra.AC_00286400	chr04	392019	Baupan.gene_001878	scaffold_11	646031
Acrcra.AC_00286500	chr04	398407	Baupan.gene_001674	scaffold_11	232071
Acrcra.AC_00286600	chr04	401078	Baupan.gene_001675	scaffold_11	234382
Acrcra.AC_00286800	chr04	407395	Baupan.gene_001823	scaffold_11	534930
Acrcra.AC_00286900	chr04	409118	Baupan.gene_001822	scaffold_11	532890
Acrcra.AC_00287100	chr04	415015	Baupan.gene_001818	scaffold_11	522336
Acrcra.AC_00287200	chr04	418200	Baupan.gene_001820	scaffold_11	525630
Acrcra.AC_00287300	chr04	423433	Baupan.gene_001821	scaffold_11	530985
Acrcra.AC_00287600	chr04	436769	Baupan.gene_002051	scaffold_11	996174
Acrcra.AC_00287700	chr04	438805	Baupan.gene_002052	scaffold_11	998150
Acrcra.AC_00287800	chr04	439452	Baupan.gene_002053	scaffold_11	998590
Acrcra.AC_00287900	chr04	443473	Baupan.gene_001862	scaffold_11	614749
Acrcra.AC_00288000	chr04	446361	Baupan.gene_001816	scaffold_11	516735
Acrcra.AC_00288200	chr04	453110	Baupan.gene_000446	scaffold_1	950960
Acrcra.AC_00288300	chr04	457563	Baupan.gene_000539	scaffold_1	1138195
Acrcra.AC_00288600	chr04	465996	Baupan.gene_000328	scaffold_1	708823
Acrcra.AC_00288700	chr04	467465	Baupan.gene_008813	scaffold_7	293325
Acrcra.AC_00288800	chr04	469430	Baupan.gene_002096	scaffold_11	1085268
Acrcra.AC_00288900	chr04	472732	Baupan.gene_006738	scaffold_4	1023505
Acrcra.AC_00289000	chr04	476423	Baupan.gene_006739	scaffold_4	1025261
Acrcra.AC_00289100	chr04	479782	Baupan.gene_009110	scaffold_7	908053
Acrcra.AC_00289200	chr04	480495	Baupan.gene_009109	scaffold_7	905347
Acrcra.AC_00289300	chr04	482916	Baupan.gene_009094	scaffold_7	869620
Acrcra.AC_00289400	chr04	485149	Baupan.gene_009159	scaffold_7	1002634
Acrcra.AC_00289500	chr04	487235	Baupan.gene_009161	scaffold_7	1004431
Acrcra.AC_00289600	chr04	488358	Baupan.gene_009096	scaffold_7	871708
Acrcra.AC_00289700	chr04	492708	Baupan.gene_009229	scaffold_7	1142445
Acrcra.AC_00289800	chr04	494575	Baupan.gene_009123	scaffold_7	932006
Acrcra.AC_00289900	chr04	496182	Baupan.gene_008984	scaffold_7	630490
Acrcra.AC_00290100	chr04	504867	Baupan.gene_002092	scaffold_11	1074191
Acrcra.AC_00290300	chr04	508232	Baupan.gene_002094	scaffold_11	1080622
Acrcra.AC_00290400	chr04	511161	Baupan.gene_009007	scaffold_7	680710
Acrcra.AC_00290600	chr04	516244	Baupan.gene_009098	scaffold_7	877789
Acrcra.AC_00290700	chr04	518562	Baupan.gene_008832	scaffold_7	334419
Acrcra.AC_00290800	chr04	519960	Baupan.gene_008831	scaffold_7	332407
Acrcra.AC_00291000	chr04	523821	Baupan.gene_008828	scaffold_7	327329
Acrcra.AC_00291100	chr04	528911	Baupan.gene_009048	scaffold_7	781214
Acrcra.AC_00291400	chr04	539335	Baupan.gene_008723	scaffold_7	76171
Acrcra.AC_00291500	chr04	544696	Baupan.gene_008733	scaffold_7	114049
Acrcra.AC_00291700	chr04	552217	Baupan.gene_008735	scaffold_7	118731
Acrcra.AC_00291800	chr04	553362	Baupan.gene_008732	scaffold_7	112569
Acrcra.AC_00291900	chr04	555270	Baupan.gene_008761	scaffold_7	171595
Acrcra.AC_00292000	chr04	557305	Baupan.gene_008760	scaffold_7	169666
Acrcra.AC_00292100	chr04	559611	Baupan.gene_008759	scaffold_7	166060
Acrcra.AC_00292200	chr04	563147	Baupan.gene_009073	scaffold_7	827688
Acrcra.AC_00292300	chr04	566743	Baupan.gene_008767	scaffold_7	187717
Acrcra.AC_00292400	chr04	568474	Baupan.gene_008737	scaffold_7	124817
Acrcra.AC_00292500	chr04	570932	Baupan.gene_008736	scaffold_7	120241
Acrcra.AC_00292800	chr04	578698	Baupan.gene_008805	scaffold_7	276669
Acrcra.AC_00292900	chr04	581426	Baupan.gene_008806	scaffold_7	279857
Acrcra.AC_00293000	chr04	584092	Baupan.gene_001891	scaffold_11	670435
Acrcra.AC_00293200	chr04	587861	Baupan.gene_001625	scaffold_11	128191
Acrcra.AC_00293300	chr04	592338	Baupan.gene_001623	scaffold_11	123712
Acrcra.AC_00293400	chr04	594155	Baupan.gene_002024	scaffold_11	941999
Acrcra.AC_00293500	chr04	595932	Baupan.gene_002018	scaffold_11	930879
Acrcra.AC_00293700	chr04	599642	Baupan.gene_002030	scaffold_11	951513
Acrcra.AC_00293800	chr04	606187	Baupan.gene_001597	scaffold_11	76899
Acrcra.AC_00293900	chr04	609353	Baupan.gene_001599	scaffold_11	79829
Acrcra.AC_00294000	chr04	611573	Baupan.gene_001603	scaffold_11	85147
Acrcra.AC_00294100	chr04	613780	Baupan.gene_001604	scaffold_11	87316
Acrcra.AC_00294200	chr04	615354	Baupan.gene_001605	scaffold_11	88897
Acrcra.AC_00294500	chr04	622251	Baupan.gene_001892	scaffold_11	671711
Acrcra.AC_00294600	chr04	623684	Baupan.gene_001893	scaffold_11	673202
Acrcra.AC_00294700	chr04	631558	Baupan.gene_001894	scaffold_11	676523
Acrcra.AC_00294900	chr04	637406	Baupan.gene_001593	scaffold_11	70677
Acrcra.AC_00295000	chr04	639025	Baupan.gene_001592	scaffold_11	69597
Acrcra.AC_00295200	chr04	642770	Baupan.gene_006820	scaffold_4	1183225
Acrcra.AC_00295300	chr04	649947	Baupan.gene_006821	scaffold_4	1191125
Acrcra.AC_00295400	chr04	653395	Baupan.gene_006813	scaffold_4	1172829
Acrcra.AC_00295600	chr04	666697	Baupan.gene_006499	scaffold_4	530447
Acrcra.AC_00295700	chr04	668766	Baupan.gene_006500	scaffold_4	532132
Acrcra.AC_00295800	chr04	671138	Baupan.gene_009257	scaffold_7	1208376
Acrcra.AC_00295900	chr04	673273	Baupan.gene_009056	scaffold_7	794958
Acrcra.AC_00296000	chr04	674382	Baupan.gene_009100	scaffold_7	883734
Acrcra.AC_00296100	chr04	676875	Baupan.gene_008691	scaffold_7	7355
Acrcra.AC_00296200	chr04	678922	Baupan.gene_008692	scaffold_7	9232
Acrcra.AC_00296400	chr04	681670	Baupan.gene_008693	scaffold_7	11017
Acrcra.AC_00296500	chr04	684125	Baupan.gene_009107	scaffold_7	898621
Acrcra.AC_00296600	chr04	688767	Baupan.gene_009106	scaffold_7	896947
Acrcra.AC_00297100	chr04	702404	Baupan.gene_008953	scaffold_7	571898
Acrcra.AC_00297200	chr04	704611	Baupan.gene_009180	scaffold_7	1040412
Acrcra.AC_00297300	chr04	706814	Baupan.gene_008827	scaffold_7	324478
Acrcra.AC_00297600	chr04	722813	Baupan.gene_009210	scaffold_7	1104823
Acrcra.AC_00297800	chr04	727635	Baupan.gene_008860	scaffold_7	379535
Acrcra.AC_00298100	chr04	731804	Baupan.gene_009252	scaffold_7	1189968
Acrcra.AC_00298200	chr04	732717	Baupan.gene_009253	scaffold_7	1191195
Acrcra.AC_00298300	chr04	733847	Baupan.gene_009254	scaffold_7	1191828
Acrcra.AC_00298400	chr04	742482	Baupan.gene_009255	scaffold_7	1204170
Acrcra.AC_00298500	chr04	747042	Baupan.gene_009270	scaffold_7	1242915
Acrcra.AC_00298700	chr04	757230	Baupan.gene_009268	scaffold_7	1239523
Acrcra.AC_00298800	chr04	758926	Baupan.gene_009267	scaffold_7	1237003
Acrcra.AC_00299000	chr04	770441	Baupan.gene_009230	scaffold_7	1144384
Acrcra.AC_00299100	chr04	775376	Baupan.gene_009121	scaffold_7	926965
Acrcra.AC_00299200	chr04	777032	Baupan.gene_009122	scaffold_7	928593
Acrcra.AC_00299300	chr04	780611	Baupan.gene_008983	scaffold_7	628553
Acrcra.AC_00299500	chr04	786381	Baupan.gene_008885	scaffold_7	433660
Acrcra.AC_00299600	chr04	788651	Baupan.gene_009004	scaffold_7	673030
Acrcra.AC_00299700	chr04	790774	Baupan.gene_009003	scaffold_7	672163
Acrcra.AC_00299800	chr04	796035	Baupan.gene_009129	scaffold_7	941685
Acrcra.AC_00299900	chr04	798855	Baupan.gene_009130	scaffold_7	944577
Acrcra.AC_00300100	chr04	800828	Baupan.gene_009133	scaffold_7	948988
Acrcra.AC_00300200	chr04	802700	Baupan.gene_008910	scaffold_7	475158
Acrcra.AC_00300400	chr04	805118	Baupan.gene_008863	scaffold_7	385396
Acrcra.AC_00300500	chr04	808648	Baupan.gene_008864	scaffold_7	388769
Acrcra.AC_00300600	chr04	811157	Baupan.gene_008785	scaffold_7	226504
Acrcra.AC_00300700	chr04	812625	Baupan.gene_008784	scaffold_7	223492
Acrcra.AC_00300800	chr04	815485	Baupan.gene_008780	scaffold_7	215488
Acrcra.AC_00300900	chr04	819599	Baupan.gene_008776	scaffold_7	207619
Acrcra.AC_00301000	chr04	823166	Baupan.gene_008775	scaffold_7	206370
Acrcra.AC_00301100	chr04	824683	Baupan.gene_008774	scaffold_7	203966
Acrcra.AC_00301300	chr04	831072	Baupan.gene_009266	scaffold_7	1233387
Acrcra.AC_00301500	chr04	835589	Baupan.gene_009272	scaffold_7	1247998
Acrcra.AC_00301700	chr04	839269	Baupan.gene_008888	scaffold_7	438636
Acrcra.AC_00301800	chr04	841276	Baupan.gene_008857	scaffold_7	373577
Acrcra.AC_00301900	chr04	842976	Baupan.gene_008819	scaffold_7	305428
Acrcra.AC_00302000	chr04	844885	Baupan.gene_009134	scaffold_7	950898
Acrcra.AC_00302200	chr04	853372	Baupan.gene_000205	scaffold_1	453313
Acrcra.AC_00302400	chr04	862319	Baupan.gene_000012	scaffold_1	26249
Acrcra.AC_00302500	chr04	864993	Baupan.gene_008794	scaffold_7	250543
Acrcra.AC_00302700	chr04	872117	Baupan.gene_008770	scaffold_7	193471
Acrcra.AC_00302800	chr04	877140	Baupan.gene_009014	scaffold_7	700027
Acrcra.AC_00302900	chr04	878461	Baupan.gene_008972	scaffold_7	607982
Acrcra.AC_00303100	chr04	884710	Baupan.gene_008997	scaffold_7	661575
Acrcra.AC_00303200	chr04	889263	Baupan.gene_008856	scaffold_7	371174
Acrcra.AC_00303300	chr04	891797	Baupan.gene_008889	scaffold_7	440597
Acrcra.AC_00303600	chr04	898093	Baupan.gene_006576	scaffold_4	679624
Acrcra.AC_00303800	chr04	903373	Baupan.gene_006637	scaffold_4	802304
Acrcra.AC_00304100	chr04	910814	Baupan.gene_006364	scaffold_4	248501
Acrcra.AC_00304200	chr04	913650	Baupan.gene_006624	scaffold_4	781970
Acrcra.AC_00304400	chr04	918586	Baupan.gene_000385	scaffold_1	824405
Acrcra.AC_00304500	chr04	919408	Baupan.gene_000534	scaffold_1	1125756
Acrcra.AC_00304700	chr04	923658	Baupan.gene_000391	scaffold_1	835521
Acrcra.AC_00304800	chr04	927639	Baupan.gene_000390	scaffold_1	834121
Acrcra.AC_00304900	chr04	928959	Baupan.gene_000388	scaffold_1	830601
Acrcra.AC_00305000	chr04	931021	Baupan.gene_000389	scaffold_1	832521
Acrcra.AC_00305100	chr04	934364	Baupan.gene_000795	scaffold_1	1662735
Acrcra.AC_00305200	chr04	936452	Baupan.gene_000126	scaffold_1	288640
Acrcra.AC_00305300	chr04	939338	Baupan.gene_000123	scaffold_1	282659
Acrcra.AC_00305400	chr04	941812	Baupan.gene_000122	scaffold_1	280651
Acrcra.AC_00305500	chr04	947398	Baupan.gene_000119	scaffold_1	274808
Acrcra.AC_00305600	chr04	949938	Baupan.gene_000118	scaffold_1	270999
Acrcra.AC_00305800	chr04	956259	Baupan.gene_008916	scaffold_7	488312
Acrcra.AC_00305900	chr04	958134	Baupan.gene_001875	scaffold_11	639012
Acrcra.AC_00306000	chr04	962541	Baupan.gene_001622	scaffold_11	121915
Acrcra.AC_00306100	chr04	965371	Baupan.gene_008918	scaffold_7	491281
Acrcra.AC_00306200	chr04	967126	Baupan.gene_006336	scaffold_4	189791
Acrcra.AC_00306400	chr04	974435	Baupan.gene_006337	scaffold_4	191728
[truncated: 7,655 more rows]
