# Supplementary material for: An acidophilic fungus promotes prey digestion in a carnivorous plant
Source: Nat Microbiol. 2024 Aug 1;9(10):2522–37. doi: 10.1038/s41564-024-01766-y (PMC11445062; doi:10.1038/s41564-024-01766-y)
Supplement: Supplementary file 10 — Statistical source data. [file 41564_2024_1766_MOESM10_ESM.xlsx]

## Sheet: Fig. 5a
Species	Regulation	Status	Number	percent
Acrcra	down	overlap	120	64.86
Acrcra	down	coexistence.specific	1114	NA
Acrcra	up	overlap	480	63.75
Acrcra	up	coexistence.specific	848	NA
Acrcra	down	digestion.specific	65	NA
Acrcra	up	digestion.specific	273	NA
Drospa	down	overlap	400	58.57
Drospa	down	coexistence.specific	507	NA
Drospa	up	overlap	632	61.6
Drospa	up	coexistence.specific	500	NA
Drospa	down	digestion.specific	283	NA
Drospa	up	digestion.specific	394	NA

## Sheet: Fig. 5b
Gene	Control_Coexist.DOWN	Control_Coexist.UP	Control_CoexistDigest.DOWN	Control_CoexistDigest.UP	Control_Digest.DOWN	Control_Digest.UP	Control_Digest107.DOWN	Control_Digest107.UP	Control_Chitin.DOWN	Control_Chitin.UP	Control_DeadFungus.DOWN	Control_DeadFungus.UP		Gene	Control_Digest.DOWN	Control_Digest.UP	Control_Coexist.DOWN	Control_Coexist.UP	Control_CoexistDigest.DOWN	Control_CoexistDigest.UP	Digest_Coexist.DOWN	Digest_Coexist.UP	Digest_CoexistDigest.DOWN	Digest_CoexistDigest.UP	Coexist_CoexistDigest.DOWN	Coexist_CoexistDigest.UP
Ds_00017382	0	0	0	0	0	0	0	0	0	0	0	0		AC_00000100	0	0	1	0	0	0	1	0	0	0	0	1
Ds_00017383	0	0	0	0	0	0	0	0	0	0	0	0		AC_00000200	0	0	0	0	0	0	0	0	0	0	0	0
Ds_00018102	0	0	0	0	0	0	0	0	0	0	0	0		AC_00000300	0	1	0	0	0	0	1	0	0	0	0	1
Ds_00018103	0	0	0	0	0	0	0	0	0	0	0	0		AC_00000400	0	0	1	0	1	0	1	0	1	0	0	0
Ds_00016935	0	0	0	0	0	0	0	1	0	0	0	0		AC_00000500	0	0	0	0	1	0	0	0	1	0	0	0
Ds_00016959	0	0	0	0	0	0	0	0	0	0	0	0		AC_00000600	0	0	0	0	0	0	0	0	0	0	0	0
Ds_00016942	0	0	0	0	0	0	0	0	1	0	1	0		AC_00000700	0	1	0	1	0	1	0	0	0	1	0	1
Ds_00016940	0	1	0	1	0	1	0	0	0	0	0	0		AC_00000800	0	0	0	1	0	1	0	1	0	1	0	1
Ds_00016941	0	0	0	0	0	0	0	0	1	0	1	0		AC_00000900	0	0	0	1	0	0	0	1	0	0	0	0
Ds_00016946	0	0	0	0	0	0	0	0	0	0	0	0		AC_00001000	0	1	0	1	0	1	0	0	0	1	0	0
Ds_00016953	0	1	0	0	0	1	0	0	0	0	0	0		AC_00001100	0	0	0	0	0	0	0	0	0	0	0	0
Ds_00016956	0	0	0	0	0	0	0	0	0	0	0	0		AC_00001200	0	0	0	0	0	0	0	0	0	0	0	0
Ds_00016958	0	0	0	0	0	0	0	0	0	0	0	0		AC_00001300	0	0	0	0	0	0	0	0	0	0	0	0
Ds_00016937	0	0	0	0	0	0	0	0	0	0	0	0		AC_00001400	0	0	0	0	0	0	0	0	0	0	0	0
Ds_00016934	0	0	0	0	0	0	0	0	0	0	0	0		AC_00001500	0	0	1	0	0	0	1	0	0	0	0	1
Ds_00016933	0	0	0	0	0	0	0	1	0	0	0	0		AC_00001600	0	0	0	0	0	0	0	0	0	0	0	0
Ds_00016955	0	0	0	0	0	0	0	0	0	0	0	0		AC_00001700	0	0	0	0	0	0	0	0	0	0	0	0
Ds_00016951	0	0	0	0	0	0	0	0	1	0	0	0		AC_00001800	0	0	0	1	0	0	0	1	0	0	0	0
Ds_00016952	0	0	0	0	0	0	0	0	0	0	0	0		AC_00001900	0	0	0	0	0	0	0	0	0	0	0	0
Ds_00016949	0	0	0	0	0	0	0	0	0	0	0	0		AC_00002000	0	0	0	0	0	1	0	0	0	0	0	0
Ds_00016938	0	0	0	0	0	0	0	0	0	0	0	0		AC_00002100	0	0	0	0	0	0	0	0	0	0	0	0
Ds_00016954	0	0	0	0	0	0	0	0	0	0	0	0		AC_00002200	0	0	0	0	0	0	0	0	0	0	0	0
Ds_00016950	0	0	0	0	0	0	0	0	0	0	0	0		AC_00002300	0	0	0	0	0	0	0	0	0	0	0	0
Ds_00016948	0	0	0	0	0	0	0	0	0	0	0	0		AC_00002400	0	0	0	1	0	1	0	1	0	0	0	0
Ds_00016944	0	0	0	0	0	0	0	0	0	0	0	0		AC_00002500	0	1	0	1	0	1	0	1	0	1	0	0
Ds_00016947	0	0	0	0	0	0	0	0	1	0	1	0		AC_00002600	0	0	1	0	0	0	1	0	0	0	0	1
Ds_00016960	0	0	1	0	0	0	0	0	0	0	0	0		AC_00002700	0	0	0	1	0	1	0	0	0	1	0	0
Ds_00016961	0	0	0	0	0	0	0	0	0	0	0	0		AC_00002800	0	0	0	0	0	0	0	0	0	0	0	0
Ds_00016957	0	0	0	0	0	0	0	0	1	0	0	0		AC_00002900	0	0	0	0	0	0	0	0	0	0	0	0
Ds_00016945	0	0	0	0	0	0	0	0	0	0	0	0		AC_00003000	0	0	0	0	0	0	0	0	0	0	0	0
Ds_00016936	0	0	0	0	0	0	0	1	0	0	0	0		AC_00003100	0	0	0	0	0	0	0	0	0	0	0	0
Ds_00016939	0	1	0	1	0	1	0	0	1	0	1	0		AC_00003200	0	0	0	0	0	0	0	0	0	0	0	0
Ds_00016943	0	0	0	0	0	0	0	0	0	0	0	0		AC_00003300	0	0	0	0	0	0	0	0	0	0	0	0
Ds_00004525	0	0	1	0	0	0	0	0	0	0	0	0		AC_00003400	0	0	0	0	0	0	0	0	0	0	0	0
Ds_00004526	0	0	1	0	0	0	0	0	0	0	0	0		AC_00003500	0	0	0	0	0	0	0	0	0	0	0	0
Ds_00004522	0	0	0	0	0	0	0	0	0	0	0	0		AC_00003600	0	0	0	1	0	1	0	0	0	1	0	1
Ds_00004523	0	1	1	0	1	0	0	0	0	0	1	0		AC_00003700	0	0	0	0	0	0	0	1	0	0	0	0
Ds_00004524	0	0	0	0	0	0	0	0	0	0	0	0		AC_00003800	0	0	0	0	0	0	0	0	0	0	0	0
Ds_00004521	0	0	0	0	0	0	0	0	0	0	0	0		AC_00003900	0	0	1	0	0	0	0	0	0	0	0	0
Ds_00004536	0	1	0	0	0	0	0	0	0	1	0	1		AC_00004000	0	0	0	0	0	0	1	0	0	0	0	1
Ds_00004537	0	0	0	0	0	0	0	1	0	0	0	0		AC_00004100	0	0	0	0	0	1	0	0	0	1	0	0
Ds_00004530	0	0	0	0	0	0	0	0	0	0	0	0		AC_00004200	0	0	1	0	1	0	0	0	0	0	0	0
Ds_00004527	1	0	1	0	1	0	0	0	0	0	0	0		AC_00004300	0	0	0	1	0	1	0	1	0	0	0	0
Ds_00004531	0	0	0	0	0	0	0	0	0	0	0	0		AC_00004400	0	0	0	0	0	0	0	0	0	0	0	0
Ds_00004532	1	0	1	0	0	0	0	0	1	0	1	0		AC_00004500	0	0	0	0	0	0	0	0	0	0	0	0
Ds_00004533	0	1	0	1	0	1	0	1	0	1	0	0		AC_00004600	0	0	0	0	1	0	0	0	1	0	1	0
Ds_00004538	0	0	1	0	0	0	0	0	0	0	0	0		AC_00004700	0	0	0	0	0	0	0	0	0	0	0	0
Ds_00004528	0	0	0	0	0	0	0	0	0	0	0	0		AC_00004800	0	0	0	0	0	0	0	0	0	0	0	0
Ds_00004535	0	0	0	0	0	0	0	0	1	0	0	0		AC_00004900	0	0	0	0	0	0	0	0	0	0	0	0
Ds_00004529	0	0	0	0	0	0	0	0	0	0	0	0		AC_00005000	0	0	0	0	0	0	0	0	0	1	0	0
Ds_00004534	0	0	0	0	0	0	0	0	0	0	0	0		AC_00005100	0	0	0	0	0	0	0	0	0	0	0	0
Ds_00004539	0	0	0	0	0	0	0	0	0	0	0	0		AC_00005200	0	0	0	0	0	1	0	0	0	0	0	1
Ds_00004540	0	0	0	0	0	0	0	0	0	0	0	0		AC_00005300	0	0	0	1	0	0	0	1	0	0	1	0
Ds_00004541	1	0	1	0	0	0	0	0	0	0	0	0		AC_00005400	0	0	1	0	1	0	1	0	1	0	0	0
Ds_00004545	0	0	0	0	0	0	0	0	1	0	0	0		AC_00005500	0	0	0	0	0	0	0	0	0	0	0	0
Ds_00004546	0	0	0	0	0	0	0	0	0	0	0	0		AC_00005600	0	0	1	0	1	0	0	0	0	0	0	0
Ds_00004542	0	0	0	0	1	0	1	0	0	0	0	0		AC_00005700	0	0	0	0	0	0	0	0	0	0	0	0
Ds_00004543	0	0	0	0	0	0	0	0	0	0	0	0		AC_00005800	0	0	0	0	0	0	0	0	0	0	0	0
Ds_00004549	1	0	1	0	1	0	0	0	0	0	1	0		AC_00005900	0	0	0	0	0	0	0	0	0	0	0	0
Ds_00004544	0	0	0	0	0	0	0	0	0	0	0	0		AC_00006000	0	0	0	0	0	0	0	0	0	0	0	0
Ds_00004548	0	0	0	0	0	0	0	0	0	0	0	0		AC_00006100	0	1	0	1	0	1	0	0	0	0	0	0
Ds_00004547	0	0	0	0	0	0	0	0	0	0	0	0		AC_00006200	0	0	0	0	0	0	0	0	0	0	0	0
Ds_00004553	0	0	1	0	0	0	0	0	0	0	1	0		AC_00006300	0	0	0	0	0	0	0	0	0	0	0	0
Ds_00004551	0	0	0	0	0	0	0	0	0	0	0	0		AC_00006400	0	0	0	0	0	0	0	0	0	0	0	0
Ds_00004550	0	0	0	0	0	0	0	0	0	0	0	0		AC_00006500	0	0	0	0	0	0	0	0	0	0	0	0
Ds_00004552	0	0	0	0	0	0	0	0	0	0	0	0		AC_00006600	0	0	0	0	0	0	0	0	0	0	0	0
Ds_00004554	0	0	0	0	0	0	0	0	0	0	0	0		AC_00006700	0	0	0	0	0	0	0	0	0	0	0	0
Ds_00004560	0	0	0	0	0	0	0	0	0	0	0	0		AC_00006800	0	0	0	0	0	0	0	0	0	0	0	0
Ds_00004558	0	0	0	0	0	0	0	0	0	0	0	0		AC_00006900	0	0	0	0	0	0	0	0	0	0	0	0
Ds_00004561	0	0	0	0	0	0	0	0	1	0	0	0		AC_00007000	0	0	0	0	0	0	0	0	0	0	0	0
Ds_00004555	0	0	0	0	0	0	0	0	0	0	0	0		AC_00007100	0	0	0	0	0	0	0	0	0	0	0	0
Ds_00004562	0	0	0	0	0	0	0	0	0	0	0	0		AC_00007200	0	0	0	0	0	0	0	0	0	0	0	0
Ds_00004557	0	0	0	0	0	0	0	0	0	0	0	0		AC_00007300	0	0	0	0	0	0	0	0	0	0	0	0
Ds_00004559	0	0	0	0	0	0	0	0	0	0	0	0		AC_00007400	0	0	0	0	0	1	0	0	0	0	0	0
Ds_00004556	0	0	0	0	0	0	0	0	0	0	0	0		AC_00007500	0	0	1	0	1	0	0	0	0	0	0	0
Ds_00004563	0	0	0	0	0	0	0	0	0	0	0	0		AC_00007600	0	0	1	0	0	0	0	0	0	0	0	0
Ds_00004565	0	0	0	0	0	0	0	0	0	0	0	0		AC_00007700	0	0	0	0	0	0	0	0	0	0	0	0
Ds_00004567	0	0	0	0	0	0	0	0	0	0	0	0		AC_00007800	0	0	0	0	0	0	0	0	0	0	0	0
Ds_00004564	0	0	0	0	0	1	0	0	0	0	0	0		AC_00007900	0	0	1	0	1	0	0	0	0	0	0	0
Ds_00004566	0	0	0	0	0	0	0	0	0	0	0	0		AC_00008000	0	0	0	0	0	0	0	0	0	0	0	0
Ds_00004573	0	0	0	0	0	0	0	0	0	0	0	0		AC_00008100	0	0	0	0	0	0	0	0	0	0	0	0
Ds_00004572	0	0	0	0	0	0	0	0	0	0	0	0		AC_00008200	0	0	0	0	0	0	0	0	0	1	0	0
Ds_00004569	0	0	0	0	0	0	0	0	0	0	0	0		AC_00008300	0	0	0	0	0	0	1	0	0	0	0	1
Ds_00004574	0	0	0	0	0	0	0	0	0	0	0	0		AC_00008400	0	0	0	0	0	0	0	0	0	0	0	0
Ds_00004568	0	0	0	0	0	0	0	0	0	0	0	0		AC_00008500	0	0	0	0	0	0	0	0	0	0	0	0
Ds_00004571	0	0	0	0	0	0	0	0	0	0	0	0		AC_00008600	0	0	0	0	0	0	0	0	0	0	0	0
Ds_00004570	0	0	0	0	0	0	0	0	0	0	0	0		AC_00008700	0	0	0	0	0	0	0	0	0	0	0	0
Ds_00004577	0	0	0	0	0	0	0	0	0	0	0	0		AC_00008800	0	0	0	0	0	0	0	0	0	0	0	0
Ds_00004575	1	0	1	0	1	0	1	0	1	0	0	0		AC_00008900	0	0	1	0	0	0	1	0	0	0	0	0
Ds_00004576	0	0	0	0	0	0	0	0	0	0	0	0		AC_00009000	0	0	0	0	0	0	0	0	0	0	0	0
Ds_00004578	0	0	0	0	0	0	0	0	1	0	1	0		AC_00009100	0	0	0	0	0	0	0	0	0	0	0	0
Ds_00004581	0	0	0	0	0	0	0	0	0	0	0	0		AC_00009200	0	0	0	0	0	0	0	0	0	0	0	0
Ds_00004579	0	0	0	0	0	0	0	0	0	0	0	0		AC_00009300	0	0	0	0	0	0	0	1	0	0	1	0
Ds_00004580	0	0	0	0	0	0	0	0	0	0	0	0		AC_00009400	0	0	0	0	0	0	0	0	0	0	0	0
Ds_00004585	1	0	1	0	0	0	0	0	1	0	1	0		AC_00009500	0	0	0	0	0	0	0	0	0	0	0	0
Ds_00004588	0	0	0	0	0	0	0	0	0	0	0	0		AC_00009600	0	0	0	0	0	0	0	0	0	0	0	0
Ds_00004584	0	0	0	0	0	0	0	0	0	0	0	0		AC_00009700	0	0	0	1	0	0	0	1	0	0	0	0
Ds_00004582	0	1	0	1	0	1	0	1	0	1	0	1		AC_00009800	0	0	0	1	0	1	0	0	0	0	0	0
Ds_00004583	0	0	0	0	0	0	0	0	0	0	0	0		AC_00009900	0	0	0	0	0	0	0	0	0	0	0	0
Ds_00004586	0	0	0	0	0	0	0	0	0	0	0	0		AC_00010000	0	0	1	0	1	0	1	0	1	0	0	0
Ds_00004587	0	0	0	0	0	0	0	0	0	0	0	0		AC_00010100	0	0	0	0	0	0	0	0	1	0	1	0
Ds_00004591	0	0	0	0	0	0	0	0	1	0	0	0		AC_00010200	0	0	0	1	0	0	0	0	0	0	1	0
Ds_00004598	0	0	0	0	0	0	0	0	0	0	0	0		AC_00010300	0	1	0	1	0	0	0	0	1	0	1	0
Ds_00004596	0	0	0	0	0	0	0	0	0	0	0	0		AC_00010400	0	0	0	0	0	0	0	0	0	0	0	0
Ds_00004589	0	0	0	0	0	0	0	0	0	0	0	0		AC_00010500	0	0	0	0	0	0	0	0	0	0	0	0
Ds_00004599	0	0	0	0	0	0	0	0	1	0	0	0		AC_00010600	0	0	0	1	0	0	0	0	0	0	1	0
Ds_00004594	0	0	0	0	0	0	0	0	1	0	0	0		AC_00010700	0	0	0	0	0	0	0	0	0	0	0	0
Ds_00004595	0	0	0	0	0	0	0	0	0	0	0	0		AC_00010800	0	0	0	0	0	0	0	0	0	0	0	0
Ds_00004593	0	0	0	0	0	0	0	0	0	0	0	0		AC_00010900	0	0	0	0	0	0	0	0	0	0	0	0
Ds_00004597	0	0	0	0	0	0	0	0	0	0	0	0		AC_00011000	0	0	0	0	0	0	0	0	0	0	0	0
Ds_00004590	0	0	0	0	0	0	0	0	0	0	0	0		AC_00011100	0	0	0	0	1	0	0	0	0	0	0	0
Ds_00004592	0	0	0	0	0	0	0	0	0	1	0	0		AC_00011200	0	0	0	0	0	0	0	0	0	0	0	0
Ds_00004614	0	0	0	0	0	0	0	0	0	0	0	0		AC_00011300	0	0	0	0	0	0	0	0	0	0	0	0
Ds_00004604	0	0	0	0	0	0	0	0	0	1	0	0		AC_00011400	0	0	0	0	0	0	0	0	0	0	0	0
Ds_00004607	0	0	0	0	0	0	0	0	0	0	0	0		AC_00011500	1	0	0	0	0	0	0	1	0	0	0	0
Ds_00004615	0	0	0	0	0	0	0	0	0	0	0	0		AC_00011600	0	0	0	0	0	0	0	0	0	0	0	0
Ds_00004613	0	1	0	1	0	0	0	1	0	0	0	0		AC_00011700	0	0	0	0	0	0	0	0	0	0	0	0
Ds_00004609	0	0	0	0	0	0	0	0	0	0	0	0		AC_00011800	0	0	0	1	0	1	0	0	0	0	0	0
Ds_00004612	0	0	0	0	0	0	0	0	0	0	0	0		AC_00011900	0	0	0	0	0	0	0	0	0	0	0	0
Ds_00004611	0	0	0	0	0	0	0	0	0	0	0	0		AC_00012000	0	0	0	0	0	0	0	0	0	0	0	0
Ds_00004608	0	0	0	0	0	0	0	0	0	0	0	0		AC_00012100	0	0	0	1	0	1	0	0	0	0	0	0
Ds_00004605	0	0	0	0	0	0	0	0	0	0	0	0		AC_00012200	0	0	0	0	0	0	0	0	0	0	0	0
Ds_00004603	0	0	0	0	0	0	0	0	0	0	0	0		AC_00012300	0	0	0	0	0	0	0	0	0	0	0	0
Ds_00004606	0	0	0	0	0	0	0	0	0	0	0	0		AC_00012400	0	0	0	0	0	0	0	0	0	0	0	0
Ds_00004601	0	0	0	0	0	0	0	0	0	0	0	0		AC_00012500	0	0	0	1	0	0	0	0	0	0	0	0
Ds_00004600	0	0	0	0	0	0	0	0	0	1	0	0		AC_00012600	1	0	1	0	1	0	0	0	0	0	0	0
Ds_00004610	0	0	0	0	0	0	0	0	0	0	0	0		AC_00012700	0	0	1	0	1	0	1	0	0	0	0	0
Ds_00004602	0	0	0	0	0	0	0	0	0	0	0	0		AC_00012800	0	0	1	0	0	0	1	0	0	0	0	0
Ds_00013156	0	0	0	0	0	0	0	0	0	0	0	0		AC_00012900	0	0	0	1	0	1	0	1	0	0	1	0
Ds_00013158	1	0	0	0	1	0	0	0	1	0	1	0		AC_00013000	0	0	0	0	1	0	0	0	1	0	0	0
Ds_00013157	0	1	0	0	0	0	0	0	0	0	0	0		AC_00013100	0	0	0	1	0	1	0	1	0	1	0	0
Ds_00013161	0	1	0	0	0	0	0	0	0	1	0	1		AC_00013200	0	0	0	0	0	0	0	0	0	0	0	0
Ds_00013164	0	0	0	0	0	0	0	0	0	0	0	0		AC_00013300	0	0	0	0	0	0	0	0	0	0	0	0
Ds_00013162	0	0	0	0	0	0	0	0	0	0	0	0		AC_00013400	0	0	0	0	0	0	0	0	0	0	0	0
Ds_00013160	0	0	0	0	0	0	0	0	0	0	0	0		AC_00013500	0	0	0	0	0	0	0	0	0	0	0	0
Ds_00013165	1	0	1	0	1	0	1	0	1	0	1	0		AC_00013600	0	0	0	0	0	0	0	0	0	0	0	0
Ds_00013159	0	0	0	0	0	0	0	0	0	0	0	0		AC_00013700	1	0	1	0	1	0	1	0	1	0	0	0
Ds_00013163	0	0	0	0	0	0	0	0	0	0	0	0		AC_00013800	0	0	0	0	0	0	0	0	0	0	0	1
Ds_00013166	0	0	0	0	0	0	0	0	0	0	0	0		AC_00013900	0	0	0	0	0	0	0	0	0	0	1	0
Ds_00013172	0	0	0	0	0	0	0	0	0	0	0	0		AC_00014000	0	0	0	0	0	0	0	0	0	0	0	0
Ds_00013171	0	0	0	0	0	0	0	0	0	0	0	0		AC_00014100	0	0	1	0	1	0	1	0	1	0	0	0
Ds_00013167	0	0	0	0	0	0	0	0	0	0	0	0		AC_00014200	0	0	1	0	1	0	0	0	0	0	0	0
Ds_00013168	0	0	0	0	0	0	0	0	0	0	0	0		AC_00014300	0	1	0	1	0	1	0	0	0	0	0	0
Ds_00013170	0	0	0	0	0	0	0	0	0	0	0	0		AC_00014400	0	0	0	0	0	0	0	0	0	0	0	0
Ds_00013169	0	0	0	0	0	0	0	0	0	0	0	0		AC_00014500	0	0	0	1	0	0	0	1	0	0	0	0
Ds_00013173	0	0	0	0	0	0	0	0	0	0	0	0		AC_00014600	0	0	0	0	0	0	0	0	0	0	0	0
Ds_00013174	0	0	0	0	0	0	0	0	0	0	0	0		AC_00014700	0	0	0	0	0	1	0	0	0	1	0	1
Ds_00013175	0	0	0	0	0	0	0	0	0	0	0	0		AC_00014800	0	0	0	0	0	1	0	0	0	0	0	1
Ds_00013176	0	0	0	0	0	0	0	0	1	0	1	0		AC_00014900	0	0	0	1	0	1	0	0	0	0	0	0
Ds_00014968	0	0	0	1	0	1	0	1	0	1	0	0		AC_00015000	0	0	0	0	0	0	0	0	0	0	0	0
Ds_00014971	0	0	0	0	0	0	0	0	0	0	0	0		AC_00015100	0	0	0	0	0	0	0	0	0	0	0	0
Ds_00014967	0	1	0	1	0	1	0	1	0	1	0	1		AC_00015200	0	0	0	0	0	0	0	0	0	0	0	0
Ds_00014970	0	0	0	0	0	0	0	0	0	0	0	0		AC_00015300	0	0	0	0	0	0	0	0	0	0	0	0
Ds_00014969	0	0	0	0	0	0	0	0	0	0	0	0		AC_00015400	0	0	0	0	0	0	0	0	0	0	0	0
Ds_00014973	0	0	0	0	0	0	0	0	0	1	0	0		AC_00015500	0	0	0	0	0	0	0	0	0	0	0	0
Ds_00014972	0	0	0	0	0	0	0	0	0	0	0	0		AC_00015600	0	0	0	0	0	0	0	0	0	0	0	0
Ds_00014974	0	0	0	0	0	0	0	0	0	0	0	0		AC_00015700	0	0	0	0	0	0	0	0	0	0	0	0
Ds_00017763	0	1	0	1	0	1	0	1	0	0	0	0		AC_00015800	0	0	0	0	0	0	0	0	0	0	0	0
Ds_00017765	0	0	0	0	0	0	0	0	0	0	0	0		AC_00015900	0	0	0	0	0	0	0	0	0	0	1	0
Ds_00017760	0	0	0	0	0	0	0	0	0	0	0	0		AC_00016000	0	0	1	0	1	0	1	0	0	0	0	0
Ds_00017764	0	0	0	0	0	0	0	0	0	0	0	0		AC_00016100	0	0	0	1	0	0	0	1	0	0	0	0
Ds_00017766	0	0	0	0	0	0	0	0	0	0	0	0		AC_00016200	0	0	0	0	0	0	0	0	0	0	0	0
Ds_00017761	0	0	0	0	0	0	0	0	0	0	0	0		AC_00016300	0	0	0	0	0	0	0	0	0	0	0	0
Ds_00017767	0	0	0	0	0	0	0	0	0	0	0	0		AC_00016400	0	0	1	0	0	0	1	0	0	0	0	0
Ds_00017759	0	0	0	0	0	1	0	0	0	0	0	0		AC_00016500	0	0	1	0	0	0	0	0	0	0	0	0
Ds_00017762	0	0	0	0	0	0	0	0	0	0	0	0		AC_00016600	0	0	0	0	0	0	0	0	0	0	0	0
Ds_00013723	0	0	0	0	0	0	0	0	0	0	0	0		AC_00016700	0	0	1	0	0	0	1	0	0	0	0	1
Ds_00013724	0	0	0	0	0	0	0	0	0	0	0	0		AC_00016800	0	0	0	0	0	0	0	0	0	0	0	0
Ds_00013726	0	0	0	1	0	1	0	0	0	0	0	0		AC_00016900	0	0	0	0	0	0	0	0	0	0	0	0
Ds_00013730	0	0	0	0	0	0	0	0	0	0	0	0		AC_00017000	0	0	0	0	0	0	0	0	0	0	0	0
Ds_00013729	0	0	0	0	0	0	0	0	0	0	0	0		AC_00017100	0	0	1	0	1	0	1	0	1	0	0	0
Ds_00013727	0	0	0	0	0	0	0	0	0	0	1	0		AC_00017200	0	0	0	0	0	0	0	0	0	0	0	0
Ds_00013725	0	0	0	0	0	0	0	0	0	0	0	0		AC_00017300	0	0	0	0	0	0	0	0	0	0	0	0
Ds_00013728	0	0	0	0	0	0	0	0	0	0	0	0		AC_00017400	0	0	1	0	0	0	0	0	0	0	0	0
Ds_00013737	0	0	0	0	0	0	0	0	0	0	0	0		AC_00017500	0	0	0	0	0	0	0	0	0	0	0	0
Ds_00013738	0	0	0	0	0	0	0	0	0	0	0	0		AC_00017600	0	0	1	0	0	0	0	0	0	0	0	0
Ds_00013735	0	0	0	0	0	0	0	0	0	0	0	0		AC_00017700	0	0	0	0	0	0	0	0	0	0	0	0
Ds_00013736	0	0	0	1	0	0	0	0	0	1	0	0		AC_00017800	0	0	0	0	0	0	0	0	0	0	0	0
Ds_00013734	0	0	0	0	0	0	0	0	0	0	0	0		AC_00017900	0	0	0	0	0	0	0	0	0	0	0	0
Ds_00013733	0	0	0	0	0	0	0	0	0	0	0	0		AC_00018000	0	0	0	1	0	0	0	1	0	0	1	0
Ds_00013739	0	0	0	0	0	0	0	0	0	0	0	0		AC_00018100	0	0	1	0	0	0	1	0	0	0	0	0
Ds_00013731	0	0	0	0	0	0	0	0	0	0	0	0		AC_00018200	0	0	0	0	0	0	0	0	0	0	0	0
Ds_00013732	0	0	0	0	0	0	0	0	0	0	0	0		AC_00018300	0	0	0	0	0	0	0	0	0	0	0	0
Ds_00013745	0	0	0	0	0	0	0	0	0	0	0	0		AC_00018400	0	0	0	0	0	0	0	0	0	0	0	0
Ds_00013741	0	0	0	0	0	0	0	0	0	0	0	0		AC_00018500	0	1	0	1	0	1	0	1	0	0	1	0
Ds_00013746	0	0	0	0	0	0	0	0	0	0	0	0		AC_00018600	0	0	0	1	0	0	0	1	0	0	0	0
Ds_00013747	0	0	0	0	0	0	0	0	0	0	0	0		AC_00018700	0	0	0	0	0	0	0	0	0	0	0	0
Ds_00013742	0	0	0	0	0	0	0	0	0	0	0	0		AC_00018800	0	0	0	0	0	0	0	0	0	0	0	0
Ds_00013743	0	0	0	0	0	0	0	0	0	0	0	0		AC_00018900	0	0	0	0	0	0	0	0	0	0	0	0
Ds_00013744	0	0	0	0	0	0	0	0	0	0	0	0		AC_00019000	0	0	0	0	0	1	0	0	0	0	0	1
Ds_00013748	1	0	0	0	0	0	0	0	1	0	0	0		AC_00019100	0	0	0	0	0	0	0	0	0	0	0	0
Ds_00013740	0	0	0	0	0	0	0	0	0	0	0	0		AC_00019200	0	1	0	1	0	1	0	0	0	0	0	0
Ds_00017696	0	0	0	0	0	0	0	0	0	0	0	0		AC_00019300	0	0	1	0	0	0	1	0	0	0	0	0
Ds_00017697	0	0	0	0	0	0	0	0	0	0	0	0		AC_00019400	0	0	0	0	0	0	0	0	0	0	0	0
Ds_00017698	0	0	0	0	0	0	0	0	0	0	0	0		AC_00019500	0	0	0	0	0	0	0	0	0	0	0	0
Ds_00002998	0	0	0	0	0	0	0	0	0	0	0	0		AC_00019600	0	0	0	0	0	0	0	0	0	0	0	0
Ds_00002997	0	0	0	0	0	0	0	0	0	0	0	0		AC_00019700	0	0	0	0	0	0	0	0	0	0	0	0
Ds_00002995	0	0	0	0	0	0	0	0	0	0	0	0		AC_00019800	0	0	1	0	1	0	1	0	0	0	0	0
Ds_00002994	0	0	0	0	0	0	0	0	0	0	0	0		AC_00019900	0	0	0	0	0	0	0	1	0	0	1	0
Ds_00002991	1	0	1	0	1	0	0	0	0	0	0	0		AC_00020000	0	0	0	0	0	0	0	0	0	0	0	0
Ds_00002988	0	0	1	0	1	0	0	0	0	0	0	0		AC_00020100	0	0	0	0	0	0	0	0	0	0	0	0
Ds_00002986	0	0	0	0	0	0	0	0	0	0	0	0		AC_00020200	0	0	1	0	0	0	1	0	0	0	0	1
Ds_00002993	1	0	1	0	1	0	0	0	0	0	0	0		AC_00020300	0	0	0	0	0	0	0	0	0	0	0	0
Ds_00002992	0	0	0	0	1	0	0	0	0	0	0	0		AC_00020400	0	0	0	0	0	0	0	0	0	0	1	0
Ds_00002989	0	0	0	0	0	0	0	0	0	0	0	0		AC_00020500	0	0	0	0	0	1	0	0	0	0	0	0
Ds_00002990	0	0	1	0	0	0	0	0	0	0	0	0		AC_00020600	0	0	0	0	0	0	0	0	0	0	0	0
Ds_00002987	0	0	0	0	1	0	0	0	0	0	0	0		AC_00020700	0	1	0	1	0	1	0	0	0	1	0	1
Ds_00002996	0	0	0	0	0	0	0	0	0	0	0	0		AC_00020800	0	1	0	0	0	0	1	0	1	0	0	0
Ds_00002999	0	0	0	0	0	0	0	0	0	0	0	0		AC_00020900	0	0	0	0	0	0	1	0	1	0	0	0
Ds_00003000	0	0	1	0	0	0	0	0	0	0	0	0		AC_00021000	0	0	0	0	0	1	0	0	0	0	0	0
Ds_00003002	0	0	0	0	0	0	0	0	0	0	0	0		AC_00021100	0	0	0	0	0	0	0	0	0	0	0	0
Ds_00003001	0	0	0	0	0	0	0	0	0	0	0	0		AC_00021200	0	1	0	1	0	0	0	1	0	0	1	0
Ds_00003003	0	0	0	0	0	0	0	0	0	0	0	0		AC_00021300	0	0	0	0	0	0	0	0	0	0	0	0
Ds_00003004	0	0	0	0	0	0	0	0	0	0	0	0		AC_00021400	0	0	0	0	1	0	0	1	0	0	1	0
Ds_00003007	0	0	0	0	0	0	0	0	0	0	0	0		AC_00021500	0	0	0	0	1	0	0	0	1	0	1	0
Ds_00003005	0	0	0	0	0	0	0	0	0	0	0	0		AC_00021600	0	0	0	0	0	0	0	0	0	0	0	0
Ds_00003006	0	0	0	0	0	0	0	0	0	0	0	0		AC_00021700	0	1	0	0	0	1	1	0	0	0	0	0
Ds_00003009	0	1	0	0	0	0	0	0	0	0	0	0		AC_00021800	0	0	0	0	0	0	0	0	0	0	0	0
Ds_00003008	0	0	0	0	0	0	0	0	0	0	0	0		AC_00021900	0	0	0	0	0	0	0	0	0	0	0	0
Ds_00003010	0	0	0	0	0	0	0	0	0	0	0	0		AC_00022000	0	0	1	0	0	0	1	0	0	0	0	1
Ds_00003013	0	0	0	0	0	0	0	0	0	0	0	0		AC_00022100	0	0	0	0	0	0	0	0	0	0	0	0
Ds_00003011	0	0	0	0	0	0	0	0	0	0	0	0		AC_00022200	0	0	1	0	1	0	1	0	1	0	0	0
Ds_00003012	0	0	0	0	0	0	0	0	0	0	0	0		AC_00022300	0	0	0	1	0	0	0	1	0	0	0	0
Ds_00003014	0	0	0	0	0	1	0	0	0	0	0	0		AC_00022400	0	0	0	0	0	0	0	0	0	0	0	0
Ds_00003016	0	0	0	0	0	0	0	0	0	0	0	0		AC_00022500	0	0	0	0	0	0	0	0	0	0	0	0
Ds_00003015	0	0	0	0	0	0	0	0	0	0	0	0		AC_00022600	0	1	0	1	0	1	1	0	0	0	0	1
Ds_00003019	0	1	0	1	0	1	0	1	0	0	0	0		AC_00022700	0	0	0	0	0	0	0	0	0	0	0	0
Ds_00003017	1	0	0	0	0	0	0	0	0	0	0	0		AC_00022800	0	0	0	0	0	0	0	0	0	0	0	0
Ds_00003018	0	0	0	0	0	0	0	0	0	0	0	0		AC_00022900	0	0	0	0	0	0	0	0	0	0	0	0
Ds_00003022	0	0	0	0	0	0	0	0	0	0	0	0		AC_00023000	0	0	0	0	0	0	0	0	0	0	0	0
Ds_00003023	0	0	0	0	0	0	0	0	0	0	0	0		AC_00023100	0	0	0	0	0	0	0	0	0	0	0	0
Ds_00003021	0	0	0	0	0	0	0	0	0	0	0	0		AC_00023200	0	0	0	0	0	0	0	0	0	0	0	0
Ds_00003020	0	0	0	0	0	0	0	0	0	0	0	0		AC_00023300	0	0	0	1	0	0	0	1	0	1	0	0
Ds_00003024	0	0	0	0	0	0	0	0	0	0	0	0		AC_00023400	0	0	0	0	0	0	0	0	0	0	0	0
Ds_00003026	0	0	0	0	0	0	0	0	0	0	0	0		AC_00023500	0	0	0	0	0	0	0	0	0	0	0	0
Ds_00003028	0	0	0	0	0	0	0	0	0	0	0	0		AC_00023600	0	0	0	1	0	1	0	0	0	0	0	0
Ds_00003025	0	0	0	0	0	0	0	0	0	0	0	0		AC_00023700	0	0	0	0	1	0	0	0	0	0	0	0
Ds_00003027	0	0	0	0	0	0	0	0	0	0	0	0		AC_00023800	0	0	1	0	0	0	1	0	0	0	0	1
Ds_00003029	0	0	0	0	0	0	0	0	0	0	0	0		AC_00023900	0	0	0	0	0	0	0	0	0	0	0	0
Ds_00003030	0	0	0	0	1	0	0	0	0	0	0	0		AC_00024000	0	0	1	0	0	0	0	0	0	0	0	1
Ds_00003031	0	0	0	0	0	0	0	0	0	0	0	0		AC_00024100	0	0	0	1	0	1	0	1	0	1	0	0
Ds_00003032	0	0	0	0	0	0	0	0	0	0	0	0		AC_00024200	0	0	0	0	0	0	0	0	0	0	0	0
Ds_00003033	0	0	0	0	0	0	0	0	0	0	0	0		AC_00024300	0	0	1	0	1	0	0	0	1	0	0	0
Ds_00003034	1	0	0	0	0	0	0	0	0	0	0	0		AC_00024400	0	0	0	0	0	0	0	0	0	0	0	0
Ds_00011636	1	0	0	0	0	0	0	0	0	0	0	0		AC_00024500	0	0	1	0	0	0	1	0	0	0	0	0
Ds_00011635	0	0	0	0	0	0	0	0	0	0	0	0		AC_00024600	0	0	1	0	1	0	1	0	1	0	0	1
Ds_00011639	0	0	0	0	0	0	0	0	0	0	0	0		AC_00024700	0	0	1	0	0	0	1	0	0	0	0	1
Ds_00011640	0	0	0	0	0	0	0	0	0	0	0	0		AC_00024800	0	0	1	0	1	0	1	0	1	0	0	1
Ds_00011637	0	0	0	0	0	0	0	0	0	0	0	0		AC_00024900	0	0	1	0	1	0	1	0	1	0	0	1
Ds_00011638	0	0	0	0	0	0	0	0	0	0	0	0		AC_00025000	0	0	1	0	0	0	1	0	0	0	0	1
Ds_00011641	0	0	0	0	0	0	0	0	0	0	0	0		AC_00025100	0	0	0	1	0	1	0	0	0	0	0	0
Ds_00011646	0	0	0	0	0	0	0	0	0	0	0	0		AC_00025200	0	0	0	0	0	0	0	0	0	0	0	0
Ds_00011647	0	0	1	0	0	0	0	0	0	0	0	0		AC_00025300	0	0	0	0	0	0	0	1	0	0	1	0
Ds_00011649	0	0	0	0	0	0	0	0	0	0	0	0		AC_00025400	0	0	0	0	0	0	0	0	0	0	0	0
Ds_00011648	0	0	0	0	0	0	0	0	0	0	0	0		AC_00025500	0	0	0	0	0	0	0	0	0	0	0	0
Ds_00011651	0	0	0	0	0	0	0	0	0	0	0	0		AC_00025600	0	0	0	0	1	0	0	0	0	0	0	0
Ds_00011643	1	0	1	0	1	0	1	0	1	0	1	0		AC_00025700	0	0	0	0	0	0	0	0	0	0	0	0
Ds_00011642	0	0	0	0	0	0	0	0	0	0	0	0		AC_00025800	0	0	0	0	0	0	0	0	0	0	0	0
Ds_00011652	0	0	0	0	0	0	0	0	0	0	0	0		AC_00025900	0	0	0	0	0	0	0	0	0	0	0	0
Ds_00011644	0	0	0	0	0	0	0	0	0	0	0	0		AC_00026000	0	0	0	0	0	0	0	0	0	0	0	0
Ds_00011650	0	0	0	0	0	0	0	0	0	0	0	0		AC_00026100	0	0	0	0	0	0	0	0	0	0	0	0
Ds_00011645	0	0	0	0	0	0	0	0	0	0	0	0		AC_00026200	0	0	0	0	0	1	0	0	0	0	0	0
Ds_00011656	0	0	0	0	0	0	0	0	0	0	0	0		AC_00026300	0	0	0	1	0	1	0	1	0	1	0	0
Ds_00011653	0	0	0	0	0	0	0	0	0	0	0	0		AC_00026400	0	1	0	0	0	0	0	0	0	0	0	0
Ds_00011654	0	0	0	0	0	0	0	0	0	0	0	0		AC_00026500	0	0	0	0	0	0	0	0	0	0	0	0
Ds_00011655	0	0	0	0	0	0	0	0	0	0	0	0		AC_00026600	0	0	0	0	0	1	0	0	0	0	0	1
Ds_00011661	0	0	0	0	0	0	0	0	0	0	0	0		AC_00026700	0	0	0	0	0	0	0	0	0	0	0	0
Ds_00011663	0	0	0	0	0	0	0	0	0	0	0	0		AC_00026800	0	1	0	1	0	1	0	1	0	0	1	0
Ds_00011659	0	0	0	0	0	0	0	0	0	0	0	0		AC_00026900	0	0	0	1	0	0	0	1	0	0	1	0
Ds_00011658	0	0	0	0	0	0	0	0	0	0	0	0		AC_00027000	0	0	0	0	0	0	0	0	0	0	0	0
Ds_00011662	1	0	0	0	0	0	0	0	1	0	1	0		AC_00027100	0	0	0	0	0	0	0	0	0	0	0	0
Ds_00011657	0	0	0	0	0	0	0	0	0	0	0	0		AC_00027200	0	0	0	0	0	0	0	0	0	0	0	0
Ds_00011660	0	0	0	0	0	0	0	0	0	0	0	0		AC_00027300	0	1	0	1	0	1	0	0	0	0	0	0
Ds_00011665	0	0	0	0	0	0	0	0	0	0	0	0		AC_00027400	0	0	0	0	0	0	0	0	0	0	0	0
Ds_00011667	0	0	0	0	0	0	0	1	0	0	0	0		AC_00027500	0	0	0	0	0	0	0	0	0	0	0	0
Ds_00011666	0	0	0	0	0	0	0	0	0	0	0	0		AC_00027600	0	0	0	0	1	0	0	0	1	0	0	0
Ds_00011668	0	0	0	0	0	0	0	0	0	0	0	0		AC_00027700	0	0	0	0	0	0	0	0	0	0	0	0
Ds_00011664	0	0	0	0	0	0	0	0	0	0	0	0		AC_00027800	0	0	0	0	0	0	0	0	0	0	0	0
Ds_00011680	0	0	0	0	0	0	0	0	0	0	0	0		AC_00027900	0	0	0	0	0	0	0	0	0	0	0	0
Ds_00011679	0	0	0	0	0	0	0	0	0	0	0	0		AC_00028000	0	0	0	0	0	0	0	0	0	0	0	0
Ds_00011674	0	0	0	0	0	0	0	0	0	0	0	0		AC_00028100	0	0	0	0	0	0	0	0	0	0	0	0
Ds_00011676	0	0	0	0	0	0	0	0	0	0	0	0		AC_00028200	0	0	0	1	0	0	0	1	0	0	1	0
Ds_00011677	0	0	0	0	0	0	0	0	0	0	0	0		AC_00028300	0	0	0	0	1	0	0	0	1	0	0	0
Ds_00011675	0	0	0	0	0	0	0	0	0	0	0	0		AC_00028400	0	0	1	0	0	0	0	0	0	0	0	0
Ds_00011678	0	1	0	1	0	1	0	0	0	1	0	1		AC_00028500	0	0	0	0	0	0	0	0	0	0	0	0
Ds_00011670	0	0	0	0	0	0	0	0	0	0	0	0		AC_00028600	0	0	0	0	0	0	0	0	0	0	0	0
Ds_00011671	0	0	0	0	0	0	0	0	0	0	0	0		AC_00028700	0	0	0	0	0	0	0	0	0	0	0	0
Ds_00011669	0	0	0	0	0	0	0	0	0	0	0	0		AC_00028800	0	1	0	1	0	1	0	0	0	0	0	0
Ds_00011672	0	0	0	0	0	0	0	0	0	0	0	0		AC_00028900	0	0	1	0	0	0	1	0	0	0	0	0
Ds_00011673	0	0	0	0	0	0	0	0	0	0	0	0		AC_00029000	0	0	0	0	0	0	0	0	0	0	0	0
Ds_00017481	0	0	0	0	0	0	0	0	0	0	0	0		AC_00029100	0	0	1	0	1	0	1	0	0	0	0	0
Ds_00017482	0	1	1	0	1	0	1	0	0	0	0	0		AC_00029200	1	0	1	0	1	0	1	0	1	0	0	0
Ds_00017484	0	0	0	1	0	1	0	0	0	0	0	0		AC_00029300	0	0	0	0	0	0	0	0	0	0	0	0
Ds_00017479	0	0	0	0	0	0	0	0	0	0	0	0		AC_00029400	0	0	0	0	0	0	0	0	0	0	0	0
Ds_00017489	0	0	0	0	0	0	0	0	0	0	0	0		AC_00029500	0	0	0	0	0	0	0	0	0	0	0	0
Ds_00017480	0	0	0	0	0	0	0	0	0	0	0	0		AC_00029600	0	0	0	0	0	0	0	0	0	0	0	0
Ds_00017485	0	1	0	1	0	0	0	1	0	0	0	0		AC_00029700	0	0	0	1	0	0	0	0	0	0	1	0
Ds_00017487	0	0	0	0	0	0	0	0	0	0	0	0		AC_00029800	0	0	0	1	0	0	0	1	0	0	0	0
Ds_00017478	0	0	0	0	0	0	0	0	0	0	0	0		AC_00029900	0	0	0	0	0	0	0	0	0	0	0	0
Ds_00017477	0	0	0	0	0	0	0	0	0	0	0	0		AC_00030000	0	0	0	0	0	0	0	0	0	0	0	0
Ds_00017486	0	0	0	0	0	0	0	0	0	0	0	0		AC_00030100	0	0	0	0	0	0	0	0	0	0	0	0
Ds_00017490	0	0	0	0	0	0	0	0	0	1	0	0		AC_00030200	0	1	0	1	0	1	0	1	0	1	1	0
Ds_00017476	0	0	0	0	0	0	0	0	0	0	0	0		AC_00030300	0	0	0	0	0	0	0	0	0	0	0	0
Ds_00017488	0	0	0	0	0	0	0	0	0	0	0	0		AC_00030400	0	0	0	0	0	0	0	0	0	0	0	0
Ds_00017483	0	0	0	0	0	0	0	0	0	0	0	0		AC_00030500	0	0	0	0	0	0	0	0	0	0	0	0
Ds_00011925	0	0	0	0	0	0	0	0	0	0	0	0		AC_00030600	0	0	1	0	1	0	1	0	1	0	0	0
Ds_00011929	0	0	0	0	0	0	0	0	0	0	0	0		AC_00030700	0	0	0	0	0	0	0	0	0	0	0	0
Ds_00011927	0	0	0	0	0	0	0	0	0	0	0	0		AC_00030800	0	0	0	0	1	0	0	0	1	0	0	0
Ds_00011922	0	0	0	0	0	0	0	0	0	0	0	0		AC_00030900	0	0	0	0	0	0	0	0	0	0	0	0
Ds_00011923	0	0	0	0	0	0	0	0	0	0	0	0		AC_00031000	0	1	0	1	0	0	0	0	1	0	1	0
Ds_00011920	0	0	0	0	0	0	0	0	0	0	0	0		AC_00031100	0	0	1	0	1	0	0	0	0	0	0	0
Ds_00011919	0	0	0	0	0	0	0	0	0	0	0	0		AC_00031200	0	0	1	0	0	0	0	0	0	0	0	1
Ds_00011921	0	0	0	0	0	0	0	0	0	0	0	0		AC_00031300	0	0	0	0	0	0	0	0	0	0	0	0
Ds_00011924	0	0	0	0	0	0	0	0	0	0	0	0		AC_00031400	0	0	0	1	0	0	0	1	0	0	1	0
Ds_00011926	0	0	0	0	0	0	0	0	0	0	0	0		AC_00031500	1	0	1	0	1	0	1	0	0	0	0	0
Ds_00011928	0	0	0	0	0	0	0	0	0	0	0	0		AC_00031600	0	0	1	0	1	0	0	0	0	0	0	0
Ds_00011930	0	0	0	0	0	0	0	1	0	0	0	0		AC_00031700	0	0	0	0	0	0	0	0	0	0	0	0
Ds_00011945	0	0	0	1	0	1	0	1	0	0	0	0		AC_00031800	0	0	0	0	0	0	0	0	0	0	0	0
Ds_00011943	0	0	0	0	0	0	0	0	0	0	0	0		AC_00031900	0	0	0	0	0	0	0	0	0	0	0	0
Ds_00011933	0	0	0	0	0	0	0	0	0	0	0	0		AC_00032000	0	0	1	0	0	0	0	0	0	0	0	0
Ds_00011931	0	0	0	0	0	0	0	0	0	0	0	0		AC_00032100	0	0	0	0	0	0	0	0	0	0	0	0
Ds_00011940	0	0	0	0	0	0	0	0	0	0	0	0		AC_00032200	0	0	0	0	0	0	0	0	0	0	0	0
Ds_00011938	0	0	1	0	0	0	0	0	1	0	1	0		AC_00032300	0	0	0	0	0	0	0	0	0	0	0	0
Ds_00011932	0	0	0	0	0	0	0	0	0	0	0	0		AC_00032400	0	0	0	0	0	0	0	0	0	0	0	0
Ds_00011937	0	0	1	0	1	0	1	0	0	0	0	0		AC_00032500	0	0	0	0	0	0	0	0	0	0	0	0
Ds_00011934	0	0	0	0	0	0	0	0	0	0	0	0		AC_00032600	0	0	0	0	0	0	0	0	0	0	0	0
Ds_00011939	0	0	1	0	0	0	0	0	0	0	1	0		AC_00032700	0	0	0	0	0	0	0	0	0	0	0	0
Ds_00011946	1	0	1	0	0	0	1	0	1	0	1	0		AC_00032800	0	1	0	1	0	1	0	0	0	1	0	1
Ds_00011944	0	1	0	1	0	1	0	1	0	1	0	0		AC_00032900	0	0	1	0	0	0	1	0	1	0	0	1
Ds_00011941	0	0	0	0	0	0	0	0	0	0	0	0		AC_00033000	0	0	1	0	1	0	1	0	1	0	0	0
Ds_00011935	0	0	0	0	0	0	0	0	0	0	0	0		AC_00033100	0	0	0	0	0	0	0	0	0	0	0	0
Ds_00011947	0	0	0	0	0	1	0	0	0	0	0	0		AC_00033200	0	0	0	0	0	0	1	0	0	0	0	0
Ds_00011936	0	0	0	0	0	0	0	0	0	0	0	0		AC_00033300	0	0	0	0	0	0	0	0	0	0	0	0
Ds_00011942	0	0	0	0	0	0	0	0	0	0	0	0		AC_00033400	0	0	0	0	0	0	0	0	0	0	0	0
Ds_00011955	0	0	0	0	0	0	0	0	0	0	0	0		AC_00033500	1	0	1	0	1	0	1	0	1	0	0	0
Ds_00011949	0	0	0	0	0	0	0	0	0	0	0	0		AC_00033600	0	0	0	0	0	0	0	0	0	0	0	0
Ds_00011953	0	0	0	0	0	0	0	0	0	0	0	0		AC_00033700	0	1	0	1	0	1	0	0	0	0	0	0
Ds_00011952	0	0	0	0	0	0	0	0	0	0	0	0		AC_00033800	0	0	0	0	0	0	0	0	0	0	0	0
Ds_00011956	0	0	1	0	0	0	0	0	1	0	0	0		AC_00033900	0	0	0	0	0	0	0	0	0	0	0	0
Ds_00011950	0	0	0	0	0	0	0	0	0	0	0	0		AC_00034000	0	0	0	1	0	0	0	1	0	0	0	0
Ds_00011948	0	0	0	0	0	0	0	0	0	0	0	0		AC_00034100	0	0	1	0	1	0	1	0	0	0	0	0
Ds_00011954	0	0	0	0	0	0	0	0	0	0	0	0		AC_00034200	0	0	0	0	0	0	0	0	0	0	0	0
Ds_00011951	0	0	0	0	0	0	0	0	0	0	0	0		AC_00034300	0	1	0	0	0	0	1	0	0	0	0	1
Ds_00011962	0	0	0	1	0	0	0	0	0	0	0	0		AC_00034400	0	1	0	1	0	1	0	1	0	1	0	0
Ds_00011959	0	0	0	0	0	0	0	0	0	0	0	0		AC_00034500	0	0	1	0	0	0	0	0	0	0	0	0
Ds_00011958	0	0	0	0	0	0	0	0	0	0	0	0		AC_00034600	0	0	0	1	0	1	0	0	0	0	0	0
Ds_00011965	0	0	1	0	0	0	0	0	1	0	1	0		AC_00034700	0	0	0	0	0	0	0	0	0	0	0	0
Ds_00011957	0	0	0	0	0	0	0	0	0	0	0	0		AC_00034800	0	0	0	1	0	1	0	0	0	0	0	0
Ds_00011961	0	0	0	0	0	0	0	0	0	0	0	0		AC_00034900	0	0	0	0	0	0	0	0	0	0	0	0
Ds_00011960	0	0	0	0	0	0	0	0	0	0	0	0		AC_00035000	0	0	0	0	0	0	0	0	0	0	0	0
Ds_00011964	0	0	0	0	0	0	0	0	0	0	0	0		AC_00035100	0	0	0	0	0	0	0	0	0	0	0	0
Ds_00011963	0	0	0	0	0	0	0	0	0	0	0	0		AC_00035200	0	0	0	0	0	0	0	0	0	0	0	0
Ds_00011966	0	0	0	0	0	0	0	0	0	0	0	0		AC_00035300	0	0	0	0	0	0	0	0	0	0	0	0
Ds_00011967	0	0	0	0	0	0	0	0	0	0	0	0		AC_00035400	0	0	0	0	0	0	0	0	0	0	0	0
Ds_00011981	0	0	0	0	0	0	0	0	0	0	0	0		AC_00035500	0	0	0	0	0	0	0	0	0	0	0	0
Ds_00011988	0	0	0	1	0	1	0	0	1	0	1	0		AC_00035600	0	0	0	0	0	1	0	0	0	0	0	0
Ds_00011986	0	0	0	0	0	0	0	0	1	0	1	0		AC_00035700	0	0	0	1	0	0	0	1	0	0	0	0
Ds_00011980	0	0	0	0	0	0	0	0	0	0	0	0		AC_00035800	0	0	0	0	0	0	0	0	0	0	0	0
Ds_00011977	0	0	0	0	0	0	0	0	0	0	0	0		AC_00035900	0	0	0	0	0	0	0	0	0	0	0	0
Ds_00011968	1	0	0	0	1	0	1	0	1	0	0	0		AC_00036000	0	0	0	0	0	0	0	0	0	0	0	0
Ds_00011979	0	0	0	0	0	0	0	0	0	0	0	0		AC_00036100	0	0	0	0	1	0	0	0	1	0	1	0
Ds_00011985	0	0	0	0	0	0	0	0	0	0	0	0		AC_00036200	0	0	0	0	0	0	0	0	0	0	1	0
Ds_00011991	0	0	0	0	0	0	0	0	0	0	0	0		AC_00036300	0	0	0	0	0	0	0	0	0	0	0	0
Ds_00011970	0	0	0	0	0	0	0	0	0	0	0	0		AC_00036400	0	0	0	0	0	0	0	0	0	0	0	0
Ds_00011983	0	0	1	0	1	0	0	0	0	0	0	0		AC_00036500	0	0	1	0	1	0	0	0	1	0	0	0
Ds_00011990	0	0	0	0	0	0	0	0	0	0	0	0		AC_00036600	0	0	0	0	0	0	0	0	0	0	0	0
Ds_00011976	0	0	0	0	0	0	0	0	0	0	0	0		AC_00036700	0	0	0	0	0	0	0	0	0	0	0	0
Ds_00011974	0	0	0	0	0	0	1	0	0	0	0	0		AC_00036800	0	0	0	0	0	0	0	0	0	0	0	0
Ds_00011971	0	0	0	0	0	0	0	0	0	0	0	0		AC_00036900	0	1	0	1	0	1	0	1	0	0	0	0
Ds_00011975	0	0	1	0	0	0	1	0	1	0	0	0		AC_00037000	0	0	0	0	0	0	0	0	0	0	0	0
Ds_00011982	0	0	0	0	0	0	0	0	0	0	0	0		AC_00037100	0	0	1	0	1	0	0	0	0	0	0	0
Ds_00011987	0	1	0	1	0	1	0	1	0	1	0	0		AC_00037200	0	1	0	1	0	1	0	0	0	0	0	0
Ds_00011969	0	0	0	0	0	0	0	0	0	0	0	0		AC_00037300	0	0	0	1	0	0	0	0	0	0	0	0
Ds_00011978	0	0	0	0	0	0	0	0	0	0	0	0		AC_00037400	0	0	0	1	0	1	0	1	0	0	0	0
Ds_00011972	0	0	0	0	0	0	0	0	0	0	0	0		AC_00037500	0	1	0	1	0	1	0	0	0	0	0	0
Ds_00011989	0	0	1	0	0	0	1	0	1	0	1	0		AC_00037600	0	0	0	0	0	1	0	0	0	1	0	1
Ds_00011984	0	0	0	0	0	0	0	0	0	0	0	0		AC_00037700	0	0	0	0	0	0	0	0	0	0	0	0
Ds_00011973	0	0	0	0	0	0	0	0	0	0	0	0		AC_00037800	0	0	0	0	0	0	0	0	0	0	0	0
Ds_00004080	1	0	1	0	1	0	1	0	1	0	1	0		AC_00037900	0	1	0	0	0	0	1	0	0	0	0	1
Ds_00004077	0	0	0	0	0	0	0	0	0	0	0	0		AC_00038000	0	0	0	1	0	1	0	1	0	1	1	0
Ds_00004076	0	0	0	0	0	0	0	0	0	0	0	0		AC_00038100	0	0	0	0	0	0	0	0	0	0	0	0
Ds_00004072	0	0	0	0	0	0	0	0	0	0	0	0		AC_00038200	0	0	0	0	0	0	0	0	0	0	0	0
Ds_00004074	0	0	0	0	0	0	0	0	0	0	0	0		AC_00038300	0	0	0	0	0	0	0	0	0	0	0	0
Ds_00004083	0	0	0	0	0	0	0	0	0	0	0	0		AC_00038400	0	0	0	0	0	1	1	0	0	0	0	1
Ds_00004075	0	0	0	0	0	0	0	0	0	0	0	0		AC_00038500	0	1	0	1	0	1	0	0	0	1	0	0
Ds_00004078	0	0	0	0	0	0	0	0	0	0	0	0		AC_00038600	0	1	0	1	0	1	0	0	0	0	0	0
Ds_00004073	0	0	0	0	0	0	0	0	0	0	0	0		AC_00038700	0	0	0	1	0	1	0	0	0	1	0	1
Ds_00004082	0	0	0	0	0	0	0	0	0	0	0	0		AC_00038800	0	1	0	0	0	1	0	0	0	0	0	1
Ds_00004079	0	0	0	0	0	0	0	0	0	0	0	0		AC_00038900	0	0	0	0	0	0	0	0	0	0	0	0
Ds_00004081	0	0	0	0	0	0	0	0	0	0	0	0		AC_00039000	0	0	0	0	0	0	0	0	0	0	0	1
Ds_00004088	0	0	0	0	0	0	0	0	0	0	0	0		AC_00039100	0	0	0	0	0	0	0	0	0	0	0	0
Ds_00004090	0	0	1	0	0	0	0	0	1	0	0	0		AC_00039200	0	0	0	0	0	0	0	0	0	0	0	0
Ds_00004086	0	0	0	0	0	0	0	0	0	0	0	0		AC_00039300	0	1	0	1	0	1	0	0	0	1	0	0
Ds_00004085	0	0	0	1	0	1	0	0	0	0	0	0		AC_00039400	0	0	0	1	0	1	0	0	0	1	0	0
Ds_00004089	0	0	0	0	0	0	0	0	0	0	0	0		AC_00039500	0	0	0	0	0	0	0	0	0	0	0	0
Ds_00004087	1	0	0	0	0	0	0	0	0	0	0	0		AC_00039600	0	0	0	1	0	0	0	0	0	0	0	0
Ds_00004084	0	0	1	0	1	0	1	0	0	0	0	0		AC_00039700	0	0	1	0	1	0	1	0	1	0	0	0
Ds_00004098	0	1	0	0	0	0	0	0	0	0	0	0		AC_00039800	0	0	0	1	0	0	0	0	0	0	0	0
Ds_00004094	0	0	0	0	0	0	0	0	0	0	0	0		AC_00039900	0	0	0	0	1	0	0	0	1	0	0	0
Ds_00004097	0	0	0	0	0	0	0	0	0	0	0	0		AC_00040000	0	0	0	0	0	0	0	0	0	0	0	0
Ds_00004099	0	0	0	0	0	0	0	0	0	0	0	0		AC_00040100	0	0	0	0	0	0	0	0	0	0	0	0
Ds_00004092	0	0	0	0	0	0	0	0	0	0	0	0		AC_00040200	0	0	0	0	0	0	0	0	0	0	0	0
Ds_00004091	0	0	0	0	0	0	0	0	0	0	0	0		AC_00040300	0	0	0	1	0	1	0	1	0	0	0	0
Ds_00004093	0	0	0	0	0	0	0	0	0	0	0	0		AC_00040400	0	0	0	0	0	0	0	0	0	0	0	0
Ds_00004103	0	0	0	0	0	0	0	0	0	0	0	0		AC_00040500	0	1	0	1	0	1	0	0	0	0	0	0
Ds_00004096	0	0	0	0	1	0	1	0	1	0	0	0		AC_00040600	0	1	0	1	0	1	0	1	0	1	0	0
Ds_00004100	1	0	1	0	1	0	1	0	1	0	1	0		AC_00040700	0	0	0	1	0	1	0	1	0	1	0	0
Ds_00004095	0	0	0	0	0	0	0	0	0	0	0	0		AC_00040800	0	0	0	0	0	0	0	0	0	0	0	0
Ds_00004102	0	0	0	0	0	0	0	0	0	0	0	0		AC_00040900	0	0	0	0	1	0	0	0	1	0	1	0
Ds_00004101	1	0	1	0	1	0	1	0	1	0	1	0		AC_00041000	0	0	0	1	0	1	0	1	0	1	0	0
Ds_00004117	0	0	0	0	0	0	0	0	0	0	0	0		AC_00041100	0	0	0	0	0	0	0	0	0	0	0	0
Ds_00004106	0	1	0	1	0	1	0	1	0	1	0	1		AC_00041200	0	0	0	0	1	0	0	0	0	0	0	0
Ds_00004105	1	0	1	0	1	0	0	0	1	0	1	0		AC_00041300	0	0	1	0	1	0	1	0	0	0	0	0
Ds_00004104	0	0	0	0	0	0	0	0	0	0	0	0		AC_00041400	0	0	0	0	0	0	0	0	0	0	0	0
Ds_00004112	0	0	1	0	0	0	0	0	0	0	0	0		AC_00041500	0	0	0	0	0	0	0	0	0	0	0	0
Ds_00004114	0	0	0	0	0	0	0	1	0	0	0	0		AC_00041600	1	0	0	0	1	0	0	0	0	0	0	0
Ds_00004109	0	0	0	0	0	0	0	0	0	0	0	0		AC_00041700	0	0	0	0	1	0	0	0	0	0	0	0
Ds_00004111	0	0	0	0	0	0	0	0	0	1	0	0		AC_00041800	0	0	0	0	0	0	0	0	0	0	0	0
Ds_00004108	0	0	0	0	0	0	0	0	0	0	0	0		AC_00041900	0	0	0	0	0	0	0	0	0	0	0	0
Ds_00004113	0	0	0	0	0	0	0	0	0	0	0	0		AC_00042000	0	0	1	0	1	0	1	0	1	0	0	0
Ds_00004116	0	1	0	0	0	0	0	1	0	0	0	0		AC_00042100	0	0	0	0	0	0	0	0	0	0	0	0
Ds_00004107	0	1	0	0	0	0	0	0	0	0	0	0		AC_00042200	0	0	0	0	0	0	0	0	0	0	0	0
Ds_00004110	0	0	0	0	0	0	0	0	0	0	0	0		AC_00042300	0	0	0	0	0	0	0	0	0	0	0	0
Ds_00004115	0	0	0	0	0	0	0	0	0	0	0	0		AC_00042400	1	0	0	0	1	0	0	1	0	0	0	0
Ds_00004128	0	0	0	0	0	0	0	0	0	1	0	1		AC_00042500	0	0	0	0	0	0	0	0	0	0	0	0
Ds_00004130	0	0	0	0	0	0	0	0	0	0	0	0		AC_00042600	0	0	0	0	0	0	0	0	0	0	0	0
Ds_00004122	0	1	0	0	0	0	1	0	0	0	0	0		AC_00042700	0	0	1	0	1	0	1	0	1	0	0	0
Ds_00004118	0	0	0	0	0	0	0	0	0	0	0	0		AC_00042800	0	0	0	0	0	0	0	0	0	0	0	0
Ds_00004129	0	1	0	1	0	1	0	0	0	0	0	0		AC_00042900	0	0	0	0	0	0	0	0	0	0	0	0
Ds_00004124	0	0	1	0	1	0	0	0	0	0	0	0		AC_00043000	0	1	0	1	0	1	0	0	0	0	0	0
Ds_00004126	0	0	0	0	0	0	0	0	0	0	0	0		AC_00043100	0	1	0	1	0	0	0	0	1	0	1	0
Ds_00004125	0	0	0	0	0	0	0	0	0	0	0	0		AC_00043200	0	0	0	0	0	0	0	0	0	0	0	0
Ds_00004119	0	0	0	0	0	0	0	0	0	0	0	0		AC_00043300	0	0	0	0	0	0	0	0	0	0	0	0
Ds_00004131	0	0	0	0	0	0	0	0	0	0	0	0		AC_00043400	0	0	0	0	0	0	0	0	0	0	0	0
Ds_00004123	0	0	0	0	0	0	0	0	0	0	0	0		AC_00043500	0	0	0	0	0	0	0	0	0	0	0	0
Ds_00004121	0	0	0	0	0	0	0	0	0	0	0	0		AC_00043600	0	0	1	0	1	0	1	0	1	0	0	0
Ds_00004120	0	0	0	0	0	0	0	0	0	0	0	0		AC_00043700	0	0	0	0	0	0	0	0	0	0	0	0
Ds_00004132	0	0	0	0	0	0	0	0	0	0	0	0		AC_00043800	0	1	0	1	0	1	1	0	1	0	0	0
Ds_00004127	0	0	0	0	0	0	0	0	0	0	0	0		AC_00043900	0	0	0	0	0	0	0	0	0	0	0	0
Ds_00004137	0	0	1	0	0	0	0	0	1	0	1	0		AC_00044000	0	0	0	0	0	0	0	0	0	0	0	0
Ds_00004133	0	0	0	0	0	0	0	0	0	0	0	0		AC_00044100	0	0	1	0	1	0	1	0	1	0	0	0
Ds_00004136	0	0	0	0	0	0	0	0	0	0	0	0		AC_00044200	0	0	0	0	0	0	0	0	0	0	0	0
Ds_00004138	0	0	0	0	0	0	0	0	0	0	0	0		AC_00044300	0	0	1	0	1	0	0	0	0	0	0	0
Ds_00004141	0	0	0	0	0	0	0	0	0	0	0	0		AC_00044400	0	0	0	0	0	0	0	0	0	0	0	0
Ds_00004143	0	0	0	0	0	0	0	0	0	0	0	0		AC_00044500	0	0	0	0	0	0	0	0	0	0	0	0
Ds_00004140	0	0	0	0	0	0	0	0	0	0	0	0		AC_00044600	0	0	1	0	1	0	0	0	1	0	0	0
Ds_00004134	0	0	0	0	0	0	0	0	0	0	0	0		AC_00044700	0	0	0	0	0	0	0	0	0	0	0	0
Ds_00004139	0	0	0	0	0	0	0	0	0	0	0	0		AC_00044800	0	0	1	0	1	0	0	0	0	0	0	0
Ds_00004142	0	0	0	0	0	0	0	0	0	0	0	0		AC_00044900	0	0	0	0	0	0	0	0	0	0	0	0
Ds_00004135	0	0	0	0	0	0	0	0	0	0	0	0		AC_00045000	0	0	0	0	0	0	0	0	0	1	0	1
Ds_00004149	0	0	0	0	0	0	0	0	0	0	0	0		AC_00045100	0	0	0	0	0	0	0	0	0	0	0	0
Ds_00004145	0	0	0	0	0	0	0	0	0	0	0	0		AC_00045200	0	0	0	0	0	0	0	0	0	0	0	0
Ds_00004147	0	0	0	0	0	0	0	0	0	0	0	0		AC_00045300	0	0	0	0	0	0	0	0	0	0	0	0
Ds_00004146	0	0	0	0	0	0	0	0	0	0	0	0		AC_00045400	0	0	1	0	1	0	0	0	0	0	0	0
Ds_00004153	0	0	0	0	0	0	0	0	0	0	0	0		AC_00045500	0	0	0	0	0	1	0	0	0	0	0	1
Ds_00004148	0	0	0	0	0	0	0	0	0	0	0	0		AC_00045600	0	0	0	0	0	1	0	0	0	1	0	0
Ds_00004151	0	0	0	0	0	0	0	0	0	0	0	0		AC_00045700	0	0	0	0	0	0	0	0	0	0	0	0
Ds_00004150	0	0	0	0	0	0	0	1	0	0	0	0		AC_00045800	0	0	0	0	0	0	0	0	0	0	0	0
Ds_00004154	0	0	0	0	0	0	0	0	0	0	0	0		AC_00045900	0	1	0	1	0	1	0	0	0	0	0	0
Ds_00004144	0	0	0	0	0	0	0	0	0	0	0	0		AC_00046000	0	0	0	0	0	0	0	0	0	0	0	0
Ds_00004155	0	0	0	0	0	0	0	0	0	0	0	0		AC_00046100	0	0	0	0	0	0	0	0	0	0	0	0
Ds_00004152	0	0	0	0	0	0	0	0	0	0	0	0		AC_00046200	0	1	0	1	0	1	0	1	0	1	0	0
Ds_00004173	0	0	0	0	0	0	0	0	0	0	0	0		AC_00046300	0	0	0	0	0	1	0	0	0	1	0	0
Ds_00004172	0	0	0	0	0	0	0	0	0	0	0	0		AC_00046400	0	0	0	0	0	0	0	0	0	0	0	0
Ds_00004170	0	1	0	0	0	1	0	0	0	1	0	0		AC_00046500	0	0	0	1	0	0	0	1	0	0	1	0
Ds_00004166	0	1	0	1	0	1	0	1	0	0	0	0		AC_00046600	0	1	0	1	0	0	1	0	1	0	1	0
Ds_00004168	0	1	0	1	0	1	0	1	0	0	0	0		AC_00046700	0	0	0	0	0	0	0	0	0	0	0	0
Ds_00004157	0	0	0	0	0	0	0	0	0	0	0	0		AC_00046800	0	0	0	0	0	0	0	0	0	0	0	0
Ds_00004156	0	0	0	0	0	0	0	0	0	0	0	0		AC_00046900	0	0	0	0	0	0	0	0	0	0	0	0
Ds_00004162	0	0	0	0	0	0	0	0	0	0	0	0		AC_00047000	0	1	0	0	0	0	0	0	0	0	0	0
Ds_00004163	0	0	0	0	0	0	0	0	0	0	0	0		AC_00047100	0	0	0	0	0	0	0	0	0	0	0	0
Ds_00004160	0	0	0	0	0	0	0	0	0	0	0	0		AC_00047200	0	0	0	0	0	0	0	0	0	0	0	0
Ds_00004159	0	0	0	0	0	0	0	0	0	0	0	0		AC_00047300	0	0	0	0	0	0	0	0	0	0	0	0
Ds_00004158	0	0	0	0	0	0	0	0	0	0	0	0		AC_00047400	0	0	1	0	1	0	1	0	0	0	0	0
Ds_00004164	0	0	0	0	0	0	0	0	0	0	0	0		AC_00047500	0	0	0	0	0	0	0	0	0	0	0	0
Ds_00004165	0	0	0	0	0	0	0	0	0	0	0	0		AC_00047600	0	1	0	1	0	1	0	0	1	0	1	0
Ds_00004169	0	0	0	0	0	0	0	0	0	0	0	0		AC_00047700	0	0	0	0	0	0	0	0	0	0	0	0
Ds_00004171	0	0	0	0	0	0	0	0	0	0	0	0		AC_00047800	0	0	1	0	1	0	1	0	0	0	0	0
Ds_00004167	0	0	0	0	0	0	0	0	0	0	0	0		AC_00047900	0	0	1	0	0	0	1	0	0	0	0	0
Ds_00004161	0	0	0	0	0	0	0	0	0	0	0	0		AC_00048000	0	0	0	1	0	1	0	1	0	1	0	0
Ds_00004178	1	0	1	0	1	0	1	0	1	0	1	0		AC_00048100	0	0	0	0	0	0	0	0	0	0	0	0
Ds_00004180	0	1	0	0	0	0	0	0	0	0	0	0		AC_00048200	0	0	0	0	0	0	0	0	0	0	0	0
Ds_00004181	0	0	0	0	0	0	0	0	0	0	0	0		AC_00048300	0	0	1	0	0	0	1	0	0	0	0	1
Ds_00004174	0	0	0	0	0	0	0	0	0	0	0	0		AC_00048400	0	0	0	0	0	0	0	0	0	0	0	0
Ds_00004177	0	0	0	0	0	0	0	0	0	0	0	0		AC_00048500	0	1	0	1	0	1	0	0	0	0	0	1
Ds_00004176	0	0	0	0	0	0	0	0	0	0	0	0		AC_00048600	0	1	0	1	0	1	0	0	0	1	0	0
Ds_00004179	0	0	0	0	0	0	0	0	0	0	0	0		AC_00048700	0	0	0	0	0	0	0	1	0	1	0	0
Ds_00004175	0	0	0	0	0	0	0	0	0	0	0	0		AC_00048800	0	0	1	0	0	0	1	0	0	0	0	1
Ds_00004190	0	0	0	0	0	0	0	0	0	0	0	0		AC_00048900	0	0	1	0	1	0	1	0	0	0	0	0
Ds_00004188	0	0	0	0	0	0	0	0	0	0	0	0		AC_00049000	0	0	0	0	0	0	0	0	0	0	0	0
Ds_00004183	0	0	0	0	0	0	0	0	0	0	0	0		AC_00049100	0	0	1	0	0	0	1	0	0	0	0	0
Ds_00004187	0	0	0	0	0	0	0	0	0	0	0	0		AC_00049200	0	0	0	0	0	0	0	0	0	0	0	0
Ds_00004186	0	0	0	0	0	0	0	0	0	0	0	0		AC_00049300	0	0	0	0	0	0	0	0	0	0	0	0
Ds_00004182	0	0	1	0	1	0	0	0	0	0	0	0		AC_00049400	0	0	1	0	0	0	1	0	0	0	0	0
Ds_00004191	0	0	0	0	0	0	0	0	0	0	0	0		AC_00049500	0	0	1	0	1	0	0	0	0	0	0	0
Ds_00004189	0	0	0	0	0	0	0	0	0	0	0	0		AC_00049600	0	0	0	0	0	0	0	0	0	0	0	0
Ds_00004184	0	0	0	0	0	0	0	0	0	0	0	0		AC_00049700	0	1	0	1	0	1	0	1	0	1	0	0
Ds_00004192	0	0	0	0	0	0	0	0	0	0	0	0		AC_00049800	0	0	0	0	0	0	0	0	0	0	0	0
Ds_00004193	0	0	0	0	0	0	0	0	0	0	0	0		AC_00049900	0	0	0	0	0	0	0	0	0	0	0	0
Ds_00004185	0	0	0	0	0	0	0	0	0	0	0	0		AC_00050000	0	0	0	0	1	0	0	0	0	0	0	0
Ds_00004194	0	0	0	0	0	0	0	0	0	0	0	0		AC_00050100	0	0	0	1	0	0	0	1	0	0	0	0
Ds_00004195	0	0	0	0	0	0	0	0	0	0	0	0		AC_00050200	0	0	0	1	0	0	0	0	0	0	0	0
Ds_00004197	0	0	0	0	0	0	0	0	0	0	0	0		AC_00050300	0	0	0	0	0	0	0	0	0	0	0	0
Ds_00004200	0	0	0	0	0	0	0	0	0	0	0	0		AC_00050400	0	0	1	0	0	0	0	0	0	0	0	0
Ds_00004201	0	1	0	0	0	0	0	0	0	1	0	0		AC_00050500	0	0	0	0	0	0	0	0	0	0	0	0
Ds_00004198	0	0	0	0	0	0	0	0	0	0	0	0		AC_00050600	0	0	1	0	0	0	0	0	0	0	0	0
Ds_00004199	0	0	0	0	0	0	0	0	0	0	0	0		AC_00050700	0	0	1	0	1	0	0	0	0	0	0	0
Ds_00004203	0	0	0	0	0	0	0	0	0	0	0	0		AC_00050800	0	0	0	0	0	0	0	0	0	0	0	0
Ds_00004202	0	0	0	0	0	0	0	0	0	0	0	0		AC_00050900	0	0	0	0	0	0	0	0	0	0	0	0
Ds_00004196	0	0	0	0	0	0	0	0	0	0	0	0		AC_00051000	0	0	0	0	0	0	0	0	0	0	0	0
Ds_00004209	0	0	0	0	0	0	0	0	0	0	0	0		AC_00051100	0	0	0	0	0	0	1	0	0	0	0	0
Ds_00004204	0	1	0	1	0	0	0	1	0	1	0	0		AC_00051200	0	0	0	0	0	0	0	0	0	0	0	0
Ds_00004210	0	0	0	0	0	0	0	0	0	0	0	0		AC_00051300	0	0	1	0	0	0	1	0	0	0	0	0
Ds_00004212	0	0	0	0	0	0	0	0	0	0	0	0		AC_00051400	0	1	0	0	0	1	0	0	0	0	0	0
Ds_00004214	0	0	0	0	0	0	0	0	0	0	0	0		AC_00051500	0	0	1	0	0	0	1	0	0	0	0	0
Ds_00004206	0	0	0	0	0	0	0	0	0	0	0	0		AC_00051600	0	0	0	1	0	1	0	1	0	1	0	0
Ds_00004205	0	0	0	0	0	0	0	0	0	0	0	0		AC_00051700	0	0	0	0	0	0	0	0	0	0	0	0
Ds_00004208	0	0	0	0	0	0	0	0	0	0	0	0		AC_00051800	0	0	0	0	1	0	0	0	0	0	0	0
Ds_00004211	0	0	0	0	0	0	0	0	0	0	0	0		AC_00051900	0	1	0	1	0	1	0	0	0	0	0	0
Ds_00004207	0	0	0	0	0	0	0	0	0	0	0	0		AC_00052000	0	0	0	1	0	1	0	1	0	1	0	0
Ds_00004213	0	0	1	0	0	0	1	0	1	0	0	0		AC_00052100	0	0	0	0	0	0	0	0	0	0	0	0
Ds_00004226	0	0	0	0	0	0	1	0	0	0	0	0		AC_00052200	0	0	1	0	1	0	1	0	1	0	0	0
Ds_00004219	0	0	1	0	1	0	0	0	1	0	0	0		AC_00052300	0	0	0	1	0	0	0	1	0	0	0	0
Ds_00004223	0	0	0	0	0	0	0	0	0	0	0	0		AC_00052400	0	0	0	0	0	0	0	0	0	0	0	0
Ds_00004218	0	0	0	0	0	0	0	0	0	0	0	0		AC_00052500	0	0	0	0	0	0	0	0	0	0	0	0
Ds_00004224	0	0	1	0	0	0	0	0	1	0	0	0		AC_00052600	0	0	1	0	0	0	1	0	0	0	0	1
Ds_00004221	0	0	0	0	0	0	0	0	0	0	0	0		AC_00052700	0	0	0	0	0	1	1	0	0	1	0	1
Ds_00004228	0	0	0	0	0	0	0	0	0	0	0	0		AC_00052800	0	0	0	0	0	0	0	0	0	0	0	0
Ds_00004220	0	0	0	0	1	0	0	0	0	0	0	0		AC_00052900	0	0	0	0	0	0	0	0	0	0	0	0
Ds_00004222	0	0	0	0	0	0	0	0	0	0	0	0		AC_00053000	0	0	0	0	0	0	0	0	0	0	0	0
Ds_00004225	0	0	0	0	0	0	1	0	0	0	0	0		AC_00053100	0	0	0	1	0	0	0	1	0	0	1	0
Ds_00004216	0	0	0	0	0	0	0	0	0	0	0	0		AC_00053200	0	0	1	0	1	0	1	0	1	0	0	0
Ds_00004215	0	0	0	0	0	0	0	0	0	0	0	0		AC_00053300	0	0	0	0	0	0	0	0	0	0	0	0
Ds_00004227	0	0	0	0	0	0	0	0	0	0	0	0		AC_00053400	0	0	1	0	0	0	0	0	0	0	0	0
Ds_00004217	0	0	0	0	0	0	0	0	0	0	0	0		AC_00053500	0	0	0	0	0	0	0	0	0	0	0	0
Ds_00004234	0	0	0	0	0	0	0	0	0	0	0	0		AC_00053600	0	0	0	0	0	0	0	0	0	0	0	0
Ds_00004232	1	0	1	0	1	0	1	0	1	0	1	0		AC_00053700	0	0	0	1	0	1	0	0	0	0	0	0
Ds_00004230	0	0	0	0	0	0	0	0	0	0	0	0		AC_00053800	0	0	1	0	1	0	1	0	1	0	0	0
Ds_00004229	0	0	0	0	0	0	0	0	0	0	0	0		AC_00053900	0	0	1	0	1	0	1	0	1	0	0	1
Ds_00004235	0	0	0	0	0	0	0	0	0	0	0	0		AC_00054000	0	0	0	0	0	0	0	0	0	0	0	0
Ds_00004231	0	1	0	1	0	1	0	0	0	0	0	0		AC_00054100	0	0	0	0	0	0	0	0	0	0	0	0
Ds_00004233	0	0	0	0	1	0	0	0	0	0	0	0		AC_00054200	0	0	0	0	0	0	0	0	0	0	0	0
Ds_00015142	0	0	0	0	0	0	0	0	0	0	0	0		AC_00054300	0	0	0	0	0	0	0	0	0	0	0	0
Ds_00015141	0	0	0	0	0	0	0	0	0	0	0	0		AC_00054400	0	0	0	0	0	0	0	0	0	0	0	0
Ds_00015143	0	0	0	0	0	0	0	0	0	0	0	0		AC_00054500	0	0	0	0	0	0	0	0	0	0	0	0
Ds_00015144	0	0	0	0	0	0	0	0	0	0	0	0		AC_00054600	1	0	1	0	1	0	0	0	0	0	0	0
Ds_00015145	0	0	0	0	0	0	0	0	0	0	0	0		AC_00054700	0	0	0	0	0	0	0	0	0	0	0	0
Ds_00015146	0	0	0	0	0	0	0	0	0	0	0	0		AC_00054800	0	0	0	1	0	0	0	1	0	0	0	0
Ds_00015152	0	0	0	0	0	0	0	0	0	0	0	0		AC_00054900	1	0	1	0	1	0	0	0	0	0	0	0
Ds_00015148	0	0	0	0	0	0	0	0	0	0	0	0		AC_00055000	0	0	0	0	0	0	0	1	0	0	0	0
Ds_00015147	0	0	0	0	0	0	0	0	0	0	0	0		AC_00055100	0	0	1	0	0	0	0	0	0	0	0	0
Ds_00015149	0	1	0	1	0	1	0	1	0	1	0	0		AC_00055200	0	0	0	0	0	0	0	0	0	0	0	0
Ds_00015151	0	0	0	0	0	0	0	0	0	0	0	0		AC_00055300	0	0	0	0	0	0	0	0	0	0	0	0
Ds_00015150	0	0	0	0	0	0	0	0	0	0	0	0		AC_00055400	0	1	0	0	0	0	1	0	0	0	0	0
Ds_00015153	0	0	0	0	0	0	0	0	0	0	0	0		AC_00055500	0	1	0	0	0	0	1	0	1	0	0	0
Ds_00015154	0	0	0	0	0	0	0	0	0	0	0	0		AC_00055600	0	0	0	0	0	0	0	0	0	0	0	0
Ds_00017808	0	0	0	0	0	0	0	0	0	0	0	0		AC_00055700	0	0	0	0	0	0	0	0	0	0	0	0
Ds_00017802	0	0	0	0	0	0	0	0	0	0	0	0		AC_00055800	0	0	0	0	0	0	0	0	0	0	0	0
Ds_00017806	0	0	0	0	0	0	0	0	0	0	0	0		AC_00055900	0	0	0	1	0	0	0	1	0	0	1	0
Ds_00017804	0	0	0	0	0	0	0	0	0	0	0	0		AC_00056000	0	0	0	0	0	1	0	0	0	1	0	0
Ds_00017798	0	0	0	0	0	0	0	0	0	0	0	0		AC_00056100	0	1	0	1	0	1	0	0	0	1	0	1
Ds_00017800	1	0	1	0	1	0	0	0	1	0	0	0		AC_00056200	0	0	1	0	1	0	1	0	1	0	0	0
Ds_00017799	0	0	0	0	0	0	0	0	0	0	0	0		AC_00056300	0	0	1	0	0	0	1	0	0	0	0	1
Ds_00017805	0	1	0	0	0	0	0	0	0	0	0	0		AC_00056400	0	0	1	0	1	0	1	0	1	0	0	0
Ds_00017801	0	0	0	0	0	0	0	0	0	0	0	0		AC_00056500	0	0	0	0	0	0	0	0	0	0	0	0
Ds_00017803	1	0	0	0	0	0	0	0	0	0	0	0		AC_00056600	0	0	0	0	0	0	0	0	0	0	0	0
Ds_00017693	0	0	0	1	0	1	0	1	0	1	0	0		AC_00056700	0	0	0	0	1	0	0	0	0	0	0	0
Ds_00006863	0	0	0	0	0	0	0	0	0	0	0	0		AC_00056800	0	0	0	0	0	1	0	0	0	0	0	0
Ds_00006857	0	0	0	0	0	0	0	0	0	0	0	0		AC_00056900	0	0	0	0	0	0	0	0	0	0	0	0
Ds_00006858	0	0	0	0	0	0	0	0	0	0	0	0		AC_00057000	0	0	0	0	0	0	0	0	0	0	0	0
Ds_00006859	0	0	0	0	0	0	0	0	0	0	0	0		AC_00057100	0	0	0	0	0	0	0	0	0	0	0	0
Ds_00006861	0	0	0	0	0	0	0	0	0	0	0	0		AC_00057200	0	0	0	0	0	0	0	0	0	0	0	0
Ds_00006860	1	0	1	0	0	0	0	0	0	0	0	0		AC_00057300	0	0	0	1	0	1	0	1	0	1	1	0
Ds_00006862	0	0	0	0	0	0	0	0	0	0	0	0		AC_00057400	0	0	0	0	0	0	0	0	0	0	0	0
Ds_00006872	1	0	1	0	0	0	0	0	1	0	0	0		AC_00057500	0	0	0	0	0	0	0	0	0	0	0	0
Ds_00006873	0	0	0	0	0	0	0	0	0	0	0	0		AC_00057600	0	0	1	0	0	0	1	0	0	0	0	1
Ds_00006870	0	0	0	0	0	0	0	0	0	0	0	0		AC_00057700	0	0	0	0	0	0	0	0	0	0	0	1
Ds_00006867	0	1	0	0	0	1	0	0	0	1	0	1		AC_00057800	0	0	1	0	1	0	1	0	1	0	0	0
Ds_00006871	0	0	0	0	0	0	0	0	0	0	0	0		AC_00057900	0	0	1	0	0	0	0	0	0	0	0	0
Ds_00006868	0	0	0	0	0	0	0	0	0	0	0	0		AC_00058000	0	0	0	0	1	0	0	0	1	0	1	0
Ds_00006866	0	1	0	0	0	1	0	0	1	0	0	0		AC_00058100	0	0	0	0	0	0	0	0	0	0	1	0
Ds_00006864	0	0	0	0	0	0	0	0	0	0	0	0		AC_00058200	0	0	0	0	0	0	0	0	0	0	0	0
Ds_00006865	0	0	0	0	0	0	0	0	0	0	0	0		AC_00058300	0	1	0	0	0	1	0	0	0	0	0	1
Ds_00006869	0	0	0	0	0	0	0	0	0	0	0	0		AC_00058400	0	0	0	0	0	0	0	1	0	0	0	0
Ds_00006877	0	0	0	0	0	0	0	0	0	0	0	0		AC_00058500	0	0	0	0	0	1	1	0	0	0	0	1
Ds_00006878	1	0	0	0	0	0	0	0	0	0	0	0		AC_00058600	0	0	0	0	0	0	0	0	0	0	0	0
Ds_00006876	0	0	0	0	0	0	1	0	0	0	0	0		AC_00058700	0	0	0	1	0	0	0	1	0	0	0	0
Ds_00006875	1	0	1	0	0	0	0	0	0	0	0	0		AC_00058800	0	0	0	0	0	0	0	0	0	0	0	0
Ds_00006874	0	0	0	0	0	0	0	0	0	0	0	0		AC_00058900	0	0	1	0	0	1	1	0	0	0	0	1
Ds_00006881	0	1	0	1	0	1	0	0	0	0	0	0		AC_00059000	0	0	0	0	0	0	0	0	0	0	0	0
Ds_00006880	0	1	0	1	0	1	0	1	0	0	0	1		AC_00059100	0	0	0	0	0	0	0	0	0	0	0	0
Ds_00006879	0	0	0	0	0	0	0	0	0	0	0	0		AC_00059200	0	0	0	0	0	0	0	0	0	0	0	0
Ds_00006882	0	0	0	0	0	0	0	0	0	0	0	0		AC_00059300	0	0	1	0	0	0	0	0	0	0	0	0
Ds_00006884	0	0	0	0	0	0	0	0	0	0	0	0		AC_00059400	0	0	0	0	0	0	0	0	0	0	0	0
Ds_00006883	0	0	0	0	0	0	0	0	0	0	0	0		AC_00059500	0	0	0	0	0	0	0	0	0	0	0	0
Ds_00006885	0	0	0	0	0	0	0	0	0	0	0	0		AC_00059600	0	0	0	0	0	0	0	0	0	0	0	0
Ds_00006890	0	0	1	0	0	0	0	0	1	0	1	0		AC_00059700	0	1	0	1	0	1	0	0	0	1	0	0
Ds_00006889	0	0	1	0	0	0	0	0	1	0	1	0		AC_00059800	0	0	0	0	0	0	0	0	0	0	0	0
Ds_00006886	0	0	0	0	0	0	0	0	0	0	0	0		AC_00059900	0	1	1	0	0	0	1	0	1	0	0	1
Ds_00006888	0	0	0	0	0	0	0	0	0	0	0	0		AC_00060000	0	0	0	0	0	0	0	0	0	0	0	0
Ds_00006887	0	0	0	0	0	0	0	0	0	0	0	0		AC_00060100	0	0	0	0	0	0	0	0	0	0	0	0
Ds_00006891	1	0	0	0	0	0	0	0	0	0	0	0		AC_00060200	0	0	0	0	0	0	0	0	0	0	0	0
Ds_00006892	1	0	1	0	1	0	1	0	0	0	0	0		AC_00060300	0	0	0	1	0	1	0	1	0	1	0	0
Ds_00006896	0	1	0	1	0	1	0	1	0	1	0	1		AC_00060400	0	0	0	1	0	0	0	1	0	0	0	0
Ds_00006894	0	0	0	0	0	0	0	0	0	0	0	0		AC_00060500	0	1	0	1	0	1	0	0	0	0	0	0
Ds_00006893	1	0	1	0	0	0	0	0	1	0	1	0		AC_00060600	0	0	0	0	0	0	0	0	0	0	0	0
Ds_00006895	0	0	0	0	0	0	0	0	0	0	0	0		AC_00060700	0	0	0	0	0	0	0	0	0	0	0	0
Ds_00006897	0	0	0	0	0	0	0	0	0	0	0	0		AC_00060800	0	0	0	0	0	0	0	0	0	0	0	0
Ds_00006898	0	0	0	0	0	0	0	0	0	0	0	0		AC_00060900	0	0	0	0	0	0	0	0	0	0	0	0
Ds_00006899	0	0	0	0	0	0	0	0	0	0	0	0		AC_00061000	0	0	0	1	0	0	0	1	0	0	0	0
Ds_00006900	0	0	0	0	0	0	0	0	0	0	0	0		AC_00061100	0	0	0	0	0	0	0	0	0	0	0	0
Ds_00006902	0	0	0	0	0	0	0	0	0	0	0	0		AC_00061200	0	0	0	1	0	1	0	0	0	0	0	0
Ds_00006901	0	0	0	0	0	0	0	0	0	0	0	0		AC_00061300	0	0	0	0	0	1	0	0	0	1	0	0
Ds_00006903	0	0	0	0	0	0	0	0	0	0	0	0		AC_00061400	0	0	0	0	0	1	0	0	0	0	0	0
Ds_00015590	0	0	0	0	0	0	0	0	0	0	0	0		AC_00061500	0	0	0	0	0	0	0	0	0	0	0	0
Ds_00015593	0	0	0	0	0	0	0	0	0	0	0	0		AC_00061600	0	0	1	0	0	0	1	0	0	0	0	0
Ds_00015594	0	0	0	0	0	0	0	0	0	0	0	0		AC_00061700	0	0	0	0	0	0	0	0	0	0	0	0
Ds_00015591	0	0	0	0	0	0	0	0	0	0	0	0		AC_00061800	0	0	0	0	0	0	0	0	0	0	1	0
Ds_00015592	0	0	1	0	0	0	0	0	1	0	0	0		AC_00061900	0	0	0	1	0	1	0	1	0	1	0	1
Ds_00015605	0	0	0	0	0	0	0	0	0	0	0	0		AC_00062000	0	0	0	0	0	0	0	0	0	0	0	0
Ds_00015600	0	0	1	0	0	0	0	0	0	0	0	0		AC_00062100	0	0	1	0	1	0	1	0	0	0	0	0
Ds_00015595	0	0	0	0	0	0	0	0	0	0	0	0		AC_00062200	0	0	0	0	0	0	0	0	0	0	0	0
Ds_00015603	0	0	0	0	0	0	0	0	0	0	0	0		AC_00062300	0	1	0	1	0	1	0	0	0	1	0	1
Ds_00015601	0	0	0	0	0	0	0	0	0	0	0	0		AC_00062400	0	0	1	0	0	0	0	0	0	0	0	0
Ds_00015599	0	0	0	0	0	0	0	0	0	0	0	0		AC_00062500	0	0	0	0	1	0	0	0	0	0	0	0
Ds_00015606	0	0	0	0	0	0	0	0	0	0	0	0		AC_00062600	0	1	0	1	0	1	0	1	0	0	1	0
Ds_00015607	1	0	0	0	0	0	0	0	0	0	0	0		AC_00062700	0	0	0	0	0	0	0	0	0	0	0	0
Ds_00015602	0	0	0	0	0	0	0	0	0	0	0	0		AC_00062800	0	0	1	0	1	0	1	0	0	0	0	0
Ds_00015596	0	0	0	0	0	0	0	0	0	0	0	0		AC_00062900	0	0	0	0	0	0	0	0	0	0	0	0
Ds_00015598	1	0	1	0	1	0	1	0	1	0	1	0		AC_00063000	0	0	1	0	1	0	1	0	1	0	0	0
Ds_00015604	1	0	1	0	1	0	1	0	1	0	0	0		AC_00063100	0	0	0	0	0	0	0	0	0	0	1	0
Ds_00015597	0	0	0	0	0	0	0	0	0	0	0	0		AC_00063200	0	1	0	1	0	1	0	0	0	0	0	0
Ds_00012688	0	0	0	0	0	0	0	0	0	0	0	0		AC_00063300	0	1	0	1	0	1	0	0	0	0	0	0
Ds_00012686	0	0	0	0	0	0	0	0	0	0	0	1		AC_00063400	0	0	0	0	0	1	0	0	0	1	0	1
Ds_00012693	0	0	0	0	0	1	0	0	0	1	0	1		AC_00063500	0	0	0	0	0	0	0	0	0	0	0	0
Ds_00012690	0	0	0	0	0	0	0	0	1	0	0	0		AC_00063600	0	0	0	1	0	1	0	1	0	0	0	0
Ds_00012680	0	0	0	0	0	0	0	0	1	0	0	0		AC_00063700	0	0	0	1	0	0	0	0	0	0	0	0
Ds_00012681	0	0	0	0	0	1	0	0	0	0	0	1		AC_00063800	0	0	1	0	0	0	1	0	0	0	0	0
Ds_00012679	0	0	0	0	0	0	0	0	0	0	0	0		AC_00063900	0	0	0	0	0	0	0	0	0	0	0	0
Ds_00012682	0	0	0	0	0	0	0	0	0	0	0	0		AC_00064000	0	0	0	0	0	0	0	0	0	0	0	0
Ds_00012691	0	0	0	0	0	0	0	0	0	0	0	0		AC_00064100	0	0	0	1	0	1	0	0	0	1	0	0
Ds_00012683	0	0	0	0	0	0	0	0	1	0	0	0		AC_00064200	0	0	0	0	0	0	0	0	0	0	0	0
Ds_00012692	0	1	0	1	0	1	0	1	0	1	0	1		AC_00064300	0	0	0	0	0	0	0	0	0	0	0	0
Ds_00012689	0	0	0	0	0	0	0	0	1	0	0	0		AC_00064400	0	0	0	0	0	0	0	1	0	0	0	0
Ds_00012694	0	0	0	0	0	0	0	0	0	0	0	0		AC_00064500	0	0	0	0	0	0	0	0	0	0	0	0
Ds_00012687	0	0	1	0	0	0	0	0	0	0	0	0		AC_00064600	0	0	0	1	0	0	0	1	0	0	0	0
Ds_00012684	0	0	0	0	0	0	0	0	0	0	0	0		AC_00064700	0	0	0	0	0	0	0	0	0	0	0	0
Ds_00012685	0	0	0	0	0	0	1	0	0	0	0	0		AC_00064800	0	0	0	1	0	1	0	0	0	1	0	1
Ds_00012704	0	1	0	0	0	0	0	0	0	0	0	0		AC_00064900	0	0	0	0	0	0	0	0	0	0	0	0
Ds_00012707	0	0	0	0	0	0	0	0	0	0	0	0		AC_00065000	0	0	1	0	1	0	1	0	1	0	0	0
Ds_00012702	0	0	0	0	0	0	0	0	0	0	0	0		AC_00065100	0	0	0	1	0	1	0	1	0	1	0	0
Ds_00012700	0	0	0	0	0	0	0	0	0	0	0	0		AC_00065200	0	0	0	0	0	0	0	0	0	0	0	0
Ds_00012696	1	0	0	0	0	0	0	0	0	0	0	0		AC_00065300	0	0	0	0	0	0	0	0	0	0	0	0
Ds_00012698	0	1	0	1	0	1	0	0	0	1	0	1		AC_00065400	0	0	0	0	0	0	0	0	0	0	0	0
Ds_00012701	0	0	0	0	0	0	0	0	0	0	0	0		AC_00065500	0	0	0	1	0	1	0	1	0	0	1	0
Ds_00012697	0	0	0	0	0	0	0	1	0	0	0	0		AC_00065600	0	0	0	0	0	0	0	0	1	0	0	0
Ds_00012695	0	0	0	0	0	0	0	0	0	0	0	0		AC_00065700	0	0	0	0	0	0	0	0	0	0	0	0
Ds_00012703	0	0	0	0	0	0	0	0	0	0	0	0		AC_00065800	0	0	0	0	0	0	0	0	0	0	0	0
Ds_00012699	0	0	0	0	0	0	0	0	0	0	0	0		AC_00065900	0	0	0	0	0	0	0	0	0	0	0	0
Ds_00012705	0	0	0	0	0	0	0	0	0	0	0	0		AC_00066000	0	0	1	0	0	0	1	0	0	0	0	1
Ds_00012706	0	0	0	0	0	0	0	0	0	0	0	0		AC_00066100	0	0	1	0	1	0	0	0	0	0	0	0
Ds_00012709	0	1	0	1	0	1	0	1	0	0	0	0		AC_00066200	1	0	0	0	1	0	0	0	0	0	0	0
Ds_00012720	1	0	0	0	0	0	0	0	1	0	0	0		AC_00066300	0	0	0	0	0	0	0	0	0	0	0	0
Ds_00012708	0	0	0	0	0	0	0	0	0	0	0	0		AC_00066400	0	0	0	0	0	0	0	0	0	0	0	0
Ds_00012713	0	0	0	0	0	0	0	0	0	0	0	0		AC_00066500	0	0	0	0	0	0	0	0	0	0	0	0
Ds_00012711	0	0	0	0	0	0	0	0	0	0	0	0		AC_00066600	0	0	0	0	0	1	0	0	0	1	0	1
Ds_00012710	0	0	0	0	0	0	0	0	0	0	0	0		AC_00066700	0	0	0	0	0	0	0	0	0	0	0	0
Ds_00012715	0	0	0	0	0	0	0	0	0	0	0	0		AC_00066800	0	0	0	1	0	1	0	1	0	0	1	0
Ds_00012712	0	0	0	0	0	0	0	0	0	0	0	0		AC_00066900	0	0	0	1	0	1	0	1	0	0	0	0
Ds_00012719	0	0	0	0	0	0	0	0	0	0	0	0		AC_00067000	0	0	0	1	0	1	0	1	0	1	0	1
Ds_00012718	0	0	1	0	0	0	0	0	0	0	0	0		AC_00067100	0	0	0	0	0	0	0	0	0	0	0	0
Ds_00012714	0	0	0	0	0	0	0	0	0	0	0	0		AC_00067200	0	0	0	0	0	0	0	0	0	0	0	0
Ds_00012717	0	0	0	0	0	0	0	0	0	0	0	0		AC_00067300	0	0	0	0	1	0	0	0	1	0	1	0
Ds_00012716	0	0	0	0	0	0	0	0	0	0	0	0		AC_00067400	0	0	0	0	0	0	0	0	0	0	0	0
Ds_00012723	0	0	0	0	0	0	0	0	0	0	0	0		AC_00067500	0	0	0	0	0	0	0	0	0	0	0	0
Ds_00012736	0	0	0	0	0	0	0	0	0	0	0	0		AC_00067600	0	0	1	0	1	0	0	0	1	0	0	0
Ds_00012730	0	0	1	0	0	0	1	0	1	0	0	0		AC_00067700	0	0	0	0	0	0	0	0	0	0	0	0
Ds_00012734	0	0	0	0	0	0	0	0	0	0	0	0		AC_00067800	0	0	0	0	0	0	0	0	0	0	0	0
Ds_00012735	0	0	0	0	0	0	0	0	0	0	0	0		AC_00067900	0	0	1	0	1	0	0	0	0	0	0	0
Ds_00012724	0	0	0	0	0	0	0	0	0	0	0	0		AC_00068000	0	0	0	0	0	0	0	0	0	0	0	0
Ds_00012728	0	0	0	0	0	0	0	0	0	0	0	0		AC_00068100	0	0	0	0	0	1	0	0	0	0	0	0
Ds_00012722	0	0	0	0	0	0	0	0	0	0	0	0		AC_00068200	0	0	0	0	0	0	0	0	0	0	0	0
Ds_00012733	0	0	0	0	0	0	0	0	0	0	0	0		AC_00068300	0	0	0	0	0	1	0	0	0	0	0	0
Ds_00012727	1	0	1	0	0	0	0	0	1	0	1	0		AC_00068400	0	0	0	1	0	1	0	0	0	1	0	0
Ds_00012729	0	0	0	0	0	0	0	0	0	0	0	0		AC_00068500	0	0	1	0	0	0	0	0	0	0	0	1
Ds_00012725	0	0	0	0	0	0	0	0	0	0	0	0		AC_00068600	0	0	0	0	0	0	0	0	0	0	0	0
Ds_00012721	0	0	0	0	0	0	0	0	0	0	0	0		AC_00068700	1	0	1	0	1	0	0	0	0	0	0	0
Ds_00012732	0	1	0	1	0	1	0	1	0	0	0	1		AC_00068800	0	0	0	0	0	0	0	0	0	0	0	0
Ds_00012726	0	1	0	1	0	1	0	0	0	0	0	0		AC_00068900	0	0	0	1	0	0	0	1	0	0	0	0
Ds_00012731	0	0	0	1	0	1	0	0	0	0	0	0		AC_00069000	0	0	0	0	0	0	0	0	0	0	0	0
Ds_00012751	0	0	0	0	0	0	0	0	0	0	0	0		AC_00069100	0	0	1	0	1	0	1	0	0	0	0	0
Ds_00012738	0	0	0	0	0	0	0	0	0	0	0	0		AC_00069200	0	0	1	0	0	0	0	0	0	0	0	0
Ds_00012758	0	0	0	0	0	0	0	0	0	0	0	0		AC_00069300	0	0	0	0	0	0	0	0	0	0	0	0
Ds_00012759	0	0	0	0	0	0	0	0	0	0	0	0		AC_00069400	0	0	0	0	0	0	0	0	0	0	0	0
Ds_00012739	0	1	0	0	0	1	0	1	0	1	0	1		AC_00069500	0	0	0	0	0	0	0	0	0	0	0	0
Ds_00012749	0	0	1	0	0	0	0	0	0	0	0	0		AC_00069600	0	0	0	0	0	0	0	0	0	0	0	0
Ds_00012740	0	0	0	0	0	0	0	0	0	0	0	0		AC_00069700	0	0	0	0	0	0	0	0	0	0	0	0
Ds_00012748	0	0	0	0	0	0	0	0	0	0	0	0		AC_00069800	0	0	0	0	0	0	0	0	0	0	0	0
Ds_00012743	0	0	0	0	0	0	0	0	0	0	0	0		AC_00069900	0	0	1	0	0	0	1	0	0	0	0	1
Ds_00012742	1	0	1	0	1	0	1	0	1	0	1	0		AC_00070000	0	0	0	0	0	0	0	0	0	0	0	0
Ds_00012757	0	0	0	0	0	0	0	0	0	0	0	0		AC_00070100	0	0	0	1	0	1	0	1	0	0	0	0
Ds_00012741	0	0	0	0	0	0	0	0	0	0	0	0		AC_00070200	0	0	0	0	0	1	0	0	0	0	0	0
Ds_00012744	1	0	1	0	0	0	1	0	1	0	1	0		AC_00070300	0	0	0	0	1	0	0	0	0	0	0	0
Ds_00012752	1	0	0	0	0	0	0	0	1	0	1	0		AC_00070400	0	0	0	0	0	0	0	0	0	0	0	0
Ds_00012750	0	0	0	0	0	0	0	0	0	0	0	0		AC_00070500	0	0	0	0	0	0	0	0	0	0	0	0
Ds_00012747	0	0	0	0	0	0	0	0	0	0	0	0		AC_00070600	0	0	0	0	0	0	0	0	0	0	0	0
Ds_00012754	0	0	0	0	0	0	0	0	0	0	0	0		AC_00070700	0	1	0	1	0	0	0	0	0	0	0	0
Ds_00012737	0	1	0	0	1	0	0	0	0	0	0	0		AC_00070800	0	0	0	0	0	0	0	0	0	0	0	0
Ds_00012753	0	0	0	0	0	0	0	0	0	0	0	0		AC_00070900	0	0	1	0	1	0	0	0	1	0	1	0
Ds_00012745	0	0	0	0	0	0	0	0	0	0	0	0		AC_00071000	0	0	0	0	0	0	0	0	0	0	0	0
Ds_00012746	0	0	0	0	0	0	0	0	0	0	0	0		AC_00071100	0	0	0	1	0	0	0	0	0	0	0	0
Ds_00012755	0	0	0	0	0	0	0	0	0	0	0	0		AC_00071200	0	0	0	0	0	0	0	0	0	0	0	0
Ds_00012756	0	0	0	0	0	0	0	0	0	0	0	0		AC_00071300	0	0	0	0	0	0	0	0	0	0	0	0
Ds_00015589	0	0	0	0	0	0	0	0	0	0	0	0		AC_00071400	0	0	0	0	0	1	0	0	0	1	0	0
Ds_00015587	0	0	0	0	0	0	0	0	0	0	0	0		AC_00071500	0	0	0	0	0	0	0	0	0	0	0	0
Ds_00015588	1	0	0	0	0	0	0	0	0	0	0	0		AC_00071600	0	0	0	0	0	0	0	0	0	0	0	0
Ds_00018019	0	0	0	0	0	0	0	0	0	0	0	0		AC_00071700	0	1	0	1	0	1	0	0	0	0	0	0
Ds_00018017	0	0	0	0	0	0	1	0	1	0	0	0		AC_00071800	0	0	0	0	0	0	0	0	0	0	0	0
Ds_00018020	0	0	0	0	0	0	0	0	0	0	0	0		AC_00071900	0	0	1	0	0	0	1	0	0	0	0	1
Ds_00018018	0	0	0	0	0	0	0	0	0	0	0	0		AC_00072000	0	0	1	0	1	0	0	0	0	0	0	0
Ds_00018021	0	0	0	0	0	0	0	0	0	0	0	0		AC_00072100	0	0	0	0	0	1	0	0	0	1	0	0
Ds_00018016	0	0	0	0	0	0	0	0	0	0	0	0		AC_00072200	0	0	1	0	1	0	1	0	0	0	0	0
Ds_00018022	0	0	0	0	0	0	0	0	0	0	0	0		AC_00072300	0	0	0	0	0	0	0	0	0	0	0	0
Ds_00018023	0	0	0	0	0	0	0	0	0	0	0	0		AC_00072400	0	0	0	0	0	0	0	0	0	0	0	0
Ds_00016962	0	0	0	0	0	0	0	0	0	0	0	0		AC_00072500	0	0	0	0	0	0	0	0	0	0	0	0
Ds_00008675	0	0	0	0	0	0	0	0	0	0	0	0		AC_00072600	0	0	0	1	0	1	0	0	0	1	0	0
Ds_00008676	0	0	0	0	0	0	0	0	0	0	0	0		AC_00072700	0	0	0	0	0	0	0	0	0	0	0	0
Ds_00008677	0	0	0	0	0	0	0	0	0	0	0	0		AC_00072800	0	0	0	0	0	0	0	0	0	0	0	0
Ds_00008681	0	0	0	0	0	0	0	0	0	0	0	0		AC_00072900	0	0	0	0	0	0	0	0	0	0	0	0
Ds_00008678	0	0	0	0	0	0	0	0	0	0	0	0		AC_00073000	0	0	0	0	0	1	0	0	0	0	0	0
Ds_00008679	0	0	0	0	0	0	0	0	0	0	0	0		AC_00073100	0	0	0	0	0	0	0	0	0	0	0	0
Ds_00008680	0	0	0	0	0	0	0	0	0	0	0	0		AC_00073200	0	0	0	0	1	0	1	0	1	0	1	0
Ds_00008682	0	0	0	0	0	0	0	0	0	0	0	0		AC_00073300	0	0	0	1	0	0	0	1	0	0	1	0
Ds_00008683	0	0	0	0	0	0	0	0	0	0	0	0		AC_00073400	1	0	1	0	1	0	1	0	0	0	0	0
Ds_00008684	0	0	0	0	0	0	0	0	0	0	0	0		AC_00073500	0	0	0	1	0	0	0	0	0	0	1	0
Ds_00008685	0	0	0	1	0	1	0	1	0	0	0	0		AC_00073600	0	0	0	1	0	0	0	0	0	0	0	0
Ds_00008689	0	0	0	0	0	0	0	0	0	0	0	0		AC_00073700	0	0	0	0	0	0	0	0	0	0	0	0
Ds_00008686	0	0	0	0	0	0	0	0	0	0	0	0		AC_00073800	0	0	0	0	0	0	0	0	0	0	0	0
Ds_00008687	0	0	0	0	0	0	0	0	0	0	0	0		AC_00073900	0	1	0	0	0	1	0	0	0	0	0	1
Ds_00008690	0	0	0	0	0	0	0	0	0	0	0	0		AC_00074000	0	0	1	0	1	0	1	0	1	0	0	0
Ds_00008688	0	0	0	0	0	0	0	0	0	0	0	0		AC_00074100	0	0	0	0	0	0	0	0	0	0	0	0
Ds_00008708	0	0	0	0	0	0	0	0	0	0	0	0		AC_00074200	0	0	0	0	0	0	0	0	0	0	0	0
Ds_00008705	0	0	0	0	0	0	0	0	0	0	0	0		AC_00074300	0	0	1	0	1	0	1	0	1	0	0	0
Ds_00008707	0	0	0	0	0	0	0	0	0	0	0	0		AC_00074400	0	0	0	0	0	0	0	0	0	0	1	0
Ds_00008713	0	0	1	0	0	0	1	0	0	0	0	0		AC_00074500	0	0	0	0	0	0	0	0	0	0	0	0
Ds_00008706	0	1	0	1	0	1	0	0	0	0	0	0		AC_00074600	0	0	0	0	0	0	0	0	0	0	0	0
Ds_00008704	0	0	0	0	0	0	0	0	0	0	0	0		AC_00074700	0	0	0	0	0	1	0	0	0	1	0	1
Ds_00008710	0	0	0	0	0	0	0	0	0	0	0	0		AC_00074800	0	0	1	0	0	0	1	0	0	0	0	1
Ds_00008711	0	0	0	0	0	0	0	0	0	0	0	0		AC_00074900	0	0	0	0	0	0	1	0	0	0	0	1
Ds_00008709	0	0	0	0	0	0	0	0	0	0	0	0		AC_00075000	0	1	0	1	0	1	0	0	0	1	0	0
Ds_00008712	0	0	0	0	0	0	0	0	0	0	0	0		AC_00075100	0	0	0	0	0	0	0	0	0	0	0	0
Ds_00008718	0	0	0	0	0	0	0	1	0	0	1	0		AC_00075200	0	0	1	0	0	0	0	0	0	0	0	0
Ds_00008720	0	0	0	0	0	0	0	0	0	0	0	0		AC_00075300	0	0	0	0	0	0	0	0	0	0	0	0
Ds_00008722	0	0	0	0	0	0	0	0	0	0	0	0		AC_00075400	0	0	0	0	0	0	0	0	0	0	0	0
Ds_00008721	0	0	0	0	0	0	0	0	0	0	0	0		AC_00075500	0	0	0	0	0	0	0	0	0	0	0	0
Ds_00008719	0	0	0	0	0	0	0	0	0	0	0	0		AC_00075600	0	0	0	0	0	0	0	0	0	0	0	0
Ds_00008716	0	1	0	0	0	0	0	0	0	1	1	0		AC_00075700	0	0	0	0	0	0	0	0	0	0	0	0
Ds_00008717	0	0	0	1	0	0	0	1	0	1	0	0		AC_00075800	0	0	1	0	0	0	0	0	0	0	0	0
Ds_00008714	0	0	0	0	0	0	0	0	0	0	0	0		AC_00075900	0	0	0	0	0	0	0	0	0	0	0	0
Ds_00008715	0	1	0	0	0	1	0	1	0	1	0	0		AC_00076000	0	0	0	0	0	0	0	0	0	0	0	0
Ds_00008727	0	0	0	0	0	0	0	0	0	0	0	0		AC_00076100	0	0	0	0	0	0	0	0	0	0	0	0
Ds_00008729	0	0	0	0	0	0	0	0	0	0	0	0		AC_00076200	0	0	0	1	0	0	0	0	0	0	0	0
Ds_00008724	0	0	0	0	0	0	0	0	0	0	0	0		AC_00076300	0	0	0	0	1	0	0	1	1	0	1	0
Ds_00008725	0	0	0	0	0	0	0	0	0	0	0	0		AC_00076400	0	0	0	1	0	0	0	1	0	0	0	0
Ds_00008726	0	0	0	0	0	0	0	0	0	0	0	0		AC_00076500	0	0	0	0	1	0	0	0	1	0	0	0
Ds_00008728	0	0	0	0	0	0	0	0	0	0	0	0		AC_00076600	0	0	0	0	0	0	0	0	0	0	0	0
Ds_00008723	0	0	0	0	0	0	0	0	0	0	0	0		AC_00076700	0	1	0	1	0	0	0	0	0	0	0	0
Ds_00008730	0	0	0	0	0	0	0	0	0	0	0	0		AC_00076800	0	0	0	0	0	0	0	0	0	0	0	0
Ds_00008731	0	0	0	0	0	0	0	0	0	0	0	0		AC_00076900	0	0	0	1	0	1	0	0	0	0	0	0
Ds_00008738	0	0	1	0	0	0	0	0	0	0	0	0		AC_00077000	0	0	0	0	0	0	0	0	0	0	0	0
Ds_00008733	1	0	0	0	1	0	0	0	0	0	0	0		AC_00077100	0	0	0	0	0	1	0	0	0	1	0	0
Ds_00008732	0	0	0	0	0	0	0	0	0	0	0	0		AC_00077200	0	1	0	1	0	1	0	0	0	1	0	1
Ds_00008736	0	0	0	0	0	0	0	0	0	0	0	0		AC_00077300	0	0	1	0	0	0	0	0	0	0	0	0
Ds_00008739	0	0	0	0	0	0	0	0	0	0	0	0		AC_00077400	0	0	0	1	0	0	0	0	0	0	0	0
Ds_00008735	1	0	0	0	0	0	0	0	0	0	0	0		AC_00077500	1	0	0	1	0	0	0	1	0	1	1	0
Ds_00008737	0	0	0	0	0	0	0	0	0	0	0	0		AC_00077600	1	0	0	0	1	0	0	0	0	0	1	0
Ds_00008734	0	0	0	0	0	0	0	0	0	0	0	0		AC_00077700	0	0	0	0	0	0	0	0	0	0	0	0
Ds_00008749	1	0	0	0	1	0	0	0	1	0	1	0		AC_00077800	0	0	0	1	0	1	0	0	0	0	0	0
Ds_00008743	1	0	1	0	1	0	1	0	1	0	1	0		AC_00077900	0	1	0	0	1	0	1	0	1	0	0	0
Ds_00008747	1	0	1	0	0	0	0	0	1	0	0	0		AC_00078000	0	0	1	0	0	0	1	0	0	0	0	1
Ds_00008748	0	0	0	0	0	0	0	0	0	0	0	0		AC_00078100	0	0	0	0	0	0	0	0	0	0	0	0
Ds_00008745	0	1	0	1	0	1	0	1	0	0	0	0		AC_00078200	0	0	1	0	0	0	0	0	0	0	0	0
Ds_00008744	0	0	0	0	0	0	0	0	0	0	0	0		AC_00078300	0	0	0	0	0	0	0	0	0	0	0	0
Ds_00008740	0	0	0	0	0	0	0	0	0	0	0	0		AC_00078400	0	0	0	1	0	0	0	1	0	0	0	0
Ds_00008742	0	0	0	0	0	0	0	0	0	0	0	0		AC_00078500	0	0	1	0	1	0	0	0	1	0	0	0
Ds_00008741	0	0	0	0	0	0	0	0	0	0	0	0		AC_00078600	0	1	0	1	0	1	0	0	0	0	0	1
Ds_00008746	1	0	1	0	0	0	1	0	1	0	0	0		AC_00078700	0	0	0	0	0	0	0	0	0	0	0	0
Ds_00008752	0	1	0	1	0	1	0	1	0	1	0	1		AC_00078800	0	0	0	1	0	1	0	0	0	1	0	1
Ds_00008755	1	0	1	0	1	0	1	0	1	0	1	0		AC_00078900	0	0	0	0	0	0	0	1	0	1	0	0
Ds_00008757	0	0	0	0	0	0	0	0	0	0	0	0		AC_00079000	0	0	0	0	0	0	0	0	0	0	0	0
Ds_00008753	0	0	0	0	0	0	0	0	0	0	0	0		AC_00079100	0	0	0	0	0	0	0	0	0	0	0	0
Ds_00008756	0	0	0	0	0	0	0	0	0	0	0	0		AC_00079200	0	0	0	1	0	1	0	1	0	1	0	0
Ds_00008750	0	0	0	0	0	0	0	0	0	0	0	0		AC_00079300	0	0	0	0	0	0	0	0	0	0	0	0
Ds_00008759	0	0	0	0	0	1	0	0	1	0	1	0		AC_00079400	0	1	0	1	0	1	0	0	0	1	0	1
Ds_00008758	0	0	0	0	0	0	0	0	0	0	0	0		AC_00079500	0	1	0	0	0	0	0	0	0	0	0	0
Ds_00008754	0	0	0	0	0	0	0	0	0	0	0	0		AC_00079600	0	0	0	0	0	0	0	0	0	0	0	0
Ds_00008751	0	0	0	0	0	0	0	0	0	0	0	0		AC_00079700	0	0	0	0	0	0	0	0	0	0	0	0
Ds_00008763	0	1	0	0	0	0	0	0	0	0	0	0		AC_00079800	0	0	0	0	0	0	0	0	0	0	0	0
Ds_00008765	0	0	0	0	0	0	0	0	0	0	0	0		AC_00079900	0	0	0	0	0	0	0	0	0	0	0	0
Ds_00008764	0	0	0	0	0	0	0	0	0	0	0	0		AC_00080000	0	0	0	0	0	0	0	0	0	0	0	0
Ds_00008760	0	0	0	0	0	0	0	0	0	1	0	1		AC_00080100	0	0	0	0	0	0	0	0	0	0	0	0
Ds_00008762	0	0	0	0	0	0	0	0	0	0	0	0		AC_00080200	0	0	0	0	0	0	0	0	0	0	0	0
Ds_00008761	0	0	0	0	0	0	0	0	0	0	0	0		AC_00080300	0	0	0	0	0	0	0	0	0	0	0	0
Ds_00008776	0	0	0	0	0	0	0	0	0	0	0	0		AC_00080400	0	0	0	0	0	0	0	0	0	0	0	0
Ds_00008772	0	0	0	0	0	0	0	0	0	0	0	0		AC_00080500	0	1	0	0	0	1	0	0	0	0	0	1
Ds_00008777	0	0	0	0	0	0	0	0	0	0	0	0		AC_00080600	0	0	0	0	0	0	0	0	0	0	0	0
Ds_00008767	0	0	0	0	0	0	0	0	1	0	1	0		AC_00080700	0	0	1	0	1	0	0	0	0	0	0	0
Ds_00008766	1	0	0	0	0	0	0	0	1	0	1	0		AC_00080800	0	0	0	0	0	0	0	1	0	0	0	0
Ds_00008778	0	0	1	0	0	0	0	0	1	0	1	0		AC_00080900	0	0	0	0	0	0	0	0	0	0	0	0
Ds_00008779	0	0	0	0	0	0	0	0	0	0	0	0		AC_00081000	0	0	0	0	0	0	0	0	0	0	0	0
Ds_00008780	0	0	0	0	0	0	0	0	0	0	0	0		AC_00081100	0	0	0	0	1	0	0	0	0	0	0	0
Ds_00008769	0	0	0	0	0	0	0	0	0	0	0	0		AC_00081200	0	0	0	0	0	0	0	0	0	0	0	0
Ds_00008781	0	0	0	0	0	0	0	0	0	0	0	0		AC_00081300	0	1	0	1	0	1	0	0	0	0	0	0
Ds_00008774	0	0	0	0	0	0	0	0	0	0	0	0		AC_00081400	0	0	0	0	0	0	0	0	0	0	0	0
Ds_00008768	0	0	1	0	0	0	1	0	0	0	0	0		AC_00081500	0	0	0	0	0	0	0	0	0	0	0	0
Ds_00008775	0	0	0	0	0	0	0	0	0	0	0	0		AC_00081600	0	0	0	0	0	0	0	0	0	0	0	0
Ds_00008773	0	0	0	0	0	0	0	0	0	0	0	0		AC_00081700	0	0	0	1	0	0	0	1	0	0	0	0
Ds_00008770	0	0	0	0	0	0	0	0	0	0	0	0		AC_00081800	0	0	0	0	0	0	0	0	0	0	0	0
Ds_00008771	0	0	0	0	0	0	0	0	0	0	0	0		AC_00081900	0	0	1	0	1	0	1	0	0	0	0	1
Ds_00017145	0	0	0	0	0	0	0	0	0	0	0	0		AC_00082000	0	0	0	0	0	0	0	0	0	0	0	0
Ds_00017146	0	0	0	0	0	0	0	0	0	0	0	0		AC_00082100	0	0	0	0	0	0	0	0	0	0	0	0
Ds_00017147	0	0	1	0	0	0	0	0	0	0	0	0		AC_00082200	0	0	1	0	0	0	0	0	0	0	0	0
Ds_00017160	0	0	0	0	0	0	0	0	0	0	0	0		AC_00082300	0	0	0	0	0	1	0	0	0	0	0	0
Ds_00017148	0	0	0	0	0	0	0	0	0	1	0	0		AC_00082400	0	0	0	0	0	0	0	0	0	0	0	0
Ds_00017156	0	0	0	0	0	0	0	0	0	1	0	0		AC_00082500	0	0	0	0	0	0	0	0	0	0	0	0
Ds_00017157	0	0	0	0	0	0	0	0	0	0	0	0		AC_00082600	0	0	1	0	1	0	1	0	1	0	0	0
Ds_00017152	1	0	1	0	0	0	0	0	0	0	1	0		AC_00082700	0	0	1	0	1	0	1	0	1	0	0	0
Ds_00017149	0	0	0	0	0	0	0	0	0	0	0	0		AC_00082800	0	0	0	0	0	0	0	0	0	0	0	0
Ds_00017150	0	0	1	0	0	0	0	0	0	0	0	0		AC_00082900	0	0	1	0	0	0	0	0	0	0	0	0
Ds_00017151	0	0	0	0	0	0	0	0	0	0	0	0		AC_00083000	0	0	0	0	0	1	0	0	0	0	0	1
Ds_00017158	0	0	0	0	0	0	0	0	0	0	0	0		AC_00083100	0	0	0	0	0	1	0	0	0	0	0	1
Ds_00017159	0	0	0	0	0	0	0	0	0	0	0	0		AC_00083200	0	0	0	0	0	0	0	0	0	0	0	0
Ds_00017154	0	0	0	0	0	0	0	0	0	0	0	0		AC_00083300	0	0	0	0	0	0	0	0	0	0	0	0
Ds_00017153	0	0	0	0	0	0	0	0	0	0	0	0		AC_00083400	0	0	0	0	0	0	0	0	0	0	0	0
Ds_00017155	0	0	0	0	0	0	0	0	0	0	0	0		AC_00083500	0	0	0	0	0	0	0	0	0	0	0	0
Ds_00018014	0	0	0	1	0	0	0	1	0	0	0	0		AC_00083600	0	0	1	0	1	0	0	0	1	0	1	0
Ds_00018015	0	0	0	0	0	0	0	0	0	0	0	0		AC_00083700	0	0	0	0	0	1	0	0	0	1	0	1
Ds_00015378	0	0	0	0	0	0	0	0	0	0	0	0		AC_00083800	0	0	0	0	0	0	0	0	0	0	0	0
Ds_00015379	0	0	0	0	0	0	0	0	0	0	0	0		AC_00083900	0	0	0	0	0	0	0	0	0	0	0	0
Ds_00015380	0	1	0	0	0	0	0	0	0	1	0	1		AC_00084000	0	0	0	0	0	0	0	0	0	0	0	0
Ds_00015381	0	0	0	0	0	0	0	0	0	0	0	0		AC_00084100	0	0	0	0	0	0	0	0	0	0	0	0
Ds_00015383	0	0	0	1	0	0	0	0	0	0	0	0		AC_00084200	0	0	0	0	0	0	0	0	0	0	0	0
Ds_00015384	0	0	0	0	0	0	0	0	0	0	0	0		AC_00084300	0	0	0	0	0	0	0	0	0	0	0	0
Ds_00015386	0	0	0	0	0	0	0	0	0	0	0	0		AC_00084400	0	0	0	0	0	0	0	0	0	0	0	0
Ds_00015382	0	0	0	0	0	0	0	0	1	0	0	0		AC_00084500	0	0	0	0	0	1	0	0	0	0	0	1
Ds_00015385	0	0	0	0	0	0	0	0	0	0	0	0		AC_00084600	0	0	0	0	0	1	0	0	0	1	0	0
Ds_00015387	0	0	0	0	0	0	0	0	0	0	0	0		AC_00084700	0	0	0	0	0	0	0	0	0	0	0	0
Ds_00015388	0	0	0	0	0	0	0	0	0	0	1	0		AC_00084800	0	0	0	0	0	0	0	0	0	0	0	0
Ds_00015389	0	0	0	0	0	0	0	0	0	0	0	0		AC_00084900	0	0	0	1	0	0	0	1	0	0	0	0
Ds_00015390	0	0	0	0	0	0	0	0	0	0	0	0		AC_00085000	0	0	0	1	0	1	0	1	0	1	0	0
Ds_00013887	0	0	0	0	0	0	0	0	0	0	0	0		AC_00085100	0	0	0	0	0	0	0	0	0	0	0	0
Ds_00013889	0	0	0	0	0	0	0	0	0	0	0	0		AC_00085200	0	0	0	0	0	0	0	0	0	0	0	0
Ds_00013890	0	0	0	0	0	0	0	0	0	0	0	0		AC_00085300	0	0	0	0	0	1	0	0	0	0	0	0
Ds_00013888	0	0	0	0	0	0	0	0	0	0	0	0		AC_00085400	0	0	0	0	0	0	0	0	0	0	0	0
Ds_00013891	0	0	0	0	0	0	0	0	0	0	0	0		AC_00085500	0	0	0	1	0	1	0	1	0	1	0	0
Ds_00013896	0	0	0	0	0	0	0	0	0	0	0	0		AC_00085600	0	0	0	0	0	0	0	0	0	0	0	0
Ds_00013894	0	0	1	0	0	0	0	0	0	0	0	0		AC_00085700	0	0	0	0	0	0	0	0	0	0	0	0
Ds_00013893	0	0	0	0	0	0	0	0	0	0	0	0		AC_00085800	0	1	0	0	0	1	0	0	0	0	0	0
Ds_00013895	0	0	0	0	0	0	0	0	0	0	0	0		AC_00085900	0	0	0	0	0	0	0	0	0	0	0	0
Ds_00013897	0	0	0	0	0	0	0	0	0	0	0	0		AC_00086000	0	0	0	0	0	0	0	0	0	0	0	0
Ds_00013892	0	0	0	0	0	0	0	0	0	0	0	0		AC_00086100	0	0	0	0	0	0	0	0	0	0	0	0
Ds_00013904	0	0	0	0	0	0	0	0	0	0	0	0		AC_00086200	0	0	1	0	0	0	1	0	0	0	0	0
Ds_00013902	0	0	0	0	0	0	0	0	0	0	0	1		AC_00086300	0	1	0	1	0	1	0	0	0	0	0	0
Ds_00013903	0	0	0	0	0	0	0	1	0	0	0	0		AC_00086400	0	0	0	0	0	1	0	0	0	0	0	0
Ds_00013901	0	0	0	0	0	0	0	0	0	0	0	0		AC_00086500	0	0	0	0	0	1	0	0	0	1	0	1
Ds_00013898	0	0	0	0	0	0	0	0	0	0	0	0		AC_00086600	0	0	0	1	0	0	0	1	0	0	1	0
Ds_00013900	0	0	0	0	0	0	0	0	0	1	0	1		AC_00086700	0	0	0	0	0	0	0	0	0	0	0	0
Ds_00013899	0	0	0	0	0	0	0	0	0	0	0	0		AC_00086800	0	0	0	1	0	1	0	1	0	1	0	0
Ds_00013910	0	0	0	0	0	0	0	0	0	0	0	0		AC_00086900	0	0	0	0	0	1	0	0	0	1	0	1
Ds_00013905	0	0	0	0	0	0	0	0	0	0	0	0		AC_00087000	0	1	0	1	0	1	1	0	0	0	0	1
Ds_00013907	0	0	0	0	0	0	0	0	0	0	1	0		AC_00087100	0	0	0	0	0	0	0	0	0	0	0	0
Ds_00013911	0	0	0	0	0	0	0	0	0	0	0	0		AC_00087200	0	0	1	0	0	0	0	0	0	0	0	0
Ds_00013913	0	0	0	1	0	1	0	0	0	1	0	0		AC_00087300	0	0	1	0	0	0	0	0	0	0	0	0
Ds_00013906	0	0	0	0	0	0	0	1	0	0	0	0		AC_00087400	0	0	0	0	0	0	0	0	0	0	0	0
Ds_00013908	0	0	0	0	0	0	0	0	0	0	0	0		AC_00087500	0	0	1	0	1	0	1	0	0	0	0	0
Ds_00013909	0	0	0	0	0	0	0	0	0	0	0	1		AC_00087600	0	0	0	1	0	1	0	0	0	0	0	0
Ds_00013912	0	0	0	0	0	0	0	0	0	0	0	0		AC_00087700	0	0	0	0	0	0	1	0	0	0	0	1
Ds_00017088	0	0	0	0	0	0	0	0	0	0	0	0		AC_00087800	0	0	1	0	1	0	1	0	1	0	0	1
Ds_00017089	0	0	0	0	0	0	0	0	0	0	0	0		AC_00087900	0	0	1	0	1	0	1	0	1	0	0	1
Ds_00017086	0	0	0	0	0	0	0	0	0	0	0	0		AC_00088000	0	0	1	0	1	0	1	0	1	0	0	1
Ds_00017087	0	0	0	0	0	0	0	0	0	0	0	0		AC_00088100	0	0	1	0	0	0	0	0	0	0	0	0
Ds_00014690	0	0	0	0	0	0	0	0	0	0	0	0		AC_00088200	0	0	0	0	0	0	0	0	0	0	0	0
Ds_00014696	0	0	0	0	0	0	0	0	0	0	0	0		AC_00088300	0	0	0	0	0	0	0	0	0	0	0	0
Ds_00014694	0	0	0	0	0	0	0	0	0	0	0	0		AC_00088400	0	0	0	0	1	0	0	0	0	0	1	0
Ds_00014693	0	0	0	0	0	0	0	0	0	0	0	0		AC_00088500	0	0	0	0	0	0	0	0	0	0	0	0
Ds_00014691	0	0	0	0	0	0	0	0	0	0	0	0		AC_00088600	0	0	0	0	0	0	0	0	0	0	0	0
Ds_00014695	0	0	0	0	0	0	0	0	0	0	0	0		AC_00088700	0	0	0	0	0	1	0	0	0	1	0	0
Ds_00014692	0	0	0	0	0	0	0	0	0	0	0	0		AC_00088800	0	0	0	0	0	0	0	0	0	0	0	0
Ds_00014698	0	1	1	0	1	0	1	0	0	0	0	0		AC_00088900	0	0	0	0	0	0	0	0	0	0	0	0
Ds_00014697	0	0	0	0	0	0	0	0	0	0	0	0		AC_00089000	0	0	1	0	1	0	1	0	1	0	0	0
Ds_00014699	0	0	0	0	0	0	0	0	0	0	0	0		AC_00089100	0	0	0	0	1	0	0	0	1	0	1	0
Ds_00016760	0	0	0	0	0	0	0	0	0	0	0	0		AC_00089200	0	0	0	0	0	0	0	0	0	0	0	0
Ds_00016761	0	0	0	0	0	0	0	0	0	0	0	0		AC_00089300	0	0	0	0	0	1	0	0	0	0	0	0
Ds_00016763	0	0	0	0	0	0	0	0	0	0	0	0		AC_00089400	0	0	0	0	0	0	0	0	0	0	0	0
Ds_00016762	0	0	0	0	0	0	0	0	0	0	0	0		AC_00089500	0	1	0	1	0	1	0	1	0	1	0	0
Ds_00016759	0	0	0	0	0	0	0	0	0	0	0	0		AC_00089600	0	0	0	0	0	1	0	0	0	0	0	1
Ds_00017266	0	0	0	0	0	0	0	0	0	0	0	0		AC_00089700	0	0	0	1	0	1	0	0	0	1	0	0
Ds_00017265	0	0	0	0	0	0	0	0	1	0	0	0		AC_00089800	0	1	0	0	0	1	1	0	0	0	0	1
Ds_00017264	0	0	0	0	0	0	0	0	0	0	0	0		AC_00089900	0	0	0	0	1	0	0	0	0	0	0	0
Ds_00017464	0	0	0	0	0	0	0	0	0	1	0	0		AC_00090000	0	0	0	0	0	1	0	0	0	1	0	1
Ds_00017466	1	0	1	0	1	0	0	0	0	0	0	0		AC_00090100	0	0	0	0	0	1	0	0	0	0	0	0
Ds_00017465	0	0	0	0	0	0	0	0	0	0	0	0		AC_00090200	0	0	0	0	0	0	0	0	0	0	0	0
Ds_00017463	0	0	0	0	0	0	0	0	0	0	0	0		AC_00090300	0	0	0	0	0	0	0	0	0	0	0	0
Ds_00017346	0	0	0	0	0	0	0	0	0	0	0	0		AC_00090400	0	0	0	0	0	0	0	0	0	0	0	0
Ds_00017351	0	0	0	0	0	0	0	0	0	0	0	0		AC_00090500	0	0	0	0	0	0	0	0	0	0	0	0
Ds_00017350	0	0	0	0	0	0	0	0	0	0	0	0		AC_00090600	0	0	0	0	0	1	0	0	0	0	0	0
Ds_00017359	0	0	0	0	0	0	0	0	0	1	0	0		AC_00090700	0	0	0	0	0	0	0	0	0	0	0	0
Ds_00017345	0	0	0	0	0	0	0	0	0	0	0	0		AC_00090800	0	0	1	0	0	0	0	0	0	0	0	1
Ds_00017356	0	0	0	0	0	0	0	0	0	0	0	0		AC_00090900	0	0	0	0	0	0	0	0	0	0	0	0
Ds_00017360	0	0	0	0	0	0	0	0	0	0	0	0		AC_00091000	0	0	0	0	0	0	0	0	0	0	0	0
Ds_00017349	0	0	0	0	0	0	0	0	0	0	0	0		AC_00091100	0	0	0	1	0	0	0	0	0	0	0	0
Ds_00017352	0	0	0	0	0	0	1	0	0	0	0	0		AC_00091200	0	0	0	0	0	0	0	0	0	0	0	0
Ds_00017357	0	0	0	0	0	0	0	0	0	0	0	0		AC_00091300	0	0	0	0	0	0	0	0	0	0	0	0
Ds_00017363	0	0	0	0	0	0	0	0	0	0	0	0		AC_00091400	0	0	0	0	0	0	0	0	0	0	0	0
Ds_00017348	0	1	0	1	0	1	0	1	0	1	0	1		AC_00091500	0	0	1	0	0	0	0	0	0	0	0	1
Ds_00017355	0	0	0	0	0	0	0	0	0	0	0	0		AC_00091600	0	0	0	0	0	0	0	0	0	0	0	0
Ds_00017354	0	0	0	0	0	0	0	0	0	0	0	0		AC_00091700	0	0	1	0	0	0	1	0	0	0	0	0
Ds_00017353	0	0	0	0	0	0	0	0	0	0	0	0		AC_00091800	0	0	0	0	0	0	0	0	0	0	0	0
Ds_00017347	0	1	0	1	0	1	0	1	0	1	0	1		AC_00091900	0	0	0	0	0	0	0	0	0	0	0	0
Ds_00017358	0	0	0	0	0	0	0	0	0	0	0	0		AC_00092000	0	0	1	0	1	0	1	0	0	0	0	0
Ds_00017361	0	0	0	0	0	0	0	0	0	0	0	0		AC_00092100	0	0	0	0	0	0	0	0	0	0	0	0
Ds_00017362	1	0	1	0	0	0	0	0	1	0	1	0		AC_00092200	0	0	0	0	0	0	0	0	0	0	0	0
Ds_00017074	0	0	0	0	0	0	0	0	0	0	0	0		AC_00092300	0	0	0	0	0	0	0	0	0	0	0	0
Ds_00017081	1	0	1	0	1	0	1	0	1	0	1	0		AC_00092400	0	0	0	1	0	0	0	1	0	0	1	0
Ds_00017080	0	0	1	0	0	0	1	0	0	0	1	0		AC_00092500	0	0	0	0	0	0	0	0	0	0	0	0
Ds_00017082	0	0	0	0	0	0	0	0	0	0	0	0		AC_00092600	0	0	0	1	0	0	0	1	0	0	0	0
Ds_00017065	0	1	0	0	0	0	0	0	0	0	0	0		AC_00092700	0	1	0	1	0	1	0	0	0	0	0	0
Ds_00017073	0	0	0	0	0	0	0	0	0	0	0	0		AC_00092800	0	0	0	0	0	0	0	0	0	0	0	0
Ds_00017068	0	1	0	1	0	1	0	1	0	1	0	0		AC_00092900	0	0	0	0	0	0	0	0	0	0	0	0
Ds_00017064	0	0	1	0	0	0	0	0	0	0	1	0		AC_00093000	0	0	0	0	0	0	0	0	0	0	0	0
Ds_00017070	0	0	0	0	0	0	0	0	0	0	0	0		AC_00093100	0	0	0	0	0	0	0	0	0	0	0	0
Ds_00017085	0	0	0	0	0	0	0	0	0	0	0	0		AC_00093200	0	0	0	0	1	0	0	0	1	0	1	0
Ds_00017071	0	0	0	0	0	0	0	0	0	0	0	0		AC_00093300	0	0	0	0	0	0	0	0	0	0	0	0
Ds_00017069	0	0	0	0	0	0	0	0	0	0	0	0		AC_00093400	0	1	0	0	0	1	1	0	0	0	0	0
Ds_00017067	0	0	0	0	0	0	0	0	0	0	0	0		AC_00093500	0	0	1	0	0	0	0	0	0	0	0	0
Ds_00017072	0	1	0	0	0	0	0	0	0	0	0	0		AC_00093600	0	0	0	0	0	0	0	0	0	0	0	0
Ds_00017083	0	0	1	0	0	0	0	0	0	0	0	0		AC_00093700	0	0	0	1	0	1	0	0	0	0	0	0
Ds_00017084	0	0	0	0	0	0	0	0	0	0	0	0		AC_00093800	0	1	0	0	0	0	0	0	0	0	0	0
Ds_00017078	0	0	0	0	0	0	0	0	0	0	0	0		AC_00093900	0	1	0	0	0	0	1	0	1	0	0	0
Ds_00017079	0	0	0	0	0	0	0	0	0	0	0	0		AC_00094000	0	1	0	1	0	1	0	0	1	0	1	0
Ds_00017077	0	0	1	0	0	0	0	0	1	0	1	0		AC_00094100	0	1	0	0	0	1	1	0	1	0	0	1
Ds_00017066	0	0	0	0	0	0	0	0	0	0	0	0		AC_00094200	0	0	0	0	0	0	0	0	0	0	0	0
Ds_00017075	0	0	0	0	0	0	0	0	0	0	0	0		AC_00094300	0	0	0	0	0	0	0	0	0	0	0	0
Ds_00017076	0	0	0	0	0	0	0	0	0	0	0	0		AC_00094400	0	0	0	0	0	0	0	0	0	0	0	0
Ds_00014335	0	0	0	0	0	0	0	0	0	0	0	0		AC_00094500	0	0	0	1	0	0	0	1	0	0	1	0
Ds_00014333	1	0	0	0	0	0	0	0	0	0	0	0		AC_00094600	0	0	0	0	0	0	0	0	0	0	0	0
Ds_00014334	0	0	0	0	0	0	0	0	0	0	0	0		AC_00094700	0	0	0	0	0	0	0	1	0	0	1	0
Ds_00014336	0	0	0	0	0	0	0	0	0	0	0	0		AC_00094800	0	0	0	0	0	0	0	1	0	0	1	0
Ds_00014337	0	0	0	0	0	0	0	0	0	0	0	0		AC_00094900	0	1	0	1	0	1	0	1	0	0	0	0
Ds_00014342	0	0	1	0	0	0	0	0	0	0	0	0		AC_00095000	0	0	0	0	0	0	0	0	0	0	0	0
Ds_00014339	0	0	0	0	0	0	0	0	0	0	0	0		AC_00095100	0	0	0	0	0	0	0	0	0	0	0	0
Ds_00014340	0	0	0	0	0	0	0	0	0	0	0	0		AC_00095200	0	0	0	0	1	0	0	0	0	0	0	0
Ds_00014341	0	0	0	0	0	0	0	0	0	0	0	0		AC_00095300	0	0	0	1	0	0	0	0	0	0	0	0
Ds_00014338	0	0	0	0	0	0	0	0	0	0	0	0		AC_00095400	0	0	1	0	1	0	0	0	0	0	0	0
Ds_00017377	0	0	0	0	0	0	0	0	0	0	0	0		AC_00095500	0	0	0	1	0	0	0	1	0	0	0	0
Ds_00017379	0	0	0	0	0	0	0	0	0	0	0	0		AC_00095600	0	0	0	0	0	0	0	0	0	0	0	0
Ds_00017381	0	0	0	0	0	0	0	0	0	0	0	0		AC_00095700	0	0	1	0	0	0	1	0	0	0	0	0
Ds_00017380	0	0	0	0	0	0	0	0	0	0	0	0		AC_00095800	0	0	0	0	0	0	0	0	0	0	0	0
Ds_00017378	0	0	0	0	0	0	0	0	0	0	0	0		AC_00095900	0	0	0	0	0	0	0	0	0	0	0	0
Ds_00017374	0	0	0	0	0	0	0	0	0	0	0	0		AC_00096000	0	0	0	0	0	0	0	0	0	0	0	0
Ds_00017376	0	0	0	0	0	0	0	0	0	0	0	0		AC_00096100	0	0	1	0	0	0	0	0	0	0	0	0
Ds_00017375	0	0	0	0	0	0	0	0	0	0	0	0		AC_00096200	0	0	0	0	0	0	0	0	0	0	0	0
Ds_00017508	0	0	0	0	0	0	0	0	0	0	0	0		AC_00096300	0	0	0	0	0	0	0	0	0	0	0	0
Ds_00017513	0	0	0	0	0	0	0	0	0	0	0	0		AC_00096400	0	0	1	0	1	0	1	0	0	0	0	0
Ds_00017510	0	0	0	0	0	0	0	0	0	0	0	0		AC_00096500	0	0	0	0	1	0	0	0	1	0	0	0
Ds_00017511	0	0	0	0	0	0	0	0	0	0	0	0		AC_00096600	0	0	0	0	1	0	0	0	0	0	0	0
Ds_00017512	0	0	0	0	0	0	0	0	0	0	0	0		AC_00096700	0	0	0	0	0	0	0	0	0	0	0	0
Ds_00017507	0	0	0	0	0	0	0	0	0	0	0	0		AC_00096800	0	0	0	0	0	0	0	0	0	0	0	0
Ds_00017509	0	0	0	0	0	0	0	0	0	0	0	0		AC_00096900	0	0	0	0	0	0	0	0	0	0	0	0
Ds_00017506	0	0	0	0	0	0	0	0	0	0	0	0		AC_00097000	0	0	1	0	0	0	0	0	0	0	0	0
Ds_00017505	0	0	0	0	0	0	0	0	0	0	0	0		AC_00097100	0	0	0	0	0	0	0	0	0	0	0	0
Ds_00017017	0	0	0	0	0	0	0	0	0	0	0	0		AC_00097200	0	0	0	1	0	0	0	1	0	0	0	0
Ds_00017013	0	0	0	0	0	0	0	0	0	0	0	0		AC_00097300	0	0	0	0	0	0	0	0	0	0	0	0
Ds_00017019	0	0	0	0	0	0	0	0	0	0	0	0		AC_00097400	0	0	0	0	0	1	0	0	0	1	0	0
Ds_00017015	0	0	0	0	0	0	0	0	0	0	0	0		AC_00097500	0	0	0	0	0	0	0	0	0	0	0	0
Ds_00017016	0	0	0	0	0	0	1	0	1	0	1	0		AC_00097600	0	1	0	0	0	0	0	0	0	0	0	0
Ds_00017014	0	0	0	0	0	0	0	0	0	0	0	0		AC_00097700	0	1	0	1	0	1	0	0	0	0	0	0
Ds_00017018	0	1	0	0	0	0	0	0	0	0	0	0		AC_00097800	0	1	0	1	0	1	0	0	0	0	0	0
Ds_00017011	0	0	0	0	0	0	0	0	0	0	0	0		AC_00097900	0	1	0	0	0	0	1	0	0	0	0	0
Ds_00017012	0	0	0	0	0	0	0	0	0	1	0	1		AC_00098000	0	0	0	0	0	0	0	1	0	0	0	0
Ds_00014767	1	0	1	0	1	0	1	0	1	0	1	0		AC_00098100	0	1	0	1	0	1	0	1	0	1	0	0
Ds_00014768	0	0	0	0	0	0	0	0	0	0	0	0		AC_00098200	0	1	0	1	0	1	0	1	0	1	0	0
Ds_00014766	0	0	0	0	0	0	0	0	0	0	0	0		AC_00098300	0	0	0	1	0	0	0	0	0	0	0	0
Ds_00014769	0	0	0	0	0	0	0	0	0	0	0	0		AC_00098400	0	0	0	1	0	0	0	0	0	0	0	0
Ds_00014773	0	0	1	0	0	0	0	0	1	0	1	0		AC_00098500	0	0	0	0	1	0	1	0	1	0	0	0
Ds_00014771	0	0	0	0	0	0	0	0	0	0	0	0		AC_00098600	0	1	0	0	1	0	1	0	1	0	0	0
Ds_00014770	0	0	1	0	0	0	0	0	1	0	0	0		AC_00098700	0	0	0	0	1	0	1	0	1	0	0	0
Ds_00014772	0	0	0	0	0	0	0	0	0	0	0	0		AC_00098800	0	1	0	0	0	0	0	0	1	0	0	0
Ds_00014778	1	0	1	0	1	0	1	0	1	0	1	0		AC_00098900	0	1	0	0	0	0	1	0	1	0	0	0
Ds_00014776	0	0	0	1	0	1	0	0	0	0	0	0		AC_00099000	0	0	0	0	0	0	0	0	0	0	1	0
Ds_00014781	0	1	0	0	0	1	0	1	0	1	0	1		AC_00099100	0	1	0	1	0	1	0	0	0	0	0	0
Ds_00014775	0	0	0	0	0	0	0	0	0	0	0	0		AC_00099200	0	1	0	0	0	1	1	0	0	0	0	1
Ds_00014779	0	0	0	0	0	0	0	0	0	0	0	0		AC_00099300	0	1	1	0	0	0	1	0	1	0	0	1
Ds_00014782	0	0	1	0	0	0	0	0	0	0	0	0		AC_00099400	0	0	0	0	0	0	0	0	0	1	0	0
Ds_00014780	0	0	0	0	0	0	0	0	0	0	0	0		AC_00099500	0	0	0	0	0	0	0	0	0	0	0	0
Ds_00014777	0	0	0	0	0	0	0	0	0	0	0	0		AC_00099600	0	0	0	0	0	0	0	0	0	0	0	0
Ds_00014774	0	0	0	1	0	0	0	0	0	1	0	1		AC_00099700	0	0	0	0	0	0	0	0	0	0	0	0
Ds_00016508	0	0	0	0	0	0	0	0	0	0	0	0		AC_00099800	0	0	0	0	0	0	0	0	0	0	0	0
Ds_00016503	0	0	0	0	0	0	0	0	0	0	0	0		AC_00099900	0	0	0	0	0	0	0	0	0	0	0	0
Ds_00016504	0	0	0	0	0	0	0	0	0	0	0	0		AC_00100000	0	0	0	0	1	0	0	0	1	0	1	0
Ds_00016501	0	0	0	0	0	0	0	0	0	0	0	0		AC_00100100	0	0	0	0	0	0	0	0	0	0	0	1
Ds_00016505	0	0	0	0	0	0	0	0	0	0	0	0		AC_00100200	0	1	0	1	0	1	0	0	0	0	0	0
Ds_00016507	0	0	0	0	0	0	0	0	0	0	0	0		AC_00100300	0	0	0	0	0	0	0	0	0	0	0	0
Ds_00016506	0	0	0	0	0	0	0	0	0	0	0	0		AC_00100400	0	0	1	0	0	0	1	0	0	0	0	1
Ds_00016502	0	0	0	0	0	0	0	0	0	0	0	0		AC_00100500	0	1	0	0	0	0	1	0	1	0	0	0
Ds_00016524	1	0	1	0	1	0	1	0	1	0	1	0		AC_00100600	0	1	0	0	0	0	1	0	1	0	0	0
Ds_00016525	0	0	0	0	0	0	0	0	0	0	0	0		AC_00100700	0	1	0	0	0	1	1	0	1	0	0	1
Ds_00016514	0	0	0	0	0	0	0	0	0	0	0	0		AC_00100800	0	1	0	0	0	0	1	0	1	0	0	0
Ds_00016518	0	0	0	0	0	0	0	0	0	0	0	0		AC_00100900	0	1	0	0	1	0	1	0	1	0	0	0
Ds_00016510	0	0	0	0	0	0	0	0	0	0	0	0		AC_00101000	0	1	0	0	1	0	1	0	1	0	0	0
Ds_00016521	0	0	0	0	0	0	0	0	0	0	0	0		AC_00101100	0	1	0	0	0	0	1	0	1	0	0	0
Ds_00016519	0	0	0	0	0	0	0	0	0	0	0	0		AC_00101200	0	1	0	0	0	0	1	0	1	0	0	0
Ds_00016515	0	0	1	0	0	0	0	0	0	0	0	0		AC_00101300	0	1	0	0	0	1	1	0	1	0	0	1
Ds_00016513	0	0	0	0	0	0	0	0	0	0	0	0		AC_00101400	0	0	0	1	0	1	0	0	0	1	0	1
Ds_00016523	0	0	0	0	0	0	0	0	0	0	0	0		AC_00101500	0	0	1	0	0	0	0	0	0	0	0	1
Ds_00016517	0	0	0	0	0	0	0	0	0	0	0	0		AC_00101600	0	0	0	0	0	0	0	0	0	0	0	0
Ds_00016509	0	0	0	0	0	0	0	0	0	0	0	0		AC_00101700	0	0	0	0	0	0	0	0	0	0	0	0
Ds_00016520	0	0	0	1	0	0	0	0	0	0	0	0		AC_00101800	0	0	0	1	0	0	0	0	0	0	0	0
Ds_00016516	0	0	0	0	0	0	0	0	0	0	0	0		AC_00101900	0	0	0	0	0	1	0	0	0	1	0	0
Ds_00016526	0	0	0	0	0	0	0	0	0	0	0	0		AC_00102000	0	0	0	0	0	0	0	0	0	0	0	0
Ds_00016512	0	0	0	0	0	0	0	0	0	0	0	0		AC_00102100	0	0	0	0	0	0	0	0	0	0	0	0
Ds_00016528	0	0	0	0	0	0	0	0	0	1	0	0		AC_00102200	1	0	1	0	1	0	0	0	0	0	0	0
Ds_00016522	0	0	0	0	0	0	0	0	0	0	0	0		AC_00102300	0	1	0	0	0	0	1	0	1	0	0	0
Ds_00016511	0	0	0	0	0	0	0	0	0	0	0	0		AC_00102400	0	0	0	0	0	0	0	0	0	0	0	0
Ds_00016527	0	0	1	0	0	0	0	0	0	1	0	0		AC_00102500	0	0	0	0	0	0	0	0	0	0	1	0
Ds_00011431	0	0	0	0	1	0	0	0	0	1	0	0		AC_00102600	0	0	0	0	0	0	0	0	1	0	0	0
Ds_00011433	0	0	0	0	0	0	0	0	0	0	0	0		AC_00102700	0	0	1	0	0	0	1	0	0	0	0	1
Ds_00011435	0	0	0	0	0	0	0	0	0	0	0	0		AC_00102800	0	0	1	0	0	0	1	0	0	0	0	1
Ds_00011434	0	0	0	0	0	0	0	0	0	0	0	0		AC_00102900	0	0	0	1	0	1	0	0	0	0	0	0
Ds_00011432	0	0	0	0	0	0	0	0	0	0	0	0		AC_00103000	0	0	0	0	0	0	0	0	0	0	0	0
Ds_00011436	0	0	0	0	0	0	0	0	0	0	0	0		AC_00103100	0	0	0	0	0	0	0	0	0	0	0	0
Ds_00011437	0	0	0	0	0	0	0	0	0	0	0	0		AC_00103200	0	0	0	1	0	0	0	1	0	0	1	0
Ds_00011439	0	0	0	0	0	0	0	0	0	0	0	0		AC_00103300	0	0	0	0	0	0	0	0	0	0	0	0
Ds_00011438	0	0	0	0	0	0	0	0	0	0	0	0		AC_00103400	0	0	0	1	0	1	0	1	0	1	0	0
Ds_00011443	0	0	0	0	0	0	0	0	0	0	0	0		AC_00103500	0	0	0	0	0	1	0	0	0	0	0	0
Ds_00011442	0	0	0	0	0	0	0	0	0	0	0	0		AC_00103600	0	1	0	0	0	1	0	0	0	0	0	0
Ds_00011440	0	0	0	0	0	0	0	0	0	0	0	0		AC_00103700	0	1	0	0	0	1	1	0	0	1	0	1
Ds_00011441	0	0	0	0	0	0	0	0	0	0	0	0		AC_00103800	0	0	0	0	0	0	0	0	0	0	0	0
Ds_00011444	0	0	0	0	0	0	0	0	0	0	0	0		AC_00103900	1	0	1	0	1	0	1	0	1	0	0	0
Ds_00011445	0	0	0	0	0	0	0	0	0	0	0	0		AC_00104000	0	1	0	0	0	1	1	0	0	0	0	1
Ds_00011447	0	0	0	0	0	0	0	0	0	0	0	0		AC_00104100	0	0	0	1	0	0	0	0	0	0	0	0
Ds_00011446	0	0	0	0	0	0	0	0	0	0	0	0		AC_00104200	0	0	0	0	0	0	0	0	0	0	0	0
Ds_00013060	0	0	0	0	0	0	0	0	0	0	0	0		AC_00104300	0	0	0	0	0	1	1	0	0	0	0	1
Ds_00013061	0	0	0	1	0	0	1	0	0	0	0	0		AC_00104400	0	0	0	1	0	0	0	1	0	0	1	0
Ds_00013059	0	0	0	0	0	0	0	0	0	0	0	0		AC_00104500	0	0	1	0	1	0	1	0	1	0	0	0
Ds_00013063	1	0	1	0	0	0	1	0	1	0	1	0		AC_00104600	0	0	0	1	0	0	0	1	0	0	1	0
Ds_00013062	0	0	0	0	0	0	0	0	0	0	0	0		AC_00104700	0	0	1	0	0	0	0	0	0	0	0	0
Ds_00013058	0	0	0	0	0	0	0	0	0	0	0	0		AC_00104800	0	0	0	0	0	0	0	0	0	0	0	0
Ds_00013064	0	0	0	0	0	0	0	0	0	0	0	0		AC_00104900	0	0	0	0	0	0	0	0	0	0	0	0
Ds_00013069	0	0	0	0	0	0	0	0	0	0	0	0		AC_00105000	0	0	0	0	0	0	0	0	0	0	0	0
Ds_00013066	0	0	0	0	0	0	0	0	0	0	0	0		AC_00105100	0	0	0	0	0	0	0	0	0	0	0	0
Ds_00013065	0	1	0	0	0	1	0	1	0	0	0	0		AC_00105200	0	0	1	0	0	0	1	0	0	0	0	1
Ds_00013068	0	0	0	0	0	0	0	0	0	0	0	0		AC_00105300	0	0	0	0	0	0	0	0	0	0	0	0
Ds_00013067	0	0	0	0	0	0	0	0	0	0	0	0		AC_00105400	0	0	0	0	0	0	0	0	0	0	0	0
Ds_00013073	0	0	0	0	0	0	0	0	0	0	0	0		AC_00105500	0	0	0	0	0	0	0	0	0	0	0	0
Ds_00013071	0	0	0	0	0	0	0	0	0	0	0	0		AC_00105600	0	0	0	0	0	0	0	0	0	0	0	0
Ds_00013070	0	0	0	0	0	0	0	0	0	0	0	0		AC_00105700	0	0	0	0	0	0	0	0	0	0	0	0
Ds_00013072	0	0	0	0	0	0	0	0	0	0	0	0		AC_00105800	0	0	0	0	0	0	0	0	0	0	0	0
Ds_00013074	0	0	0	0	0	0	0	0	0	0	0	0		AC_00105900	0	0	0	0	0	0	0	0	0	0	0	0
Ds_00013076	0	0	0	0	0	0	0	0	0	0	0	0		AC_00106000	0	0	0	1	0	1	0	0	0	0	0	0
Ds_00013075	0	1	0	1	0	1	0	1	0	1	0	0		AC_00106100	0	0	0	0	0	0	0	0	0	0	0	0
Ds_00013077	0	1	0	1	0	1	0	1	0	0	0	0		AC_00106200	0	0	0	0	0	0	0	0	0	0	0	0
Ds_00013083	0	0	0	0	0	0	0	0	0	0	0	0		AC_00106300	0	0	0	0	0	0	0	0	0	0	0	0
Ds_00013078	0	0	0	0	0	0	0	0	0	0	0	0		AC_00106400	0	0	0	1	0	0	0	0	0	0	1	0
Ds_00013081	0	0	0	0	0	0	0	0	0	0	0	0		AC_00106500	0	0	0	0	0	0	0	0	0	0	0	0
Ds_00013080	0	0	0	0	0	0	0	0	0	0	0	0		AC_00106600	0	0	0	1	0	0	0	1	0	0	0	0
Ds_00013082	0	0	0	0	0	0	0	0	0	0	0	0		AC_00106700	0	0	0	0	0	0	0	0	0	0	0	0
Ds_00013079	0	0	0	0	0	0	0	0	0	0	0	0		AC_00106800	0	0	0	0	0	0	0	0	0	0	0	0
Ds_00018082	0	0	0	0	0	0	0	0	0	0	0	0		AC_00106900	0	0	0	0	0	0	0	0	0	0	0	0
Ds_00018080	0	0	0	0	0	0	0	0	0	0	0	0		AC_00107000	0	0	0	0	0	0	0	0	0	0	0	0
Ds_00018081	0	0	0	0	0	0	0	0	0	0	0	0		AC_00107100	0	0	0	0	0	0	0	0	0	0	0	0
Ds_00018079	0	0	0	0	0	0	0	0	0	0	0	0		AC_00107200	0	0	0	0	0	0	0	0	0	0	0	0
Ds_00018083	0	1	0	1	0	1	0	1	0	0	0	0		AC_00107300	0	0	0	0	0	0	0	0	0	0	0	0
Ds_00008937	0	0	0	0	0	0	0	0	0	0	0	0		AC_00107400	0	0	0	0	0	0	0	0	0	0	0	0
Ds_00008938	0	0	0	0	0	0	0	0	0	0	0	0		AC_00107500	0	0	1	0	1	0	0	0	1	0	1	0
Ds_00008941	0	0	0	0	0	0	0	0	0	0	0	0		AC_00107600	0	1	0	1	0	1	0	0	0	0	0	0
Ds_00008939	0	0	0	0	0	0	0	0	0	0	0	0		AC_00107700	0	0	0	0	0	0	0	0	0	0	0	0
Ds_00008940	0	0	0	0	0	0	0	0	0	0	0	0		AC_00107800	0	0	0	0	0	0	0	0	0	0	0	0
Ds_00008942	0	0	0	0	0	0	0	0	0	0	0	0		AC_00107900	0	0	0	0	0	0	0	0	0	0	0	0
Ds_00008943	0	0	0	0	0	0	0	0	0	0	0	0		AC_00108000	0	0	1	0	1	0	1	0	1	0	0	0
Ds_00008944	0	0	0	0	0	0	0	0	0	0	0	0		AC_00108100	0	0	0	0	0	0	0	0	0	0	0	0
Ds_00008949	0	0	0	0	0	0	0	0	0	0	0	0		AC_00108200	0	0	0	1	0	1	0	1	0	1	0	0
Ds_00008950	0	0	0	0	0	1	0	0	0	0	0	0		AC_00108300	1	0	1	0	1	0	0	0	0	0	0	0
Ds_00008947	0	0	0	0	0	0	0	0	0	0	0	0		AC_00108400	0	0	0	0	0	0	0	0	0	0	0	0
Ds_00008946	0	0	0	0	0	0	0	0	0	0	0	0		AC_00108500	0	0	0	1	0	0	0	1	0	0	0	0
Ds_00008948	0	0	0	0	0	0	0	0	0	0	0	0		AC_00108600	0	0	0	0	0	0	0	0	0	0	0	0
Ds_00008945	0	0	0	0	0	0	0	0	0	0	0	0		AC_00108700	0	0	0	0	0	0	0	0	0	0	0	0
Ds_00008953	1	0	1	0	1	0	1	0	1	0	0	0		AC_00108800	0	0	0	0	0	0	0	0	0	0	0	0
Ds_00008952	0	0	0	0	0	0	0	0	0	0	0	0		AC_00108900	0	0	1	0	0	0	0	0	0	0	0	0
Ds_00008954	0	0	0	0	0	0	0	0	0	0	0	0		AC_00109000	0	0	0	0	0	0	0	0	0	0	0	0
Ds_00008951	0	0	0	0	0	0	0	0	0	0	0	0		AC_00109100	0	0	0	0	0	0	0	0	0	0	0	0
Ds_00008955	0	0	0	0	0	0	0	0	0	0	0	0		AC_00109200	0	0	0	0	0	0	0	0	0	0	0	0
Ds_00008957	0	1	0	0	0	1	0	1	0	1	0	1		AC_00109300	0	0	0	0	0	0	0	0	0	0	0	0
Ds_00008956	0	0	0	0	0	0	0	0	0	0	0	0		AC_00109400	0	0	1	0	1	0	0	0	0	0	0	0
Ds_00008959	1	0	0	0	0	0	0	0	0	0	0	0		AC_00109500	0	0	1	0	0	0	1	0	0	0	0	1
Ds_00008963	0	0	0	0	0	0	0	0	0	0	0	0		AC_00109600	1	0	0	0	1	0	0	1	0	1	1	0
Ds_00008962	0	0	0	0	0	0	0	0	0	0	0	0		AC_00109700	0	0	0	0	1	0	0	1	0	0	1	0
Ds_00008958	1	0	1	0	1	0	0	0	0	0	1	0		AC_00109800	0	0	0	0	0	0	0	0	0	0	0	0
Ds_00008960	0	0	0	0	0	0	0	0	0	0	0	0		AC_00109900	0	0	0	0	0	0	0	0	0	0	0	0
Ds_00008961	0	0	0	0	0	0	0	0	0	0	0	0		AC_00110000	0	0	1	0	0	0	0	0	0	0	0	0
Ds_00008964	0	0	0	0	0	0	0	0	0	0	0	0		AC_00110100	0	0	0	0	0	0	0	0	0	0	0	0
Ds_00008966	0	0	0	0	0	0	0	0	1	0	0	0		AC_00110200	0	0	0	0	0	0	0	0	0	0	0	0
Ds_00008968	0	0	0	0	0	0	0	0	0	0	0	0		AC_00110300	0	0	0	0	0	0	0	0	0	0	0	0
Ds_00008967	0	0	0	0	0	0	0	0	0	0	0	0		AC_00110400	0	0	0	1	0	1	0	1	0	0	0	0
Ds_00008965	0	0	0	0	0	0	0	0	0	0	0	0		AC_00110500	0	0	0	0	0	0	0	0	0	0	1	0
Ds_00008970	1	0	1	0	1	0	1	0	1	0	0	0		AC_00110600	0	0	0	0	0	0	0	0	0	0	0	0
Ds_00008971	0	0	0	0	0	0	0	0	0	0	0	0		AC_00110700	0	0	1	0	0	0	0	0	0	0	0	0
Ds_00008969	0	0	0	0	0	0	0	0	0	0	0	0		AC_00110800	0	0	0	0	0	0	0	0	0	0	0	0
Ds_00008973	0	0	0	0	0	0	0	0	0	0	0	0		AC_00110900	0	0	0	1	0	0	0	0	0	0	0	0
Ds_00008975	0	0	1	0	0	0	0	0	0	0	0	0		AC_00111000	0	0	0	0	0	0	0	0	0	0	0	0
Ds_00008977	0	0	0	0	0	0	0	0	0	0	0	0		AC_00111100	0	0	0	0	0	0	0	0	0	0	0	0
Ds_00008976	0	0	0	0	0	0	0	0	0	0	0	0		AC_00111200	0	0	0	0	1	0	0	0	1	0	1	0
Ds_00008974	0	0	0	0	0	0	0	0	1	0	0	0		AC_00111300	0	0	0	0	0	0	0	0	0	0	0	0
Ds_00008972	0	0	0	0	0	0	0	0	0	0	0	0		AC_00111400	0	0	1	0	0	0	1	0	0	0	0	1
Ds_00014244	0	0	0	0	0	0	0	0	0	0	0	0		AC_00111500	0	0	0	0	0	0	0	0	0	0	0	0
Ds_00014243	0	0	1	0	0	0	1	0	1	0	0	0		AC_00111600	0	0	0	0	1	0	0	0	0	0	0	0
Ds_00014237	0	0	0	0	0	0	0	0	0	0	0	0		AC_00111700	0	0	0	0	0	0	0	0	0	0	0	0
Ds_00014241	0	0	0	0	0	0	0	0	0	0	0	0		AC_00111800	0	0	0	0	0	0	0	0	0	0	0	0
Ds_00014234	0	0	0	0	0	0	0	0	0	0	0	0		AC_00111900	0	0	0	0	0	0	0	0	0	0	0	0
Ds_00014235	0	0	0	0	0	0	0	0	0	0	0	0		AC_00112000	0	1	0	0	0	1	0	0	0	0	0	1
Ds_00014233	0	0	0	0	0	0	0	0	0	0	0	0		AC_00112100	0	0	0	0	0	1	0	0	0	1	0	1
Ds_00014240	0	0	0	0	0	0	0	0	0	0	0	0		AC_00112200	0	0	1	0	0	1	1	0	0	1	0	1
Ds_00014242	0	0	0	0	0	0	0	0	0	0	0	0		AC_00112300	0	0	0	1	0	0	0	1	0	0	1	0
Ds_00014239	0	0	0	0	0	0	0	0	0	0	0	0		AC_00112400	0	0	0	1	0	1	0	1	0	1	0	0
Ds_00014238	0	0	0	0	0	0	0	0	0	0	0	0		AC_00112500	0	0	0	0	0	0	0	0	0	0	0	0
Ds_00014236	0	0	0	0	0	0	0	0	0	0	0	0		AC_00112600	1	0	1	0	1	0	1	0	1	0	0	0
Ds_00014253	0	0	0	0	0	0	0	0	0	0	0	0		AC_00112700	0	0	0	1	0	0	0	0	0	0	0	0
Ds_00014257	0	0	0	0	0	0	0	0	1	0	1	0		AC_00112800	0	0	0	0	0	0	0	0	0	0	0	0
Ds_00014250	0	0	0	0	0	0	0	0	0	0	0	0		AC_00112900	0	0	0	0	0	1	0	0	0	1	0	1
Ds_00014245	0	0	0	0	0	0	0	0	0	0	0	0		AC_00113000	0	0	0	0	0	1	0	0	0	1	0	1
Ds_00014247	0	0	0	0	0	0	0	0	0	0	0	0		AC_00113100	1	0	1	0	1	0	0	0	1	0	0	0
Ds_00014246	0	0	0	0	0	0	0	0	0	0	0	0		AC_00113200	0	0	0	0	0	1	0	0	0	1	0	1
Ds_00014256	0	1	0	0	0	0	0	0	0	0	0	0		AC_00113300	0	0	0	0	0	0	0	0	0	0	0	0
Ds_00014258	0	0	0	0	0	0	0	0	0	0	0	0		AC_00113400	0	0	0	0	0	0	0	0	0	0	0	0
Ds_00014249	0	0	1	0	0	0	0	0	0	0	0	0		AC_00113500	0	0	1	0	1	0	0	0	0	0	0	0
Ds_00014259	0	0	0	0	0	0	0	0	0	0	0	0		AC_00113600	0	0	0	0	0	0	0	0	0	0	0	0
Ds_00014251	0	0	0	0	0	0	0	0	0	0	0	0		AC_00113700	0	0	0	0	0	1	0	0	0	0	0	0
Ds_00014255	0	0	0	0	0	0	0	0	0	0	0	0		AC_00113800	0	0	1	0	0	0	0	0	0	0	0	0
Ds_00014254	0	0	0	0	0	0	0	0	0	0	0	0		AC_00113900	0	0	0	1	0	1	0	1	0	1	0	0
Ds_00014252	0	0	0	0	0	0	0	0	0	0	0	0		AC_00114000	0	0	0	0	0	0	0	0	0	0	0	0
Ds_00014248	0	0	0	0	0	0	0	0	0	0	0	0		AC_00114100	0	0	0	0	0	0	0	0	0	0	0	0
Ds_00014283	0	0	0	0	0	0	0	0	1	0	1	0		AC_00114200	0	1	0	0	0	1	1	0	0	0	0	1
Ds_00014275	0	0	0	0	0	0	0	0	0	0	0	0		AC_00114300	0	0	0	0	0	0	0	0	0	0	0	0
Ds_00014266	0	0	0	0	0	0	0	0	0	1	0	0		AC_00114400	0	1	0	0	0	1	0	0	0	0	0	1
Ds_00014286	0	0	0	0	0	0	0	0	0	0	0	0		AC_00114500	0	0	0	1	0	0	0	0	0	0	0	0
Ds_00014269	0	0	0	0	0	0	0	0	0	0	0	0		AC_00114600	0	0	0	1	0	1	0	0	0	0	0	0
Ds_00014260	0	0	0	0	0	0	0	0	0	0	0	0		AC_00114700	0	0	0	0	0	0	0	0	0	0	0	0
Ds_00014262	0	0	0	0	0	0	0	0	0	0	0	0		AC_00114800	0	0	0	1	0	1	0	1	0	1	1	0
Ds_00014270	0	0	0	0	0	0	0	0	0	0	0	0		AC_00114900	0	0	1	0	1	0	1	0	0	0	0	1
Ds_00014277	0	0	0	0	0	0	0	0	0	0	0	0		AC_00115000	0	0	1	0	1	0	1	0	0	0	0	0
Ds_00014271	0	0	0	0	0	0	0	0	0	0	0	0		AC_00115100	0	0	0	0	0	0	0	0	0	0	0	0
Ds_00014285	0	0	0	0	0	0	0	0	0	0	0	0		AC_00115200	0	1	0	1	0	1	0	1	0	0	1	0
Ds_00014284	0	0	0	0	0	0	0	0	0	0	0	0		AC_00115300	0	0	0	0	0	0	0	0	0	0	0	0
Ds_00014278	0	0	0	0	0	0	0	0	0	0	0	0		AC_00115400	0	0	0	0	0	1	0	0	0	1	0	0
Ds_00014272	0	0	0	0	0	0	0	0	0	0	0	0		AC_00115500	0	0	0	0	0	0	0	0	0	0	0	0
Ds_00014273	0	0	0	0	0	0	0	0	0	0	0	0		AC_00115600	0	0	0	0	0	0	0	0	0	0	0	0
Ds_00014268	0	0	0	0	0	0	0	0	0	0	0	0		AC_00115700	0	0	0	0	0	0	0	0	0	0	0	0
Ds_00014274	0	0	0	0	0	0	0	0	0	0	0	0		AC_00115800	0	0	1	0	0	0	0	0	0	0	0	0
Ds_00014267	0	0	1	0	0	0	1	0	1	0	1	0		AC_00115900	0	0	0	0	0	0	0	0	0	0	0	0
Ds_00014280	0	0	1	0	0	0	0	0	0	0	0	0		AC_00116000	0	0	0	1	0	0	0	1	0	0	0	0
Ds_00014281	0	0	0	0	0	0	0	1	0	0	0	0		AC_00116100	0	0	0	0	0	0	0	0	0	0	0	0
Ds_00014279	0	0	0	0	0	0	0	0	0	0	0	0		AC_00116200	0	0	0	0	0	0	0	0	0	0	0	0
Ds_00014276	0	0	0	0	0	0	0	0	0	0	0	0		AC_00116300	0	0	0	1	0	0	0	0	0	0	0	0
Ds_00014282	0	0	0	0	0	0	0	0	0	0	0	0		AC_00116400	0	0	1	0	1	0	1	0	0	0	0	0
Ds_00014261	0	0	0	0	0	0	0	0	0	0	0	0		AC_00116500	0	0	0	0	0	0	0	0	0	0	0	0
Ds_00014263	0	0	0	0	0	0	1	0	1	0	0	0		AC_00116600	0	0	0	0	0	0	0	0	0	0	0	0
Ds_00014265	0	0	0	0	0	0	0	0	0	0	0	0		AC_00116700	0	0	0	0	0	0	0	0	0	0	0	0
Ds_00014264	0	0	0	0	0	0	1	0	1	0	0	0		AC_00116800	0	0	0	0	0	0	0	0	0	1	0	0
Ds_00017987	0	0	0	0	0	0	0	0	0	0	0	0		AC_00116900	0	0	0	0	1	0	0	0	1	0	1	0
Ds_00017988	0	0	0	0	0	1	0	0	0	1	0	0		AC_00117000	0	0	0	0	0	0	0	0	0	0	0	0
Ds_00017984	0	0	0	0	0	0	0	0	0	0	0	0		AC_00117100	0	0	0	0	0	0	0	0	0	0	0	0
Ds_00017985	0	0	0	0	0	0	0	0	0	0	0	0		AC_00117200	0	0	0	0	0	0	0	0	0	0	0	0
Ds_00017986	0	0	0	0	0	0	0	0	0	0	0	0		AC_00117300	0	0	0	0	0	0	0	0	0	0	0	0
Ds_00004352	0	0	0	0	0	0	0	0	0	0	0	0		AC_00117400	0	0	0	0	0	0	0	0	0	0	0	0
Ds_00004354	0	0	0	0	0	0	0	0	0	0	0	0		AC_00117500	0	0	0	0	0	0	0	0	0	0	0	0
Ds_00004358	0	0	0	0	0	0	0	0	0	0	0	0		AC_00117600	0	0	0	0	0	0	0	0	0	0	0	0
Ds_00004356	0	0	1	0	1	0	1	0	1	0	0	0		AC_00117700	1	0	0	0	1	0	0	1	0	0	1	0
Ds_00004349	0	0	0	0	0	0	0	0	0	0	0	0		AC_00117800	0	0	0	0	0	0	0	0	0	0	0	0
Ds_00004355	0	0	0	0	0	0	0	0	0	0	0	0		AC_00117900	0	0	0	0	0	1	0	0	0	1	0	0
Ds_00004357	0	0	0	0	0	0	0	0	0	0	0	0		AC_00118000	0	0	0	1	0	0	0	1	0	0	1	0
Ds_00004350	1	0	1	0	1	0	1	0	1	0	0	0		AC_00118100	0	0	1	0	0	0	0	0	0	0	0	0
Ds_00004348	0	0	0	0	0	0	0	0	0	0	0	0		AC_00118200	0	0	1	0	1	0	0	0	1	0	0	0
Ds_00004345	0	0	0	0	0	0	0	0	0	0	0	0		AC_00118300	0	0	0	0	0	0	0	0	0	0	0	0
Ds_00004346	0	0	0	0	0	0	0	0	0	0	0	0		AC_00118400	0	0	0	1	0	0	0	1	0	1	0	0
Ds_00004353	0	0	0	0	0	0	0	0	0	0	0	0		AC_00118500	0	0	0	1	0	0	0	1	0	0	0	0
Ds_00004351	0	0	0	0	0	0	0	0	0	0	0	0		AC_00118600	0	0	0	0	0	0	0	0	0	0	0	0
Ds_00004347	0	0	0	0	0	0	0	0	0	0	0	0		AC_00118700	0	0	0	0	0	0	0	0	0	0	0	0
Ds_00004361	0	0	0	0	0	0	0	0	0	0	0	0		AC_00118800	0	0	0	0	0	0	0	0	0	0	0	0
Ds_00004363	0	0	0	0	0	0	0	0	0	0	0	0		AC_00118900	0	0	0	0	0	0	0	0	0	0	0	0
Ds_00004360	0	0	0	0	0	0	0	0	0	0	0	0		AC_00119000	0	0	0	0	0	0	0	0	0	0	0	0
Ds_00004359	0	0	0	0	0	0	0	0	0	0	0	0		AC_00119100	0	0	0	0	0	1	0	0	0	0	0	0
Ds_00004364	0	0	0	0	0	0	0	0	0	0	0	0		AC_00119200	0	0	1	0	1	0	1	0	1	0	0	0
Ds_00004365	0	0	0	0	0	0	0	0	0	0	0	0		AC_00119300	0	0	0	1	0	1	0	0	0	0	0	0
Ds_00004367	1	0	0	0	0	0	0	0	1	0	1	0		AC_00119400	0	0	1	0	1	0	1	0	0	0	0	0
Ds_00004362	0	0	0	0	0	0	0	0	0	0	0	0		AC_00119500	0	0	0	0	0	0	0	0	0	0	0	0
Ds_00004366	0	0	0	0	1	0	0	0	0	0	0	0		AC_00119600	0	0	0	0	0	0	0	0	0	0	0	0
Ds_00004377	0	0	0	0	0	0	0	0	0	0	0	0		AC_00119700	0	0	0	0	0	0	0	1	0	0	1	0
Ds_00004372	0	0	0	0	0	0	0	0	0	0	0	0		AC_00119800	0	0	0	0	0	0	0	0	0	0	0	0
Ds_00004380	0	0	1	0	0	0	0	0	0	0	0	0		AC_00119900	0	0	1	0	1	0	1	0	1	0	0	0
Ds_00004383	0	1	0	1	0	1	0	0	0	1	0	1		AC_00120000	0	0	0	0	0	0	0	0	0	0	0	0
Ds_00004379	0	0	0	0	0	0	0	0	0	1	0	0		AC_00120100	0	0	0	0	0	0	0	0	0	0	0	0
Ds_00004378	0	0	0	0	0	0	0	0	0	0	0	0		AC_00120200	0	0	0	0	0	0	0	0	0	0	0	0
Ds_00004371	1	0	0	0	1	0	0	0	0	0	0	0		AC_00120300	0	0	0	0	0	1	0	0	0	0	0	1
Ds_00004373	0	0	0	0	0	0	0	0	0	0	0	0		AC_00120400	0	0	0	0	0	0	0	0	0	0	0	0
Ds_00004382	0	0	0	0	0	0	0	0	0	0	0	0		AC_00120500	0	0	0	0	0	0	0	0	0	0	0	0
Ds_00004376	0	0	0	0	0	0	0	0	0	0	0	0		AC_00120600	0	0	0	0	0	0	0	0	0	0	0	0
Ds_00004381	0	0	0	0	0	0	0	0	0	0	0	0		AC_00120700	0	0	1	0	1	0	1	0	1	0	0	0
Ds_00004375	0	1	0	1	0	1	0	1	0	0	0	0		AC_00120800	0	0	1	0	0	0	1	0	0	0	0	0
Ds_00004368	0	1	0	0	0	0	0	0	0	1	0	1		AC_00120900	0	0	0	0	0	0	0	0	0	0	0	0
Ds_00004374	0	0	0	0	0	0	0	0	0	0	0	0		AC_00121000	0	0	0	0	0	0	0	0	0	0	0	0
Ds_00004369	0	0	0	0	0	0	0	0	0	0	0	0		AC_00121100	0	0	0	1	0	0	0	1	0	0	0	0
Ds_00004370	0	0	0	0	0	0	0	0	0	0	0	0		AC_00121200	0	0	0	0	0	0	0	0	0	0	0	0
Ds_00004392	0	0	0	0	0	0	0	0	0	0	0	0		AC_00121300	0	0	0	1	0	1	0	1	0	0	0	0
Ds_00004390	0	0	0	0	0	0	0	0	0	0	0	0		AC_00121400	0	0	1	0	0	0	1	0	0	0	0	0
Ds_00004387	0	0	0	0	0	0	0	0	0	0	0	0		AC_00121500	0	0	0	0	0	0	0	0	0	0	0	0
Ds_00004393	0	0	0	0	0	0	0	0	0	0	0	0		AC_00121600	0	0	0	0	0	0	0	0	0	0	0	0
Ds_00004386	0	0	0	0	0	0	0	0	0	0	0	0		AC_00121700	1	0	1	0	1	0	1	0	0	0	0	0
Ds_00004391	0	0	0	0	0	0	0	0	0	0	0	0		AC_00121800	0	0	0	0	0	0	0	0	0	0	0	0
Ds_00004384	0	0	0	0	0	0	0	0	0	0	0	0		AC_00121900	0	0	0	0	0	0	0	0	0	0	0	0
Ds_00004385	0	0	0	0	0	0	0	0	0	0	0	0		AC_00122000	0	0	0	0	0	0	0	0	0	0	0	0
Ds_00004388	0	0	0	0	0	0	0	0	0	0	0	0		AC_00122100	0	0	0	1	0	0	0	0	0	0	0	0
Ds_00004389	0	0	0	0	0	0	0	0	0	0	0	0		AC_00122200	0	0	0	0	0	0	0	0	0	0	0	0
Ds_00004400	0	0	0	0	0	0	0	0	0	0	0	0		AC_00122300	0	0	0	0	0	0	0	0	0	0	0	0
Ds_00004394	0	0	0	0	0	0	0	0	0	0	0	0		AC_00122400	0	0	0	0	0	0	0	0	0	0	0	1
Ds_00004396	0	1	0	0	0	1	0	1	0	1	0	0		AC_00122500	0	0	0	0	0	0	0	0	0	0	0	0
Ds_00004395	0	0	0	0	0	0	0	0	0	0	0	0		AC_00122600	0	0	0	0	0	0	0	0	0	0	0	0
Ds_00004401	0	0	0	0	0	0	0	0	0	0	0	0		AC_00122700	0	0	0	1	0	1	0	0	0	0	0	0
Ds_00004398	0	1	0	1	0	1	0	1	0	0	0	0		AC_00122800	0	0	0	0	0	1	1	0	0	0	0	1
Ds_00004399	0	0	0	1	0	1	0	1	0	0	0	0		AC_00122900	0	0	1	0	0	0	0	0	0	0	0	0
Ds_00004397	0	1	0	1	0	1	0	1	0	1	0	0		AC_00123000	0	0	0	1	0	1	0	1	0	1	0	0
Ds_00004409	0	0	0	0	0	0	0	0	0	0	0	0		AC_00123100	0	0	0	0	1	0	0	0	0	0	0	0
Ds_00004403	0	0	0	0	0	0	0	0	1	0	1	0		AC_00123200	0	0	0	0	0	0	0	0	0	0	0	0
Ds_00004410	0	0	0	0	0	0	0	0	0	0	0	0		AC_00123300	0	0	0	1	0	1	0	1	0	0	0	0
Ds_00004411	0	0	0	0	0	0	0	0	0	0	0	0		AC_00123400	0	0	1	0	0	1	1	0	0	0	0	1
Ds_00004408	0	0	0	0	0	0	0	0	0	0	0	0		AC_00123500	0	0	1	0	0	0	0	0	0	0	0	1
Ds_00004407	0	0	1	0	0	0	0	0	1	0	1	0		AC_00123600	0	0	0	1	0	0	0	0	0	0	0	0
Ds_00004402	0	0	1	0	0	0	0	0	0	0	0	0		AC_00123700	0	0	0	0	0	0	0	0	0	0	0	0
Ds_00004404	0	0	0	0	0	0	0	0	0	1	0	0		AC_00123800	0	0	0	1	0	0	0	0	0	0	0	0
Ds_00004406	0	0	0	0	0	0	0	0	0	0	0	0		AC_00123900	0	1	0	0	0	1	0	0	0	0	0	0
Ds_00004405	0	0	0	0	0	0	0	0	0	0	0	0		AC_00124000	0	1	0	0	0	0	1	0	0	0	0	1
Ds_00004427	0	0	0	0	0	0	0	0	0	0	0	0		AC_00124100	0	0	0	0	0	0	0	0	0	0	0	0
Ds_00004416	0	0	0	0	0	0	0	0	0	0	0	0		AC_00124200	0	0	0	0	0	0	0	0	0	0	0	0
Ds_00004429	0	0	0	0	0	0	0	0	0	0	0	0		AC_00124300	0	0	0	0	0	0	0	0	0	0	0	0
Ds_00004415	0	0	0	0	0	0	0	0	0	0	0	0		AC_00124400	0	0	0	0	0	0	0	1	0	0	0	0
Ds_00004412	0	0	0	0	0	0	0	0	0	0	0	0		AC_00124500	0	0	0	0	0	0	0	0	0	0	0	0
Ds_00004426	0	0	0	0	0	0	0	0	0	0	0	0		AC_00124600	0	0	0	1	0	1	0	1	0	0	0	0
Ds_00004419	0	0	0	0	0	0	0	0	0	0	0	0		AC_00124700	0	0	0	0	0	1	0	0	0	0	0	0
Ds_00004425	0	0	0	0	0	0	0	0	0	0	0	0		AC_00124800	0	0	1	0	1	0	1	0	1	0	1	0
Ds_00004424	0	0	0	0	0	0	0	0	0	0	0	0		AC_00124900	0	0	0	1	0	1	0	1	0	0	0	0
Ds_00004414	0	0	0	0	0	0	0	0	0	1	0	0		AC_00125000	0	0	0	1	0	1	0	1	0	1	0	0
Ds_00004421	0	0	0	0	0	0	1	0	1	0	0	0		AC_00125100	0	0	0	0	0	0	0	0	0	0	0	0
Ds_00004413	0	0	0	0	0	0	0	0	0	0	0	0		AC_00125200	0	0	0	0	0	0	0	0	0	0	0	0
Ds_00004420	0	0	0	0	0	0	0	0	0	0	0	0		AC_00125300	0	0	0	0	0	0	0	0	0	0	0	0
Ds_00004422	0	0	0	0	0	0	0	0	0	0	0	0		AC_00125400	0	0	0	0	0	0	0	0	0	0	0	0
Ds_00004417	0	0	0	0	0	0	0	0	0	0	0	0		AC_00125500	0	0	0	1	0	1	0	0	0	1	0	0
Ds_00004423	0	0	0	0	0	0	0	0	0	0	0	0		AC_00125600	0	0	0	0	0	0	0	0	0	0	0	0
Ds_00004418	0	0	0	0	0	0	0	0	0	0	0	0		AC_00125700	0	0	1	0	0	0	1	0	0	0	0	1
Ds_00004428	0	0	0	0	0	0	0	0	0	0	0	0		AC_00125800	0	0	0	0	0	0	0	0	0	0	0	0
Ds_00004442	0	0	0	0	0	0	0	0	0	0	0	0		AC_00125900	0	0	0	0	0	0	0	0	0	0	0	0
Ds_00004435	1	0	0	0	0	0	0	0	0	0	0	0		AC_00126000	0	0	0	1	0	1	0	1	0	0	0	0
Ds_00004436	0	0	0	0	0	0	0	0	0	0	0	0		AC_00126100	0	0	0	0	0	0	0	0	0	0	0	0
Ds_00004434	0	0	0	0	0	0	0	0	0	0	0	0		AC_00126200	1	0	0	0	1	0	0	0	1	0	0	0
Ds_00004439	0	0	0	0	0	0	0	0	0	0	0	0		AC_00126300	0	0	0	0	0	0	0	0	0	0	0	0
Ds_00004440	0	0	0	0	0	0	0	0	0	0	0	0		AC_00126400	0	1	0	0	0	1	1	0	0	0	0	1
Ds_00004433	0	0	0	0	0	0	0	0	0	0	0	0		AC_00126500	0	1	0	1	0	1	0	0	0	0	0	0
Ds_00004441	1	0	0	0	0	0	0	0	1	0	0	0		AC_00126600	0	0	0	0	0	0	0	0	0	0	0	1
Ds_00004437	0	0	0	0	0	0	0	0	0	0	0	0		AC_00126700	0	0	1	0	0	0	1	0	0	0	0	0
Ds_00004431	0	0	0	0	0	0	0	0	0	0	0	0		AC_00126800	0	0	0	0	0	0	0	0	0	0	0	0
Ds_00004438	0	0	0	0	0	0	0	0	0	0	0	0		AC_00126900	0	0	0	0	0	0	0	0	0	0	0	0
Ds_00004432	1	0	1	0	1	0	0	0	0	0	0	0		AC_00127000	0	0	0	0	0	0	0	0	0	0	0	0
Ds_00004430	0	0	0	0	0	0	0	0	0	0	0	0		AC_00127100	0	0	0	0	0	0	0	0	0	0	0	0
Ds_00004447	0	0	0	0	0	0	0	0	0	0	0	0		AC_00127200	0	0	0	0	0	0	0	0	0	0	0	0
Ds_00004443	0	0	0	0	0	0	0	0	0	0	0	0		AC_00127300	0	0	0	1	0	0	0	0	0	0	0	0
Ds_00004461	1	0	1	0	0	0	0	0	0	0	0	0		AC_00127400	0	0	0	0	0	0	0	0	0	0	0	0
Ds_00004445	0	1	0	0	0	0	0	0	0	0	0	0		AC_00127500	0	0	0	0	0	0	0	0	0	0	0	0
Ds_00004450	0	0	0	0	0	0	0	0	0	0	0	0		AC_00127600	0	0	0	0	0	0	0	0	0	0	0	0
Ds_00004456	0	0	0	0	0	0	0	0	0	0	0	0		AC_00127700	0	0	0	0	0	0	0	0	0	0	0	0
Ds_00004459	0	0	0	0	0	0	0	0	0	0	0	0		AC_00127800	0	0	0	0	0	0	0	0	0	0	0	0
Ds_00004460	0	0	0	0	0	0	0	0	0	0	0	0		AC_00127900	0	0	0	1	0	1	0	1	0	0	0	0
Ds_00004458	0	0	0	0	0	0	0	0	0	0	0	0		AC_00128000	0	0	0	0	0	0	0	0	0	0	0	0
Ds_00004444	0	0	0	0	0	0	0	0	0	0	0	0		AC_00128100	0	0	1	0	0	0	1	0	0	0	0	1
Ds_00004446	0	0	0	0	0	0	0	0	0	0	0	0		AC_00128200	0	0	0	1	0	0	0	1	0	0	1	0
Ds_00004457	0	0	0	0	0	0	0	0	0	0	0	0		AC_00128300	0	0	0	0	0	0	0	0	0	0	0	0
Ds_00004448	0	0	0	0	0	0	0	0	0	0	0	0		AC_00128400	0	0	0	0	0	0	0	0	0	0	0	0
Ds_00004455	0	0	1	0	0	0	0	0	0	0	0	0		AC_00128500	0	1	0	1	0	1	0	1	0	1	0	0
Ds_00004454	0	0	0	0	0	0	0	0	0	0	0	0		AC_00128600	0	0	0	0	0	0	0	0	0	0	0	0
Ds_00004452	0	0	0	0	0	0	0	0	0	0	0	0		AC_00128700	0	0	0	0	0	0	0	0	0	0	0	0
Ds_00004451	0	0	0	0	0	0	0	0	0	0	0	0		AC_00128800	0	0	0	0	0	0	0	0	0	0	0	0
Ds_00004453	0	0	0	0	0	0	0	0	0	0	0	0		AC_00128900	0	0	0	0	0	0	0	0	0	0	0	0
Ds_00004449	0	0	0	0	0	0	0	0	1	0	0	0		AC_00129000	0	0	0	1	0	0	0	1	0	0	1	0
Ds_00004468	0	0	0	0	0	0	0	0	0	0	0	0		AC_00129100	0	0	0	0	0	0	0	0	0	0	0	0
Ds_00004464	0	0	0	0	0	0	0	0	0	0	0	0		AC_00129200	0	0	0	0	0	0	1	0	0	0	0	1
Ds_00004463	0	0	0	0	0	0	0	0	0	0	0	0		AC_00129300	0	0	1	0	0	0	1	0	0	0	0	0
Ds_00004465	0	0	0	0	0	0	0	0	0	0	0	0		AC_00129400	0	1	0	1	0	1	0	0	0	0	0	0
Ds_00004469	1	0	0	0	0	0	1	0	1	0	1	0		AC_00129500	0	1	0	1	0	1	0	0	0	0	0	0
Ds_00004467	0	0	0	0	0	0	0	0	0	0	0	0		AC_00129600	0	0	0	0	0	0	0	0	0	0	0	0
Ds_00004466	0	0	0	0	0	0	0	0	0	0	0	0		AC_00129700	0	0	0	1	0	0	0	1	0	0	0	0
Ds_00004462	0	0	0	0	0	1	0	0	0	0	0	0		AC_00129800	0	0	0	1	0	1	0	0	0	0	0	0
Ds_00004482	0	0	0	0	0	0	0	0	0	0	0	0		AC_00129900	0	0	0	0	0	0	0	0	0	0	0	0
Ds_00004470	0	0	0	0	0	0	0	0	0	0	0	0		AC_00130000	0	0	0	0	0	0	0	0	0	0	0	0
Ds_00004480	0	0	0	0	0	0	0	0	0	0	0	0		AC_00130100	0	0	0	0	0	0	0	0	0	0	1	0
Ds_00004471	0	0	0	0	0	0	0	0	0	0	0	0		AC_00130200	0	0	0	0	1	0	0	0	1	0	1	0
Ds_00004478	1	0	0	0	0	0	0	0	0	0	0	0		AC_00130300	0	0	1	0	1	0	1	0	1	0	0	0
Ds_00004479	0	0	0	0	0	0	0	0	0	0	0	0		AC_00130400	0	0	0	0	0	0	0	0	0	0	0	0
Ds_00004477	0	0	0	0	0	0	0	0	1	0	0	0		AC_00130500	0	0	0	0	0	0	1	0	0	0	0	0
Ds_00004476	0	0	0	0	0	0	0	0	1	0	0	0		AC_00130600	0	0	0	0	0	0	0	0	0	0	0	0
Ds_00004473	0	0	0	0	0	0	0	0	0	0	0	0		AC_00130700	0	0	0	0	0	0	0	0	0	0	0	0
Ds_00004474	0	0	0	0	0	0	0	0	0	0	0	0		AC_00130800	0	1	0	0	0	1	0	0	0	0	0	1
Ds_00004472	0	0	0	0	0	0	0	0	0	0	0	0		AC_00130900	0	0	0	0	0	0	0	0	0	0	0	0
Ds_00004475	0	0	0	0	0	0	0	0	0	0	0	0		AC_00131000	0	0	0	0	0	0	0	0	0	0	0	0
Ds_00004489	0	0	0	0	0	0	0	0	0	0	0	1		AC_00131100	0	1	0	0	0	1	1	0	0	0	0	0
Ds_00004485	0	0	0	0	0	0	0	1	0	1	0	0		AC_00131200	0	0	0	0	1	0	0	0	0	0	0	0
Ds_00004487	0	1	0	0	0	1	0	1	0	1	0	0		AC_00131300	0	0	1	0	1	0	0	0	0	0	0	0
Ds_00004488	0	0	0	0	0	0	0	0	0	0	0	0		AC_00131400	0	0	1	0	1	0	0	0	0	0	0	0
Ds_00004491	0	0	0	0	0	0	0	0	0	0	0	0		AC_00131500	0	0	1	0	0	0	1	0	0	0	0	0
Ds_00004481	0	0	0	0	0	0	0	0	0	0	0	0		AC_00131600	0	0	0	0	0	0	0	0	0	0	0	0
Ds_00004493	0	0	0	0	0	0	0	0	0	0	0	0		AC_00131700	0	0	0	0	0	0	0	0	0	0	0	0
Ds_00004492	0	0	0	0	0	1	0	0	0	0	0	0		AC_00131800	0	0	0	0	0	0	0	0	0	0	0	0
Ds_00004486	0	0	1	0	0	0	1	0	1	0	0	0		AC_00131900	0	0	0	0	0	0	0	0	0	0	0	0
Ds_00004495	0	1	0	0	0	0	0	0	0	1	0	0		AC_00132000	0	0	0	0	0	0	0	0	0	0	0	0
Ds_00004484	0	0	0	0	0	0	0	0	0	0	0	0		AC_00132100	0	0	0	0	0	0	0	0	0	0	0	0
Ds_00004494	0	0	1	0	0	0	0	0	1	0	1	0		AC_00132200	0	0	0	0	0	0	0	0	0	0	0	0
Ds_00004490	0	0	0	0	0	0	0	0	0	0	0	0		AC_00132300	0	0	0	0	0	0	0	0	0	0	0	0
Ds_00004497	0	0	0	0	0	0	0	0	0	0	0	0		AC_00132400	0	1	0	1	0	1	0	1	0	0	0	0
Ds_00004496	0	0	0	0	0	0	0	0	0	1	0	0		AC_00132500	0	1	0	1	0	1	0	1	0	1	0	0
Ds_00004483	0	0	0	0	0	0	0	0	0	0	0	0		AC_00132600	0	0	0	0	0	0	0	0	0	0	0	0
Ds_00004504	0	0	0	0	0	0	0	0	0	0	0	0		AC_00132700	0	0	0	0	0	0	0	0	0	0	0	0
Ds_00004502	1	0	0	0	1	0	0	0	1	0	0	0		AC_00132800	0	0	0	1	0	0	0	0	0	0	1	0
Ds_00004501	0	0	0	0	0	0	0	0	0	0	0	0		AC_00132900	0	0	0	0	0	0	0	0	0	0	0	0
Ds_00004503	0	1	0	0	0	0	0	0	0	0	0	0		AC_00133000	0	0	0	0	0	0	0	0	0	0	0	0
Ds_00004499	0	0	0	0	0	0	0	0	0	0	0	0		AC_00133100	0	0	0	0	0	0	0	0	0	0	0	0
Ds_00004505	0	0	0	0	0	0	0	0	0	0	0	0		AC_00133200	0	0	0	0	0	0	0	0	0	0	0	0
Ds_00004498	0	0	0	0	0	0	0	0	0	0	0	0		AC_00133300	0	0	0	0	0	0	0	0	0	0	0	0
Ds_00004500	0	0	0	0	0	0	0	0	0	1	0	0		AC_00133400	0	0	0	0	0	0	0	0	0	0	0	0
Ds_00004510	1	0	0	0	0	0	0	0	0	0	0	0		AC_00133500	0	0	0	1	0	0	0	1	0	0	0	0
Ds_00004508	0	0	0	0	0	0	0	0	0	0	0	0		AC_00133600	0	0	0	0	0	0	0	0	0	0	0	0
Ds_00004514	0	0	0	0	0	0	0	0	0	0	0	0		AC_00133700	0	0	0	0	0	0	0	0	0	0	0	0
Ds_00004506	0	0	0	0	0	0	0	0	0	0	0	0		AC_00133800	0	0	0	0	0	0	0	0	0	0	0	0
Ds_00004507	0	0	0	0	0	0	0	0	0	0	0	0		AC_00133900	0	0	0	0	1	0	0	0	1	0	1	0
Ds_00004518	0	0	0	0	0	0	0	0	0	0	0	0		AC_00134000	0	0	1	0	0	0	0	0	0	0	0	0
Ds_00004513	0	0	0	0	0	0	0	0	0	0	0	0		AC_00134100	0	0	0	0	0	0	0	0	0	0	0	0
Ds_00004515	0	0	0	0	0	0	0	0	0	0	0	0		AC_00134200	0	0	0	1	0	1	0	1	0	1	0	0
Ds_00004520	0	0	0	0	0	0	0	0	0	0	0	0		AC_00134300	0	0	1	0	1	0	1	0	1	0	0	0
Ds_00004517	0	0	0	0	0	0	0	0	0	0	0	0		AC_00134400	0	0	1	0	1	0	0	0	1	0	0	0
Ds_00004519	0	0	0	0	0	0	0	0	0	1	0	0		AC_00134500	0	0	0	0	0	0	0	0	0	0	0	0
Ds_00004509	0	0	0	0	0	0	0	0	0	0	0	0		AC_00134600	0	0	0	0	0	0	0	0	0	0	0	0
Ds_00004516	0	0	0	0	0	0	0	0	0	0	0	0		AC_00134700	0	0	1	0	0	0	0	0	0	0	0	0
Ds_00004511	1	0	0	0	1	0	0	0	0	0	0	0		AC_00134800	0	0	0	0	0	0	0	0	0	0	0	0
Ds_00004512	0	0	0	0	0	0	0	0	0	0	0	0		AC_00134900	0	0	0	0	1	0	0	0	1	0	0	0
Ds_00016028	0	1	0	0	0	1	0	1	0	1	0	0		AC_00135000	0	0	0	0	0	0	0	0	0	0	0	0
Ds_00016027	0	0	0	0	0	0	0	0	0	0	0	0		AC_00135100	0	0	0	0	0	0	0	0	0	0	0	0
Ds_00016032	0	0	0	0	0	0	0	0	0	0	0	0		AC_00135200	0	0	0	0	0	0	0	0	0	0	0	0
Ds_00016029	0	0	0	0	0	0	0	0	0	0	0	0		AC_00135300	0	0	0	1	0	0	0	0	0	0	0	0
Ds_00016033	0	0	1	0	0	0	0	0	0	0	1	0		AC_00135400	0	0	0	0	0	0	0	0	0	0	0	0
Ds_00016030	0	0	0	0	0	0	0	0	0	0	0	0		AC_00135500	0	0	0	0	0	0	0	0	0	0	0	0
Ds_00016034	0	0	0	0	0	0	0	0	0	0	0	0		AC_00135600	0	0	0	0	0	0	0	0	0	0	0	0
Ds_00016031	0	0	0	0	0	0	0	0	0	0	0	0		AC_00135700	0	0	0	0	0	0	0	0	0	0	0	0
Ds_00000001	0	0	0	0	0	0	0	0	0	0	0	0		AC_00135800	0	0	0	0	0	0	0	0	0	0	0	0
Ds_00000004	0	0	0	0	0	0	0	0	0	0	0	0		AC_00135900	0	0	0	0	0	0	0	0	0	0	0	0
Ds_00000013	0	0	0	0	0	0	0	0	0	0	0	0		AC_00136000	0	0	0	0	0	0	0	0	0	0	0	0
Ds_00000010	0	0	0	0	0	0	0	0	0	0	0	0		AC_00136100	0	0	0	0	0	0	0	0	0	0	0	0
Ds_00000008	0	0	0	0	0	0	0	0	0	0	0	0		AC_00136200	0	0	0	0	0	0	0	0	0	0	0	0
Ds_00000012	0	0	0	0	0	0	0	0	0	0	0	0		AC_00136300	0	0	0	1	0	0	0	1	0	0	0	0
Ds_00000003	0	0	0	0	0	0	0	0	0	0	0	0		AC_00136400	0	0	0	0	0	0	0	0	0	0	0	0
Ds_00000009	0	0	0	0	0	0	0	0	0	0	0	0		AC_00136500	0	0	0	0	1	0	0	0	0	0	0	0
Ds_00000005	1	0	1	0	1	0	1	0	0	0	0	0		AC_00136600	0	0	0	0	0	0	0	0	0	0	0	0
Ds_00000002	0	0	0	0	0	0	0	0	0	0	0	0		AC_00136700	0	0	1	0	0	0	1	0	0	0	0	1
Ds_00000011	0	0	0	0	0	0	0	0	0	0	0	0		AC_00136800	0	1	0	1	0	1	0	0	0	0	0	0
Ds_00000007	0	0	0	0	0	0	0	0	0	0	0	0		AC_00136900	0	0	0	0	0	0	0	0	0	0	0	0
Ds_00000006	0	1	0	0	0	0	0	1	0	0	0	0		AC_00137000	0	0	0	0	0	0	0	0	0	0	0	0
Ds_00000014	0	0	0	0	0	0	0	0	0	0	0	0		AC_00137100	0	0	0	0	0	0	0	0	0	0	0	0
Ds_00000026	0	0	0	0	0	0	0	0	0	0	0	0		AC_00137200	0	0	0	0	0	0	0	0	0	0	0	0
Ds_00000029	0	0	0	0	0	0	0	0	0	0	0	0		AC_00137300	0	0	0	0	0	0	0	0	0	0	0	0
Ds_00000022	0	0	0	0	0	0	0	0	0	0	0	0		AC_00137400	0	1	0	0	0	0	0	0	0	0	0	0
Ds_00000025	0	0	0	0	0	0	0	0	0	0	0	0		AC_00137500	0	0	0	0	0	0	0	0	0	0	1	0
Ds_00000020	0	0	0	0	0	0	0	0	0	0	0	0		AC_00137600	0	0	0	0	0	0	0	0	0	0	0	0
Ds_00000017	0	0	0	0	0	0	0	0	0	0	0	0		AC_00137700	0	0	1	0	1	0	1	0	1	0	0	0
Ds_00000027	0	0	1	0	1	0	1	0	1	0	1	0		AC_00137800	0	0	0	0	0	0	0	0	0	0	0	0
Ds_00000031	0	0	1	0	1	0	1	0	0	0	0	0		AC_00137900	0	0	0	0	0	0	0	0	0	0	0	0
Ds_00000030	0	0	0	0	0	0	0	0	0	1	0	0		AC_00138000	0	0	0	0	1	0	0	0	0	0	0	0
Ds_00000028	0	0	0	0	0	0	0	0	0	0	0	0		AC_00138100	0	0	0	0	0	0	0	0	0	0	0	0
Ds_00000021	0	0	0	0	0	0	0	0	0	0	0	0		AC_00138200	0	0	0	0	0	0	0	0	0	0	0	0
Ds_00000023	0	0	0	0	0	0	0	0	0	0	0	0		AC_00138300	0	0	0	0	0	0	0	0	0	0	0	0
Ds_00000015	0	0	0	1	0	0	0	1	0	1	0	0		AC_00138400	0	0	0	0	0	0	0	0	0	0	0	0
Ds_00000024	0	0	0	0	0	0	0	0	0	0	0	0		AC_00138500	0	1	0	0	0	0	0	0	0	0	0	0
Ds_00000018	0	1	1	0	1	0	1	0	0	0	0	0		AC_00138600	0	1	0	0	0	0	0	0	1	0	1	0
Ds_00000019	0	0	0	0	0	0	0	0	0	0	0	0		AC_00138700	0	0	0	0	0	0	0	0	0	0	0	0
Ds_00000016	0	0	0	0	0	0	0	0	0	0	0	0		AC_00138800	0	0	0	0	1	0	0	0	1	0	1	0
Ds_00000037	0	1	0	0	0	1	0	1	0	0	0	0		AC_00138900	0	0	0	0	0	0	0	0	0	0	0	0
Ds_00000038	0	0	0	0	1	0	0	0	1	0	1	0		AC_00139000	0	0	0	0	1	0	0	0	0	0	0	0
Ds_00000036	0	0	0	0	0	0	0	0	0	0	0	0		AC_00139100	0	0	0	0	0	0	0	0	0	0	0	1
Ds_00000041	0	0	0	0	0	0	0	0	0	0	0	0		AC_00139200	0	0	0	0	0	0	0	0	0	0	0	0
Ds_00000033	0	0	0	0	0	0	0	0	0	0	0	0		AC_00139300	0	0	0	0	0	0	0	0	0	0	0	0
Ds_00000039	0	0	0	0	0	0	0	0	0	0	0	0		AC_00139400	0	0	0	0	0	0	0	0	0	0	0	1
Ds_00000034	0	0	0	0	0	0	0	0	0	0	0	0		AC_00139500	0	0	0	0	0	0	0	0	0	0	0	0
Ds_00000040	0	0	1	0	0	0	0	0	0	0	0	0		AC_00139600	0	0	0	0	0	1	0	0	0	0	0	0
Ds_00000035	0	0	0	0	0	0	0	0	0	0	0	0		AC_00139700	0	0	0	0	0	0	0	0	0	0	0	0
Ds_00000032	0	0	0	0	0	0	0	0	0	0	0	0		AC_00139800	0	0	1	0	1	0	0	0	0	0	0	0
Ds_00000043	0	0	0	0	0	0	0	0	0	0	0	0		AC_00139900	0	0	0	0	0	0	0	0	0	0	0	0
Ds_00000042	1	0	1	0	0	0	1	0	1	0	1	0		AC_00140000	0	0	0	0	0	0	0	0	0	0	0	0
Ds_00000046	1	0	0	0	0	0	0	0	0	0	0	0		AC_00140100	0	0	0	0	0	0	0	0	0	0	0	0
Ds_00000058	0	0	0	1	0	1	0	0	0	0	0	0		AC_00140200	0	0	0	0	0	0	0	0	0	0	0	0
Ds_00000045	0	0	0	0	0	0	0	0	0	0	0	0		AC_00140300	0	0	1	0	1	0	1	0	1	0	0	0
Ds_00000047	0	0	0	0	0	0	0	0	0	0	0	0		AC_00140400	0	0	0	0	0	0	0	0	0	0	0	0
Ds_00000056	0	0	0	0	0	0	0	0	0	0	0	0		AC_00140500	0	0	1	0	1	0	0	0	0	0	0	0
Ds_00000050	0	0	0	0	0	0	0	0	0	0	0	0		AC_00140600	0	0	0	0	0	0	0	1	0	0	1	0
Ds_00000051	0	0	0	0	0	0	0	0	0	0	0	0		AC_00140700	0	0	0	0	0	0	0	0	0	0	0	0
Ds_00000044	0	0	0	0	0	0	0	0	0	0	0	0		AC_00140800	0	0	0	0	0	0	0	0	0	0	0	0
Ds_00000054	0	0	0	0	0	0	0	0	0	0	0	0		AC_00140900	0	0	0	1	0	0	0	1	0	0	0	0
Ds_00000052	0	0	0	0	0	0	0	0	0	1	0	0		AC_00141000	0	0	0	0	0	0	0	0	0	0	0	0
Ds_00000053	0	0	0	0	0	0	0	0	0	0	0	0		AC_00141100	0	0	1	0	0	0	1	0	0	0	0	0
Ds_00000049	0	0	0	0	0	0	0	0	0	0	0	0		AC_00141200	0	0	0	1	0	1	0	1	0	1	0	1
Ds_00000057	0	0	0	0	0	0	0	0	0	0	0	0		AC_00141300	0	0	0	1	0	1	0	1	0	1	0	0
Ds_00000048	0	0	0	0	0	0	0	0	0	0	0	0		AC_00141400	0	0	0	0	0	0	0	0	0	0	0	0
Ds_00000055	0	0	0	0	0	0	0	0	0	0	0	0		AC_00141500	0	0	0	0	0	0	0	0	0	0	0	0
Ds_00000063	0	0	0	0	0	0	0	0	0	0	0	0		AC_00141600	0	0	0	0	0	0	0	0	0	0	0	0
Ds_00000070	0	1	0	0	0	0	0	0	0	0	0	0		AC_00141700	0	0	0	0	0	0	0	0	0	0	0	0
Ds_00000068	0	0	0	0	0	0	0	0	1	0	0	0		AC_00141800	0	0	0	0	0	1	0	0	0	0	0	0
Ds_00000062	0	0	0	0	0	0	0	0	1	0	0	0		AC_00141900	0	0	0	0	0	1	0	0	0	0	0	1
Ds_00000059	0	0	0	0	0	0	0	0	0	0	0	0		AC_00142000	0	0	0	0	0	0	0	0	0	0	0	0
Ds_00000061	1	0	0	0	0	0	0	0	0	0	0	0		AC_00142100	0	0	0	1	0	1	0	1	0	0	0	0
Ds_00000071	0	0	0	1	0	0	0	0	0	0	0	0		AC_00142200	0	0	1	0	0	0	1	0	0	0	0	1
Ds_00000069	0	0	0	0	0	0	0	0	0	0	0	0		AC_00142300	0	0	0	0	0	0	0	0	0	0	0	0
Ds_00000067	0	0	0	0	0	0	0	0	0	0	0	0		AC_00142400	0	0	0	1	0	1	0	0	0	1	0	1
Ds_00000060	0	0	0	0	0	0	0	0	0	0	0	0		AC_00142500	0	0	1	0	0	0	1	0	0	0	0	1
Ds_00000072	0	0	0	0	0	0	0	0	0	0	0	0		AC_00142600	0	0	0	0	1	0	1	0	1	0	0	0
Ds_00000065	0	0	0	1	0	1	0	0	0	0	0	0		AC_00142700	0	0	0	0	0	0	0	0	0	0	0	0
Ds_00000064	0	0	0	0	0	0	0	0	0	0	0	0		AC_00142800	0	0	0	0	0	0	0	0	0	0	0	0
Ds_00000066	0	0	0	0	0	0	0	0	0	0	0	0		AC_00142900	0	0	0	0	0	0	0	0	0	0	0	0
Ds_00000086	0	0	0	0	0	0	0	0	0	0	0	0		AC_00143000	0	0	0	0	0	0	0	0	0	0	0	0
Ds_00000080	0	0	0	0	0	0	0	0	0	0	0	0		AC_00143100	0	0	0	1	0	1	0	1	0	1	0	0
Ds_00000084	0	0	1	0	0	0	1	0	1	0	1	0		AC_00143200	0	0	0	0	0	0	0	0	0	0	0	0
Ds_00000085	0	0	0	0	0	0	0	0	0	0	0	0		AC_00143300	0	0	0	0	0	1	0	0	0	1	0	1
Ds_00000083	0	0	0	0	0	0	0	0	1	0	0	0		AC_00143400	0	0	1	0	0	0	0	0	0	0	0	0
Ds_00000077	0	0	0	0	0	0	0	0	0	0	0	0		AC_00143500	0	0	0	0	0	0	0	0	0	0	0	0
Ds_00000082	0	0	0	0	0	0	0	0	0	0	0	0		AC_00143600	0	0	0	0	0	0	0	0	0	0	0	1
Ds_00000081	0	0	0	0	0	0	0	0	0	0	0	0		AC_00143700	0	0	0	0	0	0	0	0	0	0	0	0
Ds_00000073	0	0	0	0	0	0	0	0	0	0	0	0		AC_00143800	0	1	0	1	0	1	0	0	0	0	0	0
Ds_00000079	0	0	0	0	0	0	0	0	0	0	0	0		AC_00143900	0	0	0	0	0	1	0	0	0	0	0	0
Ds_00000074	0	0	0	0	0	0	0	0	0	0	0	0		AC_00144000	0	0	0	0	0	1	0	0	0	0	0	0
Ds_00000075	1	0	1	0	1	0	1	0	1	0	1	0		AC_00144100	0	1	0	0	0	1	1	0	0	1	0	1
Ds_00000078	0	0	0	0	0	0	0	0	0	0	0	0		AC_00144200	0	0	0	0	0	0	0	0	0	0	0	0
Ds_00000076	0	0	0	0	0	0	0	0	0	0	0	0		AC_00144300	0	0	0	0	0	0	0	0	0	0	0	0
Ds_00000095	0	0	0	0	0	0	0	0	0	0	0	0		AC_00144400	0	0	0	0	0	0	0	0	0	1	0	0
Ds_00000094	0	0	0	0	0	0	0	0	0	0	0	0		AC_00144500	0	0	1	0	0	0	1	0	0	0	0	1
Ds_00000093	0	0	0	0	0	0	0	0	0	0	0	0		AC_00144600	0	0	0	0	0	0	0	0	0	0	0	0
Ds_00000088	1	0	1	0	0	0	0	0	0	0	0	0		AC_00144700	0	0	1	0	0	0	0	0	0	0	0	1
Ds_00000102	0	0	0	0	0	0	0	0	0	0	0	0		AC_00144800	0	0	0	0	0	0	0	0	0	0	0	0
Ds_00000100	0	0	0	0	0	0	0	0	0	0	0	0		AC_00144900	0	0	1	0	1	0	1	0	1	0	0	0
Ds_00000097	0	0	0	0	0	0	0	0	0	1	0	1		AC_00145000	0	0	0	0	0	0	0	0	0	0	0	1
Ds_00000103	0	1	1	0	1	0	0	1	1	0	1	0		AC_00145100	0	0	0	0	0	0	0	0	0	0	0	0
Ds_00000104	0	1	1	0	1	0	0	1	0	0	1	0		AC_00145200	0	0	1	0	1	0	1	0	0	0	0	1
Ds_00000101	0	0	0	0	0	0	0	0	0	0	0	0		AC_00145300	0	0	0	0	0	0	0	0	0	0	0	0
Ds_00000105	0	0	0	0	0	0	0	0	0	0	0	0		AC_00145400	0	0	1	0	1	0	0	0	1	0	0	0
Ds_00000092	0	0	0	0	0	0	0	0	0	0	0	0		AC_00145500	0	0	1	0	1	0	0	0	0	0	0	0
Ds_00000099	0	0	0	0	0	0	0	0	0	0	0	0		AC_00145600	0	0	0	0	0	0	0	0	0	0	0	0
Ds_00000096	0	0	0	0	0	0	0	0	0	0	0	0		AC_00145700	1	0	1	0	1	0	0	0	0	0	0	0
Ds_00000091	0	0	0	0	0	0	0	1	0	1	0	0		AC_00145800	0	0	0	0	1	0	0	0	0	0	0	0
Ds_00000087	0	0	0	0	0	0	0	0	0	0	0	0		AC_00145900	0	0	0	1	0	0	0	1	0	0	1	0
Ds_00000090	0	0	0	0	0	0	0	0	0	0	0	0		AC_00146000	0	0	0	0	0	0	0	0	0	0	0	0
Ds_00000098	0	0	0	0	0	0	0	0	0	0	0	0		AC_00146100	0	0	0	1	0	0	0	0	0	0	1	0
Ds_00000089	0	0	0	0	0	0	0	0	0	0	0	0		AC_00146200	0	0	0	0	0	0	0	0	0	0	0	0
Ds_00000115	0	0	0	0	0	0	0	0	0	0	0	0		AC_00146300	0	0	0	0	0	0	0	0	0	0	0	0
Ds_00000107	0	0	0	0	0	0	0	0	0	0	0	0		AC_00146400	0	0	0	0	0	0	0	0	0	0	0	0
Ds_00000111	0	0	0	0	0	0	0	0	0	0	0	0		AC_00146500	0	0	0	0	0	0	0	0	0	0	0	0
Ds_00000112	0	0	0	0	0	0	0	0	0	0	0	0		AC_00146600	0	0	0	0	0	1	0	0	0	0	0	0
Ds_00000108	0	0	0	0	0	0	0	0	0	0	0	0		AC_00146700	0	0	0	0	0	1	0	0	0	1	0	1
Ds_00000114	1	0	1	0	1	0	1	0	1	0	1	0		AC_00146800	0	0	1	0	0	0	0	0	0	0	0	0
Ds_00000110	0	0	0	0	0	0	0	0	0	0	0	0		AC_00146900	0	0	0	0	0	0	0	0	0	0	0	0
Ds_00000109	0	0	1	0	0	0	0	0	0	0	0	0		AC_00147000	0	0	0	0	0	1	0	0	0	1	0	1
Ds_00000117	0	0	0	0	0	0	0	0	0	0	0	0		AC_00147100	0	0	0	0	0	1	0	0	0	1	0	1
Ds_00000116	0	0	1	0	0	0	0	0	0	1	0	0		AC_00147200	0	0	0	0	0	0	0	0	0	1	0	0
Ds_00000113	0	0	0	0	0	0	0	1	0	0	0	0		AC_00147300	0	0	0	0	0	0	0	0	0	0	0	0
Ds_00000106	0	0	0	0	0	0	0	0	0	0	0	0		AC_00147400	0	0	0	0	0	0	1	0	1	0	0	0
Ds_00000122	1	0	0	0	1	0	0	0	1	0	1	0		AC_00147500	0	0	0	0	0	1	0	0	0	0	0	0
Ds_00000127	0	0	0	0	0	0	0	0	0	0	0	0		AC_00147600	0	0	0	0	0	0	0	0	0	0	0	0
Ds_00000118	0	0	0	0	0	0	0	0	0	0	0	0		AC_00147700	0	0	0	0	0	0	0	0	0	0	0	0
Ds_00000119	0	0	0	0	0	0	0	0	0	0	0	0		AC_00147800	1	0	1	0	1	0	0	0	1	0	0	0
Ds_00000121	0	0	0	0	0	0	0	0	0	0	0	0		AC_00147900	0	0	0	0	0	0	0	0	0	0	0	0
Ds_00000124	0	0	0	0	0	0	0	0	0	0	0	0		AC_00148000	0	0	0	0	0	0	0	0	0	0	0	0
Ds_00000128	1	0	1	0	1	0	1	0	1	0	1	0		AC_00148100	0	0	0	1	0	1	0	0	0	0	0	0
Ds_00000120	0	0	0	0	0	0	0	0	0	0	0	0		AC_00148200	0	0	0	1	0	1	0	0	0	0	0	0
Ds_00000125	1	0	1	0	1	0	0	0	0	0	1	0		AC_00148300	0	0	0	0	0	0	0	1	0	0	1	0
Ds_00000123	0	0	0	0	0	0	0	0	0	0	0	0		AC_00148400	0	0	0	0	0	0	0	0	0	0	0	0
Ds_00000126	0	0	0	0	0	0	0	0	0	0	0	0		AC_00148500	0	0	0	0	1	0	0	0	0	0	0	0
Ds_00000129	1	0	1	0	1	0	1	0	1	0	1	0		AC_00148600	0	0	1	0	0	0	0	0	0	0	0	0
Ds_00000135	0	0	0	0	0	0	0	0	0	0	0	0		AC_00148700	0	1	0	0	0	0	0	0	0	0	0	0
Ds_00000130	0	0	0	0	0	0	0	1	0	0	0	0		AC_00148800	0	0	0	0	0	0	0	0	0	0	0	0
Ds_00000139	0	0	1	0	0	0	0	0	1	0	1	0		AC_00148900	0	0	0	0	0	0	0	0	0	0	0	0
Ds_00000132	0	0	0	0	0	0	0	0	0	0	0	0		AC_00149000	0	0	0	0	0	0	0	0	0	0	0	0
Ds_00000131	0	0	0	0	0	0	0	0	0	0	0	0		AC_00149100	0	1	0	1	0	1	0	0	0	1	0	1
Ds_00000133	0	0	0	0	0	0	0	0	0	0	0	0		AC_00149200	1	0	1	0	1	0	0	0	1	0	0	0
Ds_00000141	0	0	0	0	0	0	0	0	0	0	0	0		AC_00149300	0	0	0	0	0	0	0	0	0	0	0	0
Ds_00000138	0	0	0	0	0	0	0	0	0	0	0	0		AC_00149400	0	0	0	1	0	0	0	1	0	0	1	0
Ds_00000136	0	0	0	0	0	0	0	0	0	0	0	0		AC_00149500	0	1	0	1	0	1	0	0	0	0	1	0
Ds_00000140	0	0	0	0	0	0	0	0	0	0	0	0		AC_00149600	0	0	0	0	0	0	0	0	0	0	0	0
Ds_00000134	0	0	1	0	0	0	1	0	0	0	0	0		AC_00149700	0	0	0	0	0	0	0	0	0	0	0	0
Ds_00000137	0	0	0	0	0	0	0	0	0	0	0	0		AC_00149800	0	0	0	0	0	0	0	0	0	0	0	0
Ds_00000147	0	0	0	0	0	0	0	0	0	0	0	0		AC_00149900	0	0	0	0	0	0	0	0	0	0	0	0
Ds_00000142	0	0	0	0	0	0	0	0	0	0	0	0		AC_00150000	0	0	1	0	1	0	0	0	0	0	0	0
Ds_00000154	0	0	0	0	0	0	0	0	0	0	0	0		AC_00150100	1	0	0	0	1	0	0	0	0	0	0	0
Ds_00000150	0	0	0	0	0	0	0	0	0	0	0	0		AC_00150200	0	0	0	0	0	0	0	0	0	0	0	0
Ds_00000144	0	0	0	0	0	0	0	0	0	0	0	0		AC_00150300	0	0	0	0	0	0	0	0	0	0	0	0
Ds_00000146	0	0	1	0	1	0	0	0	0	1	0	0		AC_00150400	0	0	0	0	0	0	0	0	0	0	0	0
Ds_00000145	0	0	0	0	0	0	0	0	0	0	0	0		AC_00150500	0	0	0	0	0	0	0	0	0	0	0	1
Ds_00000152	0	0	0	0	0	0	0	0	0	0	0	0		AC_00150600	0	0	0	1	0	1	0	1	0	0	0	0
Ds_00000148	0	0	0	0	0	0	0	0	0	0	0	0		AC_00150700	0	0	0	0	0	0	0	0	0	0	0	0
Ds_00000153	0	0	0	0	0	0	0	0	0	0	0	0		AC_00150800	1	0	1	0	1	0	1	0	1	0	0	0
Ds_00000149	0	0	0	0	0	0	0	0	0	0	0	0		AC_00150900	0	0	0	0	0	0	0	0	0	0	0	0
Ds_00000143	0	0	0	0	0	0	0	0	0	0	0	0		AC_00151000	0	0	0	1	0	0	0	0	0	0	0	0
Ds_00000151	0	0	0	0	0	0	0	0	0	0	0	0		AC_00151100	0	0	0	0	0	0	0	0	0	0	0	0
Ds_00000157	0	0	0	0	0	0	0	0	0	0	0	0		AC_00151200	0	0	0	0	0	0	0	0	0	0	0	0
Ds_00000167	0	0	0	0	0	0	0	0	0	0	0	0		AC_00151300	0	0	0	0	0	0	0	0	0	0	0	0
Ds_00000159	0	0	0	0	0	0	0	0	0	0	0	0		AC_00151400	0	1	0	1	0	0	0	0	0	0	0	0
Ds_00000162	0	0	0	0	0	0	0	0	0	0	0	0		AC_00151500	0	0	1	0	1	0	1	0	0	0	0	0
Ds_00000165	0	0	0	0	0	0	0	0	0	0	0	0		AC_00151600	0	0	0	0	0	0	0	1	0	0	0	0
Ds_00000172	0	0	0	0	0	0	0	0	0	0	0	0		AC_00151700	0	0	0	0	0	0	0	0	0	0	0	0
Ds_00000163	1	0	1	0	0	0	1	0	1	0	1	0		AC_00151800	0	0	0	1	0	1	0	1	0	1	0	1
Ds_00000166	0	0	0	0	0	0	0	0	0	0	0	0		AC_00151900	0	0	0	1	0	1	0	1	0	0	0	0
Ds_00000158	0	0	0	0	0	0	0	0	0	0	0	0		AC_00152000	0	0	0	0	0	0	0	0	0	0	0	0
Ds_00000164	0	0	0	0	0	0	0	0	0	0	0	0		AC_00152100	0	0	0	0	0	0	0	0	0	0	0	0
Ds_00000173	0	0	0	0	0	0	0	0	0	0	0	0		AC_00152200	0	0	0	1	0	1	0	1	0	0	0	0
Ds_00000160	0	0	0	0	0	0	0	0	0	0	0	0		AC_00152300	0	0	0	0	0	0	0	0	0	0	0	0
Ds_00000161	0	0	0	0	0	0	0	0	0	0	0	0		AC_00152400	0	0	0	0	0	0	0	0	0	0	0	0
Ds_00000156	0	0	0	0	0	0	0	0	0	0	0	0		AC_00152500	0	0	0	0	0	0	0	0	0	0	0	0
Ds_00000171	0	0	0	0	0	0	0	0	0	0	0	0		AC_00152600	0	0	0	0	0	0	0	0	0	0	0	0
Ds_00000170	0	0	0	0	0	0	0	0	0	0	0	0		AC_00152700	0	0	0	0	0	0	0	0	0	0	0	0
Ds_00000155	0	0	0	0	0	0	0	0	0	0	0	0		AC_00152800	0	0	0	0	0	0	1	0	0	0	0	0
Ds_00000169	0	0	0	0	0	0	0	0	0	0	0	0		AC_00152900	0	0	0	0	0	0	0	0	0	0	0	0
Ds_00000168	0	0	0	0	0	0	0	0	0	0	0	0		AC_00153000	0	0	0	0	0	0	0	0	0	0	0	0
Ds_00000183	0	0	0	0	0	0	0	0	0	0	0	0		AC_00153100	0	1	0	1	0	1	0	1	0	1	0	0
Ds_00000178	0	0	1	0	0	0	0	0	0	0	0	0		AC_00153200	0	0	0	0	0	0	0	0	0	0	0	0
Ds_00000180	0	0	0	0	0	0	0	0	0	0	0	0		AC_00153300	0	1	0	0	0	1	1	0	0	1	0	1
Ds_00000181	0	0	0	0	0	0	0	0	0	0	0	0		AC_00153400	0	0	0	0	0	0	0	0	0	0	0	0
Ds_00000174	0	0	0	0	0	0	0	0	0	0	0	0		AC_00153500	0	0	0	0	0	0	0	0	0	0	0	0
Ds_00000182	0	0	0	0	0	0	0	0	0	0	0	0		AC_00153600	0	0	0	0	0	0	0	0	0	0	0	0
Ds_00000179	0	0	0	0	0	0	0	0	0	0	0	0		AC_00153700	0	0	0	1	0	1	0	0	0	0	0	0
Ds_00000177	0	0	0	0	0	0	0	0	0	0	0	0		AC_00153800	0	0	0	0	0	0	0	0	0	0	0	0
Ds_00000176	0	0	0	0	0	0	0	0	0	0	0	1		AC_00153900	0	0	1	0	0	0	0	0	0	0	0	0
Ds_00000175	0	0	0	0	0	0	0	0	0	0	0	0		AC_00154000	0	0	0	1	0	0	0	1	0	0	1	0
Ds_00000189	0	0	0	0	0	0	0	0	0	0	0	0		AC_00154100	0	0	0	0	0	1	0	0	0	1	0	1
Ds_00000190	1	0	1	0	1	0	1	0	1	0	0	0		AC_00154200	0	0	0	1	0	0	0	1	0	0	1	0
Ds_00000193	0	0	0	0	0	0	0	0	0	0	0	0		AC_00154300	0	0	0	0	0	0	0	0	0	0	0	0
Ds_00000191	0	0	0	0	0	0	0	0	0	0	0	0		AC_00154400	0	0	0	0	0	0	0	0	0	0	0	0
Ds_00000199	0	0	0	0	0	0	0	0	0	0	0	0		AC_00154500	0	0	0	0	0	0	0	0	0	0	0	0
Ds_00000194	0	0	0	0	0	0	0	0	0	0	0	0		AC_00154600	0	0	0	0	0	0	0	0	0	0	0	0
Ds_00000198	0	0	0	0	0	0	0	0	0	0	0	0		AC_00154700	0	0	0	1	0	0	0	1	0	0	1	0
Ds_00000187	0	0	0	0	0	0	0	0	0	0	0	0		AC_00154800	0	0	0	0	0	0	0	0	0	0	0	0
Ds_00000197	0	0	0	0	0	0	0	0	0	0	0	0		AC_00154900	0	0	0	0	1	0	0	0	0	0	0	0
Ds_00000196	0	0	0	0	0	0	0	0	0	0	0	0		AC_00155000	0	0	0	0	0	0	0	0	0	0	0	0
Ds_00000186	0	0	0	0	0	0	0	0	0	0	0	0		AC_00155100	0	1	0	1	0	1	0	1	0	1	1	0
Ds_00000188	0	0	0	0	0	0	0	0	0	0	0	0		AC_00155200	0	0	0	0	0	0	0	0	0	0	0	0
Ds_00000195	0	0	0	0	0	0	0	0	0	0	0	0		AC_00155300	0	0	0	0	0	0	0	0	0	0	0	0
Ds_00000192	0	0	0	0	0	0	0	0	0	0	0	0		AC_00155400	0	0	0	0	0	0	0	0	0	0	0	0
Ds_00000184	0	0	0	0	0	0	0	0	0	0	0	0		AC_00155500	0	0	1	0	0	0	1	0	0	0	0	0
Ds_00000185	0	0	0	0	0	0	0	0	0	0	0	0		AC_00155600	0	1	0	1	0	1	0	0	0	1	0	1
Ds_00000201	0	0	0	0	0	0	0	0	0	0	0	0		AC_00155700	0	0	0	0	0	0	0	0	0	0	0	0
Ds_00000210	0	0	0	0	0	0	0	0	0	0	0	0		AC_00155800	0	0	0	0	0	0	0	0	0	0	0	0
Ds_00000204	0	0	0	0	0	0	0	0	0	0	0	0		AC_00155900	0	0	0	0	0	0	0	0	0	1	0	0
Ds_00000208	0	0	0	0	0	0	0	0	0	0	0	0		AC_00156000	0	0	0	0	0	0	0	0	0	0	0	0
Ds_00000213	0	0	0	0	0	0	0	0	0	0	0	0		AC_00156100	0	0	0	1	0	0	0	0	0	0	0	0
Ds_00000214	0	0	0	0	0	0	0	0	0	0	0	0		AC_00156200	0	0	0	0	0	0	0	0	0	0	0	0
Ds_00000206	0	0	0	0	0	0	0	0	0	0	0	0		AC_00156300	0	0	0	0	0	0	0	0	0	0	0	0
Ds_00000207	0	0	0	0	0	0	0	0	0	0	0	0		AC_00156400	0	0	0	0	0	0	0	0	0	0	0	0
Ds_00000202	0	0	0	0	0	0	0	1	0	0	0	0		AC_00156500	0	0	0	0	0	0	0	0	0	0	0	0
Ds_00000200	0	0	0	0	0	0	0	0	0	0	0	0		AC_00156600	0	0	0	0	0	0	0	0	0	0	0	0
Ds_00000209	0	0	0	0	0	0	0	0	0	0	0	0		AC_00156700	0	1	0	1	0	1	0	0	0	0	0	0
Ds_00000212	0	0	0	0	0	0	0	0	0	0	0	0		AC_00156800	0	0	1	0	0	1	1	0	0	1	0	1
Ds_00000205	0	0	0	0	0	0	0	0	0	0	0	0		AC_00156900	0	0	0	0	1	0	0	0	0	0	0	0
Ds_00000215	1	0	0	0	0	0	0	0	0	0	0	0		AC_00157000	0	0	0	0	0	0	0	0	0	0	0	0
Ds_00000211	0	0	0	0	0	0	0	0	0	0	0	0		AC_00157100	0	0	0	0	0	0	0	0	0	0	0	0
Ds_00000203	0	0	0	0	0	0	0	0	0	0	0	0		AC_00157200	0	0	0	0	0	0	0	0	0	0	0	0
Ds_00000220	0	0	1	0	0	0	0	0	1	0	1	0		AC_00157300	0	0	0	0	0	1	0	0	0	1	0	1
Ds_00000227	0	0	0	0	0	0	0	0	0	0	0	0		AC_00157400	0	0	1	0	0	0	1	0	0	0	0	1
Ds_00000224	0	0	0	0	0	0	0	0	0	0	0	0		AC_00157500	0	0	1	0	0	0	1	0	0	0	0	1
Ds_00000230	0	0	0	0	0	0	0	0	0	0	0	0		AC_00157600	0	0	0	0	0	0	0	0	0	0	0	0
Ds_00000218	0	0	0	0	0	0	0	0	0	0	0	0		AC_00157700	0	0	0	0	0	0	0	0	0	0	0	0
Ds_00000216	0	0	0	0	0	0	0	0	0	0	0	0		AC_00157800	0	0	0	0	0	0	0	0	0	0	0	0
Ds_00000228	0	0	0	0	0	0	0	0	0	0	0	0		AC_00157900	0	0	0	0	0	0	0	0	0	0	0	0
Ds_00000219	0	0	0	0	0	0	0	0	0	0	0	0		AC_00158000	0	0	0	0	0	0	0	0	0	0	0	0
Ds_00000222	0	0	0	0	0	0	0	0	0	0	0	0		AC_00158100	0	0	1	0	1	0	1	0	1	0	0	0
Ds_00000221	0	0	0	0	0	0	0	0	0	0	0	0		AC_00158200	0	0	0	0	0	0	0	0	0	1	0	1
Ds_00000223	0	0	1	0	0	0	0	0	1	0	0	0		AC_00158300	0	0	0	0	0	0	0	0	0	0	0	0
Ds_00000229	0	0	0	0	0	0	0	0	0	0	0	0		AC_00158400	0	0	1	0	0	0	1	0	0	0	0	1
Ds_00000225	0	0	1	0	0	0	0	0	1	0	0	0		AC_00158500	0	0	0	0	0	0	0	1	0	1	0	0
Ds_00000226	0	0	0	0	0	0	0	0	0	0	0	0		AC_00158600	0	0	0	0	1	0	0	0	0	0	0	0
Ds_00000217	0	0	0	1	0	0	0	0	0	0	0	0		AC_00158700	0	0	0	0	0	0	0	0	0	0	0	0
Ds_00000239	0	0	0	0	0	0	0	0	0	0	0	0		AC_00158800	0	0	0	0	0	0	0	0	0	0	0	0
Ds_00000234	0	1	0	0	0	0	0	0	0	0	0	0		AC_00158900	0	0	0	0	0	1	0	1	0	1	0	0
Ds_00000241	0	0	0	0	0	0	0	0	0	0	0	0		AC_00159000	0	0	0	0	0	0	0	0	0	0	0	0
Ds_00000236	0	0	0	0	0	0	0	0	0	0	0	0		AC_00159100	0	0	0	1	0	1	0	1	0	1	0	0
Ds_00000240	0	0	0	0	0	0	0	0	0	0	0	0		AC_00159200	0	0	0	1	0	1	0	1	0	1	0	0
Ds_00000235	0	0	0	0	0	0	0	0	0	0	0	0		AC_00159300	0	0	1	0	0	0	1	0	0	0	0	0
Ds_00000242	0	0	0	0	0	0	0	1	0	1	0	0		AC_00159400	0	1	0	0	0	0	0	0	0	0	0	0
Ds_00000237	0	0	0	0	0	0	0	0	0	0	0	0		AC_00159500	0	1	0	0	0	1	1	0	1	0	0	1
Ds_00000233	0	0	0	0	0	0	0	0	0	0	0	0		AC_00159600	0	0	0	0	0	0	0	0	1	0	0	0
Ds_00000232	0	0	0	0	0	0	0	0	0	0	0	0		AC_00159700	0	0	0	0	0	1	0	0	0	0	0	0
Ds_00000238	0	0	0	0	0	0	0	0	0	0	0	0		AC_00159800	0	0	0	0	1	0	0	0	0	0	0	0
Ds_00000231	0	0	0	0	0	0	0	0	0	0	0	0		AC_00159900	0	0	0	0	0	0	0	0	0	0	0	0
Ds_00000257	0	0	0	0	0	0	0	0	0	0	0	0		AC_00160000	0	0	1	0	1	0	1	0	0	0	0	0
Ds_00000247	0	0	0	0	0	0	0	0	0	0	0	0		AC_00160100	0	0	0	0	0	1	0	0	0	0	0	0
Ds_00000256	0	0	0	0	0	0	0	0	0	0	0	0		AC_00160200	0	0	0	0	0	0	0	0	0	0	0	0
Ds_00000255	0	0	0	0	0	0	0	0	0	0	0	0		AC_00160300	0	0	0	0	0	0	0	0	0	0	0	0
Ds_00000252	0	0	0	0	0	0	0	0	0	0	0	0		AC_00160400	0	0	0	0	0	0	0	0	0	0	0	0
Ds_00000246	0	0	1	0	1	0	0	0	0	0	0	0		AC_00160500	0	0	0	0	0	0	0	0	0	0	0	0
Ds_00000258	1	0	0	0	0	0	0	0	0	0	0	0		AC_00160600	0	0	0	0	0	0	0	0	0	0	0	0
Ds_00000251	0	0	0	0	0	0	0	0	0	0	0	0		AC_00160700	0	0	0	0	0	0	0	0	0	0	0	0
Ds_00000249	0	0	0	0	0	0	0	0	0	0	0	0		AC_00160800	0	0	0	0	0	0	0	0	0	0	0	0
Ds_00000243	0	0	0	0	0	0	0	0	0	0	0	0		AC_00160900	0	0	0	0	0	0	0	0	0	0	0	0
Ds_00000254	0	0	0	0	0	0	0	1	0	0	0	0		AC_00161000	0	0	0	1	0	0	0	0	0	0	0	0
Ds_00000250	0	0	0	0	0	0	0	0	0	0	0	0		AC_00161100	0	0	0	0	0	0	0	0	0	0	0	0
Ds_00000245	0	0	0	0	0	0	0	0	0	0	0	0		AC_00161200	0	0	0	0	0	0	0	0	0	0	0	0
Ds_00000248	0	0	0	0	0	0	0	0	0	0	0	0		AC_00161300	0	0	0	0	0	1	0	0	0	0	0	1
Ds_00000244	0	0	0	0	0	0	0	0	0	0	0	0		AC_00161400	0	0	0	0	0	0	0	0	0	0	0	0
Ds_00000253	0	0	0	0	0	0	0	0	0	0	0	0		AC_00161500	0	0	0	0	0	0	0	0	0	0	0	0
Ds_00000265	0	0	0	1	0	0	0	0	0	1	0	1		AC_00161600	0	0	0	1	0	1	0	0	0	0	0	0
Ds_00000262	0	0	0	0	0	0	0	0	0	0	0	0		AC_00161700	0	0	0	1	0	1	0	1	0	1	0	0
Ds_00000264	0	0	0	0	0	0	0	0	0	0	0	0		AC_00161800	0	0	0	1	0	1	0	0	0	1	0	1
Ds_00000270	0	0	0	1	0	1	0	1	0	1	0	0		AC_00161900	1	0	1	0	1	0	1	0	0	0	0	0
Ds_00000266	0	0	0	0	0	0	0	0	0	0	0	0		AC_00162000	0	0	0	0	0	0	0	0	0	0	0	0
Ds_00000259	0	0	0	0	0	0	0	0	0	0	0	0		AC_00162100	0	0	0	0	0	0	0	0	0	0	0	0
Ds_00000268	0	1	0	0	0	0	0	0	0	0	0	0		AC_00162200	0	0	0	0	0	0	0	0	0	0	0	0
Ds_00000269	0	0	0	0	0	0	0	0	0	0	0	0		AC_00162300	0	0	0	0	0	1	0	0	0	1	0	1
Ds_00000261	0	1	0	0	1	0	1	0	0	0	0	0		AC_00162400	0	1	0	0	0	1	0	0	0	1	0	1
Ds_00000263	1	0	0	0	0	0	0	1	0	0	0	0		AC_00162500	0	0	1	0	0	0	0	0	0	0	0	0
Ds_00000267	1	0	1	0	0	0	0	0	0	0	0	0		AC_00162600	0	0	0	0	0	0	0	0	0	0	0	0
Ds_00000260	1	0	0	0	0	0	0	0	0	0	0	0		AC_00162700	0	0	0	0	0	0	0	0	0	0	0	0
Ds_00000273	0	0	0	0	0	0	0	0	0	0	0	0		AC_00162800	0	0	0	1	0	0	0	1	0	0	0	0
Ds_00000271	0	0	0	0	0	0	0	0	0	0	0	0		AC_00162900	0	0	0	0	0	0	0	0	0	0	0	0
Ds_00000276	0	0	0	0	0	0	0	0	0	0	0	0		AC_00163000	0	0	1	0	1	0	1	0	1	0	0	0
Ds_00000278	0	0	1	0	0	0	0	0	1	0	1	0		AC_00163100	0	0	0	1	0	0	0	0	0	0	0	0
Ds_00000280	0	0	0	0	0	0	0	0	0	0	0	0		AC_00163200	0	0	0	1	0	0	0	0	0	0	0	0
Ds_00000283	0	0	0	0	0	0	0	0	0	0	0	0		AC_00163300	0	0	0	0	0	0	0	0	0	0	0	0
Ds_00000275	0	0	0	0	0	0	0	0	0	0	0	0		AC_00163400	0	0	0	0	0	0	0	0	0	0	0	0
Ds_00000272	0	0	0	0	0	0	0	0	0	0	0	0		AC_00163500	0	0	0	0	0	0	1	0	1	0	0	0
Ds_00000277	0	0	0	0	0	0	0	0	0	0	0	0		AC_00163600	0	0	0	0	0	0	0	0	0	0	0	0
Ds_00000274	0	0	0	0	0	0	0	0	0	0	0	0		AC_00163700	0	0	0	0	0	0	0	0	0	0	0	0
Ds_00000279	0	0	0	0	0	0	0	0	0	0	0	0		AC_00163800	0	0	0	0	0	0	0	0	0	0	0	0
Ds_00000282	0	0	1	0	0	0	0	0	0	0	0	0		AC_00163900	0	1	0	1	0	1	0	0	0	0	0	1
Ds_00000281	0	0	1	0	0	0	0	0	1	0	0	0		AC_00164000	0	0	0	0	0	0	0	0	0	0	0	0
Ds_00000286	0	0	0	0	0	0	0	1	0	0	0	0		AC_00164100	0	1	0	0	0	0	1	0	1	0	1	0
Ds_00000293	0	0	1	0	0	0	0	0	0	0	0	0		AC_00164200	0	0	0	0	0	0	0	0	0	0	0	0
Ds_00000292	0	0	0	0	0	0	0	0	0	0	0	0		AC_00164300	1	0	0	1	0	1	0	1	0	1	0	1
Ds_00000288	0	0	0	0	0	0	0	0	0	0	0	0		AC_00164400	0	1	0	1	0	1	0	1	0	1	0	1
Ds_00000284	0	0	0	0	0	0	0	0	0	0	0	0		AC_00164500	0	0	1	0	0	0	1	0	0	0	0	1
Ds_00000291	0	0	0	0	0	0	0	0	0	0	0	0		AC_00164600	0	0	0	0	0	0	0	0	0	0	0	0
Ds_00000285	0	0	0	0	0	0	0	0	0	0	0	0		AC_00164700	0	0	0	0	0	0	0	0	0	0	0	0
Ds_00000296	0	0	0	0	0	0	0	0	0	0	0	0		AC_00164800	0	0	0	0	0	0	0	0	0	0	0	0
Ds_00000287	0	0	0	0	0	0	0	0	0	0	0	0		AC_00164900	0	0	0	0	0	0	0	0	0	0	0	0
Ds_00000289	0	1	0	1	0	0	0	1	0	0	0	0		AC_00165000	0	0	0	0	0	0	0	0	0	0	0	1
Ds_00000295	0	0	0	0	0	0	0	0	0	0	0	0		AC_00165100	0	0	0	0	0	0	0	0	0	0	0	0
Ds_00000290	0	0	0	0	0	0	0	0	0	0	0	0		AC_00165200	0	0	0	0	0	1	0	0	0	1	0	0
Ds_00000294	0	0	0	0	0	0	0	0	0	0	0	0		AC_00165300	0	0	1	0	0	0	1	0	0	0	0	0
Ds_00000299	0	0	0	0	0	0	1	0	0	0	0	0		AC_00165400	0	0	0	0	0	0	0	0	0	0	0	0
Ds_00000310	1	0	1	0	0	0	0	0	0	0	0	0		AC_00165500	0	0	0	0	0	0	0	0	0	0	0	0
Ds_00000308	0	0	0	0	0	0	0	0	0	0	0	0		AC_00165600	0	0	0	0	0	0	0	0	0	0	0	0
Ds_00000306	0	1	0	0	0	0	1	0	0	1	0	1		AC_00165700	0	0	0	0	0	0	0	0	0	0	1	0
Ds_00000307	0	0	0	0	0	0	0	0	0	0	0	0		AC_00165800	0	0	0	0	0	0	0	0	0	0	0	0
Ds_00000303	0	1	0	1	0	1	0	1	0	1	0	1		AC_00165900	0	0	0	0	0	0	0	0	0	0	0	0
Ds_00000298	0	0	1	0	0	0	0	0	0	0	0	0		AC_00166000	0	0	0	0	0	0	0	0	0	0	0	1
Ds_00000309	0	0	0	0	0	0	0	0	0	0	0	0		AC_00166100	0	0	0	0	0	0	0	0	0	0	0	0
Ds_00000297	0	0	0	0	0	0	0	0	0	0	0	0		AC_00166200	0	0	0	0	1	0	0	0	0	0	0	0
Ds_00000301	0	0	0	0	0	0	0	0	0	0	0	0		AC_00166300	0	0	0	0	0	0	0	1	0	0	0	0
Ds_00000300	0	0	1	0	0	0	0	0	0	0	0	0		AC_00166400	0	0	0	0	0	0	0	0	0	0	0	0
Ds_00000304	0	0	0	0	0	0	0	0	0	0	0	0		AC_00166500	0	0	0	0	0	0	0	0	0	0	0	0
Ds_00000305	0	0	0	0	0	0	0	0	0	0	0	0		AC_00166600	0	0	0	0	0	0	0	0	0	0	0	0
Ds_00000302	0	1	0	1	0	1	0	1	0	1	0	0		AC_00166700	0	0	0	0	0	0	0	0	0	0	0	0
Ds_00000319	0	1	0	1	0	1	0	0	0	0	0	0		AC_00166800	0	0	0	0	0	0	0	0	0	0	0	0
Ds_00000316	0	0	0	0	0	0	0	0	0	0	0	0		AC_00166900	0	0	0	0	0	1	0	0	0	0	0	0
Ds_00000315	0	0	0	0	0	0	0	0	0	0	0	0		AC_00167000	0	0	1	0	0	0	0	0	0	0	0	0
Ds_00000318	0	0	0	0	0	0	0	0	0	0	0	0		AC_00167100	0	0	0	0	0	0	0	0	0	0	0	0
Ds_00000317	0	0	0	0	0	0	0	0	0	0	0	0		AC_00167200	0	0	1	0	1	0	0	0	0	0	0	0
Ds_00000311	0	0	0	0	0	0	0	0	0	0	0	0		AC_00167300	0	0	0	0	1	0	0	0	0	0	0	0
Ds_00000312	0	0	0	0	0	0	0	0	0	0	0	0		AC_00167400	0	0	0	0	0	0	0	0	0	0	0	0
Ds_00000313	0	0	0	0	0	0	0	0	1	0	0	0		AC_00167500	0	0	0	0	0	0	0	0	0	0	0	0
Ds_00000314	0	0	0	0	0	0	0	0	1	0	0	0		AC_00167600	0	0	0	0	0	0	0	1	0	0	0	0
Ds_00000322	0	0	0	0	0	0	0	1	0	0	0	0		AC_00167700	0	0	0	1	0	0	0	0	0	0	0	0
Ds_00000323	0	0	0	0	0	0	0	0	0	0	0	0		AC_00167800	0	0	0	0	0	0	0	0	0	0	0	0
Ds_00000333	0	0	0	0	0	0	0	0	0	0	0	0		AC_00167900	0	0	0	0	0	0	0	0	0	0	0	0
Ds_00000325	0	0	1	0	1	0	1	0	0	0	0	0		AC_00168000	0	0	0	0	0	0	0	0	0	0	0	0
Ds_00000320	0	0	0	0	0	0	0	0	0	0	0	0		AC_00168100	0	0	1	0	1	0	1	0	1	0	0	0
Ds_00000327	0	0	0	0	0	0	0	0	0	0	0	0		AC_00168200	0	0	0	0	0	0	0	0	0	0	0	0
Ds_00000329	0	0	0	0	0	0	0	0	0	0	0	0		AC_00168300	0	0	0	0	0	0	0	0	0	0	0	0
Ds_00000332	0	0	0	0	0	0	0	0	0	0	0	0		AC_00168400	0	0	0	1	0	1	0	1	0	0	0	0
Ds_00000321	0	0	0	0	0	0	0	0	0	0	0	0		AC_00168500	0	0	0	0	0	0	0	0	0	0	0	0
Ds_00000330	0	0	0	0	0	0	0	0	0	0	0	0		AC_00168600	0	1	0	1	0	1	0	1	0	0	1	0
Ds_00000331	0	0	0	0	0	0	0	0	0	0	0	0		AC_00168700	0	1	0	1	0	1	0	0	1	0	0	0
Ds_00000328	1	0	0	0	1	0	1	0	1	0	1	0		AC_00168800	0	1	0	1	0	1	0	1	0	0	1	0
Ds_00000326	0	1	0	0	0	0	0	0	0	0	0	0		AC_00168900	0	0	0	0	0	0	0	0	0	0	0	0
Ds_00000324	0	0	0	0	0	0	0	0	0	0	0	0		AC_00169000	0	0	1	0	1	0	1	0	1	0	0	0
Ds_00000342	0	0	1	0	0	0	0	0	0	0	0	0		AC_00169100	0	0	0	0	0	0	0	0	0	0	0	1
Ds_00000339	0	0	0	0	0	0	0	0	0	1	0	0		AC_00169200	0	0	0	0	0	0	0	0	0	0	0	0
Ds_00000346	0	0	0	0	0	0	0	0	0	0	0	0		AC_00169300	0	0	0	0	0	0	0	0	0	0	0	0
Ds_00000337	0	0	0	0	0	0	0	0	0	0	0	0		AC_00169400	0	0	0	1	0	0	0	1	0	0	1	0
Ds_00000334	0	0	0	0	0	0	0	0	0	0	0	0		AC_00169500	0	0	0	0	0	0	0	0	0	0	0	0
Ds_00000336	0	0	0	0	0	0	0	0	0	0	0	0		AC_00169600	0	1	0	0	0	1	0	0	0	0	0	1
Ds_00000338	0	0	0	0	0	0	0	0	0	0	0	0		AC_00169700	0	0	0	0	0	0	0	0	0	0	0	0
Ds_00000349	0	0	0	0	0	0	0	0	0	0	0	0		AC_00169800	0	0	1	0	0	0	1	0	0	0	0	1
Ds_00000345	0	0	0	0	0	0	0	0	0	0	0	0		AC_00169900	0	0	0	0	0	1	0	0	0	1	0	1
Ds_00000335	0	0	0	0	0	0	0	0	1	0	0	0		AC_00170000	0	0	1	0	1	0	0	0	0	0	0	0
Ds_00000343	0	0	0	0	0	0	0	0	0	0	0	0		AC_00170100	0	0	0	0	0	0	0	0	0	0	0	0
Ds_00000340	0	0	0	0	0	0	0	0	0	0	0	0		AC_00170200	0	0	0	0	0	0	0	0	0	0	0	0
Ds_00000341	0	0	0	0	0	0	0	0	0	0	0	0		AC_00170300	0	0	1	0	0	0	1	0	0	0	0	0
Ds_00000347	0	0	0	0	0	0	0	0	0	0	0	0		AC_00170400	0	0	1	0	1	0	1	0	0	0	0	0
Ds_00000344	0	0	0	0	0	0	0	0	0	0	0	0		AC_00170500	0	1	0	1	0	1	0	0	0	0	0	1
Ds_00000348	0	0	0	0	0	0	0	0	0	0	0	0		AC_00170600	0	0	0	1	0	0	0	1	0	0	0	0
Ds_00000360	0	0	0	0	0	0	0	0	0	0	0	0		AC_00170700	0	0	1	0	1	0	0	0	0	0	0	0
Ds_00000359	0	0	0	0	0	0	0	0	0	0	0	0		AC_00170800	0	0	1	0	1	0	1	0	1	0	0	0
Ds_00000352	0	0	0	0	0	0	0	0	0	0	0	0		AC_00170900	0	0	0	0	0	0	0	0	0	0	0	0
Ds_00000361	0	0	0	0	0	0	0	0	0	0	0	0		AC_00171000	0	0	0	0	0	0	0	0	0	0	0	1
Ds_00000362	0	0	0	0	0	0	1	0	1	0	0	0		AC_00171100	0	0	0	0	1	0	0	0	1	0	1	0
Ds_00000353	0	0	0	0	0	0	0	0	0	0	0	0		AC_00171200	0	0	0	0	0	0	0	0	0	0	0	0
Ds_00000363	0	0	0	0	0	0	0	0	0	0	0	0		AC_00171300	0	0	0	0	0	0	0	0	0	0	0	0
Ds_00000364	0	0	0	0	0	0	0	0	0	0	0	0		AC_00171400	0	1	0	1	0	1	0	0	0	0	0	0
Ds_00000351	0	0	0	0	0	0	0	0	0	1	0	0		AC_00171500	0	0	0	0	0	0	0	0	0	0	0	0
Ds_00000350	0	0	0	0	0	0	0	0	0	0	0	0		AC_00171600	0	1	0	1	0	1	0	0	0	1	0	0
Ds_00000365	0	0	0	0	0	0	0	0	0	0	0	0		AC_00171700	0	0	0	0	0	0	0	0	0	0	0	0
Ds_00000354	1	0	1	0	1	0	1	0	0	0	0	0		AC_00171800	0	0	0	0	0	0	0	0	0	0	0	0
Ds_00000357	0	0	0	0	0	0	0	0	0	0	0	0		AC_00171900	0	0	0	0	0	0	0	0	0	0	0	0
Ds_00000358	0	0	0	0	0	0	0	0	0	0	0	0		AC_00172000	0	0	0	0	0	0	0	0	0	0	0	0
Ds_00000355	0	0	0	0	0	0	0	0	0	0	0	0		AC_00172100	0	1	0	1	0	0	0	0	1	0	1	0
Ds_00000356	0	0	0	0	0	0	0	0	0	0	0	0		AC_00172200	0	0	0	0	0	0	0	0	0	0	0	0
Ds_00000379	0	0	0	0	0	0	0	0	0	0	0	0		AC_00172300	0	0	0	0	0	0	0	0	0	0	0	0
Ds_00000367	0	0	0	0	0	0	0	0	0	0	0	0		AC_00172400	0	0	0	0	0	0	0	0	0	0	0	0
Ds_00000371	1	0	1	0	1	0	1	0	1	0	1	0		AC_00172500	0	0	0	1	0	1	0	1	0	1	0	0
Ds_00000374	0	0	0	0	0	0	0	0	0	0	0	0		AC_00172600	0	0	0	1	0	0	0	1	0	1	0	0
Ds_00000373	0	0	0	0	0	0	0	0	0	0	0	0		AC_00172700	0	0	0	0	0	0	0	0	0	0	0	0
Ds_00000369	0	0	0	0	0	0	0	0	0	0	0	0		AC_00172800	0	0	0	0	0	0	0	0	0	0	0	0
Ds_00000378	0	0	0	0	0	0	0	0	0	0	0	0		AC_00172900	0	1	0	0	0	0	1	0	0	0	0	0
Ds_00000368	1	0	0	0	1	0	0	0	1	0	1	0		AC_00173000	0	0	0	0	0	0	0	0	0	0	0	0
Ds_00000372	0	1	0	0	0	0	0	1	0	0	0	0		AC_00173100	0	0	1	0	0	0	1	0	0	0	0	0
Ds_00000375	0	0	0	0	1	0	0	0	0	0	0	0		AC_00173200	0	0	0	0	0	0	0	0	0	0	0	0
Ds_00000366	0	0	1	0	0	0	0	0	0	0	0	0		AC_00173300	0	0	0	0	0	0	0	0	0	0	0	0
Ds_00000377	0	0	0	0	0	0	0	0	0	0	0	0		AC_00173400	0	0	0	0	0	0	0	0	0	0	0	0
Ds_00000370	0	0	0	0	0	0	0	0	0	0	0	0		AC_00173500	0	0	0	0	0	0	0	0	0	0	0	0
Ds_00000376	0	0	0	0	0	0	0	0	0	0	0	0		AC_00173600	0	0	0	0	0	0	1	0	0	0	0	1
Ds_00000396	0	0	0	0	0	0	0	0	0	0	0	0		AC_00173700	0	0	0	0	0	0	0	0	0	0	0	0
Ds_00000390	0	0	0	0	0	0	0	0	0	0	0	0		AC_00173800	0	0	0	1	0	1	0	0	0	0	0	0
Ds_00000387	0	0	0	0	0	0	0	0	1	0	1	0		AC_00173900	0	0	1	0	0	0	1	0	0	0	0	1
Ds_00000388	0	0	0	0	0	0	0	0	0	0	0	0		AC_00174000	0	0	0	1	0	1	0	1	0	1	0	0
Ds_00000381	0	0	0	0	0	0	0	0	0	0	0	0		AC_00174100	0	0	0	0	0	0	0	0	0	0	0	0
Ds_00000382	0	0	0	0	0	0	0	0	0	0	0	0		AC_00174200	0	0	0	0	0	0	0	0	0	0	0	0
Ds_00000380	0	0	0	0	0	0	0	0	0	0	0	0		AC_00174300	0	0	0	0	0	0	0	0	0	0	0	0
Ds_00000395	0	0	0	0	0	0	0	0	0	0	0	0		AC_00174400	0	0	1	0	1	0	0	0	0	0	0	0
Ds_00000391	0	0	0	0	0	0	0	0	0	0	0	0		AC_00174500	0	0	0	0	0	0	0	0	0	0	0	0
Ds_00000394	0	0	1	0	0	0	0	0	1	0	0	0		AC_00174600	0	0	0	0	0	0	0	0	0	0	0	0
Ds_00000383	0	0	0	0	0	0	0	0	0	0	0	0		AC_00174700	0	0	0	0	0	0	0	0	0	0	0	0
Ds_00000389	0	0	0	0	0	0	0	0	0	0	0	0		AC_00174800	0	1	0	0	0	1	0	0	0	0	0	1
Ds_00000385	0	0	0	0	0	0	0	0	0	0	0	0		AC_00174900	0	0	0	0	0	0	0	0	0	0	0	0
Ds_00000386	0	0	0	0	0	0	0	0	0	0	0	0		AC_00175000	0	0	0	0	0	0	0	0	0	0	0	0
Ds_00000393	0	0	0	0	0	0	0	0	0	0	0	0		AC_00175100	0	0	0	1	0	1	0	1	0	1	0	0
Ds_00000384	0	0	0	0	0	0	0	0	0	0	0	0		AC_00175200	0	0	0	1	0	0	0	1	0	1	0	0
Ds_00000392	0	0	0	0	0	0	0	0	0	0	0	0		AC_00175300	0	0	0	0	1	0	0	0	0	0	0	0
Ds_00000398	0	0	0	0	0	0	0	0	0	0	0	0		AC_00175400	0	0	0	1	0	0	0	0	0	0	1	0
Ds_00000400	0	0	0	0	0	0	0	0	0	0	0	0		AC_00175500	0	0	0	0	1	0	0	0	1	0	0	0
Ds_00000401	0	0	0	0	0	0	0	0	0	0	0	0		AC_00175600	0	1	0	1	0	1	0	0	0	0	0	0
Ds_00000408	0	0	0	0	0	0	0	0	0	0	0	0		AC_00175700	0	0	0	0	0	0	0	0	0	0	0	0
Ds_00000410	0	0	0	0	0	0	0	0	0	1	0	1		AC_00175800	0	1	0	1	0	1	0	0	0	1	0	1
Ds_00000414	0	0	0	0	0	0	0	0	0	0	0	0		AC_00175900	0	0	0	0	0	0	0	0	0	0	0	0
Ds_00000413	0	0	0	0	0	0	0	0	0	0	0	0		AC_00176000	0	0	0	0	0	0	0	0	0	0	0	0
Ds_00000411	0	0	0	0	0	0	0	0	0	0	0	0		AC_00176100	0	0	0	0	0	1	0	0	0	1	0	1
Ds_00000415	0	0	0	0	0	0	0	0	0	0	0	0		AC_00176200	1	0	0	0	0	0	0	1	0	1	0	0
Ds_00000407	0	0	0	0	0	0	0	0	0	0	0	0		AC_00176300	0	0	0	1	0	0	0	1	0	0	1	0
Ds_00000409	0	0	0	0	0	0	0	0	0	0	0	0		AC_00176400	0	0	0	0	0	0	0	0	0	0	0	0
Ds_00000404	1	0	1	0	1	0	0	0	1	0	0	0		AC_00176500	0	0	0	0	0	0	0	0	0	0	0	0
Ds_00000397	0	0	0	0	0	0	0	0	0	0	0	0		AC_00176600	0	0	1	0	0	0	0	0	0	0	0	0
Ds_00000403	1	0	1	0	1	0	0	0	1	0	1	0		AC_00176700	0	0	1	0	1	0	1	0	1	0	0	1
Ds_00000412	0	1	0	0	0	0	0	0	0	1	0	0		AC_00176800	0	0	0	0	0	0	0	0	0	0	0	0
Ds_00000405	0	0	0	0	0	0	0	0	0	0	0	0		AC_00176900	0	0	0	0	0	0	0	0	0	0	0	0
Ds_00000402	0	0	0	0	0	0	0	0	0	0	0	0		AC_00177000	0	0	0	0	0	0	0	0	0	0	0	0
Ds_00000399	0	0	0	0	0	0	0	0	0	0	0	0		AC_00177100	0	1	0	1	0	1	0	0	0	0	0	0
Ds_00000406	0	0	0	0	0	0	0	0	0	0	0	0		AC_00177200	0	0	0	0	0	0	0	0	0	0	0	0
Ds_00000422	0	0	0	0	0	0	0	0	0	0	0	0		AC_00177300	0	0	1	0	1	0	1	0	0	0	0	0
Ds_00000427	0	0	0	0	0	0	0	0	0	0	0	0		AC_00177400	0	0	0	0	0	0	0	0	0	0	0	0
Ds_00000426	0	0	0	0	0	0	0	1	0	0	0	0		AC_00177500	0	0	0	0	0	1	0	0	0	0	0	0
Ds_00000421	0	0	0	0	0	0	0	0	0	0	0	0		AC_00177600	0	0	0	0	0	0	0	0	0	0	0	0
Ds_00000423	0	0	0	0	0	0	0	0	0	0	0	0		AC_00177700	0	0	0	0	0	0	0	0	0	0	0	0
Ds_00000424	0	0	0	0	0	0	0	0	0	0	0	0		AC_00177800	0	1	0	1	0	1	0	1	0	1	0	0
Ds_00000420	0	0	0	0	0	0	0	0	0	0	0	0		AC_00177900	0	0	0	1	0	0	0	0	0	0	0	0
Ds_00000417	0	0	0	0	0	0	0	0	0	0	0	0		AC_00178000	0	0	0	0	1	0	0	0	1	0	1	0
Ds_00000425	0	0	0	0	0	0	0	0	0	0	0	0		AC_00178100	0	0	0	0	0	0	0	0	0	0	0	0
Ds_00000416	0	0	0	0	0	0	0	0	0	0	0	0		AC_00178200	0	0	0	0	0	0	0	0	0	0	0	0
Ds_00000419	0	1	0	1	0	1	0	1	0	0	0	0		AC_00178300	0	1	0	1	0	0	0	0	1	0	1	0
Ds_00000418	0	0	0	0	0	0	0	0	0	0	0	0		AC_00178400	0	0	0	1	0	0	0	1	0	0	1	0
Ds_00000436	0	0	0	0	0	0	0	0	0	0	0	0		AC_00178500	0	0	0	0	0	0	0	0	0	0	0	0
Ds_00000443	0	0	0	0	0	0	0	0	0	0	0	0		AC_00178600	0	0	0	0	0	1	0	0	0	0	0	0
Ds_00000437	0	0	0	0	0	0	0	0	0	0	0	0		AC_00178700	0	0	0	0	0	0	0	0	0	0	0	0
Ds_00000430	0	0	0	1	0	1	0	1	0	0	0	0		AC_00178800	0	0	1	0	1	0	0	0	0	0	0	0
Ds_00000439	0	0	0	0	0	0	0	0	0	0	0	0		AC_00178900	0	0	1	0	0	0	0	0	0	0	0	0
Ds_00000438	0	0	0	0	0	0	0	0	0	0	0	0		AC_00179000	0	0	0	0	0	0	0	0	0	0	0	0
Ds_00000435	0	0	0	0	0	0	0	0	0	0	0	0		AC_00179100	0	0	0	0	0	0	0	0	0	0	0	0
Ds_00000432	0	0	0	0	0	0	0	0	0	0	0	0		AC_00179200	0	0	0	0	0	0	0	0	0	0	0	0
Ds_00000434	0	0	0	0	0	0	0	0	0	0	0	0		AC_00179300	0	0	0	0	0	0	0	0	0	0	0	0
Ds_00000442	0	0	0	0	0	0	0	0	0	0	0	0		AC_00179400	0	0	0	0	0	0	0	0	0	0	0	0
Ds_00000433	0	0	0	0	0	0	0	0	0	0	0	0		AC_00179500	0	0	0	0	0	0	0	0	0	0	0	0
Ds_00000429	0	0	0	0	0	0	0	0	0	0	0	0		AC_00179600	0	0	1	0	0	0	0	0	0	0	0	0
Ds_00000441	0	0	0	0	0	0	0	0	0	0	0	0		AC_00179700	0	0	0	0	0	0	0	0	0	0	0	0
Ds_00000428	0	0	0	0	0	0	0	0	0	0	0	0		AC_00179800	0	0	1	0	0	0	1	0	0	0	0	0
Ds_00000440	0	0	0	0	0	0	0	0	0	0	0	0		AC_00179900	0	0	0	0	0	0	0	0	0	0	0	0
Ds_00000431	0	0	0	0	0	0	0	0	0	0	0	0		AC_00180000	0	0	0	0	0	0	1	0	0	0	0	0
Ds_00000456	0	0	1	0	0	0	0	0	1	0	0	0		AC_00180100	0	0	0	0	0	0	0	0	0	0	0	0
Ds_00000451	0	0	1	0	0	0	0	0	0	0	0	0		AC_00180200	0	0	0	0	0	0	0	0	0	0	0	0
Ds_00000460	0	0	0	0	0	0	0	0	0	0	0	0		AC_00180300	0	0	0	0	1	0	0	0	0	0	1	0
Ds_00000445	0	0	0	0	0	0	0	0	0	0	0	0		AC_00180400	0	0	0	0	0	0	0	0	0	0	0	0
Ds_00000455	0	0	0	0	0	0	0	0	0	0	0	0		AC_00180500	0	0	0	0	0	0	0	0	0	0	0	0
Ds_00000450	0	0	0	0	0	0	0	0	0	0	0	0		AC_00180600	0	0	0	0	0	0	0	0	0	0	0	0
Ds_00000444	0	0	0	0	0	0	0	0	0	0	0	0		AC_00180700	0	0	0	0	0	0	0	0	0	0	0	0
Ds_00000453	0	0	0	0	0	0	0	0	0	0	0	0		AC_00180800	0	0	0	0	0	0	0	0	0	0	0	0
Ds_00000452	1	0	0	0	0	0	0	0	0	0	0	0		AC_00180900	0	0	0	0	0	0	0	0	0	0	0	0
Ds_00000459	0	0	0	0	0	0	0	0	0	0	0	0		AC_00181000	0	0	1	0	0	0	1	0	0	0	0	1
Ds_00000446	0	0	0	0	0	0	0	0	0	0	0	0		AC_00181100	0	0	0	1	0	0	0	1	0	0	0	0
Ds_00000458	0	0	0	0	0	0	0	0	0	0	0	0		AC_00181200	0	0	0	0	0	0	0	0	0	0	0	0
Ds_00000447	0	0	0	0	0	0	0	0	0	0	0	0		AC_00181300	0	0	0	0	0	0	0	0	0	0	0	0
Ds_00000454	0	0	0	0	0	0	0	0	0	0	0	0		AC_00181400	0	0	1	0	1	0	0	0	0	0	0	0
Ds_00000448	0	0	0	0	0	0	0	0	0	0	0	0		AC_00181500	0	0	0	0	0	0	0	0	0	0	0	0
Ds_00000457	0	0	0	0	0	0	0	0	0	0	0	0		AC_00181600	0	0	1	0	0	0	0	0	0	0	0	0
Ds_00000449	0	0	0	0	0	0	0	0	0	0	0	0		AC_00181700	0	0	0	0	0	0	0	0	0	0	0	0
Ds_00000479	0	0	0	0	0	0	0	0	0	0	0	0		AC_00181800	0	0	0	0	0	1	0	0	0	0	0	1
Ds_00000466	0	0	0	0	0	0	0	0	0	0	0	0		AC_00181900	0	0	1	0	0	0	1	0	0	0	0	0
Ds_00000477	0	0	0	0	0	0	0	0	0	0	0	0		AC_00182000	0	0	1	0	0	0	1	0	0	0	0	0
Ds_00000470	0	0	0	0	0	0	0	0	0	0	0	0		AC_00182100	0	0	0	0	0	0	0	0	0	0	0	0
Ds_00000469	0	0	0	0	0	0	0	0	0	0	0	0		AC_00182200	0	0	0	0	0	0	0	0	0	0	0	0
Ds_00000474	0	1	0	0	0	0	0	0	0	0	0	0		AC_00182300	0	0	0	0	0	0	0	0	0	0	0	0
Ds_00000478	0	1	0	0	0	1	0	1	0	1	0	0		AC_00182400	0	0	0	0	0	1	0	0	0	0	0	0
Ds_00000482	0	0	0	0	0	0	0	0	0	0	0	0		AC_00182500	0	0	0	1	0	1	0	1	0	1	0	0
Ds_00000472	0	0	0	0	0	0	0	0	0	0	0	0		AC_00182600	0	0	0	0	1	0	0	0	0	0	0	0
Ds_00000462	0	0	0	0	0	0	0	0	0	0	0	0		AC_00182700	0	0	0	1	0	1	0	1	0	0	0	0
Ds_00000464	0	0	0	0	0	0	0	0	0	0	0	0		AC_00182800	0	0	0	0	0	1	0	0	0	0	0	1
Ds_00000467	0	0	0	0	0	0	0	0	0	0	0	0		AC_00182900	0	0	0	0	0	0	0	0	0	0	0	0
Ds_00000483	0	0	0	0	0	0	0	0	0	0	0	0		AC_00183000	0	0	1	0	0	0	0	0	0	0	0	0
Ds_00000480	0	1	0	1	0	1	0	1	0	1	0	1		AC_00183100	0	0	0	0	0	0	0	0	0	0	0	0
Ds_00000465	0	0	0	0	0	0	0	0	0	0	0	0		AC_00183200	0	0	0	0	0	0	0	0	0	0	0	0
Ds_00000475	0	1	0	0	0	0	0	1	0	1	0	0		AC_00183300	1	0	1	0	1	0	1	0	1	0	0	0
Ds_00000481	0	0	0	0	0	0	0	0	0	0	0	0		AC_00183400	0	0	0	0	0	1	0	0	0	0	0	0
Ds_00000461	0	0	0	0	0	0	0	0	0	0	0	0		AC_00183500	0	0	0	0	0	0	0	0	0	0	0	0
Ds_00000476	0	0	0	0	0	0	0	0	0	0	0	0		AC_00183600	0	0	0	0	0	0	0	0	0	0	0	0
Ds_00000471	0	0	0	0	0	0	0	0	0	0	0	0		AC_00183700	0	1	0	1	0	1	0	0	0	0	0	0
Ds_00000463	0	0	0	0	0	0	0	0	0	0	0	0		AC_00183800	0	0	0	0	1	0	0	0	0	0	0	0
Ds_00000468	0	0	0	0	0	0	0	0	0	0	0	0		AC_00183900	0	1	0	0	0	0	1	0	1	0	0	0
Ds_00000473	0	0	0	0	0	0	0	0	0	0	0	0		AC_00184000	0	0	0	0	0	0	0	0	0	0	0	0
Ds_00016969	0	0	0	0	0	0	0	0	0	0	0	0		AC_00184100	0	0	0	0	0	0	0	0	0	0	0	0
Ds_00016963	0	0	1	0	0	0	0	0	0	0	0	0		AC_00184200	0	1	0	1	0	1	0	0	0	0	0	0
Ds_00016971	0	0	0	0	0	0	0	0	0	0	0	0		AC_00184300	0	0	1	0	1	0	1	0	1	0	0	0
Ds_00016976	0	0	1	0	0	0	0	0	1	0	1	0		AC_00184400	0	0	0	0	1	0	0	0	1	0	1	0
Ds_00016967	0	0	0	0	0	0	0	0	0	0	0	0		AC_00184500	0	0	0	0	0	0	0	0	0	0	0	0
Ds_00016972	0	0	0	0	0	0	0	0	0	0	0	0		AC_00184600	0	0	0	0	0	0	0	0	0	0	0	0
Ds_00016975	0	0	0	0	0	0	0	0	0	0	0	0		AC_00184700	0	0	0	0	0	0	0	0	0	0	0	0
Ds_00016974	0	0	0	0	0	0	0	0	0	0	0	0		AC_00184800	0	0	1	0	1	0	1	0	1	0	1	0
Ds_00016970	0	0	1	0	0	0	0	0	1	0	0	0		AC_00184900	0	1	0	1	0	1	0	1	0	0	0	0
Ds_00016978	0	0	0	0	0	0	0	0	0	0	0	0		AC_00185000	0	0	0	0	0	0	0	0	0	0	0	0
Ds_00016977	0	0	0	0	0	0	0	0	0	0	0	0		AC_00185100	0	0	0	0	0	0	0	0	0	0	0	0
Ds_00016979	1	0	0	0	0	0	0	0	1	0	0	0		AC_00185200	0	0	0	1	0	1	0	0	0	0	0	0
Ds_00016966	0	0	0	0	0	0	0	0	0	0	0	0		AC_00185300	0	0	0	0	0	1	0	0	0	1	0	0
Ds_00016964	0	0	0	0	0	0	0	0	0	0	0	0		AC_00185400	0	0	0	1	0	1	0	1	0	1	0	0
Ds_00016980	0	0	0	0	0	0	0	0	0	0	0	0		AC_00185500	0	1	0	1	0	0	0	0	0	0	1	0
Ds_00016973	0	0	0	0	0	0	0	0	0	0	1	0		AC_00185600	0	0	0	0	0	0	0	0	0	0	0	0
Ds_00016968	0	0	0	0	0	0	0	0	0	0	0	0		AC_00185700	0	0	0	0	0	0	0	0	0	0	1	0
Ds_00016965	1	0	0	0	1	0	1	0	0	0	0	0		AC_00185800	0	0	1	0	1	0	1	0	1	0	1	0
Ds_00017876	1	0	1	0	1	0	1	0	1	0	1	0		AC_00185900	0	1	0	0	0	1	0	0	0	1	0	1
Ds_00017877	0	0	0	0	0	0	0	0	0	0	0	0		AC_00186000	0	0	0	0	0	0	0	0	0	0	0	0
Ds_00016595	0	0	0	0	0	0	0	0	0	0	0	0		AC_00186100	0	0	0	0	0	0	0	0	0	0	0	0
Ds_00016593	0	0	0	0	0	0	0	0	0	0	0	0		AC_00186200	0	0	0	0	0	0	0	0	0	0	0	0
Ds_00016592	0	0	0	0	0	0	0	0	0	0	0	0		AC_00186300	0	0	0	0	0	0	0	0	1	0	0	0
Ds_00016594	0	0	0	0	0	0	0	0	0	0	0	0		AC_00186400	0	0	1	0	0	0	1	0	0	0	0	1
Ds_00015997	0	0	1	0	0	0	0	0	0	0	0	0		AC_00186500	0	0	0	0	0	0	0	0	0	0	0	0
Ds_00015999	0	0	0	0	0	0	0	0	0	0	0	0		AC_00186600	0	0	0	0	0	0	0	0	0	0	0	0
Ds_00016000	0	1	0	1	0	1	0	1	0	1	0	0		AC_00186700	0	0	1	0	0	0	1	0	0	0	0	0
Ds_00016006	0	0	0	1	0	0	0	1	0	1	0	1		AC_00186800	0	0	0	0	1	0	0	0	0	0	0	0
Ds_00016001	0	0	0	0	0	0	0	0	0	0	0	0		AC_00186900	0	0	0	1	0	0	0	1	0	0	1	0
Ds_00015996	0	0	0	0	0	0	0	0	0	0	0	0		AC_00187000	0	0	0	1	0	1	0	0	0	1	0	1
Ds_00016002	0	0	0	0	0	0	0	0	0	0	0	0		AC_00187100	0	0	0	0	0	0	0	0	0	0	0	0
Ds_00015995	0	0	0	0	0	0	0	0	0	0	0	0		AC_00187200	0	0	0	1	0	1	0	1	0	1	0	0
Ds_00016007	0	0	0	0	0	0	0	0	0	0	0	0		AC_00187300	0	1	0	0	0	1	0	0	0	0	0	0
Ds_00015998	0	0	0	0	0	0	0	0	0	0	0	0		AC_00187400	0	0	1	0	1	0	1	0	0	0	0	0
Ds_00016009	0	0	0	0	0	0	0	0	0	0	0	0		AC_00187500	0	0	1	0	1	0	1	0	0	0	0	0
Ds_00016004	0	0	0	0	0	0	0	0	0	0	0	0		AC_00187600	0	0	1	0	1	0	1	0	0	0	0	0
Ds_00016008	0	0	0	0	0	0	0	0	0	0	0	0		AC_00187700	0	0	0	0	0	0	0	0	0	0	0	0
Ds_00016005	0	0	0	0	0	0	0	0	0	0	0	0		AC_00187800	0	0	1	0	1	0	1	0	0	0	0	1
Ds_00016003	0	0	0	0	0	0	0	0	1	0	0	0		AC_00187900	0	0	0	0	0	0	0	0	0	0	0	0
Ds_00016016	0	0	0	0	0	0	0	0	0	0	0	0		AC_00188000	0	0	0	0	1	0	0	0	1	0	1	0
Ds_00016015	0	0	0	0	0	0	0	0	0	0	0	0		AC_00188100	0	0	0	0	0	0	0	0	0	0	0	0
Ds_00016024	0	1	0	1	0	0	0	1	0	1	0	0		AC_00188200	0	0	0	0	1	0	0	0	0	0	1	0
Ds_00016020	0	0	0	0	0	0	0	0	0	0	0	0		AC_00188300	0	0	0	0	0	0	0	1	0	0	0	0
Ds_00016022	0	0	0	0	0	0	0	0	0	0	0	0		AC_00188400	0	0	1	0	1	0	1	0	1	0	0	0
Ds_00016019	0	0	0	0	0	0	0	0	0	0	0	0		AC_00188500	1	0	1	0	1	0	1	0	1	0	0	0
Ds_00016021	0	0	0	0	0	0	0	0	0	0	0	0		AC_00188600	0	0	0	0	0	0	0	0	0	0	0	0
Ds_00016010	0	0	0	0	0	0	0	1	0	1	0	0		AC_00188700	0	1	0	0	0	0	1	0	1	0	0	0
Ds_00016023	0	0	0	0	0	0	0	0	0	0	0	0		AC_00188800	0	1	0	0	0	0	0	0	1	0	0	0
Ds_00016011	0	0	0	0	0	0	0	0	0	0	0	0		AC_00188900	0	1	0	1	0	0	0	0	1	0	1	0
Ds_00016017	0	0	0	0	0	0	0	0	0	0	0	0		AC_00189000	0	0	0	0	0	0	0	0	0	0	0	0
Ds_00016018	0	1	0	0	0	1	0	0	0	0	0	0		AC_00189100	0	0	0	0	0	0	0	0	0	0	0	1
Ds_00016025	0	0	0	0	0	0	0	0	0	0	0	0		AC_00189200	0	0	0	1	0	1	0	1	0	1	0	0
Ds_00016012	0	0	0	0	0	0	0	0	0	0	0	0		AC_00189300	0	0	0	0	0	0	0	0	0	0	0	0
Ds_00016014	0	0	0	0	0	0	0	0	0	0	0	0		AC_00189400	0	0	0	1	0	0	0	1	0	0	0	0
Ds_00016026	0	0	0	0	0	0	0	0	1	0	0	0		AC_00189500	0	0	0	0	1	0	0	0	1	0	0	0
Ds_00016013	0	0	0	0	0	0	0	0	1	0	0	0		AC_00189600	0	0	0	0	0	0	0	0	0	0	0	0
Ds_00017329	0	0	0	0	0	0	0	0	0	0	0	0		AC_00189700	0	0	0	0	0	0	0	0	0	0	0	0
Ds_00017325	0	0	0	0	0	0	0	0	0	0	0	0		AC_00189800	0	0	1	0	0	0	1	0	0	0	0	1
Ds_00017337	0	1	0	1	0	1	0	1	0	1	0	0		AC_00189900	0	0	0	0	0	0	0	0	0	0	0	0
Ds_00017339	0	0	0	0	0	0	0	0	0	0	0	0		AC_00190000	0	0	0	1	0	0	0	1	0	0	0	0
Ds_00017331	0	0	0	0	0	0	0	0	0	0	0	0		AC_00190100	0	0	0	0	0	0	1	0	0	0	0	0
Ds_00017326	0	0	0	0	0	0	0	0	0	0	0	0		AC_00190200	0	0	0	0	0	0	0	0	0	0	0	0
Ds_00017342	0	0	0	0	0	0	0	0	0	0	0	0		AC_00190300	0	0	1	0	1	0	1	0	1	0	0	0
Ds_00017340	0	0	0	0	0	0	0	0	0	0	0	0		AC_00190400	0	0	0	0	0	0	0	0	0	0	0	0
Ds_00017332	0	0	0	0	0	0	0	0	0	0	0	0		AC_00190500	0	0	0	0	0	0	0	0	0	0	0	0
Ds_00017328	0	1	0	1	0	1	0	1	0	0	0	0		AC_00190600	0	1	0	1	0	1	0	1	0	0	0	0
Ds_00017341	0	1	0	1	0	1	0	1	0	0	0	0		AC_00190700	0	1	0	1	0	1	0	1	0	1	0	1
Ds_00017330	0	0	0	0	0	0	0	0	0	0	0	0		AC_00190800	0	1	0	1	0	1	0	1	0	1	0	0
Ds_00017335	0	0	0	0	0	0	0	0	0	0	0	0		AC_00190900	0	0	0	0	0	0	0	0	0	0	0	0
Ds_00017334	0	0	0	0	0	0	0	0	0	0	0	0		AC_00191000	0	1	0	0	0	1	0	0	0	1	0	1
Ds_00017338	0	0	0	0	0	0	0	0	0	0	0	0		AC_00191100	0	1	0	0	0	1	1	0	0	1	0	1
Ds_00017336	0	0	0	0	0	0	0	0	0	0	0	0		AC_00191200	0	1	0	1	0	1	0	0	0	1	0	1
Ds_00017333	0	0	0	0	0	0	0	0	0	0	0	0		AC_00191300	0	0	1	0	1	0	0	0	0	0	0	0
Ds_00017327	0	0	0	0	0	0	0	0	0	0	0	0		AC_00191400	0	0	1	0	1	0	1	0	1	0	0	0
Ds_00017841	0	0	0	0	0	0	0	0	0	0	0	0		AC_00191500	0	0	0	1	0	0	0	1	0	0	1	0
Ds_00017848	0	0	0	0	0	0	0	0	0	0	0	0		AC_00191600	0	0	0	0	0	0	0	0	0	0	0	0
Ds_00017843	0	0	0	0	0	0	0	0	0	0	0	0		AC_00191700	0	0	0	0	0	0	0	0	0	0	0	0
Ds_00017844	0	0	0	0	0	0	1	0	0	0	0	0		AC_00191800	0	0	1	0	1	0	1	0	1	0	1	0
Ds_00017842	0	0	0	0	0	0	0	0	0	0	0	0		AC_00191900	0	0	1	0	1	0	1	0	1	0	1	0
Ds_00017845	0	0	1	0	0	0	0	0	0	0	0	0		AC_00192000	0	0	1	0	1	0	1	0	1	0	0	0
Ds_00017847	0	0	0	0	0	0	0	0	0	0	0	0		AC_00192100	0	0	0	0	1	0	0	0	1	0	0	0
Ds_00017846	0	0	0	0	0	0	0	0	0	0	0	0		AC_00192200	0	1	0	1	0	1	0	0	0	1	0	1
Ds_00010085	0	0	0	0	0	0	0	0	0	0	0	0		AC_00192300	0	1	0	1	0	1	0	1	0	1	0	1
Ds_00010083	0	0	0	0	0	0	0	0	0	1	0	0		AC_00192400	0	0	0	1	0	1	0	0	0	1	0	1
Ds_00010090	0	0	0	0	0	0	0	0	0	0	0	0		AC_00192500	0	1	0	1	0	1	0	0	0	1	0	1
Ds_00010081	0	0	0	0	0	0	0	0	0	0	0	0		AC_00192600	0	0	0	0	0	1	0	0	0	1	0	1
Ds_00010089	0	0	0	0	0	0	0	0	0	0	0	0		AC_00192700	0	0	0	1	0	1	0	0	0	1	0	1
Ds_00010082	1	0	1	0	1	0	0	0	0	0	0	0		AC_00192800	0	0	0	0	0	0	0	0	0	0	0	0
Ds_00010092	0	0	0	0	0	0	0	0	0	0	0	0		AC_00192900	0	0	0	0	0	1	0	0	0	0	0	0
Ds_00010084	0	0	0	0	0	0	0	0	0	0	0	0		AC_00193000	0	0	0	0	0	0	0	0	0	0	0	0
Ds_00010091	1	0	0	0	0	0	0	0	0	0	0	0		AC_00193100	0	1	0	1	0	1	0	1	0	0	0	0
Ds_00010087	0	0	0	0	0	0	0	0	0	0	0	0		AC_00193200	0	0	0	0	0	0	0	0	0	0	0	0
Ds_00010088	0	0	0	0	0	0	0	0	0	0	0	0		AC_00193300	0	0	1	0	1	0	0	0	0	0	0	0
Ds_00010086	0	0	0	0	0	0	0	0	0	0	0	0		AC_00193400	0	0	0	0	0	0	0	0	0	0	0	0
Ds_00010110	0	0	0	0	0	0	0	0	0	0	0	0		AC_00193500	0	0	0	0	0	0	0	0	0	0	0	0
Ds_00010100	0	1	0	1	0	1	0	1	0	1	0	0		AC_00193600	0	0	0	0	0	0	0	0	0	0	0	0
Ds_00010104	0	0	0	0	0	0	0	0	0	0	0	0		AC_00193700	0	0	0	0	0	0	0	0	0	0	0	0
Ds_00010094	0	0	0	0	0	0	0	0	1	0	0	0		AC_00193800	0	0	0	0	0	0	0	0	0	0	0	0
Ds_00010093	0	0	0	0	0	0	0	0	0	0	0	0		AC_00193900	0	0	0	0	0	0	0	0	0	0	0	0
Ds_00010097	0	0	0	0	0	0	0	0	0	0	0	0		AC_00194000	0	1	0	0	0	1	1	0	0	0	0	1
Ds_00010101	0	0	0	0	0	0	0	0	0	0	0	0		AC_00194100	0	0	0	0	0	0	0	0	0	0	0	0
Ds_00010107	0	1	0	0	0	0	0	0	0	0	1	0		AC_00194200	0	0	0	0	0	0	0	0	0	0	0	0
Ds_00010099	0	0	0	0	0	0	0	0	0	0	0	0		AC_00194300	0	0	1	0	1	0	1	0	1	0	0	0
Ds_00010096	0	0	0	0	0	0	0	0	0	0	0	0		AC_00194400	0	0	0	0	0	0	0	0	0	0	0	0
Ds_00010103	0	0	1	0	0	0	0	0	0	0	0	0		AC_00194500	0	1	0	1	0	1	0	1	0	1	0	1
Ds_00010095	0	0	0	0	0	0	0	0	0	0	0	0		AC_00194600	0	0	0	0	0	0	0	0	0	0	0	0
Ds_00010098	0	0	0	0	0	0	0	0	0	0	0	0		AC_00194700	0	1	0	1	0	1	0	0	0	1	0	1
Ds_00010111	0	0	0	0	0	0	0	0	0	0	0	0		AC_00194800	0	0	0	0	0	0	1	0	0	0	0	0
Ds_00010105	0	0	0	0	0	0	0	0	0	0	0	0		AC_00194900	0	0	1	0	1	0	1	0	1	0	0	0
Ds_00010108	0	0	0	0	0	0	0	0	0	0	0	0		AC_00195000	0	0	0	0	0	0	1	0	0	0	0	1
Ds_00010106	1	0	0	0	0	0	0	0	0	0	0	0		AC_00195100	0	0	0	0	0	0	1	0	0	0	0	0
Ds_00010109	0	0	0	0	0	0	0	0	0	0	0	0		AC_00195200	0	0	0	0	0	0	0	0	0	0	0	0
Ds_00010102	0	0	0	0	0	0	0	0	0	0	0	0		AC_00195300	0	1	0	1	0	1	0	0	0	0	1	0
Ds_00010119	0	0	0	0	0	0	0	0	0	0	0	0		AC_00195400	0	1	0	0	0	1	1	0	0	0	0	1
Ds_00010124	0	0	0	0	0	0	0	0	0	0	0	0		AC_00195500	0	0	0	0	0	0	0	0	0	0	0	0
Ds_00010115	0	0	0	0	0	0	0	0	0	0	0	0		AC_00195600	0	0	0	0	0	0	0	0	0	0	0	0
Ds_00010113	0	0	0	0	0	0	0	0	0	0	0	0		AC_00195700	0	0	0	1	0	1	0	1	0	0	0	0
Ds_00010122	0	0	0	1	0	0	0	0	0	0	0	0		AC_00195800	0	0	0	0	0	0	0	0	0	0	0	0
Ds_00010116	0	1	0	0	0	0	0	0	0	0	0	0		AC_00195900	0	0	0	0	0	0	0	0	0	1	0	1
Ds_00010114	0	0	0	0	0	0	1	0	0	0	0	0		AC_00196000	0	0	0	0	0	0	0	0	0	0	0	0
Ds_00010118	0	0	0	0	0	0	0	0	0	0	0	0		AC_00196100	0	0	0	1	0	0	0	1	0	0	1	0
Ds_00010121	0	0	0	0	0	0	0	0	0	0	0	0		AC_00196200	0	0	0	0	0	0	0	0	0	0	0	0
Ds_00010112	0	1	0	0	0	1	0	1	0	1	0	0		AC_00196300	0	0	0	0	0	0	0	0	0	0	0	0
Ds_00010117	0	0	0	0	0	0	0	0	0	0	0	0		AC_00196400	0	0	0	0	0	0	0	0	0	0	0	0
Ds_00010125	0	0	0	0	0	0	0	0	0	0	0	0		AC_00196500	0	0	0	0	0	0	0	0	0	0	0	0
Ds_00010120	0	0	0	1	0	0	0	1	0	0	0	0		AC_00196600	0	0	0	1	0	0	0	1	0	0	1	0
Ds_00010123	0	0	0	1	0	0	0	1	0	0	0	0		AC_00196700	0	0	0	0	1	0	1	0	1	0	0	0
Ds_00010133	1	0	1	0	1	0	0	0	1	0	1	0		AC_00196800	0	0	0	0	0	0	0	0	0	0	0	0
Ds_00010132	0	0	0	0	0	0	0	0	0	0	0	0		AC_00196900	0	0	0	0	0	0	0	0	0	0	0	0
Ds_00010127	0	0	0	0	0	0	0	0	0	0	0	0		AC_00197000	0	0	0	1	0	0	0	0	0	0	0	0
Ds_00010134	0	0	0	0	0	0	0	0	0	0	0	0		AC_00197100	0	0	0	0	0	0	0	0	0	0	0	0
Ds_00010126	0	0	0	0	0	0	0	0	0	0	1	0		AC_00197200	0	0	1	0	1	0	1	0	1	0	0	0
Ds_00010128	0	0	0	0	0	0	0	0	1	0	0	0		AC_00197300	0	0	0	0	0	0	0	0	0	0	0	0
Ds_00010131	0	0	0	0	0	0	0	0	0	0	0	0		AC_00197400	0	0	0	0	0	0	0	0	0	0	0	0
Ds_00010130	0	0	0	0	0	0	0	0	0	0	0	0		AC_00197500	0	0	0	0	0	0	0	0	0	0	0	0
Ds_00010135	0	0	0	0	0	0	0	0	0	0	0	0		AC_00197600	0	0	1	0	0	0	1	0	0	0	0	0
Ds_00010129	0	0	0	0	0	0	0	0	0	0	0	0		AC_00197700	0	0	0	0	0	1	0	0	0	0	0	0
Ds_00010140	0	1	0	1	0	1	0	1	0	0	0	0		AC_00197800	0	0	0	0	0	1	0	0	0	0	0	0
Ds_00010143	0	0	0	0	0	0	0	0	0	0	0	0		AC_00197900	0	1	1	0	0	0	1	0	1	0	0	1
Ds_00010141	0	1	0	0	0	0	0	0	0	0	0	0		AC_00198000	0	0	0	0	0	0	0	0	0	0	0	0
Ds_00010142	0	0	0	0	0	0	0	0	0	0	0	0		AC_00198100	0	0	0	0	0	0	0	0	0	0	0	0
Ds_00010139	0	0	0	0	0	0	0	0	0	0	0	0		AC_00198200	0	0	0	0	0	0	0	0	0	0	0	1
Ds_00010147	0	0	0	0	0	0	0	0	0	0	0	0		AC_00198300	0	0	0	0	0	0	0	0	0	0	0	0
Ds_00010146	0	0	0	0	0	0	0	0	0	0	0	0		AC_00198400	0	1	0	1	0	1	0	0	0	0	0	0
Ds_00010136	0	1	0	1	0	1	0	0	0	0	0	0		AC_00198500	0	1	0	1	0	1	0	1	0	0	0	0
Ds_00010138	0	0	0	0	0	0	0	0	0	0	0	0		AC_00198600	0	0	0	1	0	0	0	1	0	0	1	0
Ds_00010137	0	0	0	0	0	0	0	0	0	0	0	0		AC_00198700	0	0	0	1	0	1	0	0	0	1	0	1
Ds_00010153	0	0	0	0	0	0	0	0	0	0	0	0		AC_00198800	0	0	0	0	0	0	0	0	0	0	0	0
Ds_00010145	0	0	0	0	0	0	0	0	0	0	0	0		AC_00198900	0	0	0	1	0	1	0	1	0	1	0	0
Ds_00010148	0	1	0	1	0	1	0	1	0	1	0	1		AC_00199000	0	0	0	0	0	1	0	0	0	1	0	0
Ds_00010149	0	0	0	0	0	0	0	0	0	0	0	0		AC_00199100	0	0	0	0	0	0	0	0	0	0	0	0
Ds_00010151	0	0	0	0	0	0	0	0	0	0	0	0		AC_00199200	0	0	0	0	0	0	0	0	0	0	0	0
Ds_00010152	0	0	0	0	0	0	0	0	0	0	0	0		AC_00199300	0	0	1	0	1	0	0	0	1	0	0	0
Ds_00010150	0	0	0	0	0	0	0	0	0	1	0	0		AC_00199400	0	0	1	0	1	0	0	0	0	0	0	0
Ds_00010144	0	1	0	0	0	0	0	1	0	1	0	1		AC_00199500	0	0	0	0	0	0	0	0	0	0	0	0
Ds_00010154	0	1	0	1	0	1	0	0	0	1	0	1		AC_00199600	0	0	0	0	0	0	0	0	0	0	0	0
Ds_00010163	0	0	0	0	0	0	0	0	0	0	0	0		AC_00199700	0	0	0	0	0	0	0	0	0	0	0	0
Ds_00010159	0	0	0	1	0	0	0	1	0	0	0	0		AC_00199800	1	0	1	0	1	0	0	0	1	0	0	0
Ds_00010158	0	0	0	0	0	0	0	0	0	0	0	0		AC_00199900	0	1	0	0	0	1	1	0	0	0	0	1
[truncated: 16,112 more rows]

## Sheet: Fig. 5c
Species	Regulation	Status	Number	Percentage
Acrcra	down	additive	336	31.4607
Acrcra	down	coexistence	545	51.03
Acrcra	down	others	30	2.80899
Acrcra	down	digestion	42	3.93258
Acrcra	down	coexistence+digestion	115	10.7678
Acrcra	up	additive	359	26.9317
Acrcra	up	coexistence	404	30.3076
Acrcra	up	others	22	1.65041
Acrcra	up	digestion	130	9.75244
Acrcra	up	coexistence+digestion	418	31.3578
Drospa	down	additive	756	50.7723
Drospa	down	coexistence	197	13.2304
Drospa	down	others	33	2.21625
Drospa	down	digestion	160	10.7455
Drospa	down	coexistence+digestion	343	23.0356
Drospa	up	additive	198	21.1087
Drospa	up	coexistence	72	7.67591
Drospa	up	others	1	0.10661
Drospa	up	digestion	205	21.855
Drospa	up	coexistence+digestion	462	49.2537

## Sheet: Fig. 5d
Regulation	Status	Status2	Number	Percentage
down	additive	Ch	122	17.0153
down	additive	DF	35	4.88145
down	additive	both	133	18.5495
down	additive	ns/diff_trend	427	59.5537
down	coexistence	Ch	32	19.2771
down	coexistence	DF	5	3.01205
down	coexistence	both	62	37.3494
down	coexistence	ns/diff_trend	67	40.3614
down	diff_trend	Ch	3	8.10811
down	diff_trend	DF	6	16.2162
down	diff_trend	both	4	10.8108
down	diff_trend	ns/diff_trend	24	64.8649
down	digestion	Ch	33	16.7513
down	digestion	DF	14	7.1066
down	digestion	both	44	22.335
down	digestion	ns/diff_trend	106	53.8071
down	coexistence+digestion	Ch	70	18.1347
down	coexistence+digestion	DF	14	3.62694
down	coexistence+digestion	both	190	49.2228
down	coexistence+digestion	ns/diff_trend	112	29.0155
up	additive	Ch	25	13.2979
up	additive	DF	10	5.31915
up	additive	both	14	7.44681
up	additive	ns/diff_trend	139	73.9362
up	coexistence	Ch	22	38.5965
up	coexistence	both	9	15.7895
up	coexistence	ns/diff_trend	26	45.614
up	diff_trend	ns/diff_trend	2	100
up	digestion	Ch	36	16.5138
up	digestion	DF	4	1.83486
up	digestion	both	18	8.25688
up	digestion	ns/diff_trend	160	73.3945
up	coexistence+digestion	Ch	155	31.5041
up	coexistence+digestion	DF	16	3.25203
up	coexistence+digestion	both	153	31.0976
up	coexistence+digestion	ns/diff_trend	168	34.1463
