# Supplementary material for: An acidophilic fungus promotes prey digestion in a carnivorous plant
Source: Nat Microbiol. 2024 Aug 1;9(10):2522–37. doi: 10.1038/s41564-024-01766-y (PMC11445062; doi:10.1038/s41564-024-01766-y)
Supplement: Supplementary file 11 — Statistical source data. [file 41564_2024_1766_MOESM11_ESM.xlsx]

## Sheet: Extended Fig. 1
				Relative abundance (%)
Country	Map_Site	Longitude	Latitude	Others	A.crateriforme
Taiwan	Keelung	121.708	25.1575	69.9304	30.0696
Taiwan	Nangang	121.64	25.0473	75.2265	24.7735
Taiwan	PingxiI	121.71	25.0661	61.5264	38.4736
Taiwan	PingxiII	121.789	25.0676	76.0668	23.9332
Taiwan	PingxiIII	121.663	24.9923	79.1362	20.8638
Taiwan	Shiding	121.618	24.9698	76.4108	23.5892
Taiwan	ShuangxiII	121.831	24.9538	65.0238	34.9762
Taiwan	Shumei	121.836	25.0883	66.5172	33.4828
Taiwan	Yilan	121.777	24.8526	66.6693	33.3307
UK	Brathay	-2.98281	54.4026	68.4582	31.5418
UK	Chobham	-0.609245	51.3868	42.3423	57.6577
UK	Eryri	-4.01046	53.1196	85.2874	14.7126
UK	Lower hyde	-2.16873	50.7265	92.2367	7.76332
USA	Cedarburg	-88.0098	43.382	25.2014	74.7986
