# Supplementary material for: An acidophilic fungus promotes prey digestion in a carnivorous plant
Source: Nat Microbiol. 2024 Aug 1;9(10):2522–37. doi: 10.1038/s41564-024-01766-y (PMC11445062; doi:10.1038/s41564-024-01766-y)
Supplement: Supplementary file 12 — Statistical source data. [file 41564_2024_1766_MOESM12_ESM.xlsx]

## Sheet: Extended Fig. 4
treatment	group	percentage	day
control	a1	0	30
control	a2	0	30
control	a3	0	30
control	a4	0	30
control	a5	0	30
control	a6	0	30
control	a7	0	30
control	a8	0	30
control	a9	0	30
control	a10	0	30
Otu1	a1	8	30
Otu1	a2	0	30
Otu1	a3	0	30
Otu1	a4	0	30
Otu1	a5	0	30
Otu1	a6	0	30
Otu1	a7	0	30
Otu1	a8	0	30
Otu1	a9	0	30
Otu1	a10	0	30
Otu2	a1	60	30
Otu2	a2	54	30
Otu2	a3	50	30
Otu2	a4	33	30
Otu2	a5	33	30
Otu2	a6	15	30
Otu2	a7	12	30
Otu2	a8	0	30
Otu2	a9	0	30
Otu2	a10	0	30
