# Supplementary material for: An acidophilic fungus promotes prey digestion in a carnivorous plant
Source: Nat Microbiol. 2024 Aug 1;9(10):2522–37. doi: 10.1038/s41564-024-01766-y (PMC11445062; doi:10.1038/s41564-024-01766-y)
Supplement: Supplementary file 13 — Statistical source data. [file 41564_2024_1766_MOESM13_ESM.xlsx]

## Sheet: Extended Fig. 5a 
hour	movement	group	Inoculum	protein_inhibitor	group_2
28	total	tissue	tissue	N	shrimp
27	total	tissue	tissue	N	shrimp
26	total	tissue	tissue	N	shrimp
25	total	tissue	tissue	N	shrimp
24	total	tissue	tissue	N	shrimp
20	total	1xinoculation	1xinoculation	N	shrimp
18	total	1xinoculation	1xinoculation	N	shrimp
19	total	1xinoculation	1xinoculation	N	shrimp
17	total	1xinoculation	1xinoculation	N	shrimp
18	total	1xinoculation	1xinoculation	N	shrimp
24	total	wild_mucilage	wild_mucilage	N	shrimp
25	total	wild_mucilage	wild_mucilage	N	shrimp
23	total	wild_mucilage	wild_mucilage	N	shrimp
21	total	wild_mucilage	wild_mucilage	N	shrimp
17	total	wild_mucilage	wild_mucilage	N	shrimp
28	total	wild_plant	wild_plant	N	shrimp
26	total	wild_plant	wild_plant	N	shrimp
23	total	wild_plant	wild_plant	N	shrimp
18	total	wild_plant	wild_plant	N	shrimp
21	total	wild_plant	wild_plant	N	shrimp
26	total	tissue	tissue	N	wood
24	total	tissue	tissue	N	wood
22	total	tissue	tissue	N	wood
22	total	tissue	tissue	N	wood
21	total	tissue	tissue	N	wood
18	total	1xinoculation	1xinoculation	N	wood
16	total	1xinoculation	1xinoculation	N	wood
15	total	1xinoculation	1xinoculation	N	wood
17	total	1xinoculation	1xinoculation	N	wood
17	total	1xinoculation	1xinoculation	N	wood
20	total	wild_mucilage	wild_mucilage	N	wood
22	total	wild_mucilage	wild_mucilage	N	wood
21	total	wild_mucilage	wild_mucilage	N	wood
20	total	wild_mucilage	wild_mucilage	N	wood
21	total	wild_mucilage	wild_mucilage	N	wood
26	total	wild_plant	wild_plant	N	wood
25	total	wild_plant	wild_plant	N	wood
24	total	wild_plant	wild_plant	N	wood
20	total	wild_plant	wild_plant	N	wood
18	total	wild_plant	wild_plant	N	wood
91	total	tissue	tissue	N	ant
94	total	tissue	tissue	N	ant
86	total	tissue	tissue	N	ant
97	total	tissue	tissue	N	ant
92	total	tissue	tissue	N	ant
69	total	1xinoculation	1xinoculation	N	ant
71	total	1xinoculation	1xinoculation	N	ant
75	total	1xinoculation	1xinoculation	N	ant
73	total	1xinoculation	1xinoculation	N	ant
74	total	1xinoculation	1xinoculation	N	ant
84	total	wild_mucilage	wild_mucilage	N	ant
78	total	wild_mucilage	wild_mucilage	N	ant
80	total	wild_mucilage	wild_mucilage	N	ant
72	total	wild_mucilage	wild_mucilage	N	ant
76	total	wild_mucilage	wild_mucilage	N	ant
86	total	wild_plant	wild_plant	N	ant
82	total	wild_plant	wild_plant	N	ant
79	total	wild_plant	wild_plant	N	ant
77	total	wild_plant	wild_plant	N	ant
81	total	wild_plant	wild_plant	N	ant
18	total	tissue	tissue	N	touch
20	total	tissue	tissue	N	touch
20	total	tissue	tissue	N	touch
22	total	tissue	tissue	N	touch
24	total	tissue	tissue	N	touch
16	total	1xinoculation	1xinoculation	N	touch
18	total	1xinoculation	1xinoculation	N	touch
20	total	1xinoculation	1xinoculation	N	touch
22	total	1xinoculation	1xinoculation	N	touch
22	total	1xinoculation	1xinoculation	N	touch
18	total	wild_mucilage	wild_mucilage	N	touch
20	total	wild_mucilage	wild_mucilage	N	touch
22	total	wild_mucilage	wild_mucilage	N	touch
21	total	wild_mucilage	wild_mucilage	N	touch
24	total	wild_mucilage	wild_mucilage	N	touch
24	total	wild_plant	wild_plant	N	touch
19	total	wild_plant	wild_plant	N	touch
18	total	wild_plant	wild_plant	N	touch
20	total	wild_plant	wild_plant	N	touch
22	total	wild_plant	wild_plant	N	touch

## Sheet: Extended Fig. 5b
hour	movement	group	Inoculum	protein_inhibitor	group_2
182	total	tissue(p)	tissue	Y	shrimp
179	total	tissue(p)	tissue	Y	shrimp
190	total	tissue(p)	tissue	Y	shrimp
179	total	tissue(p)	tissue	Y	shrimp
177	total	tissue(p)	tissue	Y	shrimp
192	total	1xinoculation(p)	1xinoculation	Y	shrimp
191	total	1xinoculation(p)	1xinoculation	Y	shrimp
180	total	1xinoculation(p)	1xinoculation	Y	shrimp
178	total	1xinoculation(p)	1xinoculation	Y	shrimp
185	total	1xinoculation(p)	1xinoculation	Y	shrimp
180	total	wild_mucilage(p)	wild_mucilage	Y	shrimp
175	total	wild_mucilage(p)	wild_mucilage	Y	shrimp
187	total	wild_mucilage(p)	wild_mucilage	Y	shrimp
174	total	wild_mucilage(p)	wild_mucilage	Y	shrimp
186	total	wild_mucilage(p)	wild_mucilage	Y	shrimp
179	total	wild_plant(p)	wild_plant	Y	shrimp
188	total	wild_plant(p)	wild_plant	Y	shrimp
175	total	wild_plant(p)	wild_plant	Y	shrimp
179	total	wild_plant(p)	wild_plant	Y	shrimp
178	total	wild_plant(p)	wild_plant	Y	shrimp
199	total	tissue(p)	tissue	Y	wood
190	total	tissue(p)	tissue	Y	wood
175	total	tissue(p)	tissue	Y	wood
184	total	tissue(p)	tissue	Y	wood
169	total	tissue(p)	tissue	Y	wood
186	total	1xinoculation(p)	1xinoculation	Y	wood
190	total	1xinoculation(p)	1xinoculation	Y	wood
178	total	1xinoculation(p)	1xinoculation	Y	wood
173	total	1xinoculation(p)	1xinoculation	Y	wood
198	total	1xinoculation(p)	1xinoculation	Y	wood
188	total	wild_mucilage(p)	wild_mucilage	Y	wood
185	total	wild_mucilage(p)	wild_mucilage	Y	wood
186	total	wild_mucilage(p)	wild_mucilage	Y	wood
170	total	wild_mucilage(p)	wild_mucilage	Y	wood
187	total	wild_mucilage(p)	wild_mucilage	Y	wood
189	total	wild_plant(p)	wild_plant	Y	wood
198	total	wild_plant(p)	wild_plant	Y	wood
190	total	wild_plant(p)	wild_plant	Y	wood
184	total	wild_plant(p)	wild_plant	Y	wood
176	total	wild_plant(p)	wild_plant	Y	wood
189	total	tissue(p)	tissue	Y	ant
184	total	tissue(p)	tissue	Y	ant
176	total	tissue(p)	tissue	Y	ant
192	total	tissue(p)	tissue	Y	ant
195	total	tissue(p)	tissue	Y	ant
186	total	1xinoculation(p)	1xinoculation	Y	ant
175	total	1xinoculation(p)	1xinoculation	Y	ant
179	total	1xinoculation(p)	1xinoculation	Y	ant
174	total	1xinoculation(p)	1xinoculation	Y	ant
180	total	1xinoculation(p)	1xinoculation	Y	ant
190	total	wild_mucilage(p)	wild_mucilage	Y	ant
186	total	wild_mucilage(p)	wild_mucilage	Y	ant
184	total	wild_mucilage(p)	wild_mucilage	Y	ant
192	total	wild_mucilage(p)	wild_mucilage	Y	ant
185	total	wild_mucilage(p)	wild_mucilage	Y	ant
175	total	wild_plant(p)	wild_plant	Y	ant
184	total	wild_plant(p)	wild_plant	Y	ant
195	total	wild_plant(p)	wild_plant	Y	ant
198	total	wild_plant(p)	wild_plant	Y	ant
169	total	wild_plant(p)	wild_plant	Y	ant
