# Supplementary material for: An acidophilic fungus promotes prey digestion in a carnivorous plant
Source: Nat Microbiol. 2024 Aug 1;9(10):2522–37. doi: 10.1038/s41564-024-01766-y (PMC11445062; doi:10.1038/s41564-024-01766-y)
Supplement: Supplementary file 14 — Statistical source data. [file 41564_2024_1766_MOESM14_ESM.xlsx]

## Sheet: Extended Fig. 6a
name	group	weight	hr	treatment
ti-16_2	control	68.5	16h	2023
ti-16_3	control	63.3	16h	2023
ti-16_4	control	65.7	16h	2023
ti-24_2	control	50.6	24h	2023
ti-24_3	control	40.2	24h	2023
ti-24_4	control	41.5	24h	2023
ti-16_1	control	48.8	16h	2023
ti-24_1	control	43.6	24h	2023
in-16_2	ant	52.8	16h	2023
in-16_3	ant	57.9	16h	2023
in-16_4	ant	59.7	16h	2023
in-24_2	ant	38.6	24h	2023
in-24_3	ant	38.2	24h	2023
in-24_4	ant	37.1	24h	2023
in-16_1	ant	43.3	16h	2023
in-24_1	ant	33.8	24h	2023

## Sheet: Extended Fig. 6b
name	group	weight	hr	treatment
a1	ant	70.5786	16h	20230331
a2	ant	57.5319	16h	20230331
a3	ant	59.6599	16h	20230331
a4	ant	62	16h	20230331
a5	ant	73	16h	20230331
c1	control	81.1681	16h	20230331
c2	control	74.0426	16h	20230331
c3	control	71.0884	16h	20230331
c4	control	73	16h	20230331
c5	control	82.5532	16h	20230331
wdr1	wild_drosera	75.3275	16h	20230331
wdr2	wild_drosera	77.6596	16h	20230331
wdr3	wild_drosera	63.0612	16h	20230331
wdr4	wild_drosera	70	16h	20230331
wdr5	wild_drosera	72.7891	16h	20230331
wpl1	wild_plant	74.3013	16h	20230331
wpl2	wild_plant	73.766	16h	20230331
wpl3	wild_plant	68.3674	16h	20230331
wpl4	wild_plant	74.5	16h	20230331
wpl5	wild_plant	65	16h	20230331
a1	ant	64.4105	24h	20230331
a2	ant	55.234	24h	20230331
a3	ant	51.0204	24h	20230331
a4	ant	55	24h	20230331
a5	ant	71	24h	20230331
c1	control	75.4913	24h	20230331
c2	control	74.0213	24h	20230331
c3	control	69.3878	24h	20230331
c4	control	68	24h	20230331
c5	control	78.9362	24h	20230331
wdr1	wild_drosera	67.3035	24h	20230331
wdr2	wild_drosera	68	24h	20230331
wdr3	wild_drosera	60	24h	20230331
wdr4	wild_drosera	65	24h	20230331
wdr5	wild_drosera	63.7415	24h	20230331
wpl1	wild_plant	68.1223	24h	20230331
wpl2	wild_plant	72	24h	20230331
wpl3	wild_plant	63	24h	20230331
wpl4	wild_plant	70	24h	20230331
wpl5	wild_plant	62	24h	20230331
