# Supplementary material for: An acidophilic fungus promotes prey digestion in a carnivorous plant
Source: Nat Microbiol. 2024 Aug 1;9(10):2522–37. doi: 10.1038/s41564-024-01766-y (PMC11445062; doi:10.1038/s41564-024-01766-y)
Supplement: Supplementary file 15 — Statistical source data. [file 41564_2024_1766_MOESM15_ESM.xlsx]

## Sheet: Extended Fig. 7
branch	loss	x	y	r
1|2	0	1	7.44	0.201333
2|3	94	2	9.88	0.193
3|4	43	3	13.84	0.371
4|5	352	5	18.46	0.144333
5|6	157	6	19.72	0.113333
6|7	113	7	21.44	0.163333
7|8	930	8	23.12	0.336333
8|9	505	9	24.25	0.219333
9|Sphmus	1636	11.5	25	0.921667
9|10	304	10	23.5	0.217333
10|Cerzea	663	11.5	24	0.641667
10|Cerbet	449	11.5	23	0.335
8|Psefij	1498	11.5	22	1.36567
7|11	508	9	19.75	0.214
11|12	977	10	20.5	0.461667
12|Pasful	676	11.5	21	0.613333
12|Dotsep	920	11.5	20	0.880333
11|Zascel	964	11.5	19	0.829
6|Zymtri	2834	11.5	18	1.402
5|Disaci	3359	11.5	17	1.705
4|13	675	4	9.1	0.241
13|14	208	5	11.2	0.0753333
14|15	179	6	14.4	0.0623333
15|Piehor	4305	11.5	16	1.78733
15|16	38	7	12.82	0.0536667
16|17	1174	10	14.5	0.394667
17|Aciric	1042	11.5	15	0.803667
17|Ternub	846	11.5	14	0.852
16|18	519	8	11.12	0.186667
18|19	1253	10	12.5	0.421
19|Saltha	671	11.5	13	0.378
19|Horwer	887	11.5	12	0.361333
18|20	575	9	9.75	0.209333
20|21	490	10	10.5	0.245667
21|Frisim	466	11.5	11	0.409
21|Friend	851	11.5	10	0.382333
20|Baupan	1187	11.5	9	1.007
14|Acrcra	2977	11.5	8	1.06167
13|Neoaci	2644	11.5	7	1.19733
3|Polcit	1999	11.5	6	1.146
2|Parnod	1528	11.5	5	2.20667
1|22	0	8	2.88	0.0176667
22|Aurnam	1235	11.5	4	0.735
22|23	663	9	1.75	0.272
23|24	473	10	2.5	0.271333
24|Elsamp	445	11.5	3	0.508667
24|Elsfaw	407	11.5	2	0.325333
23|Myrdur	1002	11.5	1	0.803333
